# Supplementary material for: Genome-Wide Analysis of Coding and Non-coding RNA Reveals a Conserved miR164–NAC–mRNA Regulatory Pathway for Disease Defense in Populus
Source: Front Genet. 2021 May 28;12:668940. doi: 10.3389/fgene.2021.668940 (PMC8195341; doi:10.3389/fgene.2021.668940)
Supplement: Supplementary Data 1 — Primer sequences used for RT-qPCR. [file Data_Sheet_1.xlsx]

## Sheet: Sheet1
Supplementary Data 1 | Primer sequences used for RT-qPCR.
	miRNA/Gene_model	Primer sequence ( 5′→3′)
mature miRNA
	ptc-MIR160a/d/e/f	TGCCTGGCTCCCTGTATGCC
	ptc-MIR164a/b/c/d	TGGAGAAGCAGGGCACGTGC
	ptc-miR156a	TGACAGAAGAGAGTGAGCAC
	ptc-miR1447	CAGAATTGCAGTGCCTTGATT
	5.8S rRNA	GTCTGCCTGGGTGTCACGCAA
Target gene
	Potri.008G039000	Forward: GATGGAAATCTAGGGAAGGCC
		Reverse: TTGCAATGATCAGTCTCCAGG
	Potri.010G223200	Forward: CAGAGTATGAAGGGCAGTGAC
		Reverse: TCTGAAATTGCCTTCCCTGG
	Potri.012G001400	Forward: GGACAGAAAGTACCCAACAGG
		Reverse: GATCTCCTTATCTTTCCCCGTG
	Potri.007G065400	Forward: TGGCATGAGAAAGACCTTGG
		Reverse: ACACTCGACATAAGACCCAATC
	Potri.005G098200	Forward: ACCCAATTTAGATGAGCACGAG
		Reverse: GGAGATTTTGGCTGGTTTGG
	Potri.010G207200	Forward: CAGCAATTTCATAGCCCAAGC
		Reverse: AGACACGTAACAGAAACTCCG
	Potri.018G149900	Forward: TGTTTCCACTTCCTGTACTGC
		Reverse: AGATTCTATGCCTGCGATGG
	Potri.019G106000	Forward: AATCCCTCGAAGATGTTGGC
		Reverse: TTCCTCTTCCCCTTTGTTTCTC
	Potri.003G189700	Forward: CAAGATGGGAAACAAATGGGC
		Reverse: GAGACTTCAGGTGGATAAAGGG
	18S	Forward:ACACGGGGAGGTAGTGACAA
		Reverse: CCTCCAATGGATCCTCGTTA
