# Supplementary material for: Genome-Wide Analysis of Coding and Non-coding RNA Reveals a Conserved miR164–NAC–mRNA Regulatory Pathway for Disease Defense in Populus
Source: Front Genet. 2021 May 28;12:668940. doi: 10.3389/fgene.2021.668940 (PMC8195341; doi:10.3389/fgene.2021.668940)
Supplement: Supplementary Data 2 — Mapping results statistics. [file Data_Sheet_2.xlsx]

## Sheet: Sheet1
Supplementary Data 2 | Mapping results statistics.
Samples	Total Reads	Mapped reads	Mapping rate
CK_rep1	21908271	13936801	0.829837
CK_rep2	23284794	12830520	0.842558
12 hpi_rep1	26496397	15030787	0.849725
12 hpi_rep2	26196649	15474988	0.84426
24 hpi_rep1	29202077	16374602	0.867325
24 hpi_rep2	23777914	13157989	0.847442
48 hpi_rep1	24096621	14706644	0.859729
48 hpi_rep2	23755336	13365648	0.834205
