# Supplementary material for: Genome-Wide Analysis of Coding and Non-coding RNA Reveals a Conserved miR164–NAC–mRNA Regulatory Pathway for Disease Defense in Populus
Source: Front Genet. 2021 May 28;12:668940. doi: 10.3389/fgene.2021.668940 (PMC8195341; doi:10.3389/fgene.2021.668940)
Supplement: Supplementary Data 4 — The expression value of each miRNA (TPM) and target genes (FPKM). [file Data_Sheet_4.xlsx]

## Sheet: Sheet1
Supplementary Data 4 | The expression value of each miRNA (TPM) and target genes (FPKM).
Gene/miRNA_model	CK	12 hpi	24 hpi	48 hpi
ptc-miR156a	5.1321	2.70647	3.00699	1.95048
ptc-miR156b	11.5318	2.6876	6.24606	2.52575
ptc-miR156c	12.003	2.70647	3.02802	4.70776
ptc-miR156d	11.5318	2.74421	6.5053	2.60994
ptc-miR156e	12.003	2.70647	6.6579	4.70776
ptc-miR156f	12.0245	2.70647	6.63687	4.70776
ptc-miR156g	0	16.2711	27.9499	25.8867
ptc-miR156h	6.32181	7.67274	51.5383	36.6978
ptc-miR156j	0	16.2711	27.9499	25.8867
ptc-miR159a	1024.44	591.837	667.862	1017.89
ptc-miR159b	1024.45	591.8	667.832	1017.82
ptc-miR159c	0.182579	0.208439	0.136977	0.544264
ptc-miR159d	41.8187	60.7466	73.5033	100.958
ptc-miR160a	0.171786	2.46158	1.57977	2.19095
ptc-miR160d	0.171786	2.46158	1.57977	2.19095
ptc-miR160e	0.171786	1.04112	1.07992	1.79402
ptc-miR160f	0	1.04112	1.09704	1.85627
ptc-miR162a	4.33626	8.51254	12.2423	34.6572
ptc-miR162b	4.38191	9.29508	27.9888	38.5634
ptc-miR164a	3.01446	4.72971	8.79248	10.7162
ptc-miR164b	3.01446	4.72971	8.75824	10.7577
ptc-miR164c	3.01446	4.72971	8.79248	10.7162
ptc-miR164d	3.01446	4.72971	8.79248	10.7162
ptc-miR166a	1042.82	471.018	580.403	737.67
ptc-miR166b	1074.39	478.132	589.894	747.565
ptc-miR166c	1042.79	471.037	580.403	737.67
ptc-miR166d	1094.45	505.975	619.198	789.787
ptc-miR166e	1074.39	109.384	589.894	747.565
ptc-miR166f	1094.45	505.975	619.198	789.787
ptc-miR166g	1060.67	509.934	610.728	782.689
ptc-miR166h	1060.67	509.934	610.728	782.689
ptc-miR166i	1064.33	499.107	610.22	780.602
ptc-miR166j	1042.82	471.018	580.424	737.711
ptc-miR166k	1042.82	471.018	580.424	737.711
ptc-miR166l	1064.33	499.107	610.22	780.602
ptc-miR166m	476.441	537.663	640.088	825.038
ptc-miR166p	1.04567	0.943525	1.40524	1.35857
ptc-miR166q	282.57	285.204	330.22	362.703
ptc-miR167a	10.8779	29.4094	28.7626	36.532
ptc-miR167b	11.1611	0	29.7623	37.5986
ptc-miR167c	10.8565	7.46279	28.61	0
ptc-miR167d	11.1611	29.995	29.7623	37.5986
ptc-miR167f	15.9219	9.42869	35.8203	21.3005
ptc-miR167g	12.7959	8.20716	33.1664	19.2167
ptc-miR167h	3.08304	6.1092	2.74739	4.67747
ptc-miR169aa	0.675115	3.29102	1.34579	3.13322
ptc-miR169ac	0.37314	1.19316	0.768404	0.855809
ptc-miR169ad	0.37314	1.19316	0.768404	0.834762
ptc-miR169ae	0.43756	1.55278	0.747376	1.0639
ptc-miR169af	0.43756	1.55278	0.747376	1.0639
ptc-miR169i	0	0.473921	0.168223	0.47963
ptc-miR169j	0	0.473921	0.168223	0.47963
ptc-miR169k	0	0.455051	0	0.47963
ptc-miR169l	0	0.473921	0.168223	0.47963
ptc-miR169m	0	0.473921	0.168223	0.47963
ptc-miR169q	2.16498	7.09781	5.07004	7.30536
ptc-miR169u	3.0709	6.37728	4.39865	5.55343
ptc-miR171c	0.637565	0.037741	0	0.103749
ptc-miR171d	0.637565	0.037741	0	0.103749
ptc-miR171i	1.90483	6.03005	4.23914	5.63434
ptc-miR171l	0	1.19208	0.523291	3.12887
ptc-miR172a	0	1.34283	1.00934	2.27663
ptc-miR172c	0	1.34283	1.00934	2.27663
ptc-miR172f	0	1.19165	0	0
ptc-miR319a	9.84882	9.06349	8.27346	11.1867
ptc-miR319b	3.42561	4.74029	4.60325	7.60867
ptc-miR319e	1.15169	3.26019	3.30284	5.55701
ptc-miR319f	17.0712	24.6853	22.1895	34.8735
ptc-miR319g	17.0712	24.6853	22.1895	34.8735
ptc-miR319h	1.15169	3.26019	3.30284	5.55701
ptc-miR319i	0.182579	0.284137	0.147195	0
ptc-miR3627a	0.159757	0.152691	0.222587	0.562331
ptc-miR390a	0.536831	1.06085	1.17184	1.90075
ptc-miR390b	0.536831	1.06085	1.17184	1.90075
ptc-miR390c	0.536831	1.06085	1.17184	1.90075
ptc-miR390d	0.536831	1.06085	1.17184	1.90075
ptc-miR393a	0.597317	0	0	0
ptc-miR393b	0.597317	0	0	0
ptc-miR393c	0.55437	1.97074	2.29831	4.61671
ptc-miR394a	29.6235	0	6.31369	0
ptc-miR394b	37.4612	8.53231	6.17821	0
ptc-miR395a	0.442957	0	0	0.186748
ptc-miR395b	82.1266	0.53442	0	0
ptc-miR395e	63.743	7.97004	34.1795	19.9279
ptc-miR395f	63.743	7.97004	34.1795	19.9279
ptc-miR395k	63.743	7.97004	34.1795	19.9279
ptc-miR396a	25.5514	17.9805	49.3668	65.753
ptc-miR396b	25.5514	17.9805	49.3668	65.753
ptc-miR396c	18.2737	55.0761	106.912	149.878
ptc-miR396e	31.44	43.8403	95.3002	137.355
ptc-miR396f	45.5766	38.1261	37.5997	39.7058
ptc-miR396g	46.7632	44.5709	42.9882	46.0798
ptc-miR398a	2.10719	2.18177	4.66511	4.44177
ptc-miR398b	0	0.169834	2.5248	1.22841
ptc-miR398c	0	0.169834	0	1.22841
ptc-miR399f	0	0	0.173628	0.103749
ptc-miR399g	0	0	0.1526	0.103749
ptc-miR399h	0	0	0.173628	0.103749
ptc-miR399i	0	0	0.211778	0.103749
ptc-miR403a	2.53565	15.5601	16.157	29.7582
ptc-miR403b	2.35442	14.6904	5.85575	28.6528
ptc-miR403c	2.30877	14.6335	15.5824	28.4222
ptc-miR403d	2.53565	15.5601	16.157	29.7582
ptc-miR408	0	0.398008	0.984088	0.331997
ptc-miR530a	0	0	0.604087	0.589341
ptc-miR1446a	0	1.00424	0.861826	0
ptc-miR1446b	0	0.985368	0.840798	1.42023
ptc-miR1446c	0.743696	3.50292	1.54853	3.04855
ptc-miR1446d	0.743696	3.50292	1.54853	3.04855
ptc-miR1446e	0.743696	3.50292	1.54853	3.04855
ptc-miR1447	82.9603	24.865	24.2095	35.509
ptc-miR1448	164.148	25.1228	37.1663	46.9967
ptc-miR476a	0.300625	0.438987	1.79904	0
ptc-miR476b	0	2.53923	1.04445	5.23771
ptc-miR478e	1.2242	1.47535	1.40914	2.84045
ptc-miR6425a	0	0.245316	0.469517	0.666975
ptc-miR6425b	0	0.245316	0.469517	0.666975
ptc-miR6425c	0	0.245316	0.469517	0.666975
ptc-miR6425d	0	0.245316	0.469517	0.666975
ptc-miR6425e	0	0	0.154099	0.666975
ptc-miR6427	1.56643	3.24572	6.24847	4.21221
ptc-miR6438a	0.193259	1.23004	1.07601	1.60399
ptc-miR6438b	7.61762	89.9473	75.4778	86.8053
ptc-miR6445a	24.9169	19.9007	25.351	22.3048
ptc-miR6445b	25.4511	14.134	25.9731	22.8262
ptc-miR6459a	1.67919	1.85363	2.70924	1.58831
ptc-miR6459b	1.67919	1.85363	2.70924	1.58831
ptc-miR6478	210.381	302.158	274.04	425.414
ptc-miR7817a	0	0.226446	0	0.583379
ptc-miR7828	0.171786	0.549619	0.402528	0.751166
ptc-miR7840	0.128839	0.492576	0.294391	1.73118
ptc-miRN1	0.75314	0	0	0
ptc-miRN2	182.99	1081.66	299.038	407.109
ptc-miRN3	0.228224	0	0	0
ptc-miRN4	0.387981	0	0	0
ptc-miRN5	2.35071	0	0	0
ptc-miRN6	0.0912897	0	0	0
ptc-miRN7	0	0.341612	0.730254	0.459178
ptc-miRN8	0	0.455483	0	0
ptc-miRN9	0	0.0379569	0	0
ptc-miRN10	0	0	27.6744	15.7698
ptc-miRN11	0	0	0.0513662	0
ptc-miRN12	0	0	0.420558	0
ptc-miRN13	0	0	0.315419	0
ptc-miRN14	0	0	0.483642	0
ptc-miRN15	0	0	0.483642	0
ptc-miRN16	0	0	0.198562	2.13812
ptc-miRN17	0	0	0.093422	13.7779
ptc-miRN18	0	0	0	0.311247
ptc-miRN19	0	0	0	1.43859
ptc-miRN20	0	0	0	0.252575
ptc-miRN21	0	0	0	0.610389
Potri.009G014800	5.37328	6.27505	4.89414	4.53626
Potri.004G211700	4.3252	2.8797	3.70658	3.13231
Potri.008G039000	28.2479	14.039	17.8314	18.9833
Potri.010G223200	9.72235	3.81158	4.37988	4.36595
Potri.009G067800	3.99348	3.1557	3.83873	2.91578
Potri.012G135500	0	0	0	0
Potri.012G135300	0	0	0	0
Potri.002G188000	0	0	0	0
Potri.010G076700	16.1162	17.0082	11.6423	16.2251
Potri.008G162500	8.30037	21.5596	7.0472	9.52925
Potri.005G018300	0	0	0	0
Potri.005G018100	0	0.0127958	0.0210072	0
Potri.010G178300	13.8436	18.2388	20.9274	25.4943
Potri.015G060400	1.6086	2.83821	2.79986	3.8963
Potri.003G189700	2.10367	5.46141	4.83412	4.60869
Potri.002G089900	1.95135	3.30816	2.70032	2.32202
Potri.005G171300	5.05321	5.51717	5.65712	5.90717
Potri.016G090300	7.36924	6.25242	4.93743	4.69619
Potri.006G127500	8.76032	4.12852	4.97081	4.81197
Potri.015G020000	0.0623949	0.094656	0.0680872	0.167155
Potri.012G001400	5.39444	2.19474	1.11543	1.57331
Potri.004G211300	9.36955	8.05813	9.46871	9.82391
Potri.003G050100	5.77254	7.20929	7.38137	6.39823
Potri.001G188800	7.28855	12.9214	8.4396	8.1951
Potri.005G140700	23.0038	51.6879	49.8163	36.6296
Potri.010G216200	6.53732	11.8098	11.7856	8.11477
Potri.008G045300	14.4551	47.8598	42.0278	69.3632
Potri.008G159000	44.1749	36.9602	21.5447	10.2919
Potri.003G183400	13.5984	16.2526	11.7749	12.0612
Potri.005G037400	0.679591	0.760202	2.4048	1.883
Potri.013G149800	2.21655	2.02865	1.78053	1.79768
Potri.005G018400	0.026512	0.171363	0.136754	0.110846
Potri.001G397500	0	0	0	0
Potri.003G006400	0	0	0	0
Potri.004G063700	0	0	0	0
Potri.001G429300	0	0	0	0
Potri.002G142400	0.277208	0.016063	0.120747	0.0593781
Potri.015G098900	9.25246	2.63439	1.32379	1.78896
Potri.014G057800	0.567304	0.512973	0.283944	0.240267
Potri.016G048500	0.342643	0.344274	0.418007	0.412727
Potri.001G058600	3.21777	7.4579	9.92863	10.2823
Potri.003G169400	8.52843	14.2559	10.9334	11.3715
Potri.010G154300	0.44465	0.206267	0.111299	0.309036
Potri.008G097900	0.603669	1.29043	0.878838	1.28678
Potri.018G149900	9.40295	20.7523	17.5706	19.7054
Potri.001G055900	5.3507	5.06188	8.096	7.77757
Potri.004G046700	1.28951	0.555747	0.782813	0.574046
Potri.011G055900	15.1324	14.5587	14.4415	15.5544
Potri.001G398200	17.2437	2.06061	9.5856	4.89352
Potri.011G116800	15.2948	4.66415	11.079	6.31379
Potri.007G138800	5.47753	27.9857	22.134	30.1354
Potri.001G224500	1.16776	1.11467	0.860006	1.1431
Potri.001G036000	2.08735	2.80428	2.60377	2.72398
Potri.009G018700	3.02967	2.097	2.01674	2.37411
Potri.001G396300	0	0	0	0
Potri.001G396400	0	0	0	0
Potri.011G115400	0	0.0247003	0	0
Potri.007G065400	10.2836	1.10918	0.491407	0.458986
Potri.005G098200	15.7301	0.746022	1.70893	1.55994
Potri.009G014500	17.6277	17.044	17.1626	15.9741
Potri.006G237500	14.0307	14.2635	14.6195	16.3205
Potri.018G045100	1.92255	2.99433	4.74933	5.70855
Potri.017G061600	63.3653	55.3773	79.772	89.6561
Potri.001G323100	85.6219	90.4787	94.7642	105.544
Potri.014G134800	0	0	0	0
Potri.002G207800	15.4998	12.9068	9.98185	9.21666
Potri.001G415800	0.157627	0.251007	0.0549333	0.0314297
Potri.014G049600	0	0	0	0
Potri.019G062300	0	0.0354595	0	0
Potri.016G026400	0.345745	0.282151	0.50224	0.495244
Potri.018G038300	11.9781	13.433	13.0446	14.9957
Potri.008G135500	27.8353	25.0429	26.8342	29.376
Potri.010G154800	0	0	0	0
Potri.006G026200	6.03707	6.57363	7.79397	7.86019
Potri.011G093300	0	0	0	0
Potri.011G079200	0	0	0	0
Potri.013G152800	18.432	9.95434	11.2615	12.8368
Potri.013G147100	0.0366133	0.180323	0	0.0687343
Potri.008G108500	0	0	0.0835866	0
Potri.012G131300	5.80312	46.7345	48.9958	34.0434
Potri.010G157700	2.36484	1.83176	1.7588	1.9342
Potri.017G031700	14.5004	10.9014	12.3281	11.3758
Potri.001G262300	0.166112	0.0924341	0.0552442	0
Potri.017G086200	20.0142	41.4894	19.0809	39.9832
Potri.001G372300	8.47576	14.0206	7.63771	7.6538
Potri.006G201900	1.05484	1.08106	1.52266	1.53169
Potri.016G068200	0.194459	0.583887	0.477575	0.216149
Potri.006G132400	20.7228	20.3421	18.0886	16.5744
Potri.016G084500	8.4508	9.15008	6.16193	6.17447
Potri.007G046200	23.6014	18.9752	16.24	18.0201
Potri.015G099400	0	0.289877	0.656818	0
Potri.010G081200	35.8168	18.9079	20.2565	13.2649
Potri.018G127000	0	0	0	0.143478
Potri.011G052600	14.6087	26.3962	18.6739	18.7163
Potri.008G103800	6.06186	3.43259	3.22276	4.90061
Potri.001G209300	0.529373	2.77006	5.99171	9.27464
Potri.002G073800	0	0	0	0
Potri.002G074000	2.03131	1.21722	1.74519	0.638976
Potri.006G271200	1.3843	2.73526	2.19645	2.80442
Potri.006G271400	6.88799	9.54576	10.195	11.6363
Potri.006G242500	12.936	13.5854	16.5484	17.9319
Potri.004G074500	3.90074	3.90067	3.73205	4.41167
Potri.019G021200	4.8069	4.2727	3.80544	3.60318
Potri.006G257300	3.11899	3.81976	4.15082	5.04981
Potri.013G150100	10.2291	10.6687	11.8666	13.5888
Potri.018G086200	14.9669	18.8996	18.8315	20.231
Potri.006G163900	16.7149	17.9485	23.3287	24.7621
Potri.005G018000	0	0.036664	0.0325243	0
Potri.005G014800	0	0	0.0101754	0
Potri.005G014700	0.0136173	0.0648799	0.0400084	0.0343265
Potri.010G121500	7.95119	10.0956	9.06053	8.91836
Potri.003G190400	1.72771	2.84347	2.74901	1.79729
Potri.003G190300	1.91761	1.87454	1.41472	1.39225
Potri.003G190700	4.6513	5.12526	3.82911	4.4551
Potri.001G029400	2.15039	2.26294	2.10993	3.04248
Potri.008G047000	0	0	0	0
Potri.004G235300	8.83457	4.63506	4.75949	3.42548
Potri.004G111500	9.76704	8.04565	7.357	8.28829
Potri.001G035600	0.0661729	0.0753705	0.0221904	0.0817472
Potri.016G056400	1.3697	0.457421	0.769206	1.60533
Potri.019G108200	0	0.0351413	0.0300966	0
Potri.019G106000	0.252031	4.44935	5.007	2.30169
Potri.011G067000	3.12966	2.35046	7.0074	6.0016
Potri.012G100700	0	0.18289	0	0.0397493
Potri.001G294400	57.7952	52.2927	41.5857	40.8867
Potri.013G030900	0	0	0	0
Potri.002G105400	33.7223	69.4076	74.0484	73.0704
Potri.001G414900	0	0	0	0
Potri.001G409000	0	0	0	0
Potri.011G125600	0	0	0	0
Potri.T024300	0	0	0	0
Potri.005G149800	16.5987	13.5771	13.9357	14.1743
Potri.014G054700	0.0726689	0	0	0
Potri.013G145700	7.27421	6.41714	12.6964	10.4408
Potri.003G147900	0.413607	0.308303	0.329667	0.157921
Potri.010G207200	83.5592	56.6723	37.5692	34.9473
Potri.014G114300	38.3536	48.6408	39.4622	43.1603
Potri.006G276700	0	0	0	0
Potri.018G064700	14.7519	7.91441	9.21177	14.3779
Potri.006G145100	19.2998	15.3529	17.4347	22.1878
Potri.009G009100	0.15818	0.143964	1.17242	1.58055
Potri.T076300	0.206496	0.024994	0.0231176	0
Potri.016G008300	0.0251312	0.108279	0.0563085	0.0213809
Potri.008G000900	0.283252	0.634382	0.0339504	0.203661
Potri.012G095300	32.1113	54.3644	53.6027	52.3558
Potri.008G016100	0.235227	0.569543	0.208846	0.0708779
Potri.T125100	6.42505	27.9256	13.9372	31.7718
Potri.004G115700	9.54787	12.1367	12.5282	13.8065
Potri.002G201400	23.794	27.8996	25.7845	30.1189
Potri.014G040400	53.4726	37.1255	35.2847	37.1882
Potri.007G108900	0	0	0	0.0166183
Potri.001G237300	0.211461	0.0132668	0	0
Potri.018G145600	11.2341	10.7865	18.8841	18.9869
Potri.004G150700	5.32049	5.27089	7.32276	6.26283
Potri.002G092400	35.0016	16.2128	18.0322	12.7971
Potri.012G058100	23.0607	19.7315	22.1007	24.2401
Potri.016G121800	4.58438	3.37961	3.38861	3.39067
Potri.010G046100	0.488072	0.993402	0.968636	1.45438
Potri.012G069300	3.05628	3.76041	5.89622	5.01744
Potri.019G102100	0	0	0	0
Potri.013G121600	0	0	0	0
Potri.006G242200	6.39667	10.219	9.55685	12.0779
Potri.004G074700	1.46597	2.71195	2.72775	3.2065
Potri.T120800	0.51662	0.798193	0.775512	1.20589
Potri.016G053600	1.80392	1.66248	1.46365	1.00778
Potri.001G374800	0	0.0211662	0.137346	0.0491856
Potri.001G375100	0	0.0207811	0.0100745	0.0114207
Potri.001G374700	0	0.386741	0.348948	0.240514
Potri.001G374600	0.0233347	0.620238	0.739764	0.679969
Potri.001G375000	0	0.206024	0.260031	0.275473
Potri.001G451900	0.162423	0.0550753	0	0.153277
Potri.008G072400	3.12554	5.74259	5.60641	3.52533
Potri.014G108100	0.963421	1.88593	1.74149	1.71317
Potri.005G049000	20.4925	23.4768	31.42	31.842
Potri.005G140900	9.20199	10.6852	11.652	12.6015
Potri.001G324800	7.41016	12.5811	10.4579	11.9267
Potri.010G135500	7.11475	6.77507	5.58651	5.71145
Potri.003G189300	0.259307	0.494217	0.56014	0.556255
Potri.001G034700	7.07422	8.73677	7.14989	7.67568
Potri.004G037200	1.03213	2.32079	2.08373	1.47178
Potri.010G050300	9.14901	25.1364	13.8846	13.5101
Potri.003G217800	36.8224	32.5339	22.2834	21.5537
Potri.001G007900	31.7997	28.4659	21.7701	24.7825
Potri.003G202200	0	0	0.01877	0
Potri.002G168000	0	0	0	0
Potri.014G106600	0	0.0266284	0	0.0257974
Potri.012G002600	31.2078	14.3925	12.6113	12.9088
Potri.003G128000	6.3638	3.30187	2.16231	2.29356
Potri.014G163200	11.0137	12.0725	9.39594	10.6932
Potri.003G085300	5.41711	4.87995	5.51304	4.94939
Potri.001G068200	21.5478	25.5313	28.1461	23.4795
Potri.003G161900	73.0008	64.5682	81.4802	99.2673
Potri.001G421300	28.7668	39.1901	37.5827	38.1161
Potri.018G115200	0	0	0	0
Potri.011G099700	0.526393	0	0	0
Potri.011G101600	12.5476	4.76912	8.3619	5.24102
Potri.011G101300	1.13917	0.879874	2.3674	1.60486
Potri.011G099100	1.10951	0.389028	1.55492	1.06412
Potri.011G101500	0.390853	0.152089	0.352331	0.303098
Potri.011G099800	0.559089	0.364569	0.719495	0.222664
Potri.011G100500	2.46303	3.35104	8.64149	5.50941
Potri.011G100600	5.22944	5.2704	13.5615	9.61393
Potri.011G101700	1.45814	0.913687	2.27038	1.90919
Potri.011G100000	6.43664	2.23492	6.41605	5.39162
Potri.011G098800	7.69489	6.16405	14.099	10.2293
Potri.011G099200	13.8653	6.39198	13.7892	10.7202
Potri.011G099400	0.441756	0	0.0310785	0.0182943
Potri.003G096000	2.02967	5.21869	4.54158	4.12412
Potri.016G138900	181.521	189.974	215.8	244.692
Potri.001G063300	0.0915301	0	0	0
Potri.002G164400	7.15856	2.79534	3.3551	3.07814
Potri.006G150300	16.6723	5.4048	14.2237	11.7714
Potri.012G093900	0	0	0	0
Potri.006G045100	0.217104	0.300325	0.241708	0.209126
Potri.008G102900	5.17789	4.95558	4.43902	4.96785
Potri.009G122200	0.99459	1.70845	0.245489	0
Potri.019G108000	0	0	0	0
Potri.019G115300	0.0742191	0.264211	0.172694	0.0917102
Potri.019G115900	1.27926	0.183565	0.138102	0.125816
Potri.019G107700	7.85225	17.0577	14.0713	14.3529
Potri.010G175500	11.6583	19.5291	14.0707	16.0304
Potri.001G000600	0	0	0	0
Potri.014G122100	0.0886807	0.276427	0.0661575	0.114706
Potri.004G057800	4.00615	2.41371	3.30333	2.80301
Potri.004G021500	203.654	222.677	173.365	198.115
Potri.001G353800	53.9005	31.5685	40.1976	30.4216
Potri.006G188900	0.152946	0	0.0765394	0.173121
Potri.018G029300	16.2291	18.6896	10.6038	12.5551
Potri.001G321100	10.9887	5.03415	4.11792	4.93803
Potri.013G043700	9.81614	8.69536	19.5037	16.5326
Potri.007G137300	3.37337	3.8774	2.64826	2.38547
Potri.019G103100	52.58	65.1638	109.63	96.2016
Potri.001G076100	0.457755	0.353161	0.619513	0.635646
Potri.002G230900	7.21629	3.63034	4.1523	3.44791
Potri.003G154600	48.2915	13.5418	31.9845	25.6551
Potri.001G378500	11.1659	5.52291	3.6673	3.52714
Potri.012G065400	16.4701	12.1249	9.06289	8.06101
Potri.006G178500	6.32071	6.72326	3.30777	3.27603
Potri.014G022800	17.7692	26.2038	42.5241	34.4421
Potri.017G152000	0	0	0	0
Potri.017G023300	7.99372	7.78451	7.9691	8.45876
Potri.006G129900	18.7625	34.2885	35.3318	61.4145
Potri.004G052900	0	0	0	0
Potri.001G013800	25.0432	36.6065	27.5258	34.1959
Potri.012G038200	14.2191	12.4331	7.15433	6.5341
Potri.001G375600	0	0	0	0
Potri.016G044100	0	0	0	0.0886929
Potri.006G047900	0	0	0	0
Potri.016G125600	36.3429	16.7809	15.8302	12.8921
Potri.017G017600	0	0	0.142364	0.118224
Potri.002G049700	47.2476	47.4336	52.6523	53.7104
Potri.007G074900	0.0655954	0.25967	0.153396	0.0649846
Potri.019G083700	27.4338	26.409	21.2103	22.638
Potri.004G204000	0	0	0	0
Potri.017G107300	0.708181	0.0439203	0.058313	0.0480521
Potri.004G126800	1.12654	1.06025	1.17037	1.83553
Potri.010G015900	0.987114	1.09138	1.08807	1.18559
Potri.008G071700	0.337007	0.905598	0.768288	0.842229
Potri.002G070300	5.64647	8.88482	11.8624	13.0731
Potri.002G197800	75.4402	94.5638	89.1239	70.0483
Potri.004G172100	15.2176	18.6845	20.8857	21.5918
Potri.T078200	6.87284	6.23715	6.67618	9.05822
Potri.001G003900	14.2387	15.0317	17.189	18.0875
Potri.003G221100	24.9734	27.9109	30.3355	31.7141
Potri.001G158200	7.55609	9.71621	11.3062	11.9768
Potri.003G076600	12.6623	10.3231	11.5892	11.8557
Potri.008G038800	0.156822	1.57743	1.25613	1.17112
Potri.019G032100	0	0	0	0
Potri.001G266000	16.2942	22.2059	16.6426	41.3198
Potri.009G060600	16.8091	12.567	9.55481	11.0151
Potri.002G184000	9.71313	7.11185	6.32058	6.21365
Potri.009G052900	11.171	10.8396	11.3633	13.8825
Potri.002G134900	9.83883	5.93725	7.75187	6.72848
Potri.001G257600	9.3463	5.69985	8.18248	10.186
Potri.006G053500	0.21804	0.0200622	0.0391202	0
Potri.001G168400	1.05305	0.213862	0.220005	0.0365382
Potri.006G273000	0	0	0	0.0106586
Potri.008G017400	13.6744	7.19485	7.47477	6.90123
Potri.004G013800	0.0250695	0.0247541	0	0
Potri.001G044900	2.34071	2.59281	3.92296	2.84547
Potri.001G411100	0.0268892	0.0119816	0.0397364	0
Potri.001G411000	0.110413	0.0634059	0.0923801	0.0840245
Potri.016G072900	0	1.06904	0.0828609	0
Potri.001G138100	3.5456	2.36188	2.36474	1.97519
Potri.019G025700	5.39448	4.21883	4.40023	3.98029
Potri.010G051900	23.0904	13.5553	14.821	17.6295
Potri.014G093600	0	0	0	0
Potri.002G140900	0	0	0	0
Potri.005G227600	2.61573	0.809923	0.511644	0.611465
Potri.007G113800	0	0	0	0
Potri.012G109000	0.209787	1.7842	1.0518	1.5966
Potri.011G083100	23.9434	20.4587	17.8837	19.1176
Potri.004G065800	34.7504	32.842	34.9918	36.4841
Potri.014G141900	26.6646	24.5729	29.9049	33.5041
Potri.010G243700	1.66679	3.91154	1.50382	2.12068
Potri.012G108600	12.1606	10.991	11.2766	12.498
Potri.008G101700	0.268612	7.48586	3.20065	1.93161
Potri.010G149600	4.85489	0.735384	0.917036	0.206172
Potri.012G022800	0.743043	1.42001	2.40875	2.43823
Potri.010G160700	44.7453	32.4712	31.3847	31.4163
Potri.001G413900	0.0154968	0.209202	0.0781585	0.100238
Potri.010G101100	2.21788	4.79902	8.75929	9.37306
Potri.019G129100	0.0632536	0.326428	0.212536	0.0846594
Potri.011G036700	0	0	0	0
Potri.008G034900	56.3828	37.428	19.4323	18.2631
Potri.008G124800	0	0	0	0
Potri.016G083900	9.13059	46.7496	1.20684	3.93022
Potri.T107100	0.0475768	0	0	0
Potri.006G133000	11.6326	29.4558	11.13	18.3961
Potri.007G108800	0	0.0170084	0	0
Potri.011G127200	0.871188	1.18177	1.10189	1.10052
Potri.018G063700	28.1007	20.8816	12.9272	14.957
Potri.006G136400	18.1613	17.1118	16.2195	19.4958
Potri.008G133500	12.3745	20.3675	10.4844	7.11273
Potri.006G166500	16.4806	15.7535	16.9588	19.1383
Potri.001G216800	27.7227	27.507	23.4498	28.0559
Potri.007G111500	0	1.88637	1.00788	0.841911
Potri.009G006900	33.5872	22.8646	32.358	29.0986
Potri.003G116100	4.45329	2.36421	3.01874	3.78553
Potri.012G094500	0	0	0	0
Potri.016G047700	0	0	0	0
Potri.014G116600	10.2014	9.50359	16.8037	20.1105
Potri.014G161200	0.0563937	0.0818537	0.284243	0.0443514
Potri.011G137800	0	0.0783835	0.155983	0.0544786
Potri.013G092000	3.37804	7.686	7.29142	9.88732
Potri.004G001400	2.47244	0.431918	0.539831	0.114374
Potri.006G031700	23.5237	9.26408	16.5994	16.8387
Potri.T096400	0	0	0	0
Potri.010G147100	1.20703e-05	0	0	2.30645e-06
Potri.010G147000	1.30498	1.53175	1.2767	0.706106
Potri.005G102300	33.8083	59.0423	57.1047	47.5178
Potri.010G085500	21.5219	23.6583	22.0662	24.1034
Potri.004G074300	1.15022	23.7615	37.0645	71.6311
Potri.008G083300	18.4606	22.7838	23.3686	25.9362
Potri.002G073600	0	0	0	0
Potri.018G037000	16.0732	17.8927	20.8205	23.7907
Potri.006G243200	28.4859	26.9112	38.1646	36.1094
Potri.012G100900	0	0	0	0
Potri.006G226600	0.4853	1.79327	0.551905	0.30788
Potri.007G028000	0.0814423	0.0238052	0.145426	0.0697266
Potri.014G080000	2.53186	16.6125	24.3994	20.2298
Potri.008G060200	2.13397	1.59397	4.3819	4.2316
Potri.012G141200	0.0441967	0.180642	0.0724913	0.183099
Potri.010G105600	6.18161	6.8432	6.48592	8.43985
Potri.006G180500	25.9738	16.4551	11.1829	14.2594
Potri.018G102800	21.5814	29.5997	20.0024	21.5157
Potri.011G071900	10.5005	10.4296	9.36681	10.7223
Potri.016G120200	7.96225	5.47578	6.39586	6.94955
Potri.006G013800	0.118976	0.910482	1.42561	0.804031
Potri.006G012700	0.339294	0.706125	0.721415	0.416099
Potri.012G018400	0.302961	0.701946	0.263741	0.363543
Potri.008G034200	0	0	0	0
Potri.015G141800	1.9932	1.9183	3.14974	2.59649
Potri.017G098200	8.15375	11.724	12.8845	12.859
Potri.002G053100	0.926802	2.65452	0.793907	0.532639
Potri.007G077000	0.911496	1.86082	0.796277	0.567532
Potri.019G131600	35.7863	45.7455	7.25343	12.2973
Potri.005G015300	2.17764	4.14278	2.43871	4.26898
Potri.014G123200	14.6466	19.8626	17.739	17.7135
Potri.001G338000	12.4413	15.1324	16.7727	16.0026
Potri.006G151300	6.85446	19.4785	6.68298	5.62982
Potri.010G201100	27.574	30.034	28.6953	31.6368
Potri.013G071100	37.7042	41.9311	42.2911	37.7179
Potri.005G249400	0.72639	9.26093	3.21602	4.24991
Potri.019G120600	0	0	0.161011	0.174185
Potri.002G099000	9.8568	9.12849	7.28543	8.46718
Potri.006G197500	0.113647	0.134156	0.518199	0.0283912
Potri.008G136100	5.78329	5.87004	10.1617	10.5887
Potri.018G143000	27.8385	20.1284	20.9542	21.2749
Potri.011G045900	1.86992	0.722245	0.865095	1.01506
Potri.004G222000	24.734	29.154	35.6759	42.5539
Potri.001G035200	20.1297	11.0812	26.9718	19.1538
Potri.001G034500	0.726086	0.564861	0.828792	1.10053
Potri.005G234000	400.273	73.7221	120.026	91.0493
Potri.003G196800	0.0711069	0.0237415	0.0308001	0.0130414
Potri.002G186100	8.18994	5.91614	4.07636	4.80291
Potri.001G030300	11.6019	9.94971	9.67624	9.48734
Potri.002G097000	0	0	0	0
Potri.005G122000	0.0901863	0.341622	0.325949	0.317248
Potri.010G212900	73.6676	36.612	30.1303	33.0113
Potri.008G048100	21.3789	20.1487	19.4776	21.3479
Potri.010G034200	0	0	0	0
Potri.008G072300	0.0956192	0.160236	0.0440879	0
Potri.014G030400	0	0	0	0
Potri.002G199900	1.43274	1.62385	2.05157	1.70194
Potri.008G216700	17.4359	24.9477	24.5959	28.0335
Potri.005G075400	0.274363	0.103206	0	0.0268029
Potri.T030300	24.1134	24.2715	20.9447	23.3505
Potri.010G010500	12.8095	34.241	26.2133	29.6574
Potri.005G055000	1.55116	0.928466	1.05431	1.59134
Potri.016G121400	0.277109	0.107903	0.0557832	0.145995
Potri.T114000	0.0386897	0.150018	0.492143	0.0809814
Potri.012G007800	0	0.13851	0.143645	0.0672867
Potri.006G210700	0.275605	0.458017	0.114694	0.200797
Potri.006G050200	20.033	21.8042	30.6476	27.6521
Potri.005G205200	0	0.528627	0.0602228	0.0344188
Potri.008G123500	0.062342	0.635327	1.4428	2.48105
Potri.002G144400	0	0	0	0
Potri.003G123700	20.2243	15.8912	15.543	14.7138
Potri.018G127900	0.0219105	0.0622571	0.0690132	0.0245515
Potri.007G023600	13.4564	9.94146	10.802	6.94111
Potri.004G174700	22.3804	25.1204	24.6474	27.1419
Potri.018G129600	20.4419	12.7922	15.0018	10.9098
Potri.006G066700	2.46234	2.97817	3.41924	4.24838
Potri.001G232000	0.51846	2.07545	0.423156	0.569732
Potri.001G231400	0.211727	1.01092	0.224439	0.279568
Potri.004G211800	4.1502	7.16473	7.6307	7.15593
Potri.017G078900	16.788	13.5682	12.4296	12.7495
Potri.003G089600	95.5809	17.5702	47.6377	31.7485
Potri.017G139800	9.02302	6.6523	7.46206	6.40408
Potri.004G080600	0	0	0	0
Potri.004G115500	0.14321	0.136518	0.103282	0
Potri.011G129000	0.543817	5.45444	3.50623	2.87752
Potri.001G412000	13.1285	32.0176	19.5458	18.7158
Potri.010G102600	12.5868	26.1587	43.1768	55.8657
Potri.008G138100	15.6507	21.5476	25.0606	27.427
Potri.010G056200	5.23069	5.29269	4.61564	4.97071
Potri.010G040300	0	0	0	0
Potri.016G014500	57.0727	7.12646	4.22655	4.82757
Potri.011G075700	0	0	0	0
Potri.003G033900	0	0	0	0
Potri.010G000300	0	0	0	0
Potri.017G057600	0	0	0	0
Potri.001G156800	0	0	0	0
Potri.005G148600	0	0	0	0
Potri.018G090500	0	0	0	0
Potri.015G013400	22.7106	23.7024	24.1829	23.8925
Potri.003G205400	7.77058	3.97751	3.51193	2.72
Potri.002G044800	0.29415	0.164266	0.181557	0.0394851
Potri.014G071400	19.6697	14.0647	17.6749	21.4601
Potri.004G195200	0.16274	0.202147	0.26877	0.221479
Potri.004G194800	0.0940586	0.198292	0.189906	0.279024
Potri.004G007400	6.23669	19.1075	13.7042	13.5373
Potri.014G090300	2.92628	4.45905	4.88013	4.22038
Potri.007G041000	29.6389	36.0101	33.2052	36.1511
Potri.001G354800	0	0	0	0
Potri.005G208200	72.4177	44.3334	37.9129	42.8081
Potri.010G196000	0.725475	1.70757	0.880347	0.793008
Potri.003G214200	30.1221	17.7458	17.5976	14.6984
Potri.003G131600	15.0508	14.3899	16.2561	13.4359
Potri.012G038400	0.282393	0.317226	0.741751	0.659834
Potri.013G127500	24.3849	26.0646	20.2786	18.7297
Potri.012G140500	0	0	0	0.0336767
Potri.018G152400	4.68405	3.3349	3.32463	3.81348
Potri.002G095400	2.28024	1.30823	0.67287	1.01916
Potri.014G178700	0	0	0	0
Potri.001G112200	95.3206	58.2794	83.8254	80.3805
Potri.012G025800	0	0	0	0
Potri.018G115500	15.663	17.4486	21.933	22.3042
Potri.006G244900	14.6362	14.3326	15.5935	16.5853
Potri.013G076900	24.0272	21.1545	18.7652	20.365
Potri.019G105700	0	0	0	0
Potri.019G107800	0	0.0349999	0.0480362	0.0362741
Potri.019G105900	0.846796	1.94004	1.538	1.44874
Potri.019G107000	1.28863	0.0580637	0.013953	0.03364
Potri.004G051300	26.723	32.0692	30.1292	34.4397
Potri.014G039900	3.234	5.26143	7.37811	6.66758
Potri.002G048000	8.2747	16.1077	12.3802	12.5603
Potri.006G133900	26.3759	16.0739	14.5773	12.4403
Potri.001G176500	0	0	0	0
Potri.005G137700	20.9438	22.2846	25.8076	28.2663
Potri.008G117900	0	0.185422	0.133542	0.158132
Potri.017G123100	0	0	0	0
Potri.017G078200	66.6976	47.7201	27.9091	23.6124
Potri.017G130700	14.9962	14.1288	17.6816	18.2805
Potri.001G269100	0	0	0	0
Potri.007G052600	0.262141	0.136562	0.0398438	0.024178
Potri.005G162500	12.8617	13.0179	17.8812	15.6639
Potri.009G073300	43.5316	53.7492	54.7067	61.2474
Potri.005G112900	727.667	588.945	638.167	529.085
Potri.018G115100	8.93444	12.4533	13.1268	15.9726
Potri.003G115100	0.270769	0.120502	0.111255	0.0506724
Potri.010G058200	1.83277	0.858779	0.668856	0.580304
Potri.013G022200	2.99739	3.23769	3.60317	4.78377
Potri.005G159100	16.6553	10.0021	7.38715	9.23487
Potri.005G010700	48.0082	30.6529	44.7033	36.8025
Potri.005G226900	49.4414	65.2577	53.2937	54.0929
Potri.015G115300	0.270119	0.240328	0.117302	0.255513
Potri.003G094000	28.8912	86.1992	88.9897	100.691
Potri.008G057300	35.1117	26.0575	25.2101	25.1468
Potri.007G096800	13.4401	26.971	24.5165	29.2608
Potri.001G037700	0.167019	1.12555	0.329908	0.291026
Potri.001G127100	6.37004	3.69855	3.89827	3.9302
Potri.002G245900	56.6384	69.5148	64.5887	68.5037
Potri.006G055300	5.90273	5.24044	5.2077	6.05643
Potri.006G085700	17.2207	21.0622	21.5698	23.3313
Potri.T053500	0.320149	7.23177	13.2272	7.60398
Potri.010G115200	18.2414	27.5199	19.1556	16.9409
Potri.011G028600	1.49881	4.62206	8.61463	7.93972
Potri.017G070700	0	0.0777916	0	0.0436547
Potri.T053800	0	0.250587	0.318949	0.207032
Potri.001G192500	4.86669	3.77637	3.41522	2.49702
Potri.007G132700	4.69805	5.65628	10.9424	11.2614
Potri.011G149200	22.7814	20.2044	16.225	13.2878
Potri.006G085600	11.7866	18.6324	16.8803	22.1423
Potri.005G098600	8.8295	9.69761	10.7803	9.94698
Potri.014G095200	0	0	0	0
Potri.017G019900	0.0958173	0.131712	0.185986	0.209853
Potri.017G025900	0.218135	0.0796794	0.107625	0.148657
Potri.004G167600	3.85786	3.63497	3.3494	3.23071
Potri.001G213500	0.160638	0.0201151	0.0934593	0.127632
Potri.001G213300	0.116102	0.2558	0.0800171	0.242427
Potri.001G359000	0.0929548	0.787596	0.635125	0.476283
Potri.013G079700	2.15632	0.338368	0.496757	0.647955
Potri.014G012500	1.45613	0.431047	0.804537	0.704983
Potri.013G099700	9.79717	10.9862	10.9658	13.6464
Potri.011G026600	16.4867	16.8233	19.258	12.8305
Potri.001G094200	4.27783	2.44714	1.58348	1.08213
Potri.015G038500	3.91147	4.24444	4.11264	3.68588
Potri.017G132400	1.02374	2.8105	2.43514	2.63864
Potri.007G075000	0.613959	0.714552	0.499392	0.502996
Potri.017G132800	7.21804	4.92839	5.27621	5.11691
Potri.012G092700	0	1.84106	1.01038	1.70927
Potri.018G075000	0.860061	11.589	3.39945	2.95409
Potri.003G199600	0.204403	0.431083	0.515311	0.386272
Potri.003G198900	0.129196	0.00768511	0.0900718	0.0222445
Potri.017G018700	0.132928	0	0.0438239	0.0609034
Potri.016G092200	1.08842	3.55711	1.31847	1.41773
Potri.001G215200	7.90366	9.01317	10.8926	10.8312
Potri.002G181400	5.56426	6.61305	7.76579	7.17744
Potri.019G084400	0	0	0.0373998	0.042979
Potri.008G067000	9.20289	22.3462	16.6326	37.3707
Potri.010G045900	15.893	5.72504	5.18199	5.09513
Potri.017G053000	2.26336	1.2224	2.07192	1.83992
Potri.011G072600	2.28575	2.22252	3.32649	4.05547
Potri.018G151700	0	0.0409902	0.0365326	0.0396585
Potri.T156600	0	0.0313254	0	0.0175849
Potri.002G077200	16.7795	18.0949	17.1267	16.0683
Potri.001G093600	5.70035	11.9384	22.081	21.1623
Potri.001G027300	0	0	0	0
Potri.012G094600	57.0191	89.6374	65.8163	77.948
Potri.001G237200	47.6842	11.7478	5.46351	5.50021
Potri.019G009000	0	0	0	0
Potri.019G008300	0	0	0	0
Potri.019G009100	0	0	0	0
Potri.019G008100	0	0	0	0
Potri.019G005400	0	0	0	0
Potri.019G008500	0	0	0	0
Potri.019G008000	0	0	0	0
Potri.009G131700	0	0.0247491	0	0
Potri.019G008600	0	0	0	0
Potri.019G009200	0	0	0	0
Potri.005G189500	0	0	0	0
Potri.004G049300	3.93738	6.51993	5.79832	6.04978
Potri.011G098300	4.73316	4.82759	5.75868	8.42753
Potri.017G016700	11.4146	2.05901	1.70597	1.04617
Potri.006G240600	56.1171	66.3405	37.604	32.0378
Potri.T133500	4.27595	6.9582	10.9924	10.0312
Potri.001G070100	4.63574	6.23801	10.0992	9.11831
Potri.001G117000	5.40123	3.0151	0.704031	0.924287
Potri.003G115700	22.2563	28.7681	25.554	18.4936
Potri.008G181100	0	0	0	0
Potri.002G235700	19.1564	12.0965	15.3484	13.1038
Potri.019G057700	0.738921	0.409631	0.249765	0.42567
Potri.T134700	0.414328	0.15486	0.0937357	0.143031
Potri.008G075600	8.24068	6.20759	8.72493	7.83522
Potri.004G228400	24.8313	17.9034	15.0257	15.3515
Potri.003G147300	0.895819	0.0364145	0.0145116	0.0690397
Potri.002G248500	0.446878	0.132894	0.294974	0.244499
Potri.017G141000	19.1712	16.3744	17.0777	17.4721
Potri.006G115000	6.43777	49.7654	55.3094	62.0674
Potri.017G075400	0	0	0.0141914	0
Potri.005G046500	15.083	21.5226	19.9695	20.3409
Potri.017G130200	9.3448	3.44141	3.11352	1.4633
Potri.010G168300	15.7346	24.4206	11.2095	18.5948
Potri.007G067900	4.34652	12.7361	16.5783	11.271
Potri.003G145900	18.0456	15.2624	13.6893	15.7844
Potri.003G091800	6.74014	7.78896	6.59871	7.93945
Potri.003G098100	14.9523	17.6749	18.5757	18.3049
Potri.001G092000	17.3946	20.0024	30.6298	32.4619
Potri.001G390400	135.18	142.148	151.757	131.728
Potri.005G166300	0.128306	0.301209	0.143375	0.10084
Potri.005G224000	7.87299	9.73167	8.87058	8.16648
Potri.018G019900	0.33182	0.214707	0.110583	0.0738936
Potri.005G112500	0.0594882	0.121464	0.183434	0
Potri.010G217700	0	0.217763	0.116031	0.158028
Potri.008G043900	0.0281451	0	0.0741417	0
Potri.013G016800	45.6943	51.1686	46.3519	48.3502
Potri.005G025100	41.9604	44.4494	43.8188	49.2566
Potri.005G224800	0	0	0	0
Potri.T098500	0.130095	0.202231	0.0880447	0.0777864
Potri.007G137700	1.15645	2.92591	0.354304	0.196152
Potri.019G091300	25.0587	5.43822	9.08481	7.99695
Potri.013G119400	21.759	9.73846	14.4317	14.0526
Potri.011G096600	6.70958	3.47836	3.36294	4.74858
Potri.001G375800	56.5858	50.036	36.624	39.8215
Potri.010G218700	30.4431	39.7851	33.6246	31.6551
Potri.012G092000	9.38843	10.9048	9.37837	10.0995
Potri.001G258700	2.89643	1.67257	0.62319	0.725279
Potri.015G092800	14.9539	19.2748	24.4903	24.396
Potri.012G032200	8.13644	5.24902	4.83168	5.40139
Potri.014G139000	76.1297	64.3136	68.2927	70.553
Potri.003G194600	41.3246	45.764	44.8618	58.5588
Potri.004G167500	2.53979	21.0968	21.3388	30.1296
Potri.019G081600	30.6743	34.1631	27.605	30.8578
Potri.T010100	0	0	0	0
Potri.011G073100	0	0	0.235238	0
Potri.T032300	0	0	0	0
Potri.T008800	0	0	0	0.0665203
Potri.T009700	0	0	0	0
Potri.T008500	0	0	0	0.0387684
Potri.011G073600	0	0	0	0
Potri.T009400	0	0	0	0
Potri.T032800	0.253441	0.522627	1.82009	1.20928
Potri.T032600	0	0.295847	0.173402	0.127708
Potri.T008100	0.101979	0	0.0842667	0.0302547
Potri.010G071600	0.0241093	0	0	0
Potri.T009900	0.225302	0.147442	0.219882	0.391872
Potri.011G075400	0.176441	0.0798184	0.248787	0.135748
Potri.011G116900	3.51321	2.72837	2.94253	3.17486
Potri.009G144500	0.134103	0.082427	0.0145386	0.0149416
Potri.006G061300	0.128494	0.272943	0.302374	0.200958
Potri.012G088900	3.83931	3.42713	4.82864	4.94187
Potri.010G254700	53.1699	62.1147	49.4551	37.4853
Potri.008G002900	479.771	747.069	667.352	617.659
Potri.002G129300	25.4356	92.5937	99.5572	125.787
Potri.002G258100	0.100508	0.212763	0.258765	0.208835
Potri.002G258400	0.830787	0.853346	1.52255	1.27767
Potri.002G258000	0.480863	0.773242	1.50566	1.04289
Potri.002G258200	0.135585	0.0074732	0.0472564	0.0508237
Potri.005G147300	0.0628309	0.0190529	0	0.0117898
Potri.005G181300	18.9402	8.30782	12.2373	8.73999
Potri.004G089100	9.22041	9.51147	10.8964	10.3959
Potri.014G015000	6.04197	4.17402	4.72994	3.70766
Potri.003G124600	6.28101	4.62171	3.23849	3.02777
Potri.001G029600	19.86	24.7947	21.1687	23.0352
Potri.009G168500	29.389	50.9226	64.3142	55.4843
Potri.012G056700	0	0	0	0
Potri.019G129300	0.121492	0.181575	0.194463	0.351364
Potri.019G129400	0.0325132	0.0367317	0.0250205	0.0219677
Potri.019G127200	3.66762	2.66597	2.52007	1.9802
Potri.001G076600	8.69064	9.37978	10.9585	11.2015
Potri.005G122500	0.73884	4.41794	2.82706	6.06196
Potri.001G330400	19.1739	14.4023	11.7998	12.3734
Potri.015G094300	14.4157	13.708	19.0685	20.0919
Potri.006G061700	72.4485	91.2444	90.6782	98.1793
Potri.009G045400	63.1768	143.991	88.5484	121.568
Potri.015G091700	28.7849	10.6474	15.8283	17.5807
Potri.005G083300	4.39887	9.41319	10.7921	10.4449
Potri.006G058200	5.93486	0.368551	1.04785	0.982909
Potri.013G132100	6.78309	5.83438	7.38405	6.28205
Potri.019G002500	0.0960035	1.64974	3.24034	2.13624
Potri.006G056800	1.84731	0.648023	0.839642	0.609909
Potri.007G023900	12.5331	11.1198	7.14351	7.32963
Potri.006G164000	6.52171	5.86082	5.93943	6.58779
Potri.013G036600	0.752926	0.0482341	0.184406	0.0944038
Potri.014G097300	26.4643	40.4008	26.373	33.3671
Potri.017G146800	16.6645	10.4547	9.27094	7.96345
Potri.009G062600	18.3562	13.0142	15.2969	15.1107
Potri.002G227200	10.5468	8.64148	7.9753	7.98249
Potri.017G001600	65.4931	51.5955	51.4189	47.0282
Potri.018G033300	36.7988	48.3977	53.4517	59.6687
Potri.014G117800	16.5158	17.541	17.9776	18.8041
Potri.016G051500	22.6546	5.42525	7.68678	5.42345
Potri.006G248100	29.6015	37.446	33.5313	38.1403
Potri.001G092300	6.99065	4.94473	7.49055	7.12613
Potri.001G165900	16	13.0898	19.221	20.3811
Potri.012G029800	0	0	0	0
Potri.006G083800	0	0	0	0.0963072
Potri.005G189300	0.476426	1.65443	2.15235	1.30493
Potri.008G117400	0	0	0	0
Potri.004G150800	1.36107	1.76249	1.31512	0.542552
Potri.009G112400	1.02449	2.93597	2.05533	2.60569
Potri.018G111300	2.53001	1.63948	3.9289	3.165
Potri.007G135500	17.1093	12.1545	13.5772	13.802
Potri.017G016200	12.4072	11.6042	12.2448	12.2163
Potri.010G230300	12.1467	9.22543	11.3587	12.0062
Potri.002G054400	31.0964	40.7019	31.105	33.3898
Potri.005G116100	0.402463	0.159793	1.53054	1.88504
Potri.002G253400	2.1614	1.47577	0.651338	0.213384
Potri.011G036500	0.623345	0.424445	0.277344	0.326562
Potri.011G036600	0.918795	0.156341	0.173722	0.318351
Potri.011G034400	0.635893	0.120068	0.154746	0.223146
Potri.T090500	0	0	0.0638421	0.0790773
Potri.006G057200	10.6109	6.31543	12.4333	12.0088
Potri.005G213500	28.9075	18.8301	16.1295	14.1145
Potri.017G042100	1.20148	0.355057	0.503851	0.617007
Potri.017G079600	3.73441	2.35018	1.54677	1.51967
Potri.014G004600	12.1264	8.12553	6.29321	4.30237
Potri.014G010100	24.4522	18.1062	14.6021	10.3733
Potri.006G066800	25.3562	31.5121	32.7868	40.2577
Potri.001G169100	0	0.463529	0	0.119243
Potri.019G042300	0	0.0811868	0	0
Potri.001G114000	5.80477	46.6445	14.182	18.6605
Potri.003G065000	0	0	0	0
Potri.002G115100	0.112549	0.292891	0.381271	0.695669
Potri.006G115200	0.0778237	0	0	0
Potri.003G100800	8.05291	16.5086	13.7932	17.7843
Potri.015G006200	0.177153	3.21087	0.144575	0.513259
Potri.001G132600	4.23151	6.29928	4.47027	6.00585
Potri.014G071800	0.256016	4.79644	0.861377	1.40026
Potri.001G082700	0.228331	0.38008	0.0446896	0.152843
Potri.006G143200	0.815067	3.3205	2.50443	2.1499
Potri.018G065400	0	0.210646	0.106311	0.163321
Potri.013G077500	0.0508787	0.749736	0.367625	0.713771
Potri.012G022600	1.86623	5.24614	10.2024	16.1261
Potri.014G007200	0.884486	3.42078	2.73527	3.78571
Potri.007G007100	3.42553	6.9745	5.69465	7.51659
Potri.014G012800	0.37001	7.00342	2.13245	5.67862
Potri.001G116300	0	0	0	0
Potri.001G215800	50.4255	51.6904	53.1877	56.4438
Potri.010G131600	1.44006	3.5395	2.82798	2.78834
Potri.014G024100	559.365	299.83	354.879	245.236
Potri.007G010800	24.5997	28.1867	29.5825	33.1755
Potri.015G117400	1.05704	1.28339	1.09646	0.965427
Potri.010G081600	72.9103	109.064	60.4915	55.975
Potri.015G092000	6.76321	147.256	40.7308	66.2086
Potri.001G190200	26.9963	15.5877	12.7614	11.6961
Potri.001G020600	0.0463241	0.211338	0.404137	0.205759
Potri.018G118100	2.60501	3.01624	2.95753	3.8681
Potri.T109100	19.7166	17.6692	21.6009	22.8781
Potri.006G061500	14.3803	15.5066	16.924	21.2732
Potri.011G045500	12.5205	16.765	14.2268	15.8002
Potri.016G012900	11.5698	14.3819	13.481	15.4368
Potri.010G075300	0	0.0955839	0.252509	0
Potri.009G028300	0	7.48141	7.54738	11.768
Potri.010G075500	0	0	0	0.131486
Potri.010G075700	0	1.8824	0.932876	1.12443
Potri.007G021700	0.44263	0.249188	0.491909	0.572506
Potri.001G256400	19.0128	6.54181	10.0685	9.25834
Potri.017G000900	2.63857	2.16328	1.84851	2.28884
Potri.012G087000	0	0	0	0
Potri.008G015200	0	0	0	0
Potri.008G001400	0	0	0	0
Potri.T116400	5.37503	4.82952	4.41618	4.00077
Potri.013G118700	0.0230804	0.0502568	0.166262	0.173858
Potri.006G111900	1.67663	1.587	1.25007	1.30401
Potri.012G002100	27.4377	31.7468	35.0663	37.9838
Potri.001G466800	11.2475	6.53584	8.18381	8.93517
Potri.011G164400	17.3111	11.3562	13.6923	13.919
Potri.002G160900	33.8656	34.7375	34.3337	40.8477
Potri.013G151100	0	0	0.0627716	0
Potri.014G004800	0	0	0	0
Potri.003G188300	0.193443	0.198977	0.564771	0.271258
Potri.014G012700	0	2.01128	1.20128	1.28505
Potri.011G020700	0.120977	0.0950483	0.0330568	0
Potri.001G321600	129.15	89.3746	42.6216	24.7683
Potri.015G009400	41.5895	40.8524	46.0863	46.4637
Potri.003G194900	2.54316	5.64635	4.49512	4.3891
Potri.010G202200	2.3991	1.39658	1.57619	1.40254
Potri.005G246000	4.90327	10.5788	12.0082	17.8717
Potri.007G060300	13.6037	14.9338	13.3434	14.226
Potri.005G105600	21.838	13.4377	11.8443	11.1442
Potri.012G055100	14.7186	9.78789	57.5633	116.407
Potri.015G039900	65.7544	88.35	41.7624	47.2272
Potri.003G033300	7.03246	2.84219	3.3874	2.48851
Potri.T071000	31.5694	32.6096	21.3712	13.3593
Potri.019G048900	0	0	0	0
Potri.004G154600	38.6677	31.4376	19.7969	19.6577
Potri.019G061900	0	0	0	0
Potri.016G014700	0.342187	0.110372	0.189837	0.308214
Potri.014G111400	4.38783	14.8868	2.05613	4.11174
Potri.005G223600	23.2762	40.2073	52.2084	38.2654
Potri.005G223500	15.6671	18.129	22.5139	15.0556
Potri.002G038900	0	0	0	0
Potri.004G186500	21.0283	24.2039	23.1496	24.0155
Potri.010G071500	8.55946	0.50953	1.15475	0.982076
Potri.008G024100	65.4525	12.2985	21.9649	23.6086
Potri.010G236100	14.1995	8.66791	8.69005	7.16025
Potri.002G241500	0.0608781	0.23256	0.0431797	0
Potri.008G028200	0	0	0	0
Potri.010G123200	29.6025	23.2657	29.2965	32.0866
Potri.002G065100	0.185915	0.101166	0.166752	0.146737
Potri.004G006000	11.7109	13.5279	19.3411	17.6117
Potri.011G009900	22.503	22.5153	26.9589	18.2411
Potri.004G005900	2.3183	2.18324	2.81952	2.28455
Potri.018G114900	36.5876	41.7309	40.4771	46.189
Potri.001G379500	1.12588	0.68027	1.15066	1.3565
Potri.014G117600	3.34334	4.10561	3.72178	4.5593
Potri.002G182900	0.0157403	0.0108908	0.0476161	0.0149858
Potri.002G183100	0.757838	0.427121	0.75176	0.850566
Potri.005G051200	125.391	144.183	123.56	123.111
Potri.008G156300	124.398	183.459	164.281	165.135
Potri.010G083200	144.869	193.559	168.954	170.988
Potri.001G049200	0.276808	2.1146	0.363457	0.548891
Potri.001G049100	0.0542176	0.208995	0.0296246	0.0678807
Potri.010G064900	22.8163	21.7395	30.9307	30.9398
Potri.019G067800	28.9329	16.4059	16.7845	17.4173
Potri.009G085400	24.0515	29.8093	33.4709	40.0406
Potri.007G010700	26.0363	27.684	35.0168	36.2852
Potri.019G063400	0.0247967	0.0217965	0.0341807	0
Potri.001G133700	0	0	0	0
Potri.017G112800	0.035179	0.0429955	0.129334	0.0623909
Potri.001G375200	0.0135509	0.452386	0.240136	0.111197
Potri.019G089900	10.0003	10.7049	18.8492	17.0993
Potri.018G128800	0.0349614	0.0298533	0.0276054	0
Potri.011G006600	0.122167	0.0674027	0	0
Potri.011G045100	28.8899	40.4222	58.9256	49.2624
Potri.013G105900	35.5799	22.4488	25.2053	25.6823
Potri.006G035500	14.4392	15.2425	12.414	11.4504
Potri.010G217900	23.6259	16.8316	14.3468	15.0227
Potri.014G019100	22.8316	41.0498	33.7939	32.7363
Potri.015G046200	2.50884	2.71031	6.64578	13.0001
Potri.014G016000	4.54748	1.94597	2.08256	1.47286
Potri.012G106500	34.7494	28.3279	39.9613	25.7659
Potri.019G042000	0	0	0	0
Potri.T122400	2.11806	1.24575	2.01575	1.20948
Potri.005G047600	1.85674	4.01757	1.98777	3.28387
Potri.001G054500	60.3158	73.9068	71.2677	60.7252
Potri.002G113300	0	0.0403599	0.0148929	0.0457414
Potri.006G225200	2.49936	1.37374	1.53226	2.17018
Potri.001G347400	2.39013	4.57479	2.59338	2.81983
Potri.002G234500	21.567	15.5994	20.6528	18.3748
Potri.008G116500	8.26266	5.89269	6.35252	15.5165
Potri.001G168900	0	0	0	0
Potri.008G215300	5.86699	7.61023	6.27715	6.58122
Potri.018G079500	7.06902	4.69234	3.58532	3.92581
Potri.001G185300	10.1612	5.80424	6.00563	5.91498
Potri.009G118900	489.638	763.377	593.821	609.649
Potri.002G022300	0	0	0	0
Potri.007G047300	20.2135	36.3385	34.7762	33.9283
Potri.001G240500	4.98853	15.0386	13.3718	15.361
Potri.001G019500	3.30292	1.85734	2.73741	2.45516
Potri.001G246200	11.5193	18.6489	17.5241	17.5536
Potri.T051000	1.14882	0.559009	0.717167	0.90106
Potri.019G015000	1.47643	0.322454	0.203369	0.589962
Potri.005G009500	0.276686	0.170935	0.0742606	0.220071
Potri.005G122400	0	0	0.070076	0.0479464
Potri.013G149500	6.06191	4.85158	5.59209	4.91225
Potri.019G119200	10.957	11.5329	8.21455	8.70931
Potri.014G040800	6.64097	6.49262	6.09447	5.8078
Potri.005G014900	0.0139476	0.0122378	0.0392757	0.023758
Potri.003G195700	0.807733	1.31647	1.99839	1.28315
Potri.002G064400	36.2819	18.494	13.9589	10.9245
Potri.014G089800	2.99401	1.41961	2.44478	2.62415
Potri.001G029800	9.55582	9.42535	9.82924	11.0868
Potri.001G128400	0.0755566	0.0271197	0.124517	0.100083
Potri.T039800	0	0	0	0
Potri.T038300	0.108671	0	0.0213446	0
Potri.002G011700	0.246652	2.75883	0.319527	0.219906
Potri.016G083100	9.40645	7.79303	8.62538	9.19537
Potri.004G013000	2.13727	0.423066	0.492784	0.852823
Potri.017G090800	31.7533	25.586	17.3994	15.6706
Potri.019G069200	3.26568	2.92103	4.40329	5.4251
Potri.017G112900	239.398	71.9302	32.4286	33.6303
Potri.017G110700	0.585118	0.423467	0.582314	0.689226
Potri.T099800	2.57842	3.17	3.44654	4.17216
Potri.008G018400	0.771215	1.90107	3.02082	2.32566
Potri.009G049200	22.8971	26.0734	32.9283	40.3524
Potri.016G094700	17.04	24.2561	21.0978	22.223
Potri.010G048400	14.0054	6.83121	7.95563	6.05696
Potri.007G093400	28.0271	54.5972	53.4348	64.3484
Potri.010G033500	49.1627	61.0168	48.9948	44.9837
Potri.006G239500	0	0	0	0
Potri.011G070000	0	0	0	0
Potri.015G078100	26.9272	14.3848	5.64873	6.62869
Potri.001G034600	2.14413	4.26796	2.77028	3.38714
Potri.002G059300	15.1355	6.26762	16.5654	18.6135
Potri.001G009600	2.17953	4.41835	1.94552	2.27492
Potri.014G100000	14.4741	14.3386	12.591	13.51
Potri.005G140200	6.31327	6.04702	4.87896	5.21221
Potri.001G260300	0	0	0	0
Potri.001G260600	1.17827	0.814438	0.409045	0.710935
Potri.001G259900	0.801022	0.364596	0.530651	0.339811
Potri.010G050800	0.0163099	0.0138596	0	0
Potri.T123900	0.284714	1.30908	0.8974	0.837648
Potri.T123700	4.08762	21.4039	10.8075	9.20556
Potri.010G184100	0.967812	0.89581	0.659129	1.12692
Potri.019G007300	0.48694	0.0603635	0.173001	0.12268
Potri.011G153400	0	0	0	0
Potri.010G182400	10.8146	17.3858	22.2445	20.8438
Potri.018G034200	3.08666	2.28418	1.73371	1.66785
Potri.005G259600	9.17716	10.1503	10.2642	13.9031
Potri.010G222200	1.07092	0.102112	0	0
Potri.010G107200	0.612697	0.102868	0	0.0482395
Potri.002G067600	0.435563	0.820499	0.305889	0.537136
Potri.010G074700	5.25936	4.52009	11.9455	9.42082
Potri.004G084100	8.35306	6.75808	9.05656	8.77191
Potri.007G010600	6.39324	9.74454	7.18495	8.01548
Potri.001G110600	0	0	0	0
Potri.011G015200	0	0	0	0
Potri.001G394600	18.1496	18.592	22.6449	22.3641
Potri.013G025200	12.2184	21.4124	18.3796	22.3498
Potri.009G121900	0	0	0	0
Potri.003G208600	0.0280385	0	0.0442115	0
Potri.003G208700	0	0	0	0
Potri.004G160800	39.9215	25.1212	35.1335	33.359
Potri.009G066800	21.0648	33.2061	23.476	34.359
Potri.012G088100	0.209966	1.03965	0.685875	0.942146
Potri.017G075200	42.7344	45.3127	37.5503	37.8162
Potri.004G112800	13.8758	19.142	20.6356	20.1632
Potri.002G169700	5.01813	5.47245	5.86337	6.01272
Potri.006G250400	44.0263	39.0725	42.2164	41.1042
Potri.004G061600	0.322865	0.709747	0.743179	0.60728
Potri.005G099000	11.0637	23.3286	13.8	19.3219
Potri.007G006700	51.0738	22.8931	25.0747	21.8656
Potri.006G168700	0	0	0	0
Potri.008G100500	0.089772	0.235929	0	0.0292469
Potri.004G182900	11.5738	27.974	20.9181	23.6366
Potri.006G102800	20.4125	20.7095	36.4745	33.9875
Potri.001G153200	0	0	0	0
Potri.008G161500	0.0204228	0.0762403	0.0641031	0
Potri.013G150900	0.0821888	0.43157	0.0379825	0
Potri.010G072900	16.6737	30.0416	42.8601	64.2778
Potri.017G128300	37.626	19.5024	18.0846	17.9224
Potri.005G106400	350.72	527.99	144.798	111.355
Potri.015G005100	3.3207	5.97416	6.78139	6.86064
Potri.015G145500	0.135433	1.74991	1.86844	1.91247
Potri.012G093500	28.5424	30.1696	24.3529	25.7224
Potri.015G090900	45.4967	52.2739	51.8263	57.4109
Potri.011G075900	0	0	0	0
Potri.016G105700	18.3996	57.3076	48.4016	53.4028
Potri.010G169800	12.2716	12.4212	10.0948	11.955
Potri.008G085800	9.36144	5.6409	4.19177	4.26367
Potri.009G113700	17.0761	11.7526	13.5708	14.551
Potri.002G097400	9.95662	13.8468	5.16684	8.18255
Potri.T127700	0.0166581	0	0.0232945	0
Potri.005G158600	0.656057	2.01639	1.95914	1.87321
Potri.019G001700	0.124162	0.0719769	0.0746802	0.0399452
Potri.T127900	0.0643281	0.00836518	0.0172995	0.039095
Potri.019G001600	0.00861672	0	0	0
Potri.001G112700	14.035	14.4059	14.3652	13.1972
Potri.008G136400	1.66326	1.93558	0.538232	0.943957
Potri.006G028600	2.38539	2.57731	1.18273	1.88017
Potri.010G104600	6.08573	7.42235	6.20944	8.41224
Potri.005G222500	24.718	30.2024	33.863	41.3201
Potri.004G215900	1.54051	0.557787	1.13895	0.737846
Potri.011G129500	1.06397	0.579048	1.54862	1.54855
Potri.006G046500	9.61219	45.9866	40.4421	39.0329
Potri.010G219000	1.2461	0.884639	0.694668	1.01303
Potri.010G219400	6.34162	6.22795	5.12728	6.39642
Potri.008G042800	0.611538	1.85018	2.84017	3.03607
Potri.001G155300	22.7959	23.7352	17.1851	21.5914
Potri.013G017100	7.50139	9.10154	10.5111	8.6449
Potri.016G067000	17.6852	9.69928	11.0709	12.266
Potri.007G123900	8.03287	4.7716	8.20139	6.72106
Potri.012G103300	18.164	21.723	27.286	27.8352
Potri.002G216900	17.6549	12.5249	15.127	15.0644
Potri.014G007900	0.290677	0.730737	0.742467	1.17231
Potri.004G169800	1.16343	1.52981	1.30417	1.92772
Potri.014G003600	0.517879	1.70869	1.57622	2.24118
Potri.014G011400	3.12717	5.5564	5.28437	6.07461
Potri.017G071300	12.8234	3.8638	1.48624	1.06339
Potri.006G212000	0	0	0	0
Potri.006G255800	15.9849	22.6002	9.33415	9.45524
Potri.009G063300	0	0	0	0
Potri.009G062800	0.766232	0.119401	0.192791	0.214017
Potri.009G063100	0.151315	0.0891538	0.0520157	0.095806
Potri.006G014400	61.791	26.7978	36.5267	33.0246
Potri.011G068600	81.419	94.2478	118.122	116.035
Potri.003G206200	0	0	0	0
Potri.008G121000	7.39036	2.82061	1.28018	1.49047
Potri.009G169700	48.5098	75.9235	102.703	76.994
Potri.007G085300	30.3093	33.3126	17.6811	18.3711
Potri.006G146700	0.290521	0.212595	0.161202	0.254168
Potri.006G146600	17.051	18.2001	17.5259	17.8721
Potri.018G056400	8.87209	9.20855	7.20879	8.78999
Potri.001G336000	0	0	0	0
Potri.001G251100	0.665678	0.533567	0.453374	0.66901
Potri.001G462300	0	0	0.0471113	0.118412
Potri.001G462500	0	0	0	0
Potri.001G462400	0	0	0	0
Potri.006G118900	17.4396	23.1749	20.4422	18.983
Potri.004G001300	16.428	19.0351	20.5716	19.7238
Potri.010G092000	1.32068	0.86659	0.397767	0.383089
Potri.014G190500	0	0	0	0
Potri.011G093600	0	0	0	0
Potri.009G066700	0	0	0	0
Potri.001G196200	0	0	0	0
Potri.004G114700	0.0630244	0.0824817	0.093617	0.122208
Potri.018G052800	0	0.0221908	0	0
Potri.005G071500	2.80952	1.75095	2.18631	2.39576
Potri.001G235200	0.403203	0.191564	0.236562	0.401755
Potri.003G097800	7.18402	6.82531	5.30165	7.08185
Potri.008G047600	14.4552	16.8233	17.3838	21.7266
Potri.017G101100	13.7829	21.6583	23.0724	24.2052
Potri.003G074900	11.9267	10.3603	9.73276	7.74959
Potri.001G176200	0	0	0	0
Potri.018G028900	51.6717	73.0459	83.3663	78.4386
Potri.010G020500	0.735395	0.484826	0.965366	0.792832
Potri.009G100600	8.93081	8.22005	6.54297	7.9309
Potri.004G140400	9.45386	9.85436	7.87939	9.05989
Potri.001G418100	0.517329	0.0684872	0.255293	0.378309
Potri.004G043200	52.2448	58.9068	59.1138	69.8107
Potri.008G036900	1.85965	12.9866	23.9887	20.1904
Potri.016G133500	49.2036	78.9355	107.57	78.4428
Potri.004G095500	0	0	0	0
Potri.016G053900	0	0.0346595	0.108895	0.14499
Potri.015G055300	25.6974	10.178	15.5417	13.0263
Potri.002G075700	0	0	0	0
Potri.011G076200	0.11006	0.254263	0	0.0255396
Potri.014G180200	0.746451	0.487705	0.399695	0.628315
Potri.013G079000	23.8178	17.6371	19.6908	21.4233
Potri.001G125100	0	0	0	0
Potri.001G112800	0.116873	0	0	0.0419716
Potri.006G016900	4.65177	6.27518	3.39546	3.56034
Potri.016G008800	12.9236	9.46477	7.93856	9.71987
Potri.015G034900	0.544426	0.796767	0.944033	0.763273
Potri.017G053400	12.6056	8.93872	8.11782	9.23455
Potri.001G352500	4.08163	3.6671	3.6407	3.9688
Potri.013G048700	16.4278	16.0059	16.5676	15.4372
Potri.009G109400	8.45932	7.48401	11.2041	11.0475
Potri.001G180900	0	0	0	0
Potri.005G142500	0	0	0	0
Potri.008G219600	0	0	0	0
Potri.016G003200	18.4242	15.1617	16.8402	17.111
Potri.005G250500	0	0	0	0
Potri.T010000	0	0	0	0
Potri.T008000	0	0	0	0
Potri.008G195800	0.438294	0.333488	0.142428	0.15255
Potri.002G206100	7.07888	9.51915	5.85402	5.44819
Potri.018G098400	11.2544	10.6538	13.783	11.7514
Potri.011G069500	1.61391	0.728193	0.74362	0.596185
Potri.004G059500	1.5919	1.11981	0.967949	1.128
Potri.018G027100	0.823304	0.416703	0.258124	0.309127
Potri.002G111000	8.10004	10.0635	12.2381	11.7077
Potri.005G053200	195.703	275.945	28.0542	32.7723
Potri.005G197000	11.4459	11.7551	10.3419	10.1693
Potri.001G254300	5.64117	6.99439	5.26173	6.11603
Potri.T083600	0.0705746	0.120485	0.0172955	0
Potri.T082900	0.0448358	0.0310168	0.016115	0.0980192
Potri.T083500	0.0824277	0.0165703	0.0152131	0.0373721
Potri.006G088900	0	0.0364145	0.0145116	0.0692758
Potri.006G088400	0.174739	0.0813428	0.0424198	0.17073
Potri.009G049100	9.13635	14.4969	12.6054	15.153
Potri.004G012600	0.54207	0	0.0473331	0
Potri.006G105000	2.13299	1.1709	1.53294	2.16611
Potri.001G184700	8.70967	8.79796	5.8958	6.41059
Potri.017G155000	9.31227	6.99411	10.7324	9.33358
Potri.019G060600	0.120423	0.0513739	0.216965	0
Potri.004G157700	24.2158	16.2332	21.5005	21.3216
Potri.006G073100	5.58782	5.61588	4.29597	5.2179
Potri.001G448900	11.0487	11.8307	9.67487	10.3377
Potri.001G318300	0.0395208	0.164147	0.0665742	0.221257
Potri.012G023100	1.67436	5.30789	4.89046	4.75375
Potri.017G026200	4.7917	4.36581	3.53945	3.04504
Potri.001G012200	14.7471	14.1699	15.2358	13.4274
Potri.006G211400	3.24986	1.67443	2.48664	2.78613
Potri.012G098600	0.976798	1.645	1.27233	0.960079
Potri.005G141200	0.0146688	0	0	0
Potri.001G100100	71.2506	28.3955	33.6057	30.5398
Potri.006G115600	9.88061	17.4683	12.6663	16.0971
Potri.003G123500	6.09299	9.26574	11.8397	9.37193
Potri.001G108200	15.9587	16.0942	22.4419	23.3448
Potri.T120700	0.169461	0.122827	0.0981166	0.214458
Potri.004G074800	0.0358887	0.10123	0.121378	0.157719
Potri.003G201000	9.88725	4.03812	3.29905	2.46251
Potri.010G135400	0	0	0.0510942	0
Potri.010G134300	0	0.0306573	0.061105	0.26891
Potri.002G108400	1.30272	2.21821	2.11351	2.39527
Potri.006G107400	0.22621	0.191557	0.191916	0.220856
Potri.002G135900	13.0379	5.88689	6.80584	6.58666
Potri.013G085100	0.054426	0.737711	0.128907	0.307079
Potri.018G095700	13.8444	10.5328	12.7569	12.6084
Potri.016G133700	11.7468	12.1291	10.9833	11.4556
Potri.014G098600	35.5743	30.4615	46.6935	44.8672
Potri.T013700	0	0	0	0
Potri.007G011100	9.75883	11.6817	10.1432	11.5395
Potri.006G103400	1.60331	2.35746	2.56871	2.30996
Potri.005G151600	0	0	0	0
Potri.006G219200	22.0024	27.658	42.8446	27.5259
Potri.009G022900	17.3655	19.4503	16.3782	19.4142
Potri.001G229000	20.9843	22.228	18.2824	24.9975
Potri.007G041500	0	0	0	0
Potri.012G103200	0	0	0	0
Potri.002G135100	6.37388	10.8079	10.5241	7.61444
Potri.014G043600	17.0532	23.8637	21.4426	21.7838
Potri.003G112200	4.24007	4.20991	4.67166	4.80991
Potri.001G120800	6.79757	3.81419	5.63496	4.74219
Potri.013G095100	10.4272	7.06409	5.91329	5.18451
Potri.004G083600	2.41336	0.135406	0.119826	0.218584
Potri.001G252500	15.9015	20.9001	22.165	18.9732
Potri.007G082300	2.24586	1.373	3.67463	3.64298
Potri.006G083900	6.60944	18.8124	12.4118	15.7513
Potri.006G092300	24.1721	28.413	41.2055	39.4901
Potri.013G010800	74.1164	3.3548	6.81697	3.34869
Potri.002G182200	0	0	0.815252	0
Potri.010G073800	0	0	0	0
Potri.014G039200	7.4301	6.43955	6.68772	7.21569
Potri.005G215100	5.54953	16.3758	21.3387	26.1612
Potri.012G026400	0	0	0	0
Potri.T151300	0	0	0	0
Potri.016G068100	0	0	0	0.0159516
Potri.015G055200	26.4318	31.3004	48.7167	58.0037
Potri.017G132300	0	4.60934	3.56337	4.56548
Potri.010G127100	0	0	0	0
Potri.005G058300	0.0303957	0.035371	0.162758	0.143325
Potri.009G157700	10.2355	9.09286	9.94197	11.2899
Potri.006G049700	2.15174	2.05171	1.28902	2.03021
Potri.002G113000	0.915139	2.55316	3.11837	3.72102
Potri.017G137500	0	0	0	0
Potri.004G085700	5.75411	5.90051	4.93701	5.40939
Potri.015G037400	0	0.0442341	0	0.00883079
Potri.006G097300	2.89495	6.32838	10.9054	8.23209
Potri.006G227500	14.4164	6.04257	13.4998	12.9403
Potri.019G106200	0	0.462923	0.740071	0.371998
Potri.012G123000	0.314354	0.583179	0.357872	0.682456
Potri.016G125100	0	0	0	0
Potri.001G132300	0	0	0.08044	0
Potri.017G031900	0	0	0	0
Potri.010G212100	16.3884	13.7214	12.8009	14.5954
Potri.008G048900	22.2455	15.1543	15.6746	18.2787
Potri.011G140400	1.29647	0.0237623	0.0792564	0.0314419
Potri.002G240900	3.10799	3.60231	4.22014	3.6692
Potri.006G124200	14.2638	19.535	23.7137	23.7289
Potri.016G093200	10.9728	9.95034	9.56441	10.8684
Potri.008G080800	24.251	58.5134	39.7124	42.1684
Potri.006G154800	21.3346	22.0432	25.1308	20.7873
Potri.018G073400	7.63047	7.91803	9.25763	6.3044
Potri.018G071500	8.51611	7.33435	7.64826	7.74327
Potri.T028600	0.117584	0	0	0
Potri.007G050300	0.0281114	0.0134986	0.403784	0.433092
Potri.004G222600	20.6828	26.6964	22.3785	22.9539
Potri.006G113900	18.4272	13.3689	14.3805	15.5252
Potri.018G137400	13.3363	13.222	20.1106	19.9124
Potri.018G053800	39.5338	47.4152	49.5488	55.2164
Potri.001G120300	4.82413	5.27045	2.10307	2.08671
Potri.011G010500	4.39046	1.30606	3.08752	2.13246
Potri.012G110500	5.13017	3.10078	11.6245	5.53
Potri.010G204300	10.4227	14.6298	8.65846	7.88645
Potri.003G111600	3.6022	2.71602	3.46297	4.06969
Potri.019G002300	0	0	0	0
Potri.015G052700	0	0	0	0
Potri.002G079500	0.0785779	0.816834	3.22851	1.3575
Potri.014G042200	30.9199	37.0127	32.3877	28.6494
Potri.010G052800	2.59815	2.91106	1.9273	1.06289
Potri.001G206700	21.2973	19.8776	25.7686	24.5424
Potri.004G159300	12.4182	33.1256	39.6461	39.1505
Potri.010G036300	0	0	0	0
Potri.005G208400	22.0091	14.8913	20.3773	16.6825
Potri.002G033400	6.11632	9.86222	4.52558	8.3664
Potri.010G033600	0.355063	0	0	0
Potri.001G286400	5.31396	5.78488	3.51725	3.54869
Potri.015G116800	174.369	475.9	339.937	312.603
Potri.015G114500	7.25781	0.0624739	0.11698	0
Potri.015G117000	1.83372	0.0288846	0.0429171	0.032241
Potri.015G115500	38.8126	175.002	133.896	120.287
Potri.006G136800	0	0	0	0.425215
Potri.019G069000	25.1484	23.0417	26.3066	39.7846
Potri.007G078500	5.2469	5.58281	3.62597	4.72829
Potri.013G132300	29.0206	61.9624	30.1011	44.6177
Potri.012G082400	6.80562	6.90678	5.59832	4.81799
Potri.003G136300	0.930122	1.39009	1.0091	1.21742
Potri.006G219600	2.94065	4.74233	4.11645	4.35148
Potri.006G034900	49.7643	20.8784	12.8565	14.781
Potri.002G244800	3.59542	3.02818	2.0042	2.31194
Potri.002G169800	18.3386	20.1929	19.8578	19.1778
Potri.001G300700	4.75726	5.67517	2.86446	2.63235
Potri.005G226200	0.723581	0	0	0
Potri.013G136100	0	0.231325	0	0.0781006
Potri.017G083300	0	0.0316326	0	0
Potri.001G412500	0.244414	0.103033	0.0279639	0
Potri.017G015000	0.313614	0.15458	0.307152	0.12626
Potri.006G223300	3.90756	1.56253	2.83569	2.53661
Potri.012G046800	4.06388	3.38826	2.67234	2.93708
Potri.015G031300	3.18673	19.1435	15.1691	15.4699
Potri.004G055000	233.562	23.7974	102.502	73.4983
Potri.017G015400	0.116645	0.0978462	0.185018	0.194602
Potri.017G015300	0.0779728	0.134241	0.0599694	0.0134525
Potri.017G015200	0.266846	0.394743	0.365477	0.44839
Potri.012G139600	1.29609	0.799441	0.440504	0.465187
Potri.001G406200	27.0706	31.1807	31.1516	27.5217
Potri.002G050900	32.3997	44.7333	42.7241	53.485
Potri.008G181200	9.19323	9.91581	11.3826	12.5122
Potri.012G113700	3.96659	2.2098	2.71504	3.50763
Potri.002G135000	0	0	0	0
Potri.004G020600	3.29115	1.07243	0.861739	0.895548
Potri.008G000300	0.854591	9.02052	2.80366	1.19738
Potri.015G133100	0	0	0	0
Potri.008G017100	1.8525	22.4782	6.90638	3.17043
Potri.009G118700	0	0	0	0
Potri.010G167200	6.9095	43.8123	14.3024	10.0082
Potri.018G139300	15.2803	28.0993	19.0103	18.0313
Potri.013G009100	5.96901	6.81619	7.30989	7.63841
Potri.016G138600	10.2768	6.39533	15.3339	6.59793
Potri.013G104200	10.7679	11.6961	21.6977	18.3757
Potri.006G045600	0	0	0	0
Potri.012G007400	5.7752	2.41811	2.34773	2.79467
Potri.006G117000	4.18421	2.94493	2.40744	2.40107
Potri.014G130800	2.16409	2.96379	3.55257	3.43663
Potri.001G226900	5.08519	8.97101	18.353	15.7916
Potri.004G217800	16.6437	34.5805	36.2087	35.9296
Potri.001G454900	11.8039	5.64565	8.99829	6.74875
Potri.011G004800	6.34661	4.84406	6.85355	7.49454
Potri.004G132300	28.2833	33.7157	42.9854	42.6351
Potri.019G100600	20.4392	17.751	4.2749	6.69233
Potri.016G105900	3.87322	3.66432	3.94398	5.68666
Potri.001G107900	0.28531	0.180991	0	0.036496
Potri.008G185600	15.0828	34.0168	40.7558	34.5163
Potri.013G026000	0.0336113	0	0	0.0338839
Potri.001G331800	111.005	128.236	78.6438	68.4197
Potri.014G113200	0.1072	0.177066	0.342876	0.348484
Potri.014G113500	0.138368	0.284698	0.399907	0.581877
Potri.005G064900	0	0	0	0
Potri.018G009000	0	0	0	0
Potri.008G002500	37.3076	113.164	110.167	78.4932
Potri.007G124900	0.540906	1.50586	1.64931	1.02869
Potri.011G103400	0	0	0	0
Potri.001G455100	0	0	0	0
Potri.007G037500	0	0	0	0
Potri.010G192000	45.9995	56.805	58.3425	58.4003
Potri.002G185200	92.4526	76.8552	68.0401	44.0202
Potri.008G172800	57.485	64.7225	57.2601	58.5308
Potri.015G029600	14.2917	26.3277	27.0567	28.8855
Potri.010G064600	0.329396	0.390996	0.259093	0.278369
Potri.005G198000	0.20979	0.0693274	0.0520151	0.0685267
Potri.001G025400	3.44849	3.79745	4.8537	5.02332
Potri.005G251800	2.87473	0.818025	1.05667	0.909239
Potri.002G092700	20.154	12.1623	14.5531	22.7291
Potri.005G139100	13.816	35.2442	48.8396	73.6791
Potri.006G010300	0.713718	0.559563	0.782658	0.65008
Potri.002G032400	6.35441	1.32803	3.20718	3.1274
Potri.006G097600	35.9233	18.2426	21.234	18.6107
Potri.016G112600	11.9485	19.1272	19.0527	13.5086
Potri.005G008800	0	0.0511591	0.0569364	0.0164135
Potri.003G013200	0.480098	0	0.0459355	0.024968
Potri.004G038300	5.31371	5.14755	9.29201	7.57574
Potri.002G009600	10.6245	10.6481	7.04643	9.19452
Potri.002G082700	95.9875	85.8728	96.7039	89.0842
Potri.012G034700	0.150233	0.150696	0.0836561	0.0886287
Potri.017G122500	7.42059	5.49518	5.11807	4.13264
Potri.010G102900	0.379482	0.165693	0.0850914	0.136012
Potri.008G137900	0.378595	1.02041	1.17985	1.30291
Potri.007G043400	0.0803145	0	0.12988	0
Potri.014G110500	5.73816	7.52169	6.57871	7.37078
Potri.016G074900	4.69966	10.9949	9.80211	9.39849
Potri.003G006300	221.283	208.522	281.626	256.855
Potri.004G224400	44.1306	40.0082	54.9032	44.6367
Potri.006G099400	0.735131	0.598518	0.457429	0.593354
Potri.012G069700	6.30231	231.561	330.507	382.232
Potri.010G026200	10.7175	15.9375	16.3555	17.7131
Potri.018G138500	11.2953	13.6457	17.6979	19.2585
Potri.005G091200	8.93724	5.65541	8.27092	9.22385
Potri.019G035600	227.281	183.624	146.41	191.677
Potri.014G162800	21.5715	31.7067	65.902	96.1843
Potri.006G068700	7.57861	5.16074	5.63529	6.86365
Potri.006G214000	20.218	12.824	11.5504	9.80404
Potri.008G068600	1.37742	0.558504	0.952896	1.18692
Potri.007G098100	2.14063	2.46439	0.838807	1.48241
Potri.001G103900	0.188281	0.0757822	0.388667	0.370171
Potri.009G108800	0.980707	0.0776133	0.156961	0.158364
Potri.009G108600	7.94779	0.135145	0.63972	0.609601
Potri.008G053100	12.3488	68.6319	33.0686	34.0165
Potri.011G119600	6.98823	6.96159	12.3447	10.432
Potri.002G231000	21.971	22.6789	28.5789	27.9615
Potri.001G399500	4.55091	3.58242	3.55831	3.83595
Potri.018G085900	10.4728	10.864	12.3908	14.0611
Potri.007G119200	27.53	33.0151	39.0029	44.9629
Potri.010G095600	7.27145	7.26015	4.7437	5.2495
Potri.T169600	8.36908	7.43239	5.13313	5.45749
Potri.002G195100	10.437	12.2747	11.3916	13.9796
Potri.014G070100	1.31508	4.1115	1.79089	2.07898
Potri.017G018500	6.16725	6.44894	7.67753	8.4131
Potri.004G185500	0.199853	0.0769552	0.22094	0.307968
Potri.001G466100	2.42172	2.16198	1.65518	1.58825
Potri.003G033700	53.2958	43.7297	45.0186	48.3006
Potri.001G197400	23.4372	25.1741	24.5038	24.8289
Potri.009G043200	14.9512	1.47168	9.43805	4.31491
Potri.007G102100	0.820656	3.1458	5.19433	2.56781
Potri.017G074800	8.50693	6.79775	7.61127	8.77651
Potri.015G128800	7.20116	1.62481	3.08394	2.91978
Potri.004G048700	19.835	20.1591	18.8015	19.4513
Potri.005G126700	5.89116	11.5948	8.538	11.1078
Potri.006G143500	4.24356	6.56214	3.64179	4.52035
Potri.004G078200	21.0557	27.7397	32.0026	31.0186
Potri.002G055000	19.0348	12.2507	12.0282	10.5175
Potri.005G207700	28.6751	25.5424	30.7048	31.3958
Potri.001G358500	3.21037	6.13787	12.4316	11.6348
Potri.011G091900	25.6167	20.1687	41.0786	50.9717
Potri.004G207500	6.29981	2.86369	2.88579	1.30546
Potri.003G094500	33.4743	8.99797	14.5088	10.8603
Potri.004G075300	0	0.105133	0.0186859	0
Potri.010G100600	2.1926	0.560078	1.24018	1.0913
Potri.008G041800	8.80003	7.35028	8.75486	7.37149
Potri.015G030400	10.9873	6.69277	4.0908	6.8099
Potri.006G024100	43.9924	32.9857	35.0051	41.5972
Potri.010G220100	20.2149	7.0191	12.1465	11.3704
Potri.012G126800	0	0	0.0918351	0.0228224
Potri.003G161000	0.0351839	0	0	0
Potri.006G130700	19.5294	24.3208	11.3351	12.9715
Potri.009G136700	2.07296	2.09135	1.72978	1.12564
Potri.003G117300	20.9272	12.2734	12.5116	12.3843
Potri.002G000200	47.4228	36.498	38.8797	33.2863
Potri.003G071200	61.8803	107.54	109.834	104.798
Potri.001G164000	12.8463	18.6233	18.652	18.6478
Potri.012G073000	0	0	0	0
Potri.001G214200	0	0	0	0
Potri.008G167100	0	0	0	0
Potri.005G101600	0.62871	0.772691	0.4169	0.182166
Potri.006G204100	0.0326973	0.215	0.219429	0.275143
Potri.004G186800	0	0	0	0
Potri.009G075900	2.68491	1.15973	1.87437	2.75364
Potri.006G132100	2.16997	4.16148	3.97851	3.11844
Potri.001G359800	0	0	0	0
Potri.009G002100	5.52248	6.78691	7.07643	6.68316
Potri.002G079900	98.5378	84.2381	32.868	54.2439
Potri.004G030800	0	0.0260763	0	0
Potri.004G013500	1.09308	1.97692	0.764085	0.647732
Potri.017G071600	4.17146	4.11236	4.42041	4.6891
Potri.007G019500	36.0914	62.3115	62.9529	74.4084
Potri.009G002200	2.31037	0.226862	1.04973	0.437127
Potri.018G054900	2.46181	4.91348	5.86633	5.81285
Potri.003G062100	2.93057	1.50566	2.52287	2.13271
Potri.004G188600	90.7469	469.578	523.927	729.161
Potri.012G098500	14.2853	6.57063	7.58699	7.35081
Potri.015G097400	21.0824	16.5521	20.4756	16.5734
Potri.010G216000	0.326761	3.04129	0.453262	0.64894
Potri.014G068600	17.8983	25.4877	22.115	21.5661
Potri.013G033800	28.4964	34.7975	35.0596	38.6761
Potri.006G162900	1.60861	0.95548	2.03993	2.81449
Potri.006G156100	3.86174	1.85609	4.85168	4.89446
Potri.018G036200	0	0	0	0
Potri.014G109600	4.50021	4.81223	5.66566	5.82532
Potri.003G140800	12.403	7.41958	13.0468	12.49
Potri.002G124300	21.1417	28.4266	27.3316	29.0253
Potri.012G067600	0.0661717	0.673392	1.74998	1.03913
Potri.015G046700	11.5114	9.87945	13.5869	15.5767
Potri.013G144100	13.874	13.8675	14.6722	13.8404
Potri.006G141900	9.77193	13.3133	17.4155	19.8092
Potri.007G012100	0.0613259	0	0	0
Potri.004G157300	5.52374	2.52291	2.20879	2.01843
Potri.006G130800	0	0	0.147127	0
Potri.002G197500	4.49493	4.17806	4.02904	4.87181
Potri.001G184300	0	0	0	0
Potri.005G099500	92.5594	84.7694	49.8268	50.8801
Potri.001G345200	12.4849	16.3566	17.895	20.1723
Potri.016G091700	10.2783	11.2572	9.6393	10.8006
Potri.018G123300	17.1647	13.3258	13.6665	13.3356
Potri.019G013300	0	0	0	0.0444254
Potri.010G068800	0.621327	0.486832	0.432711	0.473093
Potri.009G069100	0.47524	3.45619	9.86073	24.3574
Potri.011G154500	0.887304	0.309241	0.389105	0.326139
Potri.005G230600	222.032	114.985	105.784	87.9064
Potri.002G032500	218.504	234.417	136.583	126.669
Potri.019G032800	22.2447	22.4237	19.4232	19.7969
Potri.013G059800	11.6681	14.6218	12.2959	11.36
Potri.004G043500	1.7566	1.02132	1.62655	1.55111
Potri.017G108400	0	0	0	0
Potri.017G108300	0	0	0	0
Potri.009G091200	8.50208	9.83285	8.46331	9.23579
Potri.006G260300	0	0	0	0
Potri.005G237600	6.78493	15.2053	6.9022	12.4694
Potri.005G254000	18.2965	20.938	18.0266	21.4581
Potri.016G039000	0	0	0	0
Potri.015G023900	0.204421	0.543647	1.13412	0.481582
Potri.003G183000	0	0.0130591	0.041596	0
Potri.006G175500	20.9524	42.5694	21.9422	27.7298
Potri.013G000200	1.56488	2.52606	1.80462	2.27173
Potri.010G137300	28.0411	4.92757	1.55831	1.96553
Potri.015G135600	0.0640501	0.044753	0	0
Potri.012G133500	0.0886993	0.106716	0.11015	0.104374
Potri.013G132500	5.41879	5.82614	6.67926	8.21526
Potri.004G089800	69.9347	47.512	42.5896	44.8997
Potri.004G052600	0.0315447	0.10549	0.173718	0.0942387
Potri.003G222500	0	0	0	0
Potri.001G119600	0	0	0	0
Potri.015G071500	5.17952	10.0807	5.29686	2.82389
Potri.012G062200	0	0	0	0
Potri.001G327600	0	0	0	0
Potri.T103900	18.9524	24.99	21.0492	19.331
Potri.013G040600	21.4372	24.7426	19.7898	14.6633
Potri.005G053000	86.7038	134.387	49.8863	39.2695
Potri.004G019200	0.034853	0.0790948	0	0
Potri.010G047500	21.4039	13.7506	14.3435	13.999
Potri.004G040700	0.0217518	1.33133	0.21128	0.422976
Potri.003G082800	6.38028	8.25264	12.4923	10.9509
Potri.009G164400	8.22601	8.48829	9.26961	10.6819
Potri.006G134700	0	0	0	0
Potri.014G135300	0.0205463	0.0440368	0.0676657	0.0787157
Potri.008G225900	0	0	0	0
Potri.008G221600	0	0	0	0
Potri.001G184000	149.838	164.815	179.793	133.217
Potri.006G031200	0.0132414	0.10507	0.0789255	0.0405184
Potri.014G058800	24.5596	26.1472	25.3616	27.3637
Potri.004G132700	0.0967216	2.1438	0.970815	0.821709
Potri.013G115600	0.978672	0.0158511	0.237805	0.346384
Potri.010G069100	3.33012	1.47352	0.826637	0.904203
Potri.009G143500	1.24122	0.941709	0.195837	0.399268
Potri.004G000700	0	0	0	0
Potri.005G201100	11.4071	4.61077	6.57762	5.96216
Potri.001G374100	41.5752	57.6794	56.9797	64.8463
Potri.008G159100	0.362587	1.18664	0.929631	0.619894
Potri.009G092200	13.2831	5.03242	8.88595	6.95186
Potri.006G247100	10.1794	6.91656	5.9432	5.70787
Potri.018G141100	12.5744	11.3519	24.5819	20.6191
Potri.006G232700	1.14769	1.03116	0.499793	0.220498
Potri.019G073800	2.79801	0.0331786	0.166142	0
Potri.016G127300	2.70711	21.1738	19.5478	22.6979
Potri.013G149300	0.234562	0.0777987	0.203641	0.340381
Potri.005G008400	0	0	0	0
Potri.T093000	0	0	0	0
Potri.005G007500	0	0	0	0
Potri.002G076100	0.135489	0	0.0524651	0
Potri.002G076000	0.464899	0.0672248	0.157935	0.154312
Potri.008G143500	0.148332	0.651933	0.829507	0.973587
Potri.006G040900	8.60146	0.84105	0.107988	0.111599
Potri.010G072000	0.0212071	0.0209919	0.0172045	0
Potri.015G073500	0	0	0	0
Potri.016G055400	0.263517	0.277698	0.137046	0.181286
Potri.006G051700	0.998393	0.84655	2.58708	2.46282
Potri.001G053400	1.1453	1.87985	2.74017	3.25272
Potri.016G024900	31.3841	20.0429	26.7482	22.1092
Potri.003G194000	47.5159	46.9968	53.0474	58.135
Potri.014G053000	14.919	17.2072	22.4918	19.0489
Potri.014G169100	61.3002	71.9702	85.2706	69.9223
Potri.001G325100	10.0581	16.9599	29.1933	22.6013
Potri.008G004100	4.00367	4.53782	7.09826	4.41329
Potri.002G251700	0.894213	1.65278	1.07802	1.15762
Potri.013G064300	15.5024	1.83625	3.12267	2.78608
Potri.004G038500	86.8499	40.3747	36.8508	35.6351
Potri.010G209300	18.0552	12.6246	19.4271	23.0075
Potri.001G387600	121.99	158.148	124.849	123.047
Potri.011G042400	3.5368	4.30772	5.4025	5.52148
Potri.005G206300	43.4591	67.0135	58.516	55.7605
Potri.014G190800	3.53398	3.19334	2.68101	1.72398
Potri.012G141900	0	0	0	0
Potri.008G062800	0	0	0.0500837	0.0385635
Potri.016G103800	20.803	23.387	25.9879	24.7264
Potri.003G070400	2.6933	3.10361	4.38776	4.18035
Potri.001G349600	0	0.0180218	0.0726064	0.0600637
Potri.017G026600	23.9734	34.526	22.1432	29.3242
Potri.016G099100	0	0	0	0
Potri.007G013700	0	0	0	0
Potri.019G130500	0.425078	5.16839	8.86041	16.576
Potri.006G130000	2.52523	7.30307	4.24154	6.1569
Potri.007G009200	17.419	5.58855	7.92721	6.97154
Potri.001G414200	0.101802	0.375357	0.675128	0.533898
Potri.014G145700	0.382437	1.77279	2.12714	1.54186
Potri.T023600	0	0.302925	0.401351	0.272938
Potri.011G125000	0.0402476	0.346055	0.839125	0.378516
Potri.T060700	0.095426	0.0664979	0.166515	0.0853134
Potri.015G047400	0	0	0.00874092	0
Potri.015G020400	3.60325	4.09317	4.59887	4.84173
Potri.T061800	1.16711	1.89904	1.40878	1.17098
Potri.017G069200	0	0.0468398	0	0
Potri.011G059400	0.224375	3.58832	2.76094	1.00611
Potri.014G022400	8.86834	5.90136	7.50167	6.93195
Potri.018G034600	0.847933	3.82249	3.91198	3.07912
Potri.002G239600	2.64185	0.864873	2.1718	1.65102
Potri.016G087800	1.46662	14.0488	11.0294	15.18
Potri.005G124700	30.2746	32.4741	28.6664	37.4774
Potri.009G009800	0	0	0	0
Potri.008G219000	21.6687	27.7733	36.0484	37.2101
Potri.009G165900	1.14106	1.77237	1.08717	0.761382
Potri.T162100	0.240153	0.0194679	0.0189241	0.013809
Potri.012G132900	0	0	0	0
Potri.001G172600	30.0444	16.9462	13.2781	7.93372
Potri.003G211400	0	0	0	0
Potri.002G157300	0.114662	0.0313874	0.0607683	0
Potri.001G268200	30.7246	21.4552	38.452	41.4561
Potri.T085100	0.133682	0.06466	0.295249	0.182322
Potri.T084900	0.219905	0.179283	0.404169	0.214467
Potri.003G211700	0.418655	0.3877	1.20411	0.661251
Potri.T084800	0.0558259	0.0363446	0.0999869	0.108129
Potri.003G211900	0.039644	0	0.0639138	0
Potri.003G077500	2.45024	12.7085	16.7213	14.1316
Potri.014G152200	7.41851	3.58008	4.23824	3.57695
Potri.001G359700	26.1686	30.9348	31.854	35.111
Potri.005G131200	32.5693	30.668	26.9508	32.9816
Potri.015G114000	0	0	0	0
Potri.017G108500	6.25438	0	0	0
Potri.010G236500	13.3888	66.9217	108.758	36.8249
Potri.004G127200	0	0	0	0
Potri.001G290100	2.07945	0.668342	0.937645	0.795542
Potri.003G168700	0.380665	0	0.0960785	0
Potri.018G105500	6.99719	19.3806	1.36325	1.92741
Potri.018G102400	27.1762	30.9244	53.6278	38.5969
Potri.018G105400	5.66648	11.8328	0.941845	1.23841
Potri.002G081400	7.78618	16.6576	14.1991	12.2786
Potri.010G220700	17.339	30.9506	22.8717	29.1986
Potri.002G068600	104.068	66.4592	98.4611	79.5124
Potri.001G333200	21.9723	6.44387	7.15877	5.023
Potri.008G032800	22.527	22.4623	26.5991	30.7853
Potri.010G230000	0	0	0	0
Potri.010G229200	1.56024	0.876348	1.04877	0.398723
Potri.008G119800	15.3369	19.0959	13.7254	13.5443
Potri.006G236000	0	0	0	0
Potri.007G009700	25.2476	34.739	36.1307	43.8005
Potri.008G136500	70.876	130.382	79.2752	109.468
Potri.013G151700	12.0748	8.87439	8.49818	9.06589
Potri.008G031200	26.5587	27.8884	40.4849	42.1128
Potri.009G028600	0	0	0	0
Potri.T073800	0.0275931	0	0.0066638	0
Potri.012G142800	11.6873	15.3269	15.1741	16.324
Potri.015G031800	72.5622	86.421	84.5147	96.0489
Potri.016G103100	7.91072	6.44463	8.57782	7.70671
Potri.014G118400	6.26206	1.22765	2.46547	2.13044
Potri.009G017700	11.5415	3.91949	4.91529	4.29499
Potri.005G239000	0.263735	0.429745	0.0950343	0.179122
Potri.001G195900	11.8467	14.8328	11.2025	11.7054
Potri.004G023800	0	0	0.0488755	0
Potri.008G186000	10.5446	18.3012	24.4561	11.9332
Potri.013G010700	7.36778	1.31329	2.35343	1.69283
Potri.001G186500	2.75691	1.15739	2.31925	2.30644
Potri.013G132700	1.40485	1.91418	1.80369	1.5837
Potri.006G058000	0.105911	0	0.0780622	0.0190892
Potri.006G057900	0.686429	0.0142043	0.204296	0.208866
Potri.017G153200	4.24544	7.94097	9.33079	13.0882
Potri.014G077100	13.9611	5.23096	6.44609	6.79067
Potri.010G125200	3.19432	3.94071	4.70127	2.66696
Potri.007G047600	0	0	0	0
Potri.005G141600	99.8974	260.635	221.566	302.489
Potri.001G017100	0.25794	1.09107	0.395907	0.324891
Potri.019G052600	2.40483	2.34701	2.0198	1.70069
Potri.T058100	6.74788	7.29929	7.45026	7.99735
Potri.016G118300	24.4692	16.3438	23.5552	22.8803
Potri.005G033700	23.5208	22.6734	24.4265	27.0249
Potri.007G090400	19.8144	27.6821	24.8296	32.136
Potri.003G050600	21.0084	23.5634	29.2218	26.7757
Potri.013G023100	30.6604	41.1389	61.0435	63.4507
Potri.002G243800	12.531	10.3642	4.29194	4.25003
Potri.002G195800	6.51317	2.55798	3.13092	2.70452
Potri.005G240200	412.475	325.656	342.24	250.282
Potri.002G232600	20.5892	24.0005	44.0903	47.7048
Potri.010G233400	19.8431	16.7343	16.8491	19.9118
Potri.019G021500	6.26926	6.36418	5.73328	6.42608
Potri.009G041200	15.5939	12.7236	11.3305	13.4254
Potri.010G096500	5.22807	4.85329	7.1664	7.19116
Potri.001G123900	0	0	0	0
Potri.001G152200	214.602	174.199	169.617	140.433
Potri.012G082000	0	0	0	0
Potri.013G102800	1.16479	0.264277	0.206348	0.412081
Potri.013G102900	0.2768	0.198202	0.393834	0.0710496
Potri.002G047500	0.255069	0.544742	0.673199	0.395346
Potri.003G165500	2.09885	1.36565	1.6557	1.84344
Potri.003G165700	0.708076	0.871961	1.30157	1.2089
Potri.003G165600	0.733268	0.889149	0.517902	0.552786
Potri.014G009200	0.0878476	0.0444466	0.0502049	0.0249504
Potri.007G000700	11.8063	12.5443	10.3869	12.1976
Potri.007G051800	6.77302	8.96774	6.5167	6.14913
Potri.009G087500	1.52626	0.126636	0.172783	0.405495
Potri.019G004900	0	0	0	0
Potri.019G009600	0	0	0	0
Potri.019G005700	0.149022	0.0295118	0.106092	0.098013
Potri.019G008900	0.116675	0.095526	0.105527	0.1895
Potri.004G060100	0.113659	0.205953	0.211105	0.066779
Potri.008G032200	0	0	0	0
Potri.009G081800	2.55374	45.3515	41.7494	80.3746
Potri.001G151900	0.111536	0.104148	0.0546999	0.0352094
Potri.013G031100	250.232	291.651	386.725	365.044
Potri.004G171800	0	0	0	0
Potri.008G007200	0	0	0	0
Potri.002G113100	11.4129	7.38727	10.1096	6.88664
Potri.019G130700	60.6907	75.055	39.6337	50.9578
Potri.010G228300	0	0	0	0
Potri.001G246000	0	0	0	0
Potri.005G138900	0	0.233464	0.22116	0
Potri.003G038500	49.3419	117.345	267.52	295.517
Potri.010G239100	10.8021	19.9798	19.9619	21.3579
Potri.013G025100	11.4964	7.86831	8.18571	7.66923
Potri.001G243200	0	0	0	0
Potri.009G156600	0	0	0	0
Potri.006G097000	0.637205	0.0757088	0.100493	0
Potri.006G097100	0.888038	0.118804	0.0134736	0
Potri.009G156800	0	0	0	0
Potri.008G064000	0.363306	0	0.0125417	0
Potri.009G034500	2.3701	0.0133784	0.0843186	0.0617976
Potri.006G096900	0.937003	0.142952	0.0538708	0
Potri.019G026600	0	0	0	0
Potri.014G054800	0.404772	6.69455	7.06122	2.10322
Potri.002G149900	14.4098	10.6118	11.803	11.1795
Potri.004G062100	0.357066	4.43235	2.85946	1.87867
Potri.006G181900	41.752	16.0175	8.34789	5.86157
Potri.018G103900	46.2377	14.7817	12.9232	12.3145
Potri.016G028900	35.6363	1.58325	16.834	8.44135
Potri.015G146600	52.692	122.186	88.6582	102.065
Potri.004G045400	5.38444	2.95647	4.40531	3.78847
Potri.019G085800	14.8668	2.70583	1.78858	3.98472
Potri.001G258600	4.15187	5.6738	6.63562	2.94538
Potri.009G032700	23.97	24.8981	30.9404	34.1567
Potri.001G318500	51.2127	1.7321	4.10362	3.29254
Potri.008G179500	0.87954	8.50331	78.4403	156.221
Potri.006G174800	0	0	0	0
Potri.006G206800	0.0767203	1.42005	0.32467	0.600697
Potri.013G002400	20.3687	22.3347	25.3639	26.3456
Potri.006G254700	2.6972	2.42025	2.7511	3.40146
Potri.010G253700	5.36797	5.48078	5.43552	5.73126
Potri.016G035400	0.788871	2.21803	1.27414	1.87112
Potri.007G027300	14.8886	12.7153	10.2481	13.7297
Potri.010G137800	3.97738	2.67222	3.21507	3.13979
Potri.011G114300	38.1259	78.7334	31.0991	41.8413
Potri.017G144800	3.59303	14.2501	52.646	86.4414
Potri.008G051600	32.121	29.866	43.375	36.8642
Potri.010G183500	8.11824	0.238457	0.231664	0.514602
Potri.013G152700	0.18576	0.0747668	0.0659971	0.10019
Potri.008G073800	13.4875	0.34709	3.51717	1.20806
Potri.001G214700	25.1313	18.8953	17.9062	13.7724
Potri.005G118200	0.0293959	0.0829948	0.0598202	0.0412351
Potri.001G214600	0.0884354	0.675319	0.708927	0
Potri.001G152300	0.128633	0.0273559	0.172616	0.18046
Potri.005G153500	0	0	0	0
Potri.016G106200	0	0	0	0
Potri.005G153400	0	0	0	0
Potri.007G068400	3.59989	2.48843	1.57166	1.91082
Potri.018G093700	1.00085	2.24928	1.55126	1.85942
Potri.017G051700	19.9009	74.7244	63.967	99.0705
Potri.002G003100	45.828	70.9835	30.7046	28.6421
Potri.005G257800	11.6846	2.94484	5.50856	6.40627
Potri.004G205600	2.82248	0.875158	1.91924	1.86443
Potri.017G108100	13.0415	11.6781	12.2475	13.8922
Potri.013G130600	1.83075	1.93462	1.21889	1.16571
Potri.013G146700	0	0	0.0209199	0.0586645
Potri.003G133700	0.554394	2.31928	1.97612	1.98337
Potri.003G199800	0.588543	0.504448	0.244596	0.384594
Potri.007G074200	0	0	0	0
Potri.003G198700	13.2828	12.2396	14.5444	14.9897
Potri.002G260100	84.3173	78.5714	98.5739	109.985
Potri.010G026100	13.7411	9.35068	9.73718	11.2275
Potri.007G123000	0.0266604	0	0.0373726	0
Potri.001G293900	13.3266	17.6538	14.8558	20.3395
Potri.014G088100	63.1381	67.9345	89.3807	81.4294
Potri.004G204600	15.4469	17.9876	27.3898	27.1838
Potri.013G018000	0.895052	0.0608876	0.0833652	0.0362235
Potri.010G220800	1.99312	8.04091	6.41924	8.56061
Potri.005G187700	0	0	0	0
Potri.017G012200	0.377982	0.0281975	0.0324119	0
Potri.018G148000	0	0	0	0
Potri.014G082100	95.6401	77.5195	45.8835	32.086
Potri.018G129000	0	0	0	0
Potri.017G029100	3.92342	5.46788	4.44736	5.24455
Potri.T124200	3.00606	3.80838	2.64074	3.82823
Potri.001G127600	1.26976	10.1887	9.14075	6.15034
Potri.006G205000	3.67411	2.53581	1.85046	2.02657
Potri.016G031200	0	0	0	0
Potri.017G080600	0	0	0	0
Potri.002G137400	32.0097	29.2559	28.2852	26.267
Potri.002G055800	36.218	45.0177	46.3406	41.3836
Potri.017G123500	0.0364015	0	0	0
Potri.004G065400	11.2663	51.5308	20.0899	31.8909
Potri.007G048700	1.09094	1.02217	0.420444	0.199103
Potri.009G070100	0	0.46862	1.32386	3.4122
Potri.008G101800	0.673198	0.479658	0.642648	0.117249
Potri.004G126900	0	0	0	0
Potri.001G461200	10.2194	7.49937	12.9678	13.5153
Potri.001G085900	0.0295209	0.108034	0	0.06796
Potri.014G143000	19.6932	16.4886	13.0352	12.3094
Potri.007G098000	0	0.0298102	0.0245247	0
Potri.007G060600	0	0	0	0.0428558
Potri.013G007100	4.72564	3.39319	3.08813	3.00862
Potri.002G178500	1.55457	3.54952	3.69655	4.60953
Potri.008G110900	1.10071	0.451204	0.249463	0.297396
Potri.005G067200	0	0	0	0
Potri.T162800	0	0	0	0
Potri.006G008600	0	0	0	0
Potri.013G092700	28.4606	36.943	37.9517	36.7359
Potri.015G009500	3.04962	4.97401	3.55747	4.17301
Potri.018G009100	65.4449	27.5739	51.8588	54.2895
Potri.002G151000	3.44024	4.40608	4.30886	4.68274
Potri.005G110600	47.8513	49.8692	51.4326	53.2144
Potri.008G174800	4.15467	3.99914	3.99267	3.68578
Potri.009G155500	7.411	6.59307	5.11403	6.02284
Potri.006G201200	9.02677	10.4577	8.83478	9.41116
Potri.010G062000	5.24272	4.51694	3.85341	4.5364
Potri.012G086200	0	0	0	0
Potri.005G070800	0	0	0	0
Potri.012G066600	10.6496	12.017	11.8032	12.7926
Potri.012G085800	84.1098	43.3199	127.119	120.386
Potri.001G052300	3.83975	16.5204	6.90505	3.19119
Potri.002G079100	11.6596	13.8566	12.4302	13.9602
Potri.006G153800	21.5851	25.3407	21.8479	20.2832
Potri.002G038800	176.319	54.3508	131.548	127.499
Potri.018G138800	0.202855	0.1016	0.118944	0.0826492
Potri.011G083300	12.926	20.8168	22.6152	18.9045
Potri.012G018500	0.225639	0.223694	0.226871	0.18995
Potri.010G100800	5.67895	2.41198	5.37373	4.67744
Potri.009G042000	0.0463509	0.0458106	0.0377673	0.0891325
Potri.018G151400	0	0	0	0
Potri.002G027800	2.07764	0.486536	1.40707	1.19822
Potri.009G079500	13.3059	185.6	62.8285	44.6718
Potri.005G195800	0.80438	1.0741	1.56441	1.18963
Potri.015G035800	69.9386	52.8219	40.1205	31.6683
Potri.004G137700	0	0	0	0
Potri.001G256000	0.232761	0.0302421	0.0521893	0.0260085
Potri.010G142500	0	0	0	0
Potri.002G262100	0	0	0	0
Potri.002G015000	2.13273	1.76399	1.0397	1.76886
Potri.002G060400	0	0	0	0
Potri.T155200	33.228	54.0665	66.1382	80.9052
Potri.007G085500	2.7311	1.44767	2.06879	2.7711
Potri.005G245700	274.036	92.026	70.0766	53.4191
Potri.010G152300	15.33	22.3568	17.7565	18.4465
Potri.005G202600	1.68607	0.858009	2.7424	2.56673
Potri.011G140900	0.0473729	0	0	0.00889223
Potri.T034900	34.0046	31.3654	26.3913	28.2627
Potri.003G218900	0.110298	2.22191	1.69208	1.88722
Potri.T028500	1.05074	0.267394	0.422189	0.606072
Potri.001G043500	3.32316	1.56447	2.09032	2.4012
Potri.008G026800	19.7728	18.1989	24.284	22.2643
Potri.001G257100	17.4864	17.9728	35.2851	41.107
Potri.013G077200	0.093601	0.179433	0.189774	0.0871686
Potri.008G044900	0	0	0	0
Potri.006G183100	0	0	0	0
Potri.018G064200	9.22573	12.0911	10.9946	12.1201
Potri.007G133900	33.7834	32.3773	32.9854	30.8315
Potri.018G034400	14.2179	11.538	14.56	14.0208
Potri.002G083200	60.4281	35.4024	34.8621	90.7023
Potri.005G178300	201.344	85.842	52.6677	101.949
Potri.006G049300	60.4105	61.4474	62.3558	61.6462
Potri.018G057000	6.09248	21.4104	50.9444	71.3926
Potri.011G010600	10.2334	9.39621	9.81794	9.24992
Potri.004G011700	0	0	0	0
Potri.009G088500	0	0	0	0
Potri.010G097300	0.200196	0.781277	0.340613	1.19305
Potri.009G158400	13.5729	15.4152	14.3096	17.6712
Potri.007G091200	0.0152195	0	0	0.0298641
Potri.005G198900	22.5098	23.9466	158.316	220.301
Potri.018G081700	43.0109	45.2834	13.6759	18.7542
Potri.002G046800	10.5507	9.52669	10.0095	10.7589
Potri.014G130900	12.5354	92.9511	60.0829	58.5943
Potri.008G108000	319.495	371.043	405.444	471.209
Potri.012G070200	0	0	0	0
Potri.006G027400	0.890179	0.372857	0.20398	0.365605
Potri.003G141000	20.6712	15.8485	18.8568	20.3652
Potri.006G138400	9.98107	19.6205	17.2563	18.4726
Potri.005G078900	0.509337	0.0703162	0.0301932	0
Potri.008G137000	25.3883	25.6717	21.584	22.5423
Potri.010G001900	26.3016	30.9424	24.5701	24.818
Potri.002G023400	0.426488	0.579517	0.230813	0.122664
Potri.008G124400	6.45185	7.28896	6.93202	7.12683
Potri.019G106600	0	0	0.0453585	0.0535663
Potri.010G068300	61.6436	62.0381	53.8889	50.8507
Potri.001G366000	15.7586	20.0662	14.3579	14.866
Potri.012G101800	0	0	0	0
Potri.002G003300	8.14524	10.0606	9.13007	9.70499
Potri.005G070300	0.805429	1.57057	1.38431	1.35992
Potri.010G173400	10.4619	9.41176	8.45645	9.11436
Potri.018G031600	1.95082	6.13846	6.05121	5.9284
Potri.012G030200	0	0	0	0
Potri.013G035300	0	0	0	0
Potri.012G000400	0	0	0.0244745	0.0303679
Potri.012G030300	0	0	0.0234397	0.0291077
Potri.003G101800	17.8962	18.9945	27.6478	29.7612
Potri.019G091600	0	0	0	0
Potri.001G083500	0.200363	0.0192013	0	0.0895593
Potri.014G080200	0	0.194342	0.741269	3.48055
Potri.001G398000	0.246097	0.454124	0.352107	0.283336
Potri.013G120100	0.113118	0.34486	0.249308	0.2826
Potri.015G106200	2.51525	2.7957	2.16668	2.42984
Potri.008G106200	5.16711	5.32896	4.84772	3.97923
Potri.010G050500	0.0582298	0.905747	0.518856	1.03153
Potri.013G119800	0	0	0	0
Potri.002G178000	3.44377	13.0917	4.94048	7.59599
Potri.006G081600	0.668803	0.541908	0.581121	0.668712
Potri.010G050600	0.501266	3.47027	1.77432	1.88579
Potri.001G187000	46.9919	53.8851	63.1042	73.9497
Potri.003G049100	9.10166	18.0658	18.8869	21.999
Potri.001G109300	0	0.0174773	0.0161711	0.020716
Potri.001G189800	30.1605	32.2735	46.4526	53.4953
Potri.017G092900	0.456502	0.348795	0.36969	1.02425
Potri.014G083900	0.848512	27.9235	25.9023	29.2521
Potri.011G103200	7.9755	5.953	5.34927	4.60063
Potri.007G097500	3.46326	2.48658	8.79373	6.84724
Potri.002G221100	6.4308	2.55778	1.43352	1.16555
Potri.002G217600	7.01951	2.45957	1.13865	0.954723
Potri.019G081800	6.23875	8.09811	9.47437	8.48211
Potri.013G105100	0	0	0	0
Potri.001G154400	23.5652	24.7391	26.4487	28.3142
Potri.007G124600	54.9047	52.3216	36.0821	35.0342
Potri.016G044800	0	0.013144	0	0
Potri.006G118700	18.7734	18.0476	15.8021	17.8128
Potri.007G011500	23.8583	1.98079	4.47574	2.56332
Potri.006G180800	6.6307	8.25466	8.98678	9.83234
Potri.008G181600	0	0.0923761	0	0
Potri.014G183000	0	0.034742	0.0736641	0
Potri.010G210500	0.256225	0.992427	1.07195	0.622152
Potri.016G041200	23.5701	20.4698	15.2872	17.8298
Potri.002G025400	0	0	0	0
Potri.002G025300	0	0	0	0
Potri.006G165500	38.058	8.5263	2.3434	3.19725
Potri.002G026100	0	0	0	0
Potri.002G061200	10.9551	11.8301	15.1735	16.4628
Potri.008G134800	14.7343	14.1504	14.6894	16.2968
Potri.001G271200	9.43804	15.1912	19.0563	22.2666
Potri.012G061400	9.46073	11.1452	11.8447	13.2279
Potri.001G246400	9.99561	19.3278	20.4303	21.9542
Potri.010G047400	0	0	0	0
Potri.005G091500	0	0	0	0
Potri.004G102700	3.07227	0.872476	2.10833	1.84214
Potri.002G080000	0.367403	0.711622	0.0864235	0.0873688
Potri.005G181400	0.88077	1.51087	0.324602	0.230635
Potri.002G124700	25.635	21.9987	25.908	30.825
Potri.014G027000	27.9152	42.5134	46.2394	62.5968
Potri.014G136800	0.942056	0.353958	0.877568	0.57221
Potri.013G038000	2.98997	0.95014	0.936068	0.975483
Potri.005G050900	0.997957	2.06932	1.51146	1.524
Potri.003G068300	0.169163	0.0465605	0	0
Potri.003G107400	7.2078	4.48769	6.74454	5.24561
Potri.006G113600	25.9624	28.8991	28.9919	33.933
Potri.004G023600	0	0	0	0
Potri.008G007000	0.0471818	0.11315	0	0
Potri.001G044400	0.223851	0.40217	0.22301	0.572471
Potri.015G018900	0	0	0	0
Potri.014G078800	30.6838	27.8918	38.2825	30.0422
Potri.005G153800	44.6968	54.7798	67.8757	76.5187
Potri.T093400	32.8598	45.5074	47.2306	49.3734
Potri.009G170000	0	0	0	0
Potri.001G148800	30.892	20.0667	31.3065	40.8763
Potri.018G151600	4.06835	10.0899	5.87412	5.62142
Potri.T115700	0.250471	0.211294	0.204381	0.154353
Potri.008G223000	3.09665	2.37042	1.54764	1.67663
Potri.008G200700	16.0435	34.0797	27.3991	32.4592
Potri.008G221400	5.11723	6.02627	4.30349	5.06837
Potri.008G226200	7.70106	9.60429	7.90161	8.72353
Potri.002G092500	0.579175	0.324404	1.02998	0.266053
Potri.013G088600	21.1709	27.7857	37.6237	43.0908
Potri.019G052100	12.9087	13.802	18.2354	19.6402
Potri.017G074500	0.148899	0.123581	0	0
Potri.013G137700	0	0.70293	0.853412	0.664895
Potri.019G028500	0.512011	1.32804	0.889904	1.03959
Potri.005G154900	1.73538	5.00141	4.34901	4.10751
Potri.001G219300	21.8564	4.41226	1.84291	0.698534
Potri.006G219100	43.6434	21.9088	20.7907	19.8972
Potri.006G083300	9.57647	9.67578	9.02583	8.38424
Potri.008G131100	1.44875	0.716216	1.09917	0.190067
Potri.004G106500	17.7253	15.287	12.4544	10.9714
Potri.010G146400	89.3307	129.314	98.5973	168.375
Potri.002G119600	14.126	11.0032	10.2457	8.86307
Potri.002G226200	5.72452	4.93036	4.3181	4.22573
Potri.003G207100	12.0822	15.4752	14.3027	15.4394
Potri.014G157000	23.1297	20.6695	24.708	26.2
Potri.017G114000	80.6858	94.337	105.919	103.076
Potri.001G158600	4.80235	2.8968	4.53703	5.48074
Potri.003G215900	0	0	0	0
Potri.015G060200	0.0257232	0.0219122	0.0202702	0
Potri.013G007400	0.106155	4.06509	2.16766	1.40378
Potri.014G127000	0	0.0142948	0.169342	0.16828
Potri.002G214600	2.15237	1.17997	2.31429	2.14699
Potri.006G217700	13.5987	15.9669	8.69743	6.91685
Potri.004G098700	0.608272	1.36379	1.98346	1.61479
Potri.002G220600	3.70294	1.74172	3.3874	2.83276
Potri.008G035100	12.6061	9.06152	7.1506	7.19604
Potri.002G067100	10.4101	10.6097	10.4045	13.4385
Potri.001G135300	15.6018	6.35796	7.87757	8.69586
Potri.012G027200	0	0.06302	0.208689	0.109894
Potri.012G029000	0.100109	0	0	0
Potri.012G008700	0.367586	0	0.0100029	0
Potri.012G010100	0	0	0.009551	0
Potri.012G025100	0	0	0.0265148	0
Potri.012G028600	0	0.0387948	0.0494767	0
Potri.012G025400	0	0.0840848	0.278127	0.0814377
Potri.011G054500	0	0.017458	0	0
Potri.004G203100	62.7761	79.8414	80.0681	66.4721
Potri.T007500	3.15368	4.18	2.99639	3.61361
Potri.004G128600	1.29953	1.80501	1.55573	1.60024
Potri.008G095000	2.61665	7.89723	14.8065	13.3711
Potri.006G212800	2.29251	9.96639	15.3893	13.9679
Potri.014G081700	33.2273	12.7428	11.4713	12.0276
Potri.014G030700	0	0	0	0
Potri.002G133500	10.7568	9.5908	10.4087	13.5731
Potri.001G069800	0	0.110592	0.0162353	0.0382303
Potri.010G185100	3.29669	7.72562	4.49527	4.73823
Potri.018G103800	3.06824	7.55962	6.99655	7.218
Potri.018G088100	1.69598	0.312224	0.264925	0.147824
Potri.018G109300	0	0	0	0
Potri.011G141700	5.15963	2.05527	3.83315	2.76373
Potri.008G002100	20.6698	26.4035	25.7695	28.5807
[truncated: 3,361 more rows]
