# Supplementary material for: Genome-Wide Analysis of Coding and Non-coding RNA Reveals a Conserved miR164–NAC–mRNA Regulatory Pathway for Disease Defense in Populus
Source: Front Genet. 2021 May 28;12:668940. doi: 10.3389/fgene.2021.668940 (PMC8195341; doi:10.3389/fgene.2021.668940)
Supplement: Supplementary Data 5 — Conserved and Populus-specific miRNA identified in this study. [file Data_Sheet_5.xlsx]

## Sheet: Sheet1
Supplementary Data 5 | Conserved and Populus-specific miRNA identified in this study. ptc: Populus trichocarpa; mtr: Medicago truncatula; bra: Brassica rapa; sbi: Sorghum bicolor; osa: Oryza sativa; vvi: Vitis vinifera; ath: Arabidopsis thaliana; bdi: Brachypodium distachyon; gma: Glycine max.
Conserved/Populus-specific	miRNA family	ath	vvi	osa	sbi	bra	mtr	ptc	gma	bdi
Conserved	MIR156	MIR156	MIR156	MIR156	MIR156	MIR156	MIR156	MIR156	MIR156	MIR156
Conserved	MIR159	MIR159	MIR159	MIR159	MIR159	MIR159	MIR159	MIR159	MIR159	MIR159
Conserved	MIR160	MIR160	MIR160	MIR160	MIR160	MIR160	MIR160	MIR160	MIR160	MIR160
Conserved	MIR162	MIR162	MIR162	MIR162	MIR162	MIR162	MIR162	MIR162	MIR162	MIR162
Conserved	MIR164	MIR164	MIR164	MIR164	MIR164	MIR164	MIR164	MIR164	MIR164	MIR164
Conserved	MIR166	MIR166	MIR166	MIR166	MIR166	0	MIR166	MIR166	MIR166	MIR166
Conserved	MIR167	MIR167	MIR167	MIR167	MIR167	MIR167	MIR167	MIR167	MIR167	MIR167
Conserved	MIR169	MIR169	MIR169	MIR169	MIR169	0	MIR169	MIR169	MIR169	MIR169
Conserved	MIR171	MIR171	MIR171	MIR171	MIR171	MIR171	MIR171	MIR171	MIR171	MIR171
Conserved	MIR172	MIR172	MIR172	MIR172	MIR172	MIR172	MIR172	MIR172	MIR172	MIR172
Conserved	MIR319	MIR319	MIR319	MIR319	MIR319	MIR319	MIR319	MIR319	MIR319	MIR319
Conserved	MIR3627	0	MIR3627	MIR3627	MIR3627	0	0	MIR3627	0	0
Conserved	MIR390	MIR390	MIR390	MIR390	0	MIR390	MIR390	MIR390	MIR390	MIR390
Conserved	MIR393	MIR393	MIR393	MIR393	MIR393	0	MIR393	MIR393	MIR393	MIR393
Conserved	MIR394	MIR394	MIR394	MIR394	MIR394	0	0	MIR394	MIR394	0
Conserved	MIR395	MIR395	MIR395	MIR395	MIR395	MIR395	MIR395	MIR395	MIR395	MIR395
Conserved	MIR396	MIR396	MIR396	MIR396	MIR396	MIR396	MIR396	MIR396	MIR396	MIR396
Conserved	MIR398	MIR398	MIR398	MIR398	MIR398	MIR396	MIR398	MIR398	MIR398	MIR398
Conserved	MIR399	MIR399	MIR399	MIR399	MIR399	0	MIR399	MIR399	MIR396	MIR399
Conserved	MIR403	MIR403	MIR403	MIR403	0	MIR403	0	MIR403	MIR403	0
Conserved	MIR408	MIR408	MIR408	MIR408	MIR408	MIR408	MIR408	MIR408	MIR408	MIR408
Conserved	MIR530	0	0	0	0	0	0	MIR530	MIR530	MIR530
Conserved	MIR1446	0	0	0	0	0	0	MIR1446	MIR1446	0
Populus-Specific	MIR1447	0	0	0	0	0	0	MIR1447	0	0
Populus-Specific	MIR1448	0	0	0	0	0	0	MIR1448	0	0
Populus-Specific	MIR476	0	0	0	0	0	0	MIR476	0	0
Populus-Specific	MIR478	0	0	0	0	0	0	MIR478	0	0
Populus-Specific	MIR6425	0	0	0	0	0	0	MIR6425	0	0
Populus-Specific	MIR6427	0	0	0	0	0	0	MIR6427	0	0
Populus-Specific	MIR6438	0	0	0	0	0	0	MIR6438	0	0
Populus-Specific	MIR6445	0	0	0	0	0	0	MIR6445	0	0
Populus-Specific	MIR6459	0	0	0	0	0	0	MIR6459	0	0
Populus-Specific	MIR6478	0	0	0	0	0	0	MIR6478	0	0
Populus-Specific	MIR7817	0	0	0	0	0	0	MIR7817	0	0
Populus-Specific	MIR7828	0	0	0	0	0	0	MIR7828	0	0
Populus-Specific	MIR7840	0	0	0	0	0	0	MIR7840	0	0
Populus-Specific	ptc-MIRN1	0	0	0	0	0	0	ptc-MIRN1	0	0
Populus-Specific	ptc-MIRN2	0	0	0	0	0	0	ptc-MIRN2	0	0
Populus-Specific	ptc-MIRN3	0	0	0	0	0	0	ptc-MIRN3	0	0
Populus-Specific	ptc-MIRN4	0	0	0	0	0	0	ptc-MIRN4	0	0
Populus-Specific	ptc-MIRN5	0	0	0	0	0	0	ptc-MIRN5	0	0
Populus-Specific	ptc-MIRN6	0	0	0	0	0	0	ptc-MIRN6	0	0
Populus-Specific	ptc-MIRN7	0	0	0	0	0	0	ptc-MIRN7	0	0
Populus-Specific	ptc-MIRN8	0	0	0	0	0	0	ptc-MIRN8	0	0
Populus-Specific	ptc-MIRN9	0	0	0	0	0	0	ptc-MIRN9	0	0
Populus-Specific	ptc-MIRN10	0	0	0	0	0	0	ptc-MIRN10	0	0
Populus-Specific	ptc-MIRN11	0	0	0	0	0	0	ptc-MIRN11	0	0
Populus-Specific	ptc-MIRN12	0	0	0	0	0	0	ptc-MIRN12	0	0
Populus-Specific	ptc-MIRN13	0	0	0	0	0	0	ptc-MIRN13	0	0
Populus-Specific	ptc-MIRN14	0	0	0	0	0	0	ptc-MIRN14	0	0
Populus-Specific	ptc-MIRN15	0	0	0	0	0	0	ptc-MIRN15	0	0
Populus-Specific	ptc-MIRN16	0	0	0	0	0	0	ptc-MIRN16	0	0
Populus-Specific	ptc-MIRN17	0	0	0	0	0	0	ptc-MIRN17	0	0
Populus-Specific	ptc-MIRN18	0	0	0	0	0	0	ptc-MIRN18	0	0
Populus-Specific	ptc-MIRN19	0	0	0	0	0	0	ptc-MIRN19	0	0
Populus-Specific	ptc-MIRN20	0	0	0	0	0	0	ptc-MIRN20	0	0
Populus-Specific	ptc-MIRN21	0	0	0	0	0	0	ptc-MIRN21	0	0
