# Supplementary material for: Genome-Wide Analysis of Coding and Non-coding RNA Reveals a Conserved miR164–NAC–mRNA Regulatory Pathway for Disease Defense in Populus
Source: Front Genet. 2021 May 28;12:668940. doi: 10.3389/fgene.2021.668940 (PMC8195341; doi:10.3389/fgene.2021.668940)
Supplement: Supplementary Data 6 — miRNA list in each cluster by K-means analysis. [file Data_Sheet_6.xlsx]

## Sheet: Sheet1
Supplementary Data 6 | miRNA list in each cluster by K-means analysis.
Cluster	miRNA_model	CK	12 hpi	24 hpi	48 hpi
Cluster 1	ptc-miR6427	-1.15213	-0.292912	1.24345	0.201592
Cluster 1	ptc-miRN10	-0.802352	-0.802352	1.26329	0.341413
Cluster 1	ptc-miR156h	-0.86343	-0.802791	1.16618	0.500042
Cluster 1	ptc-miR166p	-0.624633	-1.07212	0.950589	0.746167
Cluster 1	ptc-miR167b	-0.519821	-1.1256	0.589123	1.05629
Cluster 1	ptc-miR396a	-0.643181	-0.98825	0.442286	1.18914
Cluster 1	ptc-miR396b	-0.643181	-0.98825	0.442286	1.18914
Cluster 1	ptc-miR398a	-0.890711	-0.837218	0.944065	0.783864
Cluster 1	ptc-miR476a	-0.858286	-0.654953	1.34375	0.169494
Cluster 1	ptc-miR166q	-0.84688	-0.778456	0.390802	1.23453
Cluster 1	ptc-miR162b	-0.980397	-0.673109	0.496068	1.15744
Cluster 1	ptc-miR164a	-1.06845	-0.586013	0.556697	1.09777
Cluster 1	ptc-miR164b	-1.06628	-0.585049	0.545182	1.10614
Cluster 1	ptc-miR164c	-1.06845	-0.586013	0.556697	1.09777
Cluster 1	ptc-miR164d	-1.06845	-0.586013	0.556697	1.09777
Cluster 1	ptc-miR396e	-0.932716	-0.678765	0.37511	1.23637
Cluster 1	ptc-miR166m	-0.939679	-0.538406	0.132925	1.34516
Cluster 1	ptc-miR396c	-1.11232	-0.475296	0.421948	1.16567
Cluster 2	ptc-miRN20	0.5	0.5	0.5	-1.5
Cluster 2	ptc-miR395a	-0.524164	0.837251	0.837251	-1.15034
Cluster 2	ptc-miRN18	0.5	0.5	0.5	-1.5
Cluster 2	ptc-miRN21	0.5	0.5	0.5	-1.5
Cluster 3	ptc-miR156c	1.46917	-0.667697	-0.593786	-0.207688
Cluster 3	ptc-miR396f	1.45448	-0.580746	-0.724531	-0.149209
Cluster 3	ptc-miR396g	0.989745	-0.315295	-1.25743	0.58298
Cluster 3	ptc-miR156a	1.41803	-0.361307	-0.140857	-0.915865
Cluster 3	ptc-miR156b	1.37031	-0.725002	0.118042	-0.763347
Cluster 3	ptc-miR156d	1.35415	-0.739398	0.156637	-0.771387
Cluster 3	ptc-miR156e	1.37235	-0.953977	0.0348119	-0.453184
Cluster 3	ptc-miR156f	1.37439	-0.951717	0.0294513	-0.452125
Cluster 3	ptc-miR166a	1.34684	-0.953128	-0.513144	0.119436
Cluster 3	ptc-miR166b	1.35694	-0.94229	-0.511324	0.0966715
Cluster 3	ptc-miR166c	1.34684	-0.95311	-0.513174	0.119447
Cluster 3	ptc-miR166d	1.33545	-0.961786	-0.519796	0.146133
Cluster 3	ptc-miR166f	1.33545	-0.961786	-0.519796	0.146133
Cluster 3	ptc-miR166g	1.32623	-0.95868	-0.540496	0.172945
Cluster 3	ptc-miR166h	1.32623	-0.95868	-0.540496	0.172945
Cluster 3	ptc-miR166i	1.32368	-0.972995	-0.521503	0.170815
Cluster 3	ptc-miR166j	1.34678	-0.953198	-0.513126	0.119542
Cluster 3	ptc-miR166k	1.34678	-0.953198	-0.513126	0.119542
Cluster 3	ptc-miR166l	1.32368	-0.972995	-0.521503	0.170815
Cluster 3	ptc-miR169i	1.36029	-0.163744	-1.04934	-0.147206
Cluster 3	ptc-miR169j	1.36029	-0.163744	-1.04934	-0.147206
Cluster 3	ptc-miR169l	1.36029	-0.163744	-1.04934	-0.147206
Cluster 3	ptc-miR169m	1.36029	-0.163744	-1.04934	-0.147206
Cluster 3	ptc-miR394a	1.47456	-0.621205	-0.232147	-0.621205
Cluster 3	ptc-miR394b	1.47219	-0.28999	-0.433389	-0.748815
Cluster 3	ptc-miR395b	1.49998	-0.50763	-0.496174	-0.496174
Cluster 3	ptc-miR395e	1.34286	-0.97675	0.113308	-0.47942
Cluster 3	ptc-miR395f	1.34286	-0.97675	0.113308	-0.47942
Cluster 3	ptc-miR395k	1.34286	-0.97675	0.113308	-0.47942
Cluster 3	ptc-miR1447	1.47387	-0.610762	-0.634283	-0.228825
Cluster 3	ptc-miR1448	1.4855	-0.670495	-0.483726	-0.331276
Cluster 3	ptc-miR6425a	1.26415	-1.09412	-0.393527	0.223497
Cluster 3	ptc-miR6425b	1.26415	-1.09412	-0.393527	0.223497
Cluster 3	ptc-miR6425c	1.26415	-1.09412	-0.393527	0.223497
Cluster 3	ptc-miR6425d	1.26415	-1.09412	-0.393527	0.223497
Cluster 3	ptc-miRN5	1.5	-0.5	-0.5	-0.5
Cluster 3	ptc-miRN7	1.24921	-0.990379	0.331635	-0.590463
Cluster 4	ptc-miR1446d	-1.14081	1.00456	-0.51503	0.651277
Cluster 4	ptc-miR167h	-0.690407	1.25995	-0.906736	0.337196
Cluster 4	ptc-miR169aa	-1.10315	0.906177	-0.587994	0.784965
Cluster 4	ptc-miR169ac	-1.2593	1.17339	-0.0866971	0.172602
Cluster 4	ptc-miR169ad	-1.24757	1.19271	-0.0713085	0.126163
Cluster 4	ptc-miR169ae	-1.07722	1.26527	-0.426455	0.238402
Cluster 4	ptc-miR169af	-1.07722	1.26527	-0.426455	0.238402
Cluster 4	ptc-miR169q	-1.35952	0.707408	-0.142257	0.794373
Cluster 4	ptc-miR169u	-1.23797	1.06266	-0.314103	0.489414
Cluster 4	ptc-miR171i	-1.36668	0.846622	-0.114252	0.634313
Cluster 4	ptc-miR172f	-0.5	1.5	-0.5	-0.5
Cluster 4	ptc-miR1446c	-1.14081	1.00456	-0.51503	0.651277
Cluster 4	ptc-miR1446e	-1.14081	1.00456	-0.51503	0.651277
Cluster 4	ptc-miRN2	-0.768196	1.46084	-0.480353	-0.212296
Cluster 4	ptc-miR160a	-1.39885	0.842265	-0.020799	0.577385
Cluster 4	ptc-miR160d	-1.39885	0.842265	-0.020799	0.577385
Cluster 5	ptc-miR167g	-0.510976	-0.933405	1.36427	0.0801073
Cluster 5	ptc-miR171c	0.421592	-0.890022	1.21412	-0.745685
Cluster 5	ptc-miR167c	-0.0952897	-0.382524	1.40733	-0.92952
Cluster 5	ptc-miR167f	-0.417889	-0.995717	1.35286	0.0607462
Cluster 5	ptc-miR171d	0.421592	-0.890022	1.21412	-0.745685
Cluster 5	ptc-miR398b	-0.236617	-1.08785	1.32687	-0.00241019
Cluster 5	ptc-miR6459a	-0.542645	-0.202642	1.46506	-0.719773
Cluster 5	ptc-miR6459b	-0.542645	-0.202642	1.46506	-0.719773
Cluster 5	ptc-miR6445a	0.710295	-1.27074	0.881742	-0.321297
Cluster 5	ptc-miR169k	0.865565	-0.905506	0.865565	-0.825624
Cluster 5	ptc-miR408	0.88541	-0.772594	0.841585	-0.954401
Cluster 5	ptc-miR7817a	0.797282	-1.27549	0.797282	-0.319072
Cluster 6	ptc-miR399f	0.864604	0.864604	-0.794458	-0.93475
Cluster 6	ptc-miR399i	0.862485	0.862485	-0.751859	-0.973111
Cluster 6	ptc-miRN15	0.5	0.5	-1.5	0.5
Cluster 6	ptc-miR399g	0.865346	0.865346	-0.816859	-0.913834
Cluster 6	ptc-miR399h	0.864604	0.864604	-0.794458	-0.93475
Cluster 6	ptc-miR530a	0.865736	0.865736	-0.834082	-0.89739
Cluster 6	ptc-miR1446a	0.47956	0.540265	-1.49939	0.47956
Cluster 6	ptc-miR6425e	0.737607	0.737607	-1.37938	-0.0958355
Cluster 6	ptc-miRN11	0.5	0.5	-1.5	0.5
Cluster 6	ptc-miRN12	0.5	0.5	-1.5	0.5
Cluster 6	ptc-miRN13	0.5	0.5	-1.5	0.5
Cluster 6	ptc-miRN14	0.5	0.5	-1.5	0.5
Cluster 7	ptc-miRN9	0.5	-1.5	0.5	0.5
Cluster 7	ptc-miR159a	0.872285	-1.02458	-0.691233	0.843531
Cluster 7	ptc-miR159b	0.872432	-1.02459	-0.691218	0.843379
Cluster 7	ptc-miRN8	0.5	-1.5	0.5	0.5
Cluster 7	ptc-miR166e	1.10566	-1.29698	-0.100622	0.291942
Cluster 7	ptc-miR398c	0.32299	-1.45937	0.32299	0.813388
Cluster 7	ptc-miR6445b	0.611806	-1.45194	0.706995	0.133138
Cluster 8	ptc-miR393b	-1.5	0.5	0.5	0.5
Cluster 8	ptc-miRN1	-1.5	0.5	0.5	0.5
Cluster 8	ptc-miR156g	-1.3653	-0.122546	0.827877	0.659968
Cluster 8	ptc-miR156j	-1.3653	-0.122546	0.827877	0.659968
Cluster 8	ptc-miR159d	-1.10542	-0.342858	0.171087	1.27719
Cluster 8	ptc-miR160e	-1.28005	0.0292262	0.087664	1.16316
Cluster 8	ptc-miR167a	-1.42005	0.275809	0.216624	0.927614
Cluster 8	ptc-miR167d	-1.4193	0.254718	0.234038	0.930548
Cluster 8	ptc-miR319e	-1.20411	-0.0320945	-0.0083906	1.2446
Cluster 8	ptc-miR319h	-1.20411	-0.0320945	-0.0083906	1.2446
Cluster 8	ptc-miR390a	-1.12275	-0.189964	0.00760472	1.3051
Cluster 8	ptc-miR390b	-1.12275	-0.189964	0.00760472	1.3051
Cluster 8	ptc-miR390c	-1.12275	-0.189964	0.00760472	1.3051
Cluster 8	ptc-miR390d	-1.12275	-0.189964	0.00760472	1.3051
Cluster 8	ptc-miR393a	-1.5	0.5	0.5	0.5
Cluster 8	ptc-miR393c	-1.07219	-0.231162	-0.03665	1.34001
Cluster 8	ptc-miR403a	-1.21134	-0.039814	0.0138757	1.23728
Cluster 8	ptc-miR403c	-1.21175	-0.0565374	0.0323978	1.23589
Cluster 8	ptc-miR403d	-1.21134	-0.039814	0.0138757	1.23728
Cluster 8	ptc-miR6438a	-1.39299	0.341673	0.0839677	0.967355
Cluster 8	ptc-miR7828	-1.21627	0.331086	-0.271304	1.15649
Cluster 8	ptc-miRN3	-1.5	0.5	0.5	0.5
Cluster 8	ptc-miRN4	-1.5	0.5	0.5	0.5
Cluster 8	ptc-miRN6	-1.5	0.5	0.5	0.5
Cluster 8	ptc-miR6438b	-1.48057	0.645092	0.271506	0.563969
Cluster 9	ptc-miR171l	-0.402016	-0.234534	-0.817678	1.45423
Cluster 9	ptc-miR319g	-1.02009	-0.00261251	-0.336126	1.35883
Cluster 9	ptc-miR1446b	-0.246741	-0.305352	-0.884444	1.43654
Cluster 9	ptc-miRN16	-0.105509	-0.105509	-1.11011	1.32113
Cluster 9	ptc-miRN19	-0.5	-0.5	-0.5	1.5
Cluster 9	ptc-miR159c	-0.458396	-0.31973	-0.702932	1.48106
Cluster 9	ptc-miR160f	-0.610741	-0.509734	-0.372349	1.49282
Cluster 9	ptc-miR162a	-0.783066	-0.474571	-0.19906	1.4567
Cluster 9	ptc-miR172a	-0.677363	-0.107081	-0.661826	1.44627
Cluster 9	ptc-miR172c	-0.677363	-0.107081	-0.661826	1.44627
Cluster 9	ptc-miR319a	0.205898	-0.426466	-1.06262	1.28319
Cluster 9	ptc-miR319b	-0.939145	-0.199305	-0.276426	1.41488
Cluster 9	ptc-miR319f	-1.02009	-0.00261251	-0.336126	1.35883
Cluster 9	ptc-miR319i	-0.549643	-0.296946	-0.637686	1.48428
Cluster 9	ptc-miR3627a	-0.588983	-0.625302	-0.266027	1.48031
Cluster 9	ptc-miR403b	-0.898676	0.153735	-0.599969	1.34491
Cluster 9	ptc-miR476b	-0.73204	0.0421917	-0.709683	1.39953
Cluster 9	ptc-miR478e	-0.690481	-0.352497	-0.4416	1.48458
Cluster 9	ptc-miR6478	-1.02691	-0.00931323	-0.321077	1.3573
Cluster 9	ptc-miR7840	-0.731718	-0.232282	-0.504404	1.4684
Cluster 9	ptc-miRN17	-0.452828	-0.452828	-0.591152	1.49681
