# Supplementary material for: Genome-Wide Analysis of Coding and Non-coding RNA Reveals a Conserved miR164–NAC–mRNA Regulatory Pathway for Disease Defense in Populus
Source: Front Genet. 2021 May 28;12:668940. doi: 10.3389/fgene.2021.668940 (PMC8195341; doi:10.3389/fgene.2021.668940)
Supplement: Supplementary Data 7 — The position of miRNAs in Populus genome. [file Data_Sheet_7.xlsx]

## Sheet: Sheet1
Supplementary Data 7 | The position of miRNAs in Populus genome.
Conserved/Specific	miR_id	Host_gene	Chr	Strand	start	end	length	numbers	region	start	end	overlap
Conserved	ptc-MIR156a		Chr06	-	20084161	20084261	101	1	intergenic;	20084152;	20091442;	101;
Conserved	ptc-MIR156b		Chr06	-	23735954	23736054	101	2	intergenic; pseudogene;	23727662;23732048;	23751412;23736305;	101;101;
Conserved	ptc-MIR156c		Chr06	+	26631525	26631624	100	3	promoter;intergenic;transposon;	26630445;26621503;26630784;	26632445;26632445;26631670;	100;100;100;
Conserved	ptc-MIR156d		scaffold_28	+	190974	191074	101	0	null	null	null	null
Conserved	ptc-MIR156e		Chr06	+	26631525	26631625	101	3	promoter;intergenic;transposon;	26630445;26621503;26630784;	26632445;26632445;26631670;	101;101;101;
Conserved	ptc-MIR156f	Potri.018G109201	Chr18	-	13566875	13566975	101	6	five_prime_UTR;five_prime_UTR;exon;exon;intergenic;intragenic;	13565836;13565836;13565836;13565836;13565325;13557774;	13567467;13567407;13567467;13567407;13576999;13567467;	101;101;101;101;101;101;
Conserved	ptc-MIR156g		Chr17	+	13418464	13418566	103	1	intergenic;	13404712;	13424414;	103;
Conserved	ptc-MIR156h		Chr17	+	13418464	13418566	103	1	intergenic;	13404712;	13424414;	103;
Conserved	ptc-MIR156j		Chr15	-	4227002	4227101	100	2	intergenic;transposon;	4165409;4227021;	4271866;4227183;	100;81;
Conserved	ptc-MIR159a	Potri.012G005800	Chr12	-	4736162	4736344	183	5	intron;intragenic; pseudogene; pseudogene;transposon;	4735999;4735353;4733696;4736185;4735254;	4736773;4737082;4737867;4740446;4736791;	183;183;183;160;183;
Conserved	ptc-MIR159b		Chr15	-	3960940	3961126	187	1	intergenic;	3946623;	3978026;	187;
Conserved	ptc-MIR159c		Chr14	+	7298006	7298206	201	1	intergenic;	7287810;	7304325;	201;
Conserved	ptc-MIR159d	Potri.014G093600	Chr14	+	7304607	7304800	194	5	three_prime_UTR;exon;intron;intragenic;CDS;	7304725;7304720;7304651;7304325;7304720;	7304795;7304795;7304719;7305166;7304724;	71;76;69;194;5;
Conserved	ptc-MIR160a	Potri.001G443150	Chr01	+	47432715	47432816	102	3	exon;intragenic;CDS;	47432519;47432519;47432660;	47433148;47433804;47432911;	102;102;102;
Conserved	ptc-MIR160d		Chr11	-	17249463	17249565	103	1	intergenic;	17243736;	17258225;	103;
Conserved	ptc-MIR160e		Chr06	+	159792	159891	100	2	intergenic; pseudogene;	155573;159178;	170294;163675;	100;100;
Conserved	ptc-MIR160f		Chr16	+	125053	125152	100	1	intergenic;	122246;	130188;	100;
Conserved	ptc-MIR162a		Chr12	+	6004883	6004989	107	3	promoter;promoter;intergenic;	6003252;6003956;5992469;	6005252;6005956;6005252;	107;107;107;
Conserved	ptc-MIR162b		Chr15	+	6734671	6734777	107	2	intergenic;transposon;	6632413;6734259;	6778068;6735572;	107;107;
Conserved	ptc-MIR164a		Chr02	+	16629824	16629908	85	2	intergenic;transposon;	16619243;16628780;	16634995;16629950;	85;85;
Conserved	ptc-MIR164b	Potri.006G106300	Chr06	+	8220170	8220331	162	5	exon;exon;intragenic;CDS;CDS;	8219970;8219975;8219970;8220179;8220179;	8220415;8220415;8223230;8220415;8220415;	162;162;162;153;153;
Conserved	ptc-MIR164c		Chr13	-	963532	963613	82	1	intergenic;	961120;	966633;	82;
Conserved	ptc-MIR164d		Chr14	+	9826189	9826287	99	2	promoter;intergenic;	9826149;9819618;	9828149;9828149;	99;99;
Conserved	ptc-MIR166a		Chr01	-	6622527	6622690	164	1	intergenic;	6610764;	6630824;	164;
Conserved	ptc-MIR166b		Chr02	+	2742397	2742502	106	2	promoter;intergenic;	2740506;2732690;	2742506;2742506;	106;106;
Conserved	ptc-MIR166c		Chr02	+	13561872	13562005	134	3	intergenic; pseudogene;transposon;	13541280;13560633;13561609;	13574609;13565037;13562236;	134;134;134;
Conserved	ptc-MIR166d		Chr05	-	5096873	5096977	105	1	intergenic;	5093404;	5100776;	105;
Conserved	ptc-MIR166e	Potri.005G220200	Chr05	-	23191840	23191945	106	3	five_prime_UTR;exon;intragenic;	23191549;23191293;23190144;	23192013;23192013;23192013;	106;106;106;
Conserved	ptc-MIR166f	Potri.007G097700	Chr07	+	12409156	12409260	105	6	five_prime_UTR;five_prime_UTR;exon;exon;promoter;intragenic;	12409055;12409055;12409055;12409055;12408699;12409055;	12409399;12409399;12409889;12409577;12410699;12410865;	105;105;105;105;105;105;
Conserved	ptc-MIR166g		Chr08	-	11064997	11065099	103	2	intergenic; pseudogene;	11058435;11062775;	11068700;11066915;	103;103;
Conserved	ptc-MIR166h	Potri.010G076400	Chr10	+	10235779	10235879	101	5	five_prime_UTR;five_prime_UTR;exon;exon;intragenic;	10235630;10235630;10235630;10235630;10235630;	10235843;10235843;10236139;10236139;10236978;	65;65;101;101;101;
Conserved	ptc-MIR166i	Potri.012G023601	Chr12	-	2071999	2072101	103	3	exon;intragenic;CDS;	2071947;2069997;2071947;	2072690;2072690;2072137;	103;103;103;
Conserved	ptc-MIR166j		Chr14	+	8105974	8106116	143	2	intergenic; pseudogene;	8087890;8104777;	8120105;8109219;	143;143;
Conserved	ptc-MIR166k		Chr14	+	8105974	8106116	143	2	intergenic; pseudogene;	8087890;8104777;	8120105;8109219;	143;143;
Conserved	ptc-MIR166l		Chr15	-	436396	436492	97	1	intergenic;	424031;	440386;	97;
Conserved	ptc-MIR166m		Chr15	+	2477719	2477823	105	1	intergenic;	2469211;	2481606;	105;
Conserved	ptc-MIR166p		Chr05	-	5096628	5096773	146	1	intergenic;	5093404;	5100776;	146;
Conserved	ptc-MIR166q	Potri.007G097700	Chr07	+	12409357	12409507	151	6	exon;exon;promoter;intragenic;CDS;CDS;	12409055;12409055;12408699;12409055;12409400;12409400;	12409889;12409577;12410699;12410865;12409597;12409577;	151;151;151;151;108;108;
Conserved	ptc-MIR167a		Chr02	-	3061403	3061491	89	1	intergenic;	3053165;	3064214;	89;
Conserved	ptc-MIR167b		Chr02	-	3063996	3064091	96	2	promoter;intergenic;	3062214;3053165;	3064214;3064214;	96;96;
Conserved	ptc-MIR167c		Chr05	+	22862859	22862947	89	1	intergenic;	22856750;	22867555;	89;
Conserved	ptc-MIR167d		scaffold_1722	-	739	843	105	0	null	null	null	null
Conserved	ptc-MIR167f	Potri.010G081350	Chr10	-	10752414	10752500	87	7	five_prime_UTR;five_prime_UTR;five_prime_UTR;exon;exon;exon;intragenic;	10752310;10752310;10752310;10752310;10752310;10752310;10749173;	10752701;10752701;10752701;10752701;10752701;10752701;10752701;	87;87;87;87;87;87;87;
Conserved	ptc-MIR167g		Chr08	+	10758777	10758862	86	1	intergenic;	10751295;	10763527;	86;
Conserved	ptc-MIR167h		Chr13	+	2783888	2783978	91	1	intergenic;	2774931;	2791904;	91;
Conserved	ptc-MIR169aa		Chr18	-	16370855	16370963	109	1	intergenic;	16357256;	16374905;	109;
Conserved	ptc-MIR169ac	Potri.005G091550	Chr05	+	6809984	6810089	106	3	exon;intragenic;CDS;	6809720;6809720;6809958;	6810317;6810317;6810191;	106;106;106;
Conserved	ptc-MIR169ad		Chr07	+	9531522	9531622	101	2	intergenic; pseudogene;	9524680;9530222;	9548872;9534396;	101;101;
Conserved	ptc-MIR169ae	Potri.010G047400	Chr10	+	7870144	7870250	107	5	exon;intron;intragenic;intragenic;CDS;	7870049;7868284;7870049;7868011;7870049;	7870300;7871752;7870300;7880898;7870300;	107;107;107;107;107;
Conserved	ptc-MIR169af	Potri.005G091500	Chr05	-	6806058	6806164	107	3	exon;intragenic;CDS;	6805993;6805993;6805993;	6806501;6806501;6806259;	107;107;107;
Conserved	ptc-MIR169i		Chr01	-	32753432	32753554	123	1	intergenic;	32751420;	32767769;	123;
Conserved	ptc-MIR169j		Chr01	-	32753148	32753284	137	1	intergenic;	32751420;	32767769;	137;
Conserved	ptc-MIR169k		Chr03	-	17651357	17651559	203	1	intergenic;	17646279;	17669408;	203;
Conserved	ptc-MIR169l		Chr17	-	5766969	5767111	143	1	intergenic;	5756376;	5789193;	143;
Conserved	ptc-MIR169m		Chr17	-	5767273	5767391	119	1	intergenic;	5756376;	5789193;	119;
Conserved	ptc-MIR169q		Chr01	+	28934136	28934250	115	2	intergenic;transposon;	28930536;28932584;	28939829;28937007;	115;115;
Conserved	ptc-MIR169u		Chr15	+	12187400	12187521	122	1	intergenic;	12181444;	12196004;	122;
Conserved	ptc-MIR171c	Potri.006G066150	Chr06	-	4914095	4914198	104	3	exon;intragenic;CDS;	4913817;4908071;4913817;	4915141;4915141;4914262;	104;104;104;
Conserved	ptc-MIR171d	Potri.006G066150	Chr06	-	4914094	4914198	105	3	exon;intragenic;CDS;	4913817;4908071;4913817;	4915141;4915141;4914262;	105;105;105;
Conserved	ptc-MIR171i		Chr05	+	8125881	8126009	129	1	intergenic;	8116794;	8144179;	129;
Conserved	ptc-MIR171l		Chr15	+	544184	544295	112	1	intergenic;	538070;	549477;	112;
Conserved	ptc-MIR172a		Chr08	+	2013774	2013902	129	2	promoter;intergenic;	2012512;2002860;	2014512;2014512;	129;129;
Conserved	ptc-MIR172c		Chr10	-	20940508	20940635	128	1	intergenic;	20935718;	20955472;	128;
Conserved	ptc-MIR172f		Chr04	+	22145353	22145513	161	2	intergenic; pseudogene;	22139516;22144021;	22151204;22148293;	161;161;
Conserved	ptc-MIR319a		Chr01	+	7572695	7572882	188	1	intergenic;	7557484;	7584222;	188;
Conserved	ptc-MIR319b		Chr03	+	15437817	15438001	185	1	intergenic;	15433151;	15453653;	185;
Conserved	ptc-MIR319e		Chr12	-	5918396	5918587	192	2	intergenic;transposon;	5906396;5917641;	5928477;5918750;	192;192;
Conserved	ptc-MIR319f	Potri.013G093266	Chr13	-	9936738	9936939	202	8	three_prime_UTR;exon;intron;intron;intragenic;intragenic;CDS;transposon;	9936825;9936699;9936554;9936533;9935881;9936699;9936729;9936757;	9936984;9936984;9937307;9937307;9938029;9936984;9936824;9937114;	115;202;202;202;202;202;87;183;
Conserved	ptc-MIR319g		Chr19	+	9528187	9528390	204	1	intergenic;	9524624;	9541350;	204;
Conserved	ptc-MIR319h		Chr15	+	7415903	7416097	195	2	intergenic;transposon;	7368674;7415126;	7419043;7416292;	195;195;
Conserved	ptc-MIR319i	Potri.006G251750	Chr06	+	25744376	25744464	89	3	exon;intragenic;CDS;	25744176;25744176;25744353;	25744762;25744762;25744535;	89;89;89;
Conserved	ptc-MIR3627a		Chr17	+	8843461	8843576	116	2	intergenic;transposon;	8796554;8843429;	8859355;8843583;	116;116;
Conserved	ptc-MIR390a		Chr01	+	28885485	28885603	119	1	intergenic;	28864004;	28901720;	119;
Conserved	ptc-MIR390b		Chr06	+	8055616	8055721	106	1	intergenic;	8029225;	8058781;	106;
Conserved	ptc-MIR390c		Chr09	+	7498153	7498275	123	1	intergenic;	7483018;	7502516;	123;
Conserved	ptc-MIR390d		Chr16	+	12896830	12896935	106	2	intergenic;transposon;	12876759;12895779;	12901085;12897287;	106;106;
Conserved	ptc-MIR393a	Potri.010G194800	Chr08	+	3803754	3803838	85	3	five_prime_UTR;exon;intragenic;	3803595;3803595;3803595;	3803814;3804015;3805135;	61;85;85;
Conserved	ptc-MIR393b	Potri.010G194800	Chr10	-	18868228	18868311	84	2	intron;intragenic;	18868212;18866692;	18868627;18868734;	84;84;
Conserved	ptc-MIR393c		Chr15	-	15036823	15036929	107	4	intergenic; pseudogene;transposon;	15031082;15034788;15036816;	15041131;15038896;15037602;	107;107;107;
Conserved	ptc-MIR394a	Potri.002G014200	Chr02	-	829455	829601	147	3	five_prime_UTR;exon;intragenic;	829402;829402;827265;	830065;830065;830065;	147;147;147;
Conserved	ptc-MIR394b		Chr05	+	25090689	25090835	147	2	promoter;intergenic;	25089847;25075979;	25091847;25091847;	147;147;
Conserved	ptc-MIR395a		Chr02	+	14658627	14658852	226	2	intergenic;transposon;	14644811;14658590;	14662540;14660014;	226;226;
Conserved	ptc-MIR395b		Chr06	+	7613271	7613368	98	2	promoter;intergenic;	7611748;7609388;	7613748;7613748;	98;98;
Conserved	ptc-MIR395e	Potri.016G139451	Chr16	-	14153971	14154083	113	3	five_prime_UTR;exon;intragenic;	14153939;14153485;14153485;	14154105;14154105;14154105;	113;113;113;
Conserved	ptc-MIR395f	Potri.016G139451	Chr16	-	14153971	14154083	113	3	five_prime_UTR;exon;intragenic;	14153939;14153485;14153485;	14154105;14154105;14154105;	113;113;113;
Conserved	ptc-MIR395k	Potri.016G139451	Chr16	-	14153951	14154102	152	3	five_prime_UTR;exon;intragenic;	14153939;14153485;14153485;	14154105;14154105;14154105;	152;152;152;
Conserved	ptc-MIR396a		Chr06	+	4864030	4864152	123	1	intergenic;	4847169;	4883386;	123;
Conserved	ptc-MIR396b		Chr18	+	14909787	14909918	132	2	promoter;intergenic;	14908855;14886141;	14910855;14910855;	132;132;
Conserved	ptc-MIR396c		Chr03	+	17210904	17211005	102	3	promoter;intergenic;transposon;	17210635;17209101;17210638;	17212635;17212635;17211020;	102;102;102;
Conserved	ptc-MIR396e	Potri.018G127000	Chr18	-	14916706	14916850	145	7	five_prime_UTR;five_prime_UTR;five_prime_UTR;exon;exon;exon;intragenic;	14916751;14916751;14916751;14916594;14916594;14916594;14914156;	14916987;14916987;14916987;14916987;14916987;14916987;14916987;	100;100;100;145;145;145;145;
Conserved	ptc-MIR396f		Chr06	-	26064846	26064972	127	1	intergenic;	26061116;	26068735;	127;
Conserved	ptc-MIR396g		Chr07	+	9144011	9144178	168	2	intergenic;transposon;	9120622;9143068;	9157721;9144999;	168;168;
Conserved	ptc-MIR398a	Potri.010G161250	Chr10	+	16666847	16666955	109	4	exon;intragenic; pseudogene;CDS;	16666741;16666741;16666844;16666776;	16666936;16667503;16670946;16666936;	90;109;109;90;
Conserved	ptc-MIR398b		Chr01	-	28030197	28030281	85	1	intergenic;	28029962;	28036166;	85;
Conserved	ptc-MIR398c		Chr09	-	6766516	6766612	97	2	promoter;intergenic;	6766538;6766227;	6768538;6768538;	75;97;
Conserved	ptc-MIR399f	Potri.004G060000	Chr04	+	4817044	4817144	101	4	exon;intragenic; pseudogene;CDS;	4816979;4816979;4816272;4816989;	4817276;4817397;4820608;4817159;	101;101;101;101;
Conserved	ptc-MIR399g		Chr04	-	4863553	4863646	94	1	intergenic;	4853379;	4872918;	94;
Conserved	ptc-MIR399h	Potri.012G135500	Chr12	+	15171086	15171217	132	5	exon;intragenic; pseudogene; pseudogene;CDS;	15171002;15171002;15167760;15170355;15171002;	15171226;15172301;15171865;15174451;15171226;	132;132;132;132;132;
Conserved	ptc-MIR399i	Potri.012G135300	Chr12	+	15164838	15164945	108	3	five_prime_UTR;exon;intragenic;	15164863;15164863;15164342;	15165519;15165519;15165519;	83;83;108;
Conserved	ptc-MIR403a	Potri.002G193400	Chr02	+	15448012	15448143	132	5	three_prime_UTR;exon;intron;intron;intragenic;	15448048;15447741;15448025;15448025;15447741;	15448283;15448283;15448184;15448181;15448713;	96;132;119;119;132;
Conserved	ptc-MIR403b	Potri.010G147100	Chr10	-	15647445	15647544	100	6	five_prime_UTR;exon;exon;intragenic;intragenic;CDS;	15647117;15647117;15646821;15645885;15646821;15647437;	15647589;15647589;15647791;15647589;15649021;15647791;	100;100;100;100;100;100;
Conserved	ptc-MIR403c	Potri.008G103800	Chr08	+	6598495	6598573	79	5	five_prime_UTR;five_prime_UTR;exon;exon;intragenic;	6598420;6598420;6598420;6598420;6598420;	6598749;6598749;6598917;6598917;6602177;	79;79;79;79;79;
Conserved	ptc-MIR403d	Potri.002G193400	Chr02	+	15448012	15448143	132	5	three_prime_UTR;exon;intron;intron;intragenic;	15448048;15447741;15448025;15448025;15447741;	15448283;15448283;15448184;15448181;15448713;	96;132;119;119;132;
Conserved	ptc-MIR408	Potri.002G188000	Chr02	+	14792892	14792996	105	4	exon;promoter;intragenic;CDS;	14792736;14792275;14792736;14792779;	14793165;14794275;14793165;14793027;	105;105;105;105;
Conserved	ptc-MIR530a		Chr09	-	1359968	1360111	144	1	intergenic;	1337032;	1392167;	144;
Conserved	ptc-MIR1446a		Chr12	-	13188958	13189062	105	2	intergenic;transposon;	13185529;13188676;	13191821;13189044;	105;87;
Conserved	ptc-MIR1446b		Chr12	-	13184305	13184407	103	2	promoter;intergenic;	13183341;13182336;	13185341;13185341;	103;103;
Conserved	ptc-MIR1446c		Chr12	+	13298946	13299050	105	2	promoter;intergenic;	13297808;13296234;	13299808;13299808;	105;105;
Conserved	ptc-MIR1446d		Chr15	-	12441979	12442083	105	2	promoter;intergenic;	12441017;12439042;	12443017;12443017;	105;105;
Conserved	ptc-MIR1446e		Chr15	+	12601751	12601857	107	2	promoter;intergenic;	12600572;12594950;	12602572;12602572;	107;107;
Specific	ptc-MIR476a		Chr19	-	15292461	15292556	96	2	promoter;intergenic;	15291011;15289356;	15293011;15293011;	96;96;
Specific	ptc-MIR476b	Potri.003G171700	Chr03	-	18164629	18164721	93	9	five_prime_UTR;five_prime_UTR;five_prime_UTR;exon;exon;exon;intron;intron;intragenic;	18164625;18164069;18164600;18164625;18163766;18164600;18164402;18164289;18163664;	18164733;18164716;18165075;18164733;18164716;18165075;18165001;18165001;18165084;	93;88;93;93;88;93;93;93;93;
Specific	ptc-MIR478e		Chr02	-	21031888	21031972	85	4	intergenic; pseudogene; pseudogene;transposon;	21018101;21030808;21031775;21030271;	21049191;21034995;21035931;21032027;	85;85;85;85;
Specific	ptc-MIR1447	Potri.013G147100	Chr13	+	15189762	15189877	116	4	exon;intragenic; pseudogene;CDS;	15189672;15188912;15188492;15189792;	15190233;15190233;15193348;15190025;	116;116;116;86;
Specific	ptc-MIR1448		Chr08	+	8166117	8166201	85	2	promoter;intergenic;	8164514;8161140;	8166514;8166514;	85;85;
Specific	ptc-MIR6425a		Chr01	-	21311268	21311487	220	1	intergenic;	21263432;	21367305;	220;
Specific	ptc-MIR6425b		Chr01	-	21315911	21316130	220	1	intergenic;	21263432;	21367305;	220;
Specific	ptc-MIR6425c		Chr01	-	21315911	21316130	220	1	intergenic;	21263432;	21367305;	220;
Specific	ptc-MIR6425d		Chr01	-	21315911	21316130	220	1	intergenic;	21263432;	21367305;	220;
Specific	ptc-MIR6425e		Chr08	-	19062293	19062533	241	1	intergenic;	19029155;	19078215;	241;
Specific	ptc-MIR6427	Potri.001G227800	Chr01	-	23994809	23994912	104	6	five_prime_UTR;exon;exon;intragenic;CDS;transposon;	23994756;23994676;23994788;23994144;23994788;23993842;	23994978;23994978;23994966;23994978;23994855;23995076;	104;104;104;104;47;104;
Specific	ptc-MIR6438a	Potri.005G018100	Chr05	-	1448359	1448444	86	5	exon;exon;intragenic;CDS;CDS;	1447425;1447425;1447425;1447615;1447615;	1448941;1448941;1451394;1448941;1448941;	86;86;86;86;86;
Specific	ptc-MIR6438b		Chr05	+	1501308	1501530	223	3	intergenic; pseudogene; pseudogene;	1498173;1499573;1500247;	1505173;1503810;1504470;	223;223;223;
Specific	ptc-MIR6445a		Chr12	-	9109803	9109944	142	1	intergenic;	9093191;	9116592;	142;
Specific	ptc-MIR6445b	Potri.015G062433	Chr15	+	8561654	8561797	144	4	five_prime_UTR;exon;promoter;intragenic;	8561648;8561648;8560249;8561648;	8561855;8561855;8562249;8562195;	144;144;144;144;
Specific	ptc-MIR6459a		Chr03	+	10898072	10898172	101	1	intergenic;	10897702;	10900527;	101;
Specific	ptc-MIR6459b		Chr03	-	10898079	10898165	87	1	intergenic;	10897702;	10900527;	87;
Specific	ptc-MIR6478		Chr09	-	1210799	1210936	138	1	intergenic;	1206845;	1214435;	138;
Specific	ptc-MIR7817a	Potri.015G020800	Chr15	-	1513315	1513548	234	8	intron;intron;intron;intron;intron;intron;intragenic;transposon;	1513043;1513043;1513043;1513043;1513043;1513043;1510756;1513170;	1515124;1515124;1515124;1515124;1515124;1515124;1518805;1514039;	234;234;234;234;234;234;234;234;
Specific	ptc-MIR7828	Potri.001G359300	Chr01	-	36967846	36968030	185	3	intron;intron;intragenic;	36967618;36967618;36964684;	36968287;36968287;36971936;	185;185;185;
Specific	ptc-MIR7840	Potri.009G081100	Chr09	+	7718376	7718606	231	2	intron;intragenic;	7717785;7714211;	7719743;7725947;	231;231;
Specific	ptc-miRN1		scaffold_61	+	176910	176977	68	0	null	null	null	null
Specific	ptc-miRN2	Potri.014G185400	Chr14	-	16258931	16259220	290	3	exon;intragenic;CDS;	16259056;16259056;16259056;	16259304;16259304;16259304;	165;165;165;
Specific	ptc-miRN3		Chr08	+	19001074	19001255	182	1	intergenic;	18997342;	19012113;	182;
Specific	ptc-miRN4	Potri.006G267700	Chr06	-	26921582	26921803	222	3	exon;intragenic;CDS;	26921566;26919921;26921566;	26922388;26922388;26922282;	222;222;222;
Specific	ptc-miRN5	Potri.014G191100	Chr14	-	17521835	17521917	83	3	intron;intragenic;transposon;	17520926;17513979;17520462;	17524363;17526115;17522482;	83;83;83;
Specific	ptc-miRN6		Chr18	-	2915651	2915802	152	2	intergenic;transposon;	2913799;2915686;	2918606;2915802;	152;117;
Specific	ptc-miRN7	Potri.017G041700	Chr17	+	3424502	3424625	124	3	intron;intron;intragenic;	3417900;3421830;3417402;	3424792;3424792;3428870;	124;124;124;
Specific	ptc-miRN8		Chr17	+	13852155	13852229	75	1	intergenic;	13842385;	13854928;	75;
Specific	ptc-miRN9	Potri.010G178300	Chr10	-	17740732	17740823	92	9	exon;intron;intron;intron;intragenic;intragenic;intragenic; pseudogene;CDS;	17740553;17737337;17740465;17740465;17726924;17739511;17740553;17736378;17740754;	17741059;17742003;17741693;17741693;17742021;17747472;17741059;17740812;17741059;	92;92;92;92;92;92;92;81;70;
Specific	ptc-miRN10	Potri.004G215900	Chr04	-	22273397	22273670	274	4	five_prime_UTR;exon;intragenic; pseudogene;	22273326;22273071;22273071;22272221;	22274101;22274101;22274101;22276365;	274;274;274;274;
Specific	ptc-miRN11	Potri.014G011400	Chr14	+	1152927	1153011	85	7	exon;exon;exon;intragenic;CDS;CDS;CDS;	1151596;1151596;1152009;1150283;1152670;1152670;1152670;	1156317;1156317;1156317;1156317;1156296;1156296;1156296;	85;85;85;85;85;85;85;
Specific	ptc-miRN12		Chr18	-	16370839	16370975	137	1	intergenic;	16357256;	16374905;	137;
Specific	ptc-miRN13	Potri.015G050800	Chr15	-	5645413	5645517	105	5	intron;intron;intergenic;intragenic;transposon;	5640752;5640752;5639540;5635620;5643895;	5649488;5649488;5681722;5667458;5645974;	105;105;105;105;105;
Specific	ptc-miRN14		scaffold_268	+	5786	6013	228	0	null	null	null	null
Specific	ptc-miRN15		scaffold_268	+	5786	6013	228	0	null	null	null	null
Specific	ptc-miRN16		Chr17	+	11338458	11338582	125	2	intergenic; pseudogene;	11336291;11334696;	11357571;11338905;	125;125;
Specific	ptc-miRN17		Chr12	+	13721923	13722082	160	2	promoter;intergenic;	13720549;13714812;	13722549;13722549;	160;160;
Specific	ptc-miRN18		Chr13	+	14832014	14832202	189	2	intergenic; pseudogene;	14831157;14831043;	14835523;14835177;	189;189;
Specific	ptc-miRN19	Potri.003G149800	Chr03	-	16424889	16425076	188	4	exon;intragenic; pseudogene;CDS;	16423327;16423327;16420790;16423782;	16426472;16426472;16425089;16426472;	188;188;188;188;
Specific	ptc-miRN20		Chr11	-	12860846	12860964	119	4	intergenic; pseudogene; pseudogene;pseudogene;	12853557;12857755;12858635;12860635;	12867984;12861876;12863019;12861019;	119;119;119;119;
Specific	ptc-miRN21	Potri.014G011400	Chr14	+	1152927	1153011	85	7	exon;exon;exon;intragenic;CDS;CDS;CDS;	1151596;1151596;1152009;1150283;1152670;1152670;1152670;	1156317;1156317;1156317;1156317;1156296;1156296;1156296;	85;85;85;85;85;85;85;
