# Supplementary material for: Genome-Wide Analysis of Coding and Non-coding RNA Reveals a Conserved miR164–NAC–mRNA Regulatory Pathway for Disease Defense in Populus
Source: Front Genet. 2021 May 28;12:668940. doi: 10.3389/fgene.2021.668940 (PMC8195341; doi:10.3389/fgene.2021.668940)
Supplement: Supplementary Data 8 — The predicted targets of miRNAs. [file Data_Sheet_8.xlsx]

## Sheet: Sheet1
Supplementary Data 8 | The predicted targets of miRNAs.
Conserved/Specific	miRNA	Target	Expectation	miRNA_start	miRNA_end	Target_start	Target_end	miRNA_aligned_fragment	Target_aligned_fragment	Inhibition	Target_Desc.	Multiplicity
Conserved	ptc-miR160a	Potri.009G014800	0	1	20	1408	1427	UGCCUGGCUCCCUGUAUGCC	GGCAUACAGGGAGCCAGGCA	Cleavage	pacid=26988589 locus=Potri.009G014800 ID=Potri.009G014800.1.v3.0 annot-version=v3.0	1
Conserved	ptc-miR160a	Potri.004G211700	0	1	20	1719	1738	UGCCUGGCUCCCUGUAUGCC	GGCAUACAGGGAGCCAGGCA	Cleavage	pacid=26989512 locus=Potri.004G211700 ID=Potri.004G211700.1.v3.0 annot-version=v3.0	1
Conserved	ptc-miR160a	Potri.008G039000	0	1	20	1807	1826	UGCCUGGCUCCCUGUAUGCC	GGCAUACAGGGAGCCAGGCA	Cleavage	pacid=27038351 locus=Potri.008G039000 ID=Potri.008G039000.1.v3.0 annot-version=v3.0	1
Conserved	ptc-miR160a	Potri.010G223200	0	1	20	1826	1845	UGCCUGGCUCCCUGUAUGCC	GGCAUACAGGGAGCCAGGCA	Cleavage	pacid=26983026 locus=Potri.010G223200 ID=Potri.010G223200.1.v3.0 annot-version=v3.0	1
Conserved	ptc-miR160d	Potri.009G014800	0	1	20	1408	1427	UGCCUGGCUCCCUGUAUGCC	GGCAUACAGGGAGCCAGGCA	Cleavage	pacid=26988589 locus=Potri.009G014800 ID=Potri.009G014800.1.v3.0 annot-version=v3.0	1
Conserved	ptc-miR160d	Potri.004G211700	0	1	20	1719	1738	UGCCUGGCUCCCUGUAUGCC	GGCAUACAGGGAGCCAGGCA	Cleavage	pacid=26989512 locus=Potri.004G211700 ID=Potri.004G211700.1.v3.0 annot-version=v3.0	1
Conserved	ptc-miR160d	Potri.008G039000	0	1	20	1807	1826	UGCCUGGCUCCCUGUAUGCC	GGCAUACAGGGAGCCAGGCA	Cleavage	pacid=27038351 locus=Potri.008G039000 ID=Potri.008G039000.1.v3.0 annot-version=v3.0	1
Conserved	ptc-miR160d	Potri.010G223200	0	1	20	1826	1845	UGCCUGGCUCCCUGUAUGCC	GGCAUACAGGGAGCCAGGCA	Cleavage	pacid=26983026 locus=Potri.010G223200 ID=Potri.010G223200.1.v3.0 annot-version=v3.0	1
Conserved	ptc-miR398b	Potri.009G067800	0	1	21	2884	2904	UGUGUUCUCAGGUCGCCCCUG	CAGGGGCGACCUGAGAACACA	Cleavage	pacid=26986183 locus=Potri.009G067800 ID=Potri.009G067800.1.v3.0 annot-version=v3.0	1
Conserved	ptc-miR398c	Potri.009G067800	0	1	21	2884	2904	UGUGUUCUCAGGUCGCCCCUG	CAGGGGCGACCUGAGAACACA	Cleavage	pacid=26986183 locus=Potri.009G067800 ID=Potri.009G067800.1.v3.0 annot-version=v3.0	1
Conserved	ptc-miR399h	Potri.012G135500	0	1	21	840	860	UGCCAAAGGAGAGUUUCCCUG	CAGGGAAACUCUCCUUUGGCA	Cleavage	pacid=27049914 locus=Potri.012G135500 ID=Potri.012G135500.1.v3.0 annot-version=v3.0	1
Conserved	ptc-miR399i	Potri.012G135300	0	1	21	584	604	UGCCAAAGGAGAGUUGCCCUA	UAGGGCAACUCUCCUUUGGCA	Cleavage	pacid=27049015 locus=Potri.012G135300 ID=Potri.012G135300.1.v3.0 annot-version=v3.0	1
Conserved	ptc-miR408	Potri.002G188000	0	1	21	179	199	AUGCACUGCCUCUUCCCUGGC	GCCAGGGAAGAGGCAGUGCAU	Cleavage	pacid=27023171 locus=Potri.002G188000 ID=Potri.002G188000.1.v3.0 annot-version=v3.0	1
Conserved	ptc-miR530a	Potri.010G076700	0	1	20	71	90	UGCAUUUGCACCUGCACCUU	CAGGUGCAGGUGCAAAUGCA	Cleavage	pacid=26980248 locus=Potri.010G076700 ID=Potri.010G076700.1.v3.0 annot-version=v3.0	1
Conserved	ptc-miR530a	Potri.008G162500	0	1	20	637	656	UGCAUUUGCACCUGCACCUU	CAGGUGCAGGUGCAAAUGCA	Cleavage	pacid=27037944 locus=Potri.008G162500 ID=Potri.008G162500.1.v3.0 annot-version=v3.0	1
Specific	ptc-miR6438a	Potri.005G018300	0	1	20	754	773	UUGUACACAGAAUAGGUGAA	UUCACCUAUUCUGUGUACAA	Cleavage	pacid=27027466 locus=Potri.005G018300 ID=Potri.005G018300.1.v3.0 annot-version=v3.0	1
Specific	ptc-miR6438a	Potri.005G018100	0	1	20	754	773	UUGUACACAGAAUAGGUGAA	UUCACCUAUUCUGUGUACAA	Cleavage	pacid=27027394 locus=Potri.005G018100 ID=Potri.005G018100.1.v3.0 annot-version=v3.0	1
Specific	ptc-miRN9	Potri.010G178300	0	1	21	236	256	AGUUAAAGAGCUCUGAAGGAA	UUCCUUCAGAGCUCUUUAACU	Cleavage	pacid=26978575 locus=Potri.010G178300 ID=Potri.010G178300.1.v3.0 annot-version=v3.0	1
Conserved	ptc-miR156a	Potri.015G060400	0.5	1	20	1576	1595	UGACAGAAGAGAGUGAGCAC	GUGCUCGCUCUCUUCUGUCA	Cleavage	pacid=27018571 locus=Potri.015G060400 ID=Potri.015G060400.1.v3.0 annot-version=v3.0	1
Conserved	ptc-miR156b	Potri.015G060400	0.5	1	20	1576	1595	UGACAGAAGAGAGUGAGCAC	GUGCUCGCUCUCUUCUGUCA	Cleavage	pacid=27018571 locus=Potri.015G060400 ID=Potri.015G060400.1.v3.0 annot-version=v3.0	1
Conserved	ptc-miR156c	Potri.015G060400	0.5	1	20	1576	1595	UGACAGAAGAGAGUGAGCAC	GUGCUCGCUCUCUUCUGUCA	Cleavage	pacid=27018571 locus=Potri.015G060400 ID=Potri.015G060400.1.v3.0 annot-version=v3.0	1
Conserved	ptc-miR156d	Potri.015G060400	0.5	1	20	1576	1595	UGACAGAAGAGAGUGAGCAC	GUGCUCGCUCUCUUCUGUCA	Cleavage	pacid=27018571 locus=Potri.015G060400 ID=Potri.015G060400.1.v3.0 annot-version=v3.0	1
Conserved	ptc-miR156e	Potri.015G060400	0.5	1	20	1576	1595	UGACAGAAGAGAGUGAGCAC	GUGCUCGCUCUCUUCUGUCA	Cleavage	pacid=27018571 locus=Potri.015G060400 ID=Potri.015G060400.1.v3.0 annot-version=v3.0	1
Conserved	ptc-miR156f	Potri.015G060400	0.5	1	20	1576	1595	UGACAGAAGAGAGUGAGCAC	GUGCUCGCUCUCUUCUGUCA	Cleavage	pacid=27018571 locus=Potri.015G060400 ID=Potri.015G060400.1.v3.0 annot-version=v3.0	1
Conserved	ptc-miR159c	Potri.003G189700	0.5	1	19	1259	1277	UUGGAGUGAAGGGAGCUCG	UGAGCUCCCUUCACUCCAA	Cleavage	pacid=26998406 locus=Potri.003G189700 ID=Potri.003G189700.1.v3.0 annot-version=v3.0	1
Conserved	ptc-miR160a	Potri.002G089900	0.5	1	20	1312	1331	UGCCUGGCUCCCUGUAUGCC	GGCAUGCAGGGAGCCAGGCA	Cleavage	pacid=27022997 locus=Potri.002G089900 ID=Potri.002G089900.1.v3.0 annot-version=v3.0	1
Conserved	ptc-miR160a	Potri.005G171300	0.5	1	20	1600	1619	UGCCUGGCUCCCUGUAUGCC	GGCAUGCAGGGAGCCAGGCA	Cleavage	pacid=27030773 locus=Potri.005G171300 ID=Potri.005G171300.1.v3.0 annot-version=v3.0	1
Conserved	ptc-miR160a	Potri.016G090300	0.5	1	20	2189	2208	UGCCUGGCUCCCUGUAUGCC	GGCAUGCAGGGAGCCAGGCA	Cleavage	pacid=27013365 locus=Potri.016G090300 ID=Potri.016G090300.1.v3.0 annot-version=v3.0	1
Conserved	ptc-miR160a	Potri.006G127500	0.5	1	20	2257	2276	UGCCUGGCUCCCUGUAUGCC	GGCAUGCAGGGAGCCAGGCA	Cleavage	pacid=27006421 locus=Potri.006G127500 ID=Potri.006G127500.1.v3.0 annot-version=v3.0	1
Conserved	ptc-miR160d	Potri.002G089900	0.5	1	20	1312	1331	UGCCUGGCUCCCUGUAUGCC	GGCAUGCAGGGAGCCAGGCA	Cleavage	pacid=27022997 locus=Potri.002G089900 ID=Potri.002G089900.1.v3.0 annot-version=v3.0	1
Conserved	ptc-miR160d	Potri.005G171300	0.5	1	20	1600	1619	UGCCUGGCUCCCUGUAUGCC	GGCAUGCAGGGAGCCAGGCA	Cleavage	pacid=27030773 locus=Potri.005G171300 ID=Potri.005G171300.1.v3.0 annot-version=v3.0	1
Conserved	ptc-miR160d	Potri.016G090300	0.5	1	20	2189	2208	UGCCUGGCUCCCUGUAUGCC	GGCAUGCAGGGAGCCAGGCA	Cleavage	pacid=27013365 locus=Potri.016G090300 ID=Potri.016G090300.1.v3.0 annot-version=v3.0	1
Conserved	ptc-miR160d	Potri.006G127500	0.5	1	20	2257	2276	UGCCUGGCUCCCUGUAUGCC	GGCAUGCAGGGAGCCAGGCA	Cleavage	pacid=27006421 locus=Potri.006G127500 ID=Potri.006G127500.1.v3.0 annot-version=v3.0	1
Conserved	ptc-miR164a	Potri.015G020000	0.5	1	20	1047	1066	UGGAGAAGCAGGGCACGUGC	CUACGUGCCCUGCUUCUCCA	Cleavage	pacid=27018472 locus=Potri.015G020000 ID=Potri.015G020000.1.v3.0 annot-version=v3.0	1
Conserved	ptc-miR164a	Potri.012G001400	0.5	1	20	1102	1121	UGGAGAAGCAGGGCACGUGC	CUACGUGCCCUGCUUCUCCA	Cleavage	pacid=27051097 locus=Potri.012G001400 ID=Potri.012G001400.1.v3.0 annot-version=v3.0	1
Conserved	ptc-miR164b	Potri.015G020000	0.5	1	20	1047	1066	UGGAGAAGCAGGGCACGUGC	CUACGUGCCCUGCUUCUCCA	Cleavage	pacid=27018472 locus=Potri.015G020000 ID=Potri.015G020000.1.v3.0 annot-version=v3.0	1
Conserved	ptc-miR164b	Potri.012G001400	0.5	1	20	1102	1121	UGGAGAAGCAGGGCACGUGC	CUACGUGCCCUGCUUCUCCA	Cleavage	pacid=27051097 locus=Potri.012G001400 ID=Potri.012G001400.1.v3.0 annot-version=v3.0	1
Conserved	ptc-miR164c	Potri.015G020000	0.5	1	20	1047	1066	UGGAGAAGCAGGGCACGUGC	CUACGUGCCCUGCUUCUCCA	Cleavage	pacid=27018472 locus=Potri.015G020000 ID=Potri.015G020000.1.v3.0 annot-version=v3.0	1
Conserved	ptc-miR164c	Potri.012G001400	0.5	1	20	1102	1121	UGGAGAAGCAGGGCACGUGC	CUACGUGCCCUGCUUCUCCA	Cleavage	pacid=27051097 locus=Potri.012G001400 ID=Potri.012G001400.1.v3.0 annot-version=v3.0	1
Conserved	ptc-miR164d	Potri.015G020000	0.5	1	20	1047	1066	UGGAGAAGCAGGGCACGUGC	CUACGUGCCCUGCUUCUCCA	Cleavage	pacid=27018472 locus=Potri.015G020000 ID=Potri.015G020000.1.v3.0 annot-version=v3.0	1
Conserved	ptc-miR164d	Potri.012G001400	0.5	1	20	1102	1121	UGGAGAAGCAGGGCACGUGC	CUACGUGCCCUGCUUCUCCA	Cleavage	pacid=27051097 locus=Potri.012G001400 ID=Potri.012G001400.1.v3.0 annot-version=v3.0	1
Conserved	ptc-miR166a	Potri.004G211300	0.5	1	21	1299	1319	UCGGACCAGGCUUCAUUCCCC	CUGGAAUGAAGCCUGGUCCGG	Cleavage	pacid=26992745 locus=Potri.004G211300 ID=Potri.004G211300.1.v3.0 annot-version=v3.0	1
Conserved	ptc-miR166a	Potri.003G050100	0.5	1	21	1527	1547	UCGGACCAGGCUUCAUUCCCC	CUGGAAUGAAGCCUGGUCCGG	Cleavage	pacid=26996745 locus=Potri.003G050100 ID=Potri.003G050100.1.v3.0 annot-version=v3.0	1
Conserved	ptc-miR166a	Potri.001G188800	0.5	1	21	1706	1726	UCGGACCAGGCUUCAUUCCCC	CUGGAAUGAAGCCUGGUCCGG	Cleavage	pacid=27040324 locus=Potri.001G188800 ID=Potri.001G188800.1.v3.0 annot-version=v3.0	1
Conserved	ptc-miR166b	Potri.004G211300	0.5	1	21	1299	1319	UCGGACCAGGCUUCAUUCCCC	CUGGAAUGAAGCCUGGUCCGG	Cleavage	pacid=26992745 locus=Potri.004G211300 ID=Potri.004G211300.1.v3.0 annot-version=v3.0	1
Conserved	ptc-miR166b	Potri.003G050100	0.5	1	21	1527	1547	UCGGACCAGGCUUCAUUCCCC	CUGGAAUGAAGCCUGGUCCGG	Cleavage	pacid=26996745 locus=Potri.003G050100 ID=Potri.003G050100.1.v3.0 annot-version=v3.0	1
Conserved	ptc-miR166b	Potri.001G188800	0.5	1	21	1706	1726	UCGGACCAGGCUUCAUUCCCC	CUGGAAUGAAGCCUGGUCCGG	Cleavage	pacid=27040324 locus=Potri.001G188800 ID=Potri.001G188800.1.v3.0 annot-version=v3.0	1
Conserved	ptc-miR166c	Potri.004G211300	0.5	1	21	1299	1319	UCGGACCAGGCUUCAUUCCCC	CUGGAAUGAAGCCUGGUCCGG	Cleavage	pacid=26992745 locus=Potri.004G211300 ID=Potri.004G211300.1.v3.0 annot-version=v3.0	1
Conserved	ptc-miR166c	Potri.003G050100	0.5	1	21	1527	1547	UCGGACCAGGCUUCAUUCCCC	CUGGAAUGAAGCCUGGUCCGG	Cleavage	pacid=26996745 locus=Potri.003G050100 ID=Potri.003G050100.1.v3.0 annot-version=v3.0	1
Conserved	ptc-miR166c	Potri.001G188800	0.5	1	21	1706	1726	UCGGACCAGGCUUCAUUCCCC	CUGGAAUGAAGCCUGGUCCGG	Cleavage	pacid=27040324 locus=Potri.001G188800 ID=Potri.001G188800.1.v3.0 annot-version=v3.0	1
Conserved	ptc-miR166d	Potri.004G211300	0.5	1	21	1299	1319	UCGGACCAGGCUUCAUUCCCC	CUGGAAUGAAGCCUGGUCCGG	Cleavage	pacid=26992745 locus=Potri.004G211300 ID=Potri.004G211300.1.v3.0 annot-version=v3.0	1
Conserved	ptc-miR166d	Potri.003G050100	0.5	1	21	1527	1547	UCGGACCAGGCUUCAUUCCCC	CUGGAAUGAAGCCUGGUCCGG	Cleavage	pacid=26996745 locus=Potri.003G050100 ID=Potri.003G050100.1.v3.0 annot-version=v3.0	1
Conserved	ptc-miR166d	Potri.001G188800	0.5	1	21	1706	1726	UCGGACCAGGCUUCAUUCCCC	CUGGAAUGAAGCCUGGUCCGG	Cleavage	pacid=27040324 locus=Potri.001G188800 ID=Potri.001G188800.1.v3.0 annot-version=v3.0	1
Conserved	ptc-miR166e	Potri.004G211300	0.5	1	21	1299	1319	UCGGACCAGGCUUCAUUCCCC	CUGGAAUGAAGCCUGGUCCGG	Cleavage	pacid=26992745 locus=Potri.004G211300 ID=Potri.004G211300.1.v3.0 annot-version=v3.0	1
Conserved	ptc-miR166e	Potri.003G050100	0.5	1	21	1527	1547	UCGGACCAGGCUUCAUUCCCC	CUGGAAUGAAGCCUGGUCCGG	Cleavage	pacid=26996745 locus=Potri.003G050100 ID=Potri.003G050100.1.v3.0 annot-version=v3.0	1
Conserved	ptc-miR166e	Potri.001G188800	0.5	1	21	1706	1726	UCGGACCAGGCUUCAUUCCCC	CUGGAAUGAAGCCUGGUCCGG	Cleavage	pacid=27040324 locus=Potri.001G188800 ID=Potri.001G188800.1.v3.0 annot-version=v3.0	1
Conserved	ptc-miR166f	Potri.004G211300	0.5	1	21	1299	1319	UCGGACCAGGCUUCAUUCCCC	CUGGAAUGAAGCCUGGUCCGG	Cleavage	pacid=26992745 locus=Potri.004G211300 ID=Potri.004G211300.1.v3.0 annot-version=v3.0	1
Conserved	ptc-miR166f	Potri.003G050100	0.5	1	21	1527	1547	UCGGACCAGGCUUCAUUCCCC	CUGGAAUGAAGCCUGGUCCGG	Cleavage	pacid=26996745 locus=Potri.003G050100 ID=Potri.003G050100.1.v3.0 annot-version=v3.0	1
Conserved	ptc-miR166f	Potri.001G188800	0.5	1	21	1706	1726	UCGGACCAGGCUUCAUUCCCC	CUGGAAUGAAGCCUGGUCCGG	Cleavage	pacid=27040324 locus=Potri.001G188800 ID=Potri.001G188800.1.v3.0 annot-version=v3.0	1
Conserved	ptc-miR166g	Potri.004G211300	0.5	1	21	1299	1319	UCGGACCAGGCUUCAUUCCCC	CUGGAAUGAAGCCUGGUCCGG	Cleavage	pacid=26992745 locus=Potri.004G211300 ID=Potri.004G211300.1.v3.0 annot-version=v3.0	1
Conserved	ptc-miR166g	Potri.003G050100	0.5	1	21	1527	1547	UCGGACCAGGCUUCAUUCCCC	CUGGAAUGAAGCCUGGUCCGG	Cleavage	pacid=26996745 locus=Potri.003G050100 ID=Potri.003G050100.1.v3.0 annot-version=v3.0	1
Conserved	ptc-miR166g	Potri.001G188800	0.5	1	21	1706	1726	UCGGACCAGGCUUCAUUCCCC	CUGGAAUGAAGCCUGGUCCGG	Cleavage	pacid=27040324 locus=Potri.001G188800 ID=Potri.001G188800.1.v3.0 annot-version=v3.0	1
Conserved	ptc-miR166h	Potri.004G211300	0.5	1	21	1299	1319	UCGGACCAGGCUUCAUUCCCC	CUGGAAUGAAGCCUGGUCCGG	Cleavage	pacid=26992745 locus=Potri.004G211300 ID=Potri.004G211300.1.v3.0 annot-version=v3.0	1
Conserved	ptc-miR166h	Potri.003G050100	0.5	1	21	1527	1547	UCGGACCAGGCUUCAUUCCCC	CUGGAAUGAAGCCUGGUCCGG	Cleavage	pacid=26996745 locus=Potri.003G050100 ID=Potri.003G050100.1.v3.0 annot-version=v3.0	1
Conserved	ptc-miR166h	Potri.001G188800	0.5	1	21	1706	1726	UCGGACCAGGCUUCAUUCCCC	CUGGAAUGAAGCCUGGUCCGG	Cleavage	pacid=27040324 locus=Potri.001G188800 ID=Potri.001G188800.1.v3.0 annot-version=v3.0	1
Conserved	ptc-miR166i	Potri.004G211300	0.5	1	21	1299	1319	UCGGACCAGGCUUCAUUCCCC	CUGGAAUGAAGCCUGGUCCGG	Cleavage	pacid=26992745 locus=Potri.004G211300 ID=Potri.004G211300.1.v3.0 annot-version=v3.0	1
Conserved	ptc-miR166i	Potri.003G050100	0.5	1	21	1527	1547	UCGGACCAGGCUUCAUUCCCC	CUGGAAUGAAGCCUGGUCCGG	Cleavage	pacid=26996745 locus=Potri.003G050100 ID=Potri.003G050100.1.v3.0 annot-version=v3.0	1
Conserved	ptc-miR166i	Potri.001G188800	0.5	1	21	1706	1726	UCGGACCAGGCUUCAUUCCCC	CUGGAAUGAAGCCUGGUCCGG	Cleavage	pacid=27040324 locus=Potri.001G188800 ID=Potri.001G188800.1.v3.0 annot-version=v3.0	1
Conserved	ptc-miR166j	Potri.004G211300	0.5	1	21	1299	1319	UCGGACCAGGCUUCAUUCCCC	CUGGAAUGAAGCCUGGUCCGG	Cleavage	pacid=26992745 locus=Potri.004G211300 ID=Potri.004G211300.1.v3.0 annot-version=v3.0	1
Conserved	ptc-miR166j	Potri.003G050100	0.5	1	21	1527	1547	UCGGACCAGGCUUCAUUCCCC	CUGGAAUGAAGCCUGGUCCGG	Cleavage	pacid=26996745 locus=Potri.003G050100 ID=Potri.003G050100.1.v3.0 annot-version=v3.0	1
Conserved	ptc-miR166j	Potri.001G188800	0.5	1	21	1706	1726	UCGGACCAGGCUUCAUUCCCC	CUGGAAUGAAGCCUGGUCCGG	Cleavage	pacid=27040324 locus=Potri.001G188800 ID=Potri.001G188800.1.v3.0 annot-version=v3.0	1
Conserved	ptc-miR166k	Potri.004G211300	0.5	1	21	1299	1319	UCGGACCAGGCUUCAUUCCCC	CUGGAAUGAAGCCUGGUCCGG	Cleavage	pacid=26992745 locus=Potri.004G211300 ID=Potri.004G211300.1.v3.0 annot-version=v3.0	1
Conserved	ptc-miR166k	Potri.003G050100	0.5	1	21	1527	1547	UCGGACCAGGCUUCAUUCCCC	CUGGAAUGAAGCCUGGUCCGG	Cleavage	pacid=26996745 locus=Potri.003G050100 ID=Potri.003G050100.1.v3.0 annot-version=v3.0	1
Conserved	ptc-miR166k	Potri.001G188800	0.5	1	21	1706	1726	UCGGACCAGGCUUCAUUCCCC	CUGGAAUGAAGCCUGGUCCGG	Cleavage	pacid=27040324 locus=Potri.001G188800 ID=Potri.001G188800.1.v3.0 annot-version=v3.0	1
Conserved	ptc-miR166l	Potri.004G211300	0.5	1	21	1299	1319	UCGGACCAGGCUUCAUUCCCC	CUGGAAUGAAGCCUGGUCCGG	Cleavage	pacid=26992745 locus=Potri.004G211300 ID=Potri.004G211300.1.v3.0 annot-version=v3.0	1
Conserved	ptc-miR166l	Potri.003G050100	0.5	1	21	1527	1547	UCGGACCAGGCUUCAUUCCCC	CUGGAAUGAAGCCUGGUCCGG	Cleavage	pacid=26996745 locus=Potri.003G050100 ID=Potri.003G050100.1.v3.0 annot-version=v3.0	1
Conserved	ptc-miR166l	Potri.001G188800	0.5	1	21	1706	1726	UCGGACCAGGCUUCAUUCCCC	CUGGAAUGAAGCCUGGUCCGG	Cleavage	pacid=27040324 locus=Potri.001G188800 ID=Potri.001G188800.1.v3.0 annot-version=v3.0	1
Conserved	ptc-miR166m	Potri.004G211300	0.5	1	21	1299	1319	UCGGACCAGGCUUCAUUCCCC	CUGGAAUGAAGCCUGGUCCGG	Cleavage	pacid=26992745 locus=Potri.004G211300 ID=Potri.004G211300.1.v3.0 annot-version=v3.0	1
Conserved	ptc-miR166m	Potri.003G050100	0.5	1	21	1527	1547	UCGGACCAGGCUUCAUUCCCC	CUGGAAUGAAGCCUGGUCCGG	Cleavage	pacid=26996745 locus=Potri.003G050100 ID=Potri.003G050100.1.v3.0 annot-version=v3.0	1
Conserved	ptc-miR166m	Potri.001G188800	0.5	1	21	1706	1726	UCGGACCAGGCUUCAUUCCCC	CUGGAAUGAAGCCUGGUCCGG	Cleavage	pacid=27040324 locus=Potri.001G188800 ID=Potri.001G188800.1.v3.0 annot-version=v3.0	1
Conserved	ptc-miR166q	Potri.004G211300	0.5	1	21	1299	1319	UCGGACCAGGCUUCAUUCCUU	CUGGAAUGAAGCCUGGUCCGG	Cleavage	pacid=26992745 locus=Potri.004G211300 ID=Potri.004G211300.1.v3.0 annot-version=v3.0	1
Conserved	ptc-miR166q	Potri.003G050100	0.5	1	21	1527	1547	UCGGACCAGGCUUCAUUCCUU	CUGGAAUGAAGCCUGGUCCGG	Cleavage	pacid=26996745 locus=Potri.003G050100 ID=Potri.003G050100.1.v3.0 annot-version=v3.0	1
Conserved	ptc-miR166q	Potri.001G188800	0.5	1	21	1706	1726	UCGGACCAGGCUUCAUUCCUU	CUGGAAUGAAGCCUGGUCCGG	Cleavage	pacid=27040324 locus=Potri.001G188800 ID=Potri.001G188800.1.v3.0 annot-version=v3.0	1
Conserved	ptc-miR172a	Potri.005G140700	0.5	1	21	1744	1764	AGAAUCUUGAUGAUGCUGCAU	CUGCAGCAUCAUCAGGAUUCU	Cleavage	pacid=27029159 locus=Potri.005G140700 ID=Potri.005G140700.1.v3.0 annot-version=v3.0	1
Conserved	ptc-miR172a	Potri.010G216200	0.5	1	21	1768	1788	AGAAUCUUGAUGAUGCUGCAU	UUGCAGCAUCAUCAGGAUUCU	Cleavage	pacid=26982954 locus=Potri.010G216200 ID=Potri.010G216200.1.v3.0 annot-version=v3.0	1
Conserved	ptc-miR172a	Potri.008G045300	0.5	1	21	1947	1967	AGAAUCUUGAUGAUGCUGCAU	UUGCAGCAUCAUCAGGAUUCU	Cleavage	pacid=27037680 locus=Potri.008G045300 ID=Potri.008G045300.1.v3.0 annot-version=v3.0	1
Conserved	ptc-miR172c	Potri.005G140700	0.5	1	21	1744	1764	AGAAUCUUGAUGAUGCUGCAU	CUGCAGCAUCAUCAGGAUUCU	Cleavage	pacid=27029159 locus=Potri.005G140700 ID=Potri.005G140700.1.v3.0 annot-version=v3.0	1
Conserved	ptc-miR172c	Potri.010G216200	0.5	1	21	1768	1788	AGAAUCUUGAUGAUGCUGCAU	UUGCAGCAUCAUCAGGAUUCU	Cleavage	pacid=26982954 locus=Potri.010G216200 ID=Potri.010G216200.1.v3.0 annot-version=v3.0	1
Conserved	ptc-miR172c	Potri.008G045300	0.5	1	21	1947	1967	AGAAUCUUGAUGAUGCUGCAU	UUGCAGCAUCAUCAGGAUUCU	Cleavage	pacid=27037680 locus=Potri.008G045300 ID=Potri.008G045300.1.v3.0 annot-version=v3.0	1
Conserved	ptc-miR172f	Potri.005G140700	0.5	1	21	1744	1764	AGAAUCUUGAUGAUGCUGCAU	CUGCAGCAUCAUCAGGAUUCU	Cleavage	pacid=27029159 locus=Potri.005G140700 ID=Potri.005G140700.1.v3.0 annot-version=v3.0	1
Conserved	ptc-miR172f	Potri.010G216200	0.5	1	21	1768	1788	AGAAUCUUGAUGAUGCUGCAU	UUGCAGCAUCAUCAGGAUUCU	Cleavage	pacid=26982954 locus=Potri.010G216200 ID=Potri.010G216200.1.v3.0 annot-version=v3.0	1
Conserved	ptc-miR172f	Potri.008G045300	0.5	1	21	1947	1967	AGAAUCUUGAUGAUGCUGCAU	UUGCAGCAUCAUCAGGAUUCU	Cleavage	pacid=27037680 locus=Potri.008G045300 ID=Potri.008G045300.1.v3.0 annot-version=v3.0	1
Conserved	ptc-miR395a	Potri.008G159000	0.5	1	19	490	508	UGAAGGGUUUGGAGGAACU	AGUUCCUCCAAACUCUUCA	Cleavage	pacid=27037021 locus=Potri.008G159000 ID=Potri.008G159000.1.v3.0 annot-version=v3.0	1
Conserved	ptc-miR396f	Potri.003G183400	0.5	1	21	80	100	UUUCCACGGCUUUCUUGAACU	GUUUCAAGAAAGCCGUGGAGA	Cleavage	pacid=26996225 locus=Potri.003G183400 ID=Potri.003G183400.1.v3.0 annot-version=v3.0	1
Conserved	ptc-miR396g	Potri.003G183400	0.5	1	21	80	100	UUUCCACGGCUUUCUUGAACU	GUUUCAAGAAAGCCGUGGAGA	Cleavage	pacid=26996225 locus=Potri.003G183400 ID=Potri.003G183400.1.v3.0 annot-version=v3.0	1
Conserved	ptc-miR398a	Potri.005G037400	0.5	1	23	1852	1874	GGAGUGGCUCCAGAGAACACAGG	AAUAUGUUCUCUGGAGCCAUUCC	Cleavage	pacid=27028239 locus=Potri.005G037400 ID=Potri.005G037400.1.v3.0 annot-version=v3.0	1
Specific	ptc-miR476a	Potri.013G149800	0.5	1	21	1629	1649	UAGUAAUCCUUCUUUGCAAAG	CUUUGCAAAGAAGGAUUGCUA	Cleavage	pacid=26994355 locus=Potri.013G149800 ID=Potri.013G149800.1.v3.0 annot-version=v3.0	1
Specific	ptc-miR6438a	Potri.005G018400	0.5	1	20	745	764	UUGUACACAGAAUAGGUGAA	UUCACCUAUUCUGUGUGCAA	Cleavage	pacid=27030851 locus=Potri.005G018400 ID=Potri.005G018400.1.v3.0 annot-version=v3.0	1
Specific	ptc-miRN3	Potri.001G397500	0.5	1	23	1465	1487	AAGGAGUUUAGGAUAUGUAGGUG	CACCUGCAUAUCCUAAACUCCUU	Cleavage	pacid=27046889 locus=Potri.001G397500 ID=Potri.001G397500.1.v3.0 annot-version=v3.0	1
Specific	ptc-miRN3	Potri.003G006400	0.5	1	23	247	269	AAGGAGUUUAGGAUAUGUAGGUG	CACCUAUAUAUCCUAAACUCCUU	Cleavage	pacid=26999045 locus=Potri.003G006400 ID=Potri.003G006400.1.v3.0 annot-version=v3.0	1
Specific	ptc-miRN3	Potri.004G063700	0.5	1	23	247	269	AAGGAGUUUAGGAUAUGUAGGUG	CACCUGCAUAUCCUAAACUCCUU	Cleavage	pacid=26990636 locus=Potri.004G063700 ID=Potri.004G063700.1.v3.0 annot-version=v3.0	1
Specific	ptc-miRN3	Potri.001G429300	0.5	1	23	2002	2024	AAGGAGUUUAGGAUAUGUAGGUG	CACCUGCAUAUCCUAAACUCCUU	Cleavage	pacid=27043465 locus=Potri.001G429300 ID=Potri.001G429300.1.v3.0 annot-version=v3.0	1
Conserved	ptc-miR156a	Potri.002G142400	1	1	20	1024	1043	UGACAGAAGAGAGUGAGCAC	GUGCUCUCUCUCUUCUGUCA	Cleavage	pacid=27020501 locus=Potri.002G142400 ID=Potri.002G142400.1.v3.0 annot-version=v3.0	1
Conserved	ptc-miR156a	Potri.015G098900	1	1	20	1215	1234	UGACAGAAGAGAGUGAGCAC	GUGCUCUCUCUCUUCUGUCA	Cleavage	pacid=27019195 locus=Potri.015G098900 ID=Potri.015G098900.1.v3.0 annot-version=v3.0	1
Conserved	ptc-miR156a	Potri.014G057800	1	1	20	1147	1166	UGACAGAAGAGAGUGAGCAC	GUGCUCUCUCUCUUCUGUCA	Cleavage	pacid=27034704 locus=Potri.014G057800 ID=Potri.014G057800.1.v3.0 annot-version=v3.0	1
Conserved	ptc-miR156a	Potri.016G048500	1	1	20	1070	1089	UGACAGAAGAGAGUGAGCAC	GUGCUCUCUCUCUUCUGUCA	Cleavage	pacid=27013584 locus=Potri.016G048500 ID=Potri.016G048500.1.v3.0 annot-version=v3.0	1
Conserved	ptc-miR156a	Potri.001G058600	1	1	20	1407	1426	UGACAGAAGAGAGUGAGCAC	GUGCUCUCUCUCUUCUGUCA	Cleavage	pacid=27044474 locus=Potri.001G058600 ID=Potri.001G058600.1.v3.0 annot-version=v3.0	1
Conserved	ptc-miR156a	Potri.003G169400	1	1	20	1467	1486	UGACAGAAGAGAGUGAGCAC	GUGCUCUCUCUCUUCUGUCA	Cleavage	pacid=26997405 locus=Potri.003G169400 ID=Potri.003G169400.1.v3.0 annot-version=v3.0	1
Conserved	ptc-miR156a	Potri.010G154300	1	1	20	1175	1194	UGACAGAAGAGAGUGAGCAC	GUGCUCUCUCUCUUCUGUCA	Cleavage	pacid=26982936 locus=Potri.010G154300 ID=Potri.010G154300.1.v3.0 annot-version=v3.0	1
Conserved	ptc-miR156a	Potri.008G097900	1	1	20	1741	1760	UGACAGAAGAGAGUGAGCAC	GUGCUCUCUCUCUUCUGUCA	Cleavage	pacid=27038682 locus=Potri.008G097900 ID=Potri.008G097900.1.v3.0 annot-version=v3.0	1
Conserved	ptc-miR156a	Potri.018G149900	1	1	20	1845	1864	UGACAGAAGAGAGUGAGCAC	GUGCUCUCUCUCUUCUGUCA	Cleavage	pacid=27011140 locus=Potri.018G149900 ID=Potri.018G149900.1.v3.0 annot-version=v3.0	1
Conserved	ptc-miR156a	Potri.001G055900	1	1	20	1382	1401	UGACAGAAGAGAGUGAGCAC	GUGCUCUCUCUCUUCUGUCA	Cleavage	pacid=27047287 locus=Potri.001G055900 ID=Potri.001G055900.1.v3.0 annot-version=v3.0	1
Conserved	ptc-miR156a	Potri.004G046700	1	1	20	633	652	UGACAGAAGAGAGUGAGCAC	AUGCUCUCUCUCUUCUGUCA	Cleavage	pacid=26993108 locus=Potri.004G046700 ID=Potri.004G046700.1.v3.0 annot-version=v3.0	1
Conserved	ptc-miR156a	Potri.011G055900	1	1	20	729	748	UGACAGAAGAGAGUGAGCAC	AUGCUCUCUCUCUUCUGUCA	Cleavage	pacid=27001080 locus=Potri.011G055900 ID=Potri.011G055900.1.v3.0 annot-version=v3.0	1
Conserved	ptc-miR156a	Potri.001G398200	1	1	20	822	841	UGACAGAAGAGAGUGAGCAC	AUGCUCCCUCUCUUCUGUCA	Cleavage	pacid=27040125 locus=Potri.001G398200 ID=Potri.001G398200.1.v3.0 annot-version=v3.0	1
Conserved	ptc-miR156a	Potri.011G116800	1	1	20	1080	1099	UGACAGAAGAGAGUGAGCAC	AUGCUCCCUCUCUUCUGUCA	Cleavage	pacid=27001738 locus=Potri.011G116800 ID=Potri.011G116800.1.v3.0 annot-version=v3.0	1
Conserved	ptc-miR156a	Potri.007G138800	1	1	20	984	1003	UGACAGAAGAGAGUGAGCAC	UUGCUCUCUCUCUUCUGUCA	Cleavage	pacid=27016317 locus=Potri.007G138800 ID=Potri.007G138800.1.v3.0 annot-version=v3.0	1
Conserved	ptc-miR156b	Potri.002G142400	1	1	20	1024	1043	UGACAGAAGAGAGUGAGCAC	GUGCUCUCUCUCUUCUGUCA	Cleavage	pacid=27020501 locus=Potri.002G142400 ID=Potri.002G142400.1.v3.0 annot-version=v3.0	1
Conserved	ptc-miR156b	Potri.015G098900	1	1	20	1215	1234	UGACAGAAGAGAGUGAGCAC	GUGCUCUCUCUCUUCUGUCA	Cleavage	pacid=27019195 locus=Potri.015G098900 ID=Potri.015G098900.1.v3.0 annot-version=v3.0	1
Conserved	ptc-miR156b	Potri.014G057800	1	1	20	1147	1166	UGACAGAAGAGAGUGAGCAC	GUGCUCUCUCUCUUCUGUCA	Cleavage	pacid=27034704 locus=Potri.014G057800 ID=Potri.014G057800.1.v3.0 annot-version=v3.0	1
Conserved	ptc-miR156b	Potri.016G048500	1	1	20	1070	1089	UGACAGAAGAGAGUGAGCAC	GUGCUCUCUCUCUUCUGUCA	Cleavage	pacid=27013584 locus=Potri.016G048500 ID=Potri.016G048500.1.v3.0 annot-version=v3.0	1
Conserved	ptc-miR156b	Potri.001G058600	1	1	20	1407	1426	UGACAGAAGAGAGUGAGCAC	GUGCUCUCUCUCUUCUGUCA	Cleavage	pacid=27044474 locus=Potri.001G058600 ID=Potri.001G058600.1.v3.0 annot-version=v3.0	1
Conserved	ptc-miR156b	Potri.003G169400	1	1	20	1467	1486	UGACAGAAGAGAGUGAGCAC	GUGCUCUCUCUCUUCUGUCA	Cleavage	pacid=26997405 locus=Potri.003G169400 ID=Potri.003G169400.1.v3.0 annot-version=v3.0	1
Conserved	ptc-miR156b	Potri.010G154300	1	1	20	1175	1194	UGACAGAAGAGAGUGAGCAC	GUGCUCUCUCUCUUCUGUCA	Cleavage	pacid=26982936 locus=Potri.010G154300 ID=Potri.010G154300.1.v3.0 annot-version=v3.0	1
Conserved	ptc-miR156b	Potri.008G097900	1	1	20	1741	1760	UGACAGAAGAGAGUGAGCAC	GUGCUCUCUCUCUUCUGUCA	Cleavage	pacid=27038682 locus=Potri.008G097900 ID=Potri.008G097900.1.v3.0 annot-version=v3.0	1
Conserved	ptc-miR156b	Potri.018G149900	1	1	20	1845	1864	UGACAGAAGAGAGUGAGCAC	GUGCUCUCUCUCUUCUGUCA	Cleavage	pacid=27011140 locus=Potri.018G149900 ID=Potri.018G149900.1.v3.0 annot-version=v3.0	1
Conserved	ptc-miR156b	Potri.001G055900	1	1	20	1382	1401	UGACAGAAGAGAGUGAGCAC	GUGCUCUCUCUCUUCUGUCA	Cleavage	pacid=27047287 locus=Potri.001G055900 ID=Potri.001G055900.1.v3.0 annot-version=v3.0	1
Conserved	ptc-miR156b	Potri.004G046700	1	1	20	633	652	UGACAGAAGAGAGUGAGCAC	AUGCUCUCUCUCUUCUGUCA	Cleavage	pacid=26993108 locus=Potri.004G046700 ID=Potri.004G046700.1.v3.0 annot-version=v3.0	1
Conserved	ptc-miR156b	Potri.011G055900	1	1	20	729	748	UGACAGAAGAGAGUGAGCAC	AUGCUCUCUCUCUUCUGUCA	Cleavage	pacid=27001080 locus=Potri.011G055900 ID=Potri.011G055900.1.v3.0 annot-version=v3.0	1
Conserved	ptc-miR156b	Potri.001G398200	1	1	20	822	841	UGACAGAAGAGAGUGAGCAC	AUGCUCCCUCUCUUCUGUCA	Cleavage	pacid=27040125 locus=Potri.001G398200 ID=Potri.001G398200.1.v3.0 annot-version=v3.0	1
Conserved	ptc-miR156b	Potri.011G116800	1	1	20	1080	1099	UGACAGAAGAGAGUGAGCAC	AUGCUCCCUCUCUUCUGUCA	Cleavage	pacid=27001738 locus=Potri.011G116800 ID=Potri.011G116800.1.v3.0 annot-version=v3.0	1
Conserved	ptc-miR156b	Potri.007G138800	1	1	20	984	1003	UGACAGAAGAGAGUGAGCAC	UUGCUCUCUCUCUUCUGUCA	Cleavage	pacid=27016317 locus=Potri.007G138800 ID=Potri.007G138800.1.v3.0 annot-version=v3.0	1
Conserved	ptc-miR156c	Potri.002G142400	1	1	20	1024	1043	UGACAGAAGAGAGUGAGCAC	GUGCUCUCUCUCUUCUGUCA	Cleavage	pacid=27020501 locus=Potri.002G142400 ID=Potri.002G142400.1.v3.0 annot-version=v3.0	1
Conserved	ptc-miR156c	Potri.015G098900	1	1	20	1215	1234	UGACAGAAGAGAGUGAGCAC	GUGCUCUCUCUCUUCUGUCA	Cleavage	pacid=27019195 locus=Potri.015G098900 ID=Potri.015G098900.1.v3.0 annot-version=v3.0	1
Conserved	ptc-miR156c	Potri.014G057800	1	1	20	1147	1166	UGACAGAAGAGAGUGAGCAC	GUGCUCUCUCUCUUCUGUCA	Cleavage	pacid=27034704 locus=Potri.014G057800 ID=Potri.014G057800.1.v3.0 annot-version=v3.0	1
Conserved	ptc-miR156c	Potri.016G048500	1	1	20	1070	1089	UGACAGAAGAGAGUGAGCAC	GUGCUCUCUCUCUUCUGUCA	Cleavage	pacid=27013584 locus=Potri.016G048500 ID=Potri.016G048500.1.v3.0 annot-version=v3.0	1
Conserved	ptc-miR156c	Potri.001G058600	1	1	20	1407	1426	UGACAGAAGAGAGUGAGCAC	GUGCUCUCUCUCUUCUGUCA	Cleavage	pacid=27044474 locus=Potri.001G058600 ID=Potri.001G058600.1.v3.0 annot-version=v3.0	1
Conserved	ptc-miR156c	Potri.003G169400	1	1	20	1467	1486	UGACAGAAGAGAGUGAGCAC	GUGCUCUCUCUCUUCUGUCA	Cleavage	pacid=26997405 locus=Potri.003G169400 ID=Potri.003G169400.1.v3.0 annot-version=v3.0	1
Conserved	ptc-miR156c	Potri.010G154300	1	1	20	1175	1194	UGACAGAAGAGAGUGAGCAC	GUGCUCUCUCUCUUCUGUCA	Cleavage	pacid=26982936 locus=Potri.010G154300 ID=Potri.010G154300.1.v3.0 annot-version=v3.0	1
Conserved	ptc-miR156c	Potri.008G097900	1	1	20	1741	1760	UGACAGAAGAGAGUGAGCAC	GUGCUCUCUCUCUUCUGUCA	Cleavage	pacid=27038682 locus=Potri.008G097900 ID=Potri.008G097900.1.v3.0 annot-version=v3.0	1
Conserved	ptc-miR156c	Potri.018G149900	1	1	20	1845	1864	UGACAGAAGAGAGUGAGCAC	GUGCUCUCUCUCUUCUGUCA	Cleavage	pacid=27011140 locus=Potri.018G149900 ID=Potri.018G149900.1.v3.0 annot-version=v3.0	1
Conserved	ptc-miR156c	Potri.001G055900	1	1	20	1382	1401	UGACAGAAGAGAGUGAGCAC	GUGCUCUCUCUCUUCUGUCA	Cleavage	pacid=27047287 locus=Potri.001G055900 ID=Potri.001G055900.1.v3.0 annot-version=v3.0	1
Conserved	ptc-miR156c	Potri.004G046700	1	1	20	633	652	UGACAGAAGAGAGUGAGCAC	AUGCUCUCUCUCUUCUGUCA	Cleavage	pacid=26993108 locus=Potri.004G046700 ID=Potri.004G046700.1.v3.0 annot-version=v3.0	1
Conserved	ptc-miR156c	Potri.011G055900	1	1	20	729	748	UGACAGAAGAGAGUGAGCAC	AUGCUCUCUCUCUUCUGUCA	Cleavage	pacid=27001080 locus=Potri.011G055900 ID=Potri.011G055900.1.v3.0 annot-version=v3.0	1
Conserved	ptc-miR156c	Potri.001G398200	1	1	20	822	841	UGACAGAAGAGAGUGAGCAC	AUGCUCCCUCUCUUCUGUCA	Cleavage	pacid=27040125 locus=Potri.001G398200 ID=Potri.001G398200.1.v3.0 annot-version=v3.0	1
Conserved	ptc-miR156c	Potri.011G116800	1	1	20	1080	1099	UGACAGAAGAGAGUGAGCAC	AUGCUCCCUCUCUUCUGUCA	Cleavage	pacid=27001738 locus=Potri.011G116800 ID=Potri.011G116800.1.v3.0 annot-version=v3.0	1
Conserved	ptc-miR156c	Potri.007G138800	1	1	20	984	1003	UGACAGAAGAGAGUGAGCAC	UUGCUCUCUCUCUUCUGUCA	Cleavage	pacid=27016317 locus=Potri.007G138800 ID=Potri.007G138800.1.v3.0 annot-version=v3.0	1
Conserved	ptc-miR156d	Potri.002G142400	1	1	20	1024	1043	UGACAGAAGAGAGUGAGCAC	GUGCUCUCUCUCUUCUGUCA	Cleavage	pacid=27020501 locus=Potri.002G142400 ID=Potri.002G142400.1.v3.0 annot-version=v3.0	1
Conserved	ptc-miR156d	Potri.015G098900	1	1	20	1215	1234	UGACAGAAGAGAGUGAGCAC	GUGCUCUCUCUCUUCUGUCA	Cleavage	pacid=27019195 locus=Potri.015G098900 ID=Potri.015G098900.1.v3.0 annot-version=v3.0	1
Conserved	ptc-miR156d	Potri.014G057800	1	1	20	1147	1166	UGACAGAAGAGAGUGAGCAC	GUGCUCUCUCUCUUCUGUCA	Cleavage	pacid=27034704 locus=Potri.014G057800 ID=Potri.014G057800.1.v3.0 annot-version=v3.0	1
Conserved	ptc-miR156d	Potri.016G048500	1	1	20	1070	1089	UGACAGAAGAGAGUGAGCAC	GUGCUCUCUCUCUUCUGUCA	Cleavage	pacid=27013584 locus=Potri.016G048500 ID=Potri.016G048500.1.v3.0 annot-version=v3.0	1
Conserved	ptc-miR156d	Potri.001G058600	1	1	20	1407	1426	UGACAGAAGAGAGUGAGCAC	GUGCUCUCUCUCUUCUGUCA	Cleavage	pacid=27044474 locus=Potri.001G058600 ID=Potri.001G058600.1.v3.0 annot-version=v3.0	1
Conserved	ptc-miR156d	Potri.003G169400	1	1	20	1467	1486	UGACAGAAGAGAGUGAGCAC	GUGCUCUCUCUCUUCUGUCA	Cleavage	pacid=26997405 locus=Potri.003G169400 ID=Potri.003G169400.1.v3.0 annot-version=v3.0	1
Conserved	ptc-miR156d	Potri.010G154300	1	1	20	1175	1194	UGACAGAAGAGAGUGAGCAC	GUGCUCUCUCUCUUCUGUCA	Cleavage	pacid=26982936 locus=Potri.010G154300 ID=Potri.010G154300.1.v3.0 annot-version=v3.0	1
Conserved	ptc-miR156d	Potri.008G097900	1	1	20	1741	1760	UGACAGAAGAGAGUGAGCAC	GUGCUCUCUCUCUUCUGUCA	Cleavage	pacid=27038682 locus=Potri.008G097900 ID=Potri.008G097900.1.v3.0 annot-version=v3.0	1
Conserved	ptc-miR156d	Potri.018G149900	1	1	20	1845	1864	UGACAGAAGAGAGUGAGCAC	GUGCUCUCUCUCUUCUGUCA	Cleavage	pacid=27011140 locus=Potri.018G149900 ID=Potri.018G149900.1.v3.0 annot-version=v3.0	1
Conserved	ptc-miR156d	Potri.001G055900	1	1	20	1382	1401	UGACAGAAGAGAGUGAGCAC	GUGCUCUCUCUCUUCUGUCA	Cleavage	pacid=27047287 locus=Potri.001G055900 ID=Potri.001G055900.1.v3.0 annot-version=v3.0	1
Conserved	ptc-miR156d	Potri.004G046700	1	1	20	633	652	UGACAGAAGAGAGUGAGCAC	AUGCUCUCUCUCUUCUGUCA	Cleavage	pacid=26993108 locus=Potri.004G046700 ID=Potri.004G046700.1.v3.0 annot-version=v3.0	1
Conserved	ptc-miR156d	Potri.011G055900	1	1	20	729	748	UGACAGAAGAGAGUGAGCAC	AUGCUCUCUCUCUUCUGUCA	Cleavage	pacid=27001080 locus=Potri.011G055900 ID=Potri.011G055900.1.v3.0 annot-version=v3.0	1
Conserved	ptc-miR156d	Potri.001G398200	1	1	20	822	841	UGACAGAAGAGAGUGAGCAC	AUGCUCCCUCUCUUCUGUCA	Cleavage	pacid=27040125 locus=Potri.001G398200 ID=Potri.001G398200.1.v3.0 annot-version=v3.0	1
Conserved	ptc-miR156d	Potri.011G116800	1	1	20	1080	1099	UGACAGAAGAGAGUGAGCAC	AUGCUCCCUCUCUUCUGUCA	Cleavage	pacid=27001738 locus=Potri.011G116800 ID=Potri.011G116800.1.v3.0 annot-version=v3.0	1
Conserved	ptc-miR156d	Potri.007G138800	1	1	20	984	1003	UGACAGAAGAGAGUGAGCAC	UUGCUCUCUCUCUUCUGUCA	Cleavage	pacid=27016317 locus=Potri.007G138800 ID=Potri.007G138800.1.v3.0 annot-version=v3.0	1
Conserved	ptc-miR156e	Potri.002G142400	1	1	20	1024	1043	UGACAGAAGAGAGUGAGCAC	GUGCUCUCUCUCUUCUGUCA	Cleavage	pacid=27020501 locus=Potri.002G142400 ID=Potri.002G142400.1.v3.0 annot-version=v3.0	1
Conserved	ptc-miR156e	Potri.015G098900	1	1	20	1215	1234	UGACAGAAGAGAGUGAGCAC	GUGCUCUCUCUCUUCUGUCA	Cleavage	pacid=27019195 locus=Potri.015G098900 ID=Potri.015G098900.1.v3.0 annot-version=v3.0	1
Conserved	ptc-miR156e	Potri.014G057800	1	1	20	1147	1166	UGACAGAAGAGAGUGAGCAC	GUGCUCUCUCUCUUCUGUCA	Cleavage	pacid=27034704 locus=Potri.014G057800 ID=Potri.014G057800.1.v3.0 annot-version=v3.0	1
Conserved	ptc-miR156e	Potri.016G048500	1	1	20	1070	1089	UGACAGAAGAGAGUGAGCAC	GUGCUCUCUCUCUUCUGUCA	Cleavage	pacid=27013584 locus=Potri.016G048500 ID=Potri.016G048500.1.v3.0 annot-version=v3.0	1
Conserved	ptc-miR156e	Potri.001G058600	1	1	20	1407	1426	UGACAGAAGAGAGUGAGCAC	GUGCUCUCUCUCUUCUGUCA	Cleavage	pacid=27044474 locus=Potri.001G058600 ID=Potri.001G058600.1.v3.0 annot-version=v3.0	1
Conserved	ptc-miR156e	Potri.003G169400	1	1	20	1467	1486	UGACAGAAGAGAGUGAGCAC	GUGCUCUCUCUCUUCUGUCA	Cleavage	pacid=26997405 locus=Potri.003G169400 ID=Potri.003G169400.1.v3.0 annot-version=v3.0	1
Conserved	ptc-miR156e	Potri.010G154300	1	1	20	1175	1194	UGACAGAAGAGAGUGAGCAC	GUGCUCUCUCUCUUCUGUCA	Cleavage	pacid=26982936 locus=Potri.010G154300 ID=Potri.010G154300.1.v3.0 annot-version=v3.0	1
Conserved	ptc-miR156e	Potri.008G097900	1	1	20	1741	1760	UGACAGAAGAGAGUGAGCAC	GUGCUCUCUCUCUUCUGUCA	Cleavage	pacid=27038682 locus=Potri.008G097900 ID=Potri.008G097900.1.v3.0 annot-version=v3.0	1
Conserved	ptc-miR156e	Potri.018G149900	1	1	20	1845	1864	UGACAGAAGAGAGUGAGCAC	GUGCUCUCUCUCUUCUGUCA	Cleavage	pacid=27011140 locus=Potri.018G149900 ID=Potri.018G149900.1.v3.0 annot-version=v3.0	1
Conserved	ptc-miR156e	Potri.001G055900	1	1	20	1382	1401	UGACAGAAGAGAGUGAGCAC	GUGCUCUCUCUCUUCUGUCA	Cleavage	pacid=27047287 locus=Potri.001G055900 ID=Potri.001G055900.1.v3.0 annot-version=v3.0	1
Conserved	ptc-miR156e	Potri.004G046700	1	1	20	633	652	UGACAGAAGAGAGUGAGCAC	AUGCUCUCUCUCUUCUGUCA	Cleavage	pacid=26993108 locus=Potri.004G046700 ID=Potri.004G046700.1.v3.0 annot-version=v3.0	1
Conserved	ptc-miR156e	Potri.011G055900	1	1	20	729	748	UGACAGAAGAGAGUGAGCAC	AUGCUCUCUCUCUUCUGUCA	Cleavage	pacid=27001080 locus=Potri.011G055900 ID=Potri.011G055900.1.v3.0 annot-version=v3.0	1
Conserved	ptc-miR156e	Potri.001G398200	1	1	20	822	841	UGACAGAAGAGAGUGAGCAC	AUGCUCCCUCUCUUCUGUCA	Cleavage	pacid=27040125 locus=Potri.001G398200 ID=Potri.001G398200.1.v3.0 annot-version=v3.0	1
Conserved	ptc-miR156e	Potri.011G116800	1	1	20	1080	1099	UGACAGAAGAGAGUGAGCAC	AUGCUCCCUCUCUUCUGUCA	Cleavage	pacid=27001738 locus=Potri.011G116800 ID=Potri.011G116800.1.v3.0 annot-version=v3.0	1
Conserved	ptc-miR156e	Potri.007G138800	1	1	20	984	1003	UGACAGAAGAGAGUGAGCAC	UUGCUCUCUCUCUUCUGUCA	Cleavage	pacid=27016317 locus=Potri.007G138800 ID=Potri.007G138800.1.v3.0 annot-version=v3.0	1
Conserved	ptc-miR156f	Potri.002G142400	1	1	20	1024	1043	UGACAGAAGAGAGUGAGCAC	GUGCUCUCUCUCUUCUGUCA	Cleavage	pacid=27020501 locus=Potri.002G142400 ID=Potri.002G142400.1.v3.0 annot-version=v3.0	1
Conserved	ptc-miR156f	Potri.015G098900	1	1	20	1215	1234	UGACAGAAGAGAGUGAGCAC	GUGCUCUCUCUCUUCUGUCA	Cleavage	pacid=27019195 locus=Potri.015G098900 ID=Potri.015G098900.1.v3.0 annot-version=v3.0	1
Conserved	ptc-miR156f	Potri.014G057800	1	1	20	1147	1166	UGACAGAAGAGAGUGAGCAC	GUGCUCUCUCUCUUCUGUCA	Cleavage	pacid=27034704 locus=Potri.014G057800 ID=Potri.014G057800.1.v3.0 annot-version=v3.0	1
Conserved	ptc-miR156f	Potri.016G048500	1	1	20	1070	1089	UGACAGAAGAGAGUGAGCAC	GUGCUCUCUCUCUUCUGUCA	Cleavage	pacid=27013584 locus=Potri.016G048500 ID=Potri.016G048500.1.v3.0 annot-version=v3.0	1
Conserved	ptc-miR156f	Potri.001G058600	1	1	20	1407	1426	UGACAGAAGAGAGUGAGCAC	GUGCUCUCUCUCUUCUGUCA	Cleavage	pacid=27044474 locus=Potri.001G058600 ID=Potri.001G058600.1.v3.0 annot-version=v3.0	1
Conserved	ptc-miR156f	Potri.003G169400	1	1	20	1467	1486	UGACAGAAGAGAGUGAGCAC	GUGCUCUCUCUCUUCUGUCA	Cleavage	pacid=26997405 locus=Potri.003G169400 ID=Potri.003G169400.1.v3.0 annot-version=v3.0	1
Conserved	ptc-miR156f	Potri.010G154300	1	1	20	1175	1194	UGACAGAAGAGAGUGAGCAC	GUGCUCUCUCUCUUCUGUCA	Cleavage	pacid=26982936 locus=Potri.010G154300 ID=Potri.010G154300.1.v3.0 annot-version=v3.0	1
Conserved	ptc-miR156f	Potri.008G097900	1	1	20	1741	1760	UGACAGAAGAGAGUGAGCAC	GUGCUCUCUCUCUUCUGUCA	Cleavage	pacid=27038682 locus=Potri.008G097900 ID=Potri.008G097900.1.v3.0 annot-version=v3.0	1
Conserved	ptc-miR156f	Potri.018G149900	1	1	20	1845	1864	UGACAGAAGAGAGUGAGCAC	GUGCUCUCUCUCUUCUGUCA	Cleavage	pacid=27011140 locus=Potri.018G149900 ID=Potri.018G149900.1.v3.0 annot-version=v3.0	1
Conserved	ptc-miR156f	Potri.001G055900	1	1	20	1382	1401	UGACAGAAGAGAGUGAGCAC	GUGCUCUCUCUCUUCUGUCA	Cleavage	pacid=27047287 locus=Potri.001G055900 ID=Potri.001G055900.1.v3.0 annot-version=v3.0	1
Conserved	ptc-miR156f	Potri.004G046700	1	1	20	633	652	UGACAGAAGAGAGUGAGCAC	AUGCUCUCUCUCUUCUGUCA	Cleavage	pacid=26993108 locus=Potri.004G046700 ID=Potri.004G046700.1.v3.0 annot-version=v3.0	1
Conserved	ptc-miR156f	Potri.011G055900	1	1	20	729	748	UGACAGAAGAGAGUGAGCAC	AUGCUCUCUCUCUUCUGUCA	Cleavage	pacid=27001080 locus=Potri.011G055900 ID=Potri.011G055900.1.v3.0 annot-version=v3.0	1
Conserved	ptc-miR156f	Potri.001G398200	1	1	20	822	841	UGACAGAAGAGAGUGAGCAC	AUGCUCCCUCUCUUCUGUCA	Cleavage	pacid=27040125 locus=Potri.001G398200 ID=Potri.001G398200.1.v3.0 annot-version=v3.0	1
Conserved	ptc-miR156f	Potri.011G116800	1	1	20	1080	1099	UGACAGAAGAGAGUGAGCAC	AUGCUCCCUCUCUUCUGUCA	Cleavage	pacid=27001738 locus=Potri.011G116800 ID=Potri.011G116800.1.v3.0 annot-version=v3.0	1
Conserved	ptc-miR156f	Potri.007G138800	1	1	20	984	1003	UGACAGAAGAGAGUGAGCAC	UUGCUCUCUCUCUUCUGUCA	Cleavage	pacid=27016317 locus=Potri.007G138800 ID=Potri.007G138800.1.v3.0 annot-version=v3.0	1
Conserved	ptc-miR159c	Potri.001G224500	1	1	19	1365	1383	UUGGAGUGAAGGGAGCUCG	AGAGCUCCCUUCACUCCAA	Cleavage	pacid=27044820 locus=Potri.001G224500 ID=Potri.001G224500.1.v3.0 annot-version=v3.0	1
Conserved	ptc-miR159c	Potri.001G036000	1	1	19	1283	1301	UUGGAGUGAAGGGAGCUCG	GGAGCUCCCUUCACUCCAA	Cleavage	pacid=27045653 locus=Potri.001G036000 ID=Potri.001G036000.1.v3.0 annot-version=v3.0	1
Conserved	ptc-miR159c	Potri.009G018700	1	1	19	1577	1595	UUGGAGUGAAGGGAGCUCG	AGAGCUCCCUUCACUCCAA	Cleavage	pacid=26986103 locus=Potri.009G018700 ID=Potri.009G018700.1.v3.0 annot-version=v3.0	1
Conserved	ptc-miR160e	Potri.002G089900	1	1	20	1312	1331	UGCCUGGCUCCCUGAAUGCC	GGCAUGCAGGGAGCCAGGCA	Cleavage	pacid=27022997 locus=Potri.002G089900 ID=Potri.002G089900.1.v3.0 annot-version=v3.0	1
Conserved	ptc-miR160e	Potri.009G014800	1	1	20	1408	1427	UGCCUGGCUCCCUGAAUGCC	GGCAUACAGGGAGCCAGGCA	Cleavage	pacid=26988589 locus=Potri.009G014800 ID=Potri.009G014800.1.v3.0 annot-version=v3.0	1
Conserved	ptc-miR160e	Potri.005G171300	1	1	20	1600	1619	UGCCUGGCUCCCUGAAUGCC	GGCAUGCAGGGAGCCAGGCA	Cleavage	pacid=27030773 locus=Potri.005G171300 ID=Potri.005G171300.1.v3.0 annot-version=v3.0	1
Conserved	ptc-miR160e	Potri.004G211700	1	1	20	1719	1738	UGCCUGGCUCCCUGAAUGCC	GGCAUACAGGGAGCCAGGCA	Cleavage	pacid=26989512 locus=Potri.004G211700 ID=Potri.004G211700.1.v3.0 annot-version=v3.0	1
Conserved	ptc-miR160e	Potri.008G039000	1	1	20	1807	1826	UGCCUGGCUCCCUGAAUGCC	GGCAUACAGGGAGCCAGGCA	Cleavage	pacid=27038351 locus=Potri.008G039000 ID=Potri.008G039000.1.v3.0 annot-version=v3.0	1
Conserved	ptc-miR160e	Potri.010G223200	1	1	20	1826	1845	UGCCUGGCUCCCUGAAUGCC	GGCAUACAGGGAGCCAGGCA	Cleavage	pacid=26983026 locus=Potri.010G223200 ID=Potri.010G223200.1.v3.0 annot-version=v3.0	1
Conserved	ptc-miR160e	Potri.016G090300	1	1	20	2189	2208	UGCCUGGCUCCCUGAAUGCC	GGCAUGCAGGGAGCCAGGCA	Cleavage	pacid=27013365 locus=Potri.016G090300 ID=Potri.016G090300.1.v3.0 annot-version=v3.0	1
Conserved	ptc-miR160e	Potri.006G127500	1	1	20	2257	2276	UGCCUGGCUCCCUGAAUGCC	GGCAUGCAGGGAGCCAGGCA	Cleavage	pacid=27006421 locus=Potri.006G127500 ID=Potri.006G127500.1.v3.0 annot-version=v3.0	1
Conserved	ptc-miR160f	Potri.002G089900	1	1	20	1312	1331	UGCCUGGCUCCCUGAAUGCC	GGCAUGCAGGGAGCCAGGCA	Cleavage	pacid=27022997 locus=Potri.002G089900 ID=Potri.002G089900.1.v3.0 annot-version=v3.0	1
Conserved	ptc-miR160f	Potri.009G014800	1	1	20	1408	1427	UGCCUGGCUCCCUGAAUGCC	GGCAUACAGGGAGCCAGGCA	Cleavage	pacid=26988589 locus=Potri.009G014800 ID=Potri.009G014800.1.v3.0 annot-version=v3.0	1
Conserved	ptc-miR160f	Potri.005G171300	1	1	20	1600	1619	UGCCUGGCUCCCUGAAUGCC	GGCAUGCAGGGAGCCAGGCA	Cleavage	pacid=27030773 locus=Potri.005G171300 ID=Potri.005G171300.1.v3.0 annot-version=v3.0	1
Conserved	ptc-miR160f	Potri.004G211700	1	1	20	1719	1738	UGCCUGGCUCCCUGAAUGCC	GGCAUACAGGGAGCCAGGCA	Cleavage	pacid=26989512 locus=Potri.004G211700 ID=Potri.004G211700.1.v3.0 annot-version=v3.0	1
Conserved	ptc-miR160f	Potri.008G039000	1	1	20	1807	1826	UGCCUGGCUCCCUGAAUGCC	GGCAUACAGGGAGCCAGGCA	Cleavage	pacid=27038351 locus=Potri.008G039000 ID=Potri.008G039000.1.v3.0 annot-version=v3.0	1
Conserved	ptc-miR160f	Potri.010G223200	1	1	20	1826	1845	UGCCUGGCUCCCUGAAUGCC	GGCAUACAGGGAGCCAGGCA	Cleavage	pacid=26983026 locus=Potri.010G223200 ID=Potri.010G223200.1.v3.0 annot-version=v3.0	1
Conserved	ptc-miR160f	Potri.016G090300	1	1	20	2189	2208	UGCCUGGCUCCCUGAAUGCC	GGCAUGCAGGGAGCCAGGCA	Cleavage	pacid=27013365 locus=Potri.016G090300 ID=Potri.016G090300.1.v3.0 annot-version=v3.0	1
Conserved	ptc-miR160f	Potri.006G127500	1	1	20	2257	2276	UGCCUGGCUCCCUGAAUGCC	GGCAUGCAGGGAGCCAGGCA	Cleavage	pacid=27006421 locus=Potri.006G127500 ID=Potri.006G127500.1.v3.0 annot-version=v3.0	1
Conserved	ptc-miR164a	Potri.001G396300	1	1	20	696	715	UGGAGAAGCAGGGCACGUGC	GCACGUGUCCUGUUUCUCCA	Cleavage	pacid=27045405 locus=Potri.001G396300 ID=Potri.001G396300.1.v3.0 annot-version=v3.0	1
Conserved	ptc-miR164a	Potri.001G396400	1	1	20	988	1007	UGGAGAAGCAGGGCACGUGC	GCACGUGUCCUGUUUCUCCA	Cleavage	pacid=27048714 locus=Potri.001G396400 ID=Potri.001G396400.1.v3.0 annot-version=v3.0	1
Conserved	ptc-miR164a	Potri.011G115400	1	1	20	911	930	UGGAGAAGCAGGGCACGUGC	GCACGUGUCCUGUUUCUCCA	Cleavage	pacid=27001762 locus=Potri.011G115400 ID=Potri.011G115400.1.v3.0 annot-version=v3.0	1
Conserved	ptc-miR164a	Potri.007G065400	1	1	20	720	739	UGGAGAAGCAGGGCACGUGC	GCAAGUGCCCUGCUUCUCCA	Cleavage	pacid=27015589 locus=Potri.007G065400 ID=Potri.007G065400.1.v3.0 annot-version=v3.0	1
Conserved	ptc-miR164a	Potri.005G098200	1	1	20	774	793	UGGAGAAGCAGGGCACGUGC	GCAAGUGCCCUGCUUCUCCA	Cleavage	pacid=27031770 locus=Potri.005G098200 ID=Potri.005G098200.1.v3.0 annot-version=v3.0	1
Conserved	ptc-miR164b	Potri.001G396300	1	1	20	696	715	UGGAGAAGCAGGGCACGUGC	GCACGUGUCCUGUUUCUCCA	Cleavage	pacid=27045405 locus=Potri.001G396300 ID=Potri.001G396300.1.v3.0 annot-version=v3.0	1
Conserved	ptc-miR164b	Potri.001G396400	1	1	20	988	1007	UGGAGAAGCAGGGCACGUGC	GCACGUGUCCUGUUUCUCCA	Cleavage	pacid=27048714 locus=Potri.001G396400 ID=Potri.001G396400.1.v3.0 annot-version=v3.0	1
Conserved	ptc-miR164b	Potri.011G115400	1	1	20	911	930	UGGAGAAGCAGGGCACGUGC	GCACGUGUCCUGUUUCUCCA	Cleavage	pacid=27001762 locus=Potri.011G115400 ID=Potri.011G115400.1.v3.0 annot-version=v3.0	1
Conserved	ptc-miR164b	Potri.007G065400	1	1	20	720	739	UGGAGAAGCAGGGCACGUGC	GCAAGUGCCCUGCUUCUCCA	Cleavage	pacid=27015589 locus=Potri.007G065400 ID=Potri.007G065400.1.v3.0 annot-version=v3.0	1
Conserved	ptc-miR164b	Potri.005G098200	1	1	20	774	793	UGGAGAAGCAGGGCACGUGC	GCAAGUGCCCUGCUUCUCCA	Cleavage	pacid=27031770 locus=Potri.005G098200 ID=Potri.005G098200.1.v3.0 annot-version=v3.0	1
Conserved	ptc-miR164c	Potri.001G396300	1	1	20	696	715	UGGAGAAGCAGGGCACGUGC	GCACGUGUCCUGUUUCUCCA	Cleavage	pacid=27045405 locus=Potri.001G396300 ID=Potri.001G396300.1.v3.0 annot-version=v3.0	1
Conserved	ptc-miR164c	Potri.001G396400	1	1	20	988	1007	UGGAGAAGCAGGGCACGUGC	GCACGUGUCCUGUUUCUCCA	Cleavage	pacid=27048714 locus=Potri.001G396400 ID=Potri.001G396400.1.v3.0 annot-version=v3.0	1
Conserved	ptc-miR164c	Potri.011G115400	1	1	20	911	930	UGGAGAAGCAGGGCACGUGC	GCACGUGUCCUGUUUCUCCA	Cleavage	pacid=27001762 locus=Potri.011G115400 ID=Potri.011G115400.1.v3.0 annot-version=v3.0	1
Conserved	ptc-miR164c	Potri.007G065400	1	1	20	720	739	UGGAGAAGCAGGGCACGUGC	GCAAGUGCCCUGCUUCUCCA	Cleavage	pacid=27015589 locus=Potri.007G065400 ID=Potri.007G065400.1.v3.0 annot-version=v3.0	1
Conserved	ptc-miR164c	Potri.005G098200	1	1	20	774	793	UGGAGAAGCAGGGCACGUGC	GCAAGUGCCCUGCUUCUCCA	Cleavage	pacid=27031770 locus=Potri.005G098200 ID=Potri.005G098200.1.v3.0 annot-version=v3.0	1
Conserved	ptc-miR164d	Potri.001G396300	1	1	20	696	715	UGGAGAAGCAGGGCACGUGC	GCACGUGUCCUGUUUCUCCA	Cleavage	pacid=27045405 locus=Potri.001G396300 ID=Potri.001G396300.1.v3.0 annot-version=v3.0	1
Conserved	ptc-miR164d	Potri.001G396400	1	1	20	988	1007	UGGAGAAGCAGGGCACGUGC	GCACGUGUCCUGUUUCUCCA	Cleavage	pacid=27048714 locus=Potri.001G396400 ID=Potri.001G396400.1.v3.0 annot-version=v3.0	1
Conserved	ptc-miR164d	Potri.011G115400	1	1	20	911	930	UGGAGAAGCAGGGCACGUGC	GCACGUGUCCUGUUUCUCCA	Cleavage	pacid=27001762 locus=Potri.011G115400 ID=Potri.011G115400.1.v3.0 annot-version=v3.0	1
Conserved	ptc-miR164d	Potri.007G065400	1	1	20	720	739	UGGAGAAGCAGGGCACGUGC	GCAAGUGCCCUGCUUCUCCA	Cleavage	pacid=27015589 locus=Potri.007G065400 ID=Potri.007G065400.1.v3.0 annot-version=v3.0	1
Conserved	ptc-miR164d	Potri.005G098200	1	1	20	774	793	UGGAGAAGCAGGGCACGUGC	GCAAGUGCCCUGCUUCUCCA	Cleavage	pacid=27031770 locus=Potri.005G098200 ID=Potri.005G098200.1.v3.0 annot-version=v3.0	1
Conserved	ptc-miR166a	Potri.009G014500	1	1	21	563	583	UCGGACCAGGCUUCAUUCCCC	CUGGGAUGAAGCCUGGUCCGG	Cleavage	pacid=26988221 locus=Potri.009G014500 ID=Potri.009G014500.1.v3.0 annot-version=v3.0	1
Conserved	ptc-miR166a	Potri.006G237500	1	1	21	572	592	UCGGACCAGGCUUCAUUCCCC	CUGGGAUGAAGCCUGGUCCGG	Cleavage	pacid=27007340 locus=Potri.006G237500 ID=Potri.006G237500.1.v3.0 annot-version=v3.0	1
Conserved	ptc-miR166a	Potri.018G045100	1	1	21	1381	1401	UCGGACCAGGCUUCAUUCCCC	CUGGGAUGAAGCCUGGUCCGG	Cleavage	pacid=27009880 locus=Potri.018G045100 ID=Potri.018G045100.1.v3.0 annot-version=v3.0	1
Conserved	ptc-miR166b	Potri.009G014500	1	1	21	563	583	UCGGACCAGGCUUCAUUCCCC	CUGGGAUGAAGCCUGGUCCGG	Cleavage	pacid=26988221 locus=Potri.009G014500 ID=Potri.009G014500.1.v3.0 annot-version=v3.0	1
Conserved	ptc-miR166b	Potri.006G237500	1	1	21	572	592	UCGGACCAGGCUUCAUUCCCC	CUGGGAUGAAGCCUGGUCCGG	Cleavage	pacid=27007340 locus=Potri.006G237500 ID=Potri.006G237500.1.v3.0 annot-version=v3.0	1
Conserved	ptc-miR166b	Potri.018G045100	1	1	21	1381	1401	UCGGACCAGGCUUCAUUCCCC	CUGGGAUGAAGCCUGGUCCGG	Cleavage	pacid=27009880 locus=Potri.018G045100 ID=Potri.018G045100.1.v3.0 annot-version=v3.0	1
Conserved	ptc-miR166c	Potri.009G014500	1	1	21	563	583	UCGGACCAGGCUUCAUUCCCC	CUGGGAUGAAGCCUGGUCCGG	Cleavage	pacid=26988221 locus=Potri.009G014500 ID=Potri.009G014500.1.v3.0 annot-version=v3.0	1
Conserved	ptc-miR166c	Potri.006G237500	1	1	21	572	592	UCGGACCAGGCUUCAUUCCCC	CUGGGAUGAAGCCUGGUCCGG	Cleavage	pacid=27007340 locus=Potri.006G237500 ID=Potri.006G237500.1.v3.0 annot-version=v3.0	1
Conserved	ptc-miR166c	Potri.018G045100	1	1	21	1381	1401	UCGGACCAGGCUUCAUUCCCC	CUGGGAUGAAGCCUGGUCCGG	Cleavage	pacid=27009880 locus=Potri.018G045100 ID=Potri.018G045100.1.v3.0 annot-version=v3.0	1
Conserved	ptc-miR166d	Potri.009G014500	1	1	21	563	583	UCGGACCAGGCUUCAUUCCCC	CUGGGAUGAAGCCUGGUCCGG	Cleavage	pacid=26988221 locus=Potri.009G014500 ID=Potri.009G014500.1.v3.0 annot-version=v3.0	1
Conserved	ptc-miR166d	Potri.006G237500	1	1	21	572	592	UCGGACCAGGCUUCAUUCCCC	CUGGGAUGAAGCCUGGUCCGG	Cleavage	pacid=27007340 locus=Potri.006G237500 ID=Potri.006G237500.1.v3.0 annot-version=v3.0	1
Conserved	ptc-miR166d	Potri.018G045100	1	1	21	1381	1401	UCGGACCAGGCUUCAUUCCCC	CUGGGAUGAAGCCUGGUCCGG	Cleavage	pacid=27009880 locus=Potri.018G045100 ID=Potri.018G045100.1.v3.0 annot-version=v3.0	1
Conserved	ptc-miR166e	Potri.009G014500	1	1	21	563	583	UCGGACCAGGCUUCAUUCCCC	CUGGGAUGAAGCCUGGUCCGG	Cleavage	pacid=26988221 locus=Potri.009G014500 ID=Potri.009G014500.1.v3.0 annot-version=v3.0	1
Conserved	ptc-miR166e	Potri.006G237500	1	1	21	572	592	UCGGACCAGGCUUCAUUCCCC	CUGGGAUGAAGCCUGGUCCGG	Cleavage	pacid=27007340 locus=Potri.006G237500 ID=Potri.006G237500.1.v3.0 annot-version=v3.0	1
Conserved	ptc-miR166e	Potri.018G045100	1	1	21	1381	1401	UCGGACCAGGCUUCAUUCCCC	CUGGGAUGAAGCCUGGUCCGG	Cleavage	pacid=27009880 locus=Potri.018G045100 ID=Potri.018G045100.1.v3.0 annot-version=v3.0	1
Conserved	ptc-miR166f	Potri.009G014500	1	1	21	563	583	UCGGACCAGGCUUCAUUCCCC	CUGGGAUGAAGCCUGGUCCGG	Cleavage	pacid=26988221 locus=Potri.009G014500 ID=Potri.009G014500.1.v3.0 annot-version=v3.0	1
Conserved	ptc-miR166f	Potri.006G237500	1	1	21	572	592	UCGGACCAGGCUUCAUUCCCC	CUGGGAUGAAGCCUGGUCCGG	Cleavage	pacid=27007340 locus=Potri.006G237500 ID=Potri.006G237500.1.v3.0 annot-version=v3.0	1
Conserved	ptc-miR166f	Potri.018G045100	1	1	21	1381	1401	UCGGACCAGGCUUCAUUCCCC	CUGGGAUGAAGCCUGGUCCGG	Cleavage	pacid=27009880 locus=Potri.018G045100 ID=Potri.018G045100.1.v3.0 annot-version=v3.0	1
Conserved	ptc-miR166g	Potri.009G014500	1	1	21	563	583	UCGGACCAGGCUUCAUUCCCC	CUGGGAUGAAGCCUGGUCCGG	Cleavage	pacid=26988221 locus=Potri.009G014500 ID=Potri.009G014500.1.v3.0 annot-version=v3.0	1
Conserved	ptc-miR166g	Potri.006G237500	1	1	21	572	592	UCGGACCAGGCUUCAUUCCCC	CUGGGAUGAAGCCUGGUCCGG	Cleavage	pacid=27007340 locus=Potri.006G237500 ID=Potri.006G237500.1.v3.0 annot-version=v3.0	1
Conserved	ptc-miR166g	Potri.018G045100	1	1	21	1381	1401	UCGGACCAGGCUUCAUUCCCC	CUGGGAUGAAGCCUGGUCCGG	Cleavage	pacid=27009880 locus=Potri.018G045100 ID=Potri.018G045100.1.v3.0 annot-version=v3.0	1
Conserved	ptc-miR166h	Potri.009G014500	1	1	21	563	583	UCGGACCAGGCUUCAUUCCCC	CUGGGAUGAAGCCUGGUCCGG	Cleavage	pacid=26988221 locus=Potri.009G014500 ID=Potri.009G014500.1.v3.0 annot-version=v3.0	1
Conserved	ptc-miR166h	Potri.006G237500	1	1	21	572	592	UCGGACCAGGCUUCAUUCCCC	CUGGGAUGAAGCCUGGUCCGG	Cleavage	pacid=27007340 locus=Potri.006G237500 ID=Potri.006G237500.1.v3.0 annot-version=v3.0	1
Conserved	ptc-miR166h	Potri.018G045100	1	1	21	1381	1401	UCGGACCAGGCUUCAUUCCCC	CUGGGAUGAAGCCUGGUCCGG	Cleavage	pacid=27009880 locus=Potri.018G045100 ID=Potri.018G045100.1.v3.0 annot-version=v3.0	1
Conserved	ptc-miR166i	Potri.009G014500	1	1	21	563	583	UCGGACCAGGCUUCAUUCCCC	CUGGGAUGAAGCCUGGUCCGG	Cleavage	pacid=26988221 locus=Potri.009G014500 ID=Potri.009G014500.1.v3.0 annot-version=v3.0	1
Conserved	ptc-miR166i	Potri.006G237500	1	1	21	572	592	UCGGACCAGGCUUCAUUCCCC	CUGGGAUGAAGCCUGGUCCGG	Cleavage	pacid=27007340 locus=Potri.006G237500 ID=Potri.006G237500.1.v3.0 annot-version=v3.0	1
Conserved	ptc-miR166i	Potri.018G045100	1	1	21	1381	1401	UCGGACCAGGCUUCAUUCCCC	CUGGGAUGAAGCCUGGUCCGG	Cleavage	pacid=27009880 locus=Potri.018G045100 ID=Potri.018G045100.1.v3.0 annot-version=v3.0	1
Conserved	ptc-miR166j	Potri.009G014500	1	1	21	563	583	UCGGACCAGGCUUCAUUCCCC	CUGGGAUGAAGCCUGGUCCGG	Cleavage	pacid=26988221 locus=Potri.009G014500 ID=Potri.009G014500.1.v3.0 annot-version=v3.0	1
Conserved	ptc-miR166j	Potri.006G237500	1	1	21	572	592	UCGGACCAGGCUUCAUUCCCC	CUGGGAUGAAGCCUGGUCCGG	Cleavage	pacid=27007340 locus=Potri.006G237500 ID=Potri.006G237500.1.v3.0 annot-version=v3.0	1
Conserved	ptc-miR166j	Potri.018G045100	1	1	21	1381	1401	UCGGACCAGGCUUCAUUCCCC	CUGGGAUGAAGCCUGGUCCGG	Cleavage	pacid=27009880 locus=Potri.018G045100 ID=Potri.018G045100.1.v3.0 annot-version=v3.0	1
Conserved	ptc-miR166k	Potri.009G014500	1	1	21	563	583	UCGGACCAGGCUUCAUUCCCC	CUGGGAUGAAGCCUGGUCCGG	Cleavage	pacid=26988221 locus=Potri.009G014500 ID=Potri.009G014500.1.v3.0 annot-version=v3.0	1
Conserved	ptc-miR166k	Potri.006G237500	1	1	21	572	592	UCGGACCAGGCUUCAUUCCCC	CUGGGAUGAAGCCUGGUCCGG	Cleavage	pacid=27007340 locus=Potri.006G237500 ID=Potri.006G237500.1.v3.0 annot-version=v3.0	1
Conserved	ptc-miR166k	Potri.018G045100	1	1	21	1381	1401	UCGGACCAGGCUUCAUUCCCC	CUGGGAUGAAGCCUGGUCCGG	Cleavage	pacid=27009880 locus=Potri.018G045100 ID=Potri.018G045100.1.v3.0 annot-version=v3.0	1
Conserved	ptc-miR166l	Potri.009G014500	1	1	21	563	583	UCGGACCAGGCUUCAUUCCCC	CUGGGAUGAAGCCUGGUCCGG	Cleavage	pacid=26988221 locus=Potri.009G014500 ID=Potri.009G014500.1.v3.0 annot-version=v3.0	1
Conserved	ptc-miR166l	Potri.006G237500	1	1	21	572	592	UCGGACCAGGCUUCAUUCCCC	CUGGGAUGAAGCCUGGUCCGG	Cleavage	pacid=27007340 locus=Potri.006G237500 ID=Potri.006G237500.1.v3.0 annot-version=v3.0	1
Conserved	ptc-miR166l	Potri.018G045100	1	1	21	1381	1401	UCGGACCAGGCUUCAUUCCCC	CUGGGAUGAAGCCUGGUCCGG	Cleavage	pacid=27009880 locus=Potri.018G045100 ID=Potri.018G045100.1.v3.0 annot-version=v3.0	1
Conserved	ptc-miR166m	Potri.009G014500	1	1	21	563	583	UCGGACCAGGCUUCAUUCCCC	CUGGGAUGAAGCCUGGUCCGG	Cleavage	pacid=26988221 locus=Potri.009G014500 ID=Potri.009G014500.1.v3.0 annot-version=v3.0	1
Conserved	ptc-miR166m	Potri.006G237500	1	1	21	572	592	UCGGACCAGGCUUCAUUCCCC	CUGGGAUGAAGCCUGGUCCGG	Cleavage	pacid=27007340 locus=Potri.006G237500 ID=Potri.006G237500.1.v3.0 annot-version=v3.0	1
Conserved	ptc-miR166m	Potri.018G045100	1	1	21	1381	1401	UCGGACCAGGCUUCAUUCCCC	CUGGGAUGAAGCCUGGUCCGG	Cleavage	pacid=27009880 locus=Potri.018G045100 ID=Potri.018G045100.1.v3.0 annot-version=v3.0	1
Conserved	ptc-miR166q	Potri.009G014500	1	1	21	563	583	UCGGACCAGGCUUCAUUCCUU	CUGGGAUGAAGCCUGGUCCGG	Cleavage	pacid=26988221 locus=Potri.009G014500 ID=Potri.009G014500.1.v3.0 annot-version=v3.0	1
Conserved	ptc-miR166q	Potri.006G237500	1	1	21	572	592	UCGGACCAGGCUUCAUUCCUU	CUGGGAUGAAGCCUGGUCCGG	Cleavage	pacid=27007340 locus=Potri.006G237500 ID=Potri.006G237500.1.v3.0 annot-version=v3.0	1
Conserved	ptc-miR166q	Potri.018G045100	1	1	21	1381	1401	UCGGACCAGGCUUCAUUCCUU	CUGGGAUGAAGCCUGGUCCGG	Cleavage	pacid=27009880 locus=Potri.018G045100 ID=Potri.018G045100.1.v3.0 annot-version=v3.0	1
Conserved	ptc-miR393a	Potri.017G061600	1	1	20	2019	2038	UCCAAAGGGAUCGCAUUGAU	AACAAUGCGAUCCCUUUGGA	Cleavage	pacid=26984052 locus=Potri.017G061600 ID=Potri.017G061600.1.v3.0 annot-version=v3.0	1
Conserved	ptc-miR393a	Potri.001G323100	1	1	20	2002	2021	UCCAAAGGGAUCGCAUUGAU	AACAAUGCGAUCCCUUUGGA	Cleavage	pacid=27048738 locus=Potri.001G323100 ID=Potri.001G323100.1.v3.0 annot-version=v3.0	1
Conserved	ptc-miR393a	Potri.014G134800	1	1	20	1597	1616	UCCAAAGGGAUCGCAUUGAU	GACAAUGCGAUCCCUUUGGA	Cleavage	pacid=27033589 locus=Potri.014G134800 ID=Potri.014G134800.1.v3.0 annot-version=v3.0	1
Conserved	ptc-miR393a	Potri.002G207800	1	1	20	1813	1832	UCCAAAGGGAUCGCAUUGAU	GACAAUGCGAUCCCUUUGGA	Cleavage	pacid=27020334 locus=Potri.002G207800 ID=Potri.002G207800.1.v3.0 annot-version=v3.0	1
Conserved	ptc-miR393b	Potri.017G061600	1	1	20	2019	2038	UCCAAAGGGAUCGCAUUGAU	AACAAUGCGAUCCCUUUGGA	Cleavage	pacid=26984052 locus=Potri.017G061600 ID=Potri.017G061600.1.v3.0 annot-version=v3.0	1
Conserved	ptc-miR393b	Potri.001G323100	1	1	20	2002	2021	UCCAAAGGGAUCGCAUUGAU	AACAAUGCGAUCCCUUUGGA	Cleavage	pacid=27048738 locus=Potri.001G323100 ID=Potri.001G323100.1.v3.0 annot-version=v3.0	1
Conserved	ptc-miR393b	Potri.014G134800	1	1	20	1597	1616	UCCAAAGGGAUCGCAUUGAU	GACAAUGCGAUCCCUUUGGA	Cleavage	pacid=27033589 locus=Potri.014G134800 ID=Potri.014G134800.1.v3.0 annot-version=v3.0	1
Conserved	ptc-miR393b	Potri.002G207800	1	1	20	1813	1832	UCCAAAGGGAUCGCAUUGAU	GACAAUGCGAUCCCUUUGGA	Cleavage	pacid=27020334 locus=Potri.002G207800 ID=Potri.002G207800.1.v3.0 annot-version=v3.0	1
Conserved	ptc-miR393c	Potri.017G061600	1	1	21	2018	2038	UCCAAAGGGAUCGCAUUGAUC	AAACAAUGCGAUCCCUUUGGA	Cleavage	pacid=26984052 locus=Potri.017G061600 ID=Potri.017G061600.1.v3.0 annot-version=v3.0	1
Conserved	ptc-miR393c	Potri.001G323100	1	1	21	2001	2021	UCCAAAGGGAUCGCAUUGAUC	AAACAAUGCGAUCCCUUUGGA	Cleavage	pacid=27048738 locus=Potri.001G323100 ID=Potri.001G323100.1.v3.0 annot-version=v3.0	1
Conserved	ptc-miR393c	Potri.014G134800	1	1	21	1596	1616	UCCAAAGGGAUCGCAUUGAUC	AGACAAUGCGAUCCCUUUGGA	Cleavage	pacid=27033589 locus=Potri.014G134800 ID=Potri.014G134800.1.v3.0 annot-version=v3.0	1
Conserved	ptc-miR393c	Potri.002G207800	1	1	21	1812	1832	UCCAAAGGGAUCGCAUUGAUC	AGACAAUGCGAUCCCUUUGGA	Cleavage	pacid=27020334 locus=Potri.002G207800 ID=Potri.002G207800.1.v3.0 annot-version=v3.0	1
Conserved	ptc-miR399h	Potri.012G135300	1	1	21	584	604	UGCCAAAGGAGAGUUUCCCUG	UAGGGCAACUCUCCUUUGGCA	Cleavage	pacid=27049015 locus=Potri.012G135300 ID=Potri.012G135300.1.v3.0 annot-version=v3.0	1
Conserved	ptc-miR399h	Potri.001G415800	1	1	21	1033	1053	UGCCAAAGGAGAGUUUCCCUG	GUGGGAAAUUCUUCUUUGGCA	Cleavage	pacid=27043466 locus=Potri.001G415800 ID=Potri.001G415800.1.v3.0 annot-version=v3.0	1
Conserved	ptc-miR399i	Potri.012G135500	1	1	21	840	860	UGCCAAAGGAGAGUUGCCCUA	CAGGGAAACUCUCCUUUGGCA	Cleavage	pacid=27049914 locus=Potri.012G135500 ID=Potri.012G135500.1.v3.0 annot-version=v3.0	1
Conserved	ptc-miR408	Potri.014G049600	1	1	21	717	737	AUGCACUGCCUCUUCCCUGGC	GCCAGUGAAGAGGCAGUGCAU	Cleavage	pacid=27033809 locus=Potri.014G049600 ID=Potri.014G049600.1.v3.0 annot-version=v3.0	1
Specific	ptc-miR476a	Potri.019G062300	1	1	21	880	900	UAGUAAUCCUUCUUUGCAAAG	CUUUGUAAAGAAGGAUUAUUA	Cleavage	pacid=27026871 locus=Potri.019G062300 ID=Potri.019G062300.1.v3.0 annot-version=v3.0	1
Specific	ptc-miR476a	Potri.016G026400	1	1	21	883	903	UAGUAAUCCUUCUUUGCAAAG	CUUUGCAGAGAAGGAUUGCUA	Cleavage	pacid=27013750 locus=Potri.016G026400 ID=Potri.016G026400.1.v3.0 annot-version=v3.0	1
Specific	ptc-miR476a	Potri.018G038300	1	1	21	1709	1729	UAGUAAUCCUUCUUUGCAAAG	CUUUGCAGAGAAGGAUUGCUA	Cleavage	pacid=27009351 locus=Potri.018G038300 ID=Potri.018G038300.1.v3.0 annot-version=v3.0	1
Conserved	ptc-miR530a	Potri.008G135500	1	1	20	447	466	UGCAUUUGCACCUGCACCUU	AAGGUGCAGGUGCAGAUGUA	Cleavage	pacid=27036070 locus=Potri.008G135500 ID=Potri.008G135500.1.v3.0 annot-version=v3.0	1
Specific	ptc-miR6425a	Potri.010G154800	1	1	20	315	334	UUGUCUUCCAUGGAAUAGGC	GCUUAUUCUAUGGAAGACAA	Cleavage	pacid=26981185 locus=Potri.010G154800 ID=Potri.010G154800.1.v3.0 annot-version=v3.0	1
Specific	ptc-miR6425b	Potri.010G154800	1	1	20	315	334	UUGUCUUCCAUGGAAUAGGC	GCUUAUUCUAUGGAAGACAA	Cleavage	pacid=26981185 locus=Potri.010G154800 ID=Potri.010G154800.1.v3.0 annot-version=v3.0	1
Specific	ptc-miR6425c	Potri.010G154800	1	1	20	315	334	UUGUCUUCCAUGGAAUAGGC	GCUUAUUCUAUGGAAGACAA	Cleavage	pacid=26981185 locus=Potri.010G154800 ID=Potri.010G154800.1.v3.0 annot-version=v3.0	1
Specific	ptc-miR6425d	Potri.010G154800	1	1	20	315	334	UUGUCUUCCAUGGAAUAGGC	GCUUAUUCUAUGGAAGACAA	Cleavage	pacid=26981185 locus=Potri.010G154800 ID=Potri.010G154800.1.v3.0 annot-version=v3.0	1
Specific	ptc-miR6425e	Potri.010G154800	1	1	20	315	334	UUGUCUUCCAUGGAAUAGGC	GCUUAUUCUAUGGAAGACAA	Cleavage	pacid=26981185 locus=Potri.010G154800 ID=Potri.010G154800.1.v3.0 annot-version=v3.0	1
Specific	ptc-miR7817a	Potri.006G026200	1	1	20	1805	1824	UUUGGUUAUUGUCUCGAGAC	AUCUCGAGACAGUAAUCAAA	Cleavage	pacid=27004250 locus=Potri.006G026200 ID=Potri.006G026200.1.v3.0 annot-version=v3.0	1
Specific	ptc-miRN3	Potri.011G093300	1	1	23	166	188	AAGGAGUUUAGGAUAUGUAGGUG	CACCUAUAUAUCCUAAAUUCCUU	Cleavage	pacid=27003170 locus=Potri.011G093300 ID=Potri.011G093300.1.v3.0 annot-version=v3.0	1
Specific	ptc-miRN3	Potri.011G079200	1	1	23	166	188	AAGGAGUUUAGGAUAUGUAGGUG	CACUUGCAUAUCUUAAACUCCUU	Cleavage	pacid=27001615 locus=Potri.011G079200 ID=Potri.011G079200.1.v3.0 annot-version=v3.0	1
Specific	ptc-miR1446a	Potri.013G152800	1.5	1	21	3444	3464	UUCUGAACUCUCUCCCUCAAC	UUUGGGGGAGGGAGUUCAGGA	Cleavage	pacid=26994862 locus=Potri.013G152800 ID=Potri.013G152800.1.v3.0 annot-version=v3.0	1
Specific	ptc-miR1446b	Potri.013G152800	1.5	1	21	3444	3464	UUCUGAACUCUCUCCCUCAAC	UUUGGGGGAGGGAGUUCAGGA	Cleavage	pacid=26994862 locus=Potri.013G152800 ID=Potri.013G152800.1.v3.0 annot-version=v3.0	1
Specific	ptc-miR1446c	Potri.013G152800	1.5	1	22	3443	3464	UUCUGAACUCUCUCCCUCAACU	UUUUGGGGGAGGGAGUUCAGGA	Cleavage	pacid=26994862 locus=Potri.013G152800 ID=Potri.013G152800.1.v3.0 annot-version=v3.0	1
Specific	ptc-miR1446d	Potri.013G152800	1.5	1	22	3443	3464	UUCUGAACUCUCUCCCUCAACU	UUUUGGGGGAGGGAGUUCAGGA	Cleavage	pacid=26994862 locus=Potri.013G152800 ID=Potri.013G152800.1.v3.0 annot-version=v3.0	1
Specific	ptc-miR1446e	Potri.013G152800	1.5	1	22	3443	3464	UUCUGAACUCUCUCCCUCAACU	UUUUGGGGGAGGGAGUUCAGGA	Cleavage	pacid=26994862 locus=Potri.013G152800 ID=Potri.013G152800.1.v3.0 annot-version=v3.0	1
Specific	ptc-miR1447	Potri.013G147100	1.5	1	21	699	719	CAGAAUUGCAGUGCCUUGAUU	AAUCAGGGCACUGCAAUUCUA	Cleavage	pacid=26994327 locus=Potri.013G147100 ID=Potri.013G147100.1.v3.0 annot-version=v3.0	1
Conserved	ptc-miR156a	Potri.008G108500	1.5	1	20	273	292	UGACAGAAGAGAGUGAGCAC	CUGCACACUCUCUUCUGUUA	Cleavage	pacid=27040035 locus=Potri.008G108500 ID=Potri.008G108500.1.v3.0 annot-version=v3.0	1
Conserved	ptc-miR156b	Potri.008G108500	1.5	1	20	273	292	UGACAGAAGAGAGUGAGCAC	CUGCACACUCUCUUCUGUUA	Cleavage	pacid=27040035 locus=Potri.008G108500 ID=Potri.008G108500.1.v3.0 annot-version=v3.0	1
Conserved	ptc-miR156c	Potri.008G108500	1.5	1	20	273	292	UGACAGAAGAGAGUGAGCAC	CUGCACACUCUCUUCUGUUA	Cleavage	pacid=27040035 locus=Potri.008G108500 ID=Potri.008G108500.1.v3.0 annot-version=v3.0	1
Conserved	ptc-miR156d	Potri.008G108500	1.5	1	20	273	292	UGACAGAAGAGAGUGAGCAC	CUGCACACUCUCUUCUGUUA	Cleavage	pacid=27040035 locus=Potri.008G108500 ID=Potri.008G108500.1.v3.0 annot-version=v3.0	1
Conserved	ptc-miR156e	Potri.008G108500	1.5	1	20	273	292	UGACAGAAGAGAGUGAGCAC	CUGCACACUCUCUUCUGUUA	Cleavage	pacid=27040035 locus=Potri.008G108500 ID=Potri.008G108500.1.v3.0 annot-version=v3.0	1
Conserved	ptc-miR156f	Potri.008G108500	1.5	1	20	273	292	UGACAGAAGAGAGUGAGCAC	CUGCACACUCUCUUCUGUUA	Cleavage	pacid=27040035 locus=Potri.008G108500 ID=Potri.008G108500.1.v3.0 annot-version=v3.0	1
Conserved	ptc-miR156g	Potri.004G046700	1.5	1	19	635	653	UUGACAGAAGAUAGAGAGC	GCUCUCUCUCUUCUGUCAA	Cleavage	pacid=26993108 locus=Potri.004G046700 ID=Potri.004G046700.1.v3.0 annot-version=v3.0	1
Conserved	ptc-miR156g	Potri.011G055900	1.5	1	19	731	749	UUGACAGAAGAUAGAGAGC	GCUCUCUCUCUUCUGUCAA	Cleavage	pacid=27001080 locus=Potri.011G055900 ID=Potri.011G055900.1.v3.0 annot-version=v3.0	1
Conserved	ptc-miR156g	Potri.016G048500	1.5	1	19	1072	1090	UUGACAGAAGAUAGAGAGC	GCUCUCUCUCUUCUGUCAA	Cleavage	pacid=27013584 locus=Potri.016G048500 ID=Potri.016G048500.1.v3.0 annot-version=v3.0	1
Conserved	ptc-miR156g	Potri.018G149900	1.5	1	19	1847	1865	UUGACAGAAGAUAGAGAGC	GCUCUCUCUCUUCUGUCAA	Cleavage	pacid=27011140 locus=Potri.018G149900 ID=Potri.018G149900.1.v3.0 annot-version=v3.0	1
Conserved	ptc-miR156g	Potri.001G055900	1.5	1	19	1384	1402	UUGACAGAAGAUAGAGAGC	GCUCUCUCUCUUCUGUCAA	Cleavage	pacid=27047287 locus=Potri.001G055900 ID=Potri.001G055900.1.v3.0 annot-version=v3.0	1
Conserved	ptc-miR156h	Potri.016G048500	1.5	1	22	1069	1090	UUGACAGAAGAUAGAGAGCACU	UGUGCUCUCUCUCUUCUGUCAA	Cleavage	pacid=27013584 locus=Potri.016G048500 ID=Potri.016G048500.1.v3.0 annot-version=v3.0	1
Conserved	ptc-miR156h	Potri.018G149900	1.5	1	22	1844	1865	UUGACAGAAGAUAGAGAGCACU	CGUGCUCUCUCUCUUCUGUCAA	Cleavage	pacid=27011140 locus=Potri.018G149900 ID=Potri.018G149900.1.v3.0 annot-version=v3.0	1
Conserved	ptc-miR156h	Potri.001G055900	1.5	1	22	1381	1402	UUGACAGAAGAUAGAGAGCACU	CGUGCUCUCUCUCUUCUGUCAA	Cleavage	pacid=27047287 locus=Potri.001G055900 ID=Potri.001G055900.1.v3.0 annot-version=v3.0	1
Conserved	ptc-miR156h	Potri.004G046700	1.5	1	22	632	653	UUGACAGAAGAUAGAGAGCACU	CAUGCUCUCUCUCUUCUGUCAA	Cleavage	pacid=26993108 locus=Potri.004G046700 ID=Potri.004G046700.1.v3.0 annot-version=v3.0	1
Conserved	ptc-miR156h	Potri.011G055900	1.5	1	22	728	749	UUGACAGAAGAUAGAGAGCACU	CAUGCUCUCUCUCUUCUGUCAA	Cleavage	pacid=27001080 locus=Potri.011G055900 ID=Potri.011G055900.1.v3.0 annot-version=v3.0	1
Conserved	ptc-miR156j	Potri.002G142400	1.5	1	20	1024	1043	UGACAGAAGAUAGAGAGCAC	GUGCUCUCUCUCUUCUGUCA	Translation	pacid=27020501 locus=Potri.002G142400 ID=Potri.002G142400.1.v3.0 annot-version=v3.0	1
Conserved	ptc-miR156j	Potri.015G098900	1.5	1	20	1215	1234	UGACAGAAGAUAGAGAGCAC	GUGCUCUCUCUCUUCUGUCA	Translation	pacid=27019195 locus=Potri.015G098900 ID=Potri.015G098900.1.v3.0 annot-version=v3.0	1
Conserved	ptc-miR156j	Potri.014G057800	1.5	1	20	1147	1166	UGACAGAAGAUAGAGAGCAC	GUGCUCUCUCUCUUCUGUCA	Translation	pacid=27034704 locus=Potri.014G057800 ID=Potri.014G057800.1.v3.0 annot-version=v3.0	1
Conserved	ptc-miR156j	Potri.016G048500	1.5	1	20	1070	1089	UGACAGAAGAUAGAGAGCAC	GUGCUCUCUCUCUUCUGUCA	Translation	pacid=27013584 locus=Potri.016G048500 ID=Potri.016G048500.1.v3.0 annot-version=v3.0	1
Conserved	ptc-miR156j	Potri.001G058600	1.5	1	20	1407	1426	UGACAGAAGAUAGAGAGCAC	GUGCUCUCUCUCUUCUGUCA	Translation	pacid=27044474 locus=Potri.001G058600 ID=Potri.001G058600.1.v3.0 annot-version=v3.0	1
Conserved	ptc-miR156j	Potri.003G169400	1.5	1	20	1467	1486	UGACAGAAGAUAGAGAGCAC	GUGCUCUCUCUCUUCUGUCA	Translation	pacid=26997405 locus=Potri.003G169400 ID=Potri.003G169400.1.v3.0 annot-version=v3.0	1
Conserved	ptc-miR156j	Potri.010G154300	1.5	1	20	1175	1194	UGACAGAAGAUAGAGAGCAC	GUGCUCUCUCUCUUCUGUCA	Translation	pacid=26982936 locus=Potri.010G154300 ID=Potri.010G154300.1.v3.0 annot-version=v3.0	1
Conserved	ptc-miR156j	Potri.008G097900	1.5	1	20	1741	1760	UGACAGAAGAUAGAGAGCAC	GUGCUCUCUCUCUUCUGUCA	Translation	pacid=27038682 locus=Potri.008G097900 ID=Potri.008G097900.1.v3.0 annot-version=v3.0	1
Conserved	ptc-miR156j	Potri.018G149900	1.5	1	20	1845	1864	UGACAGAAGAUAGAGAGCAC	GUGCUCUCUCUCUUCUGUCA	Translation	pacid=27011140 locus=Potri.018G149900 ID=Potri.018G149900.1.v3.0 annot-version=v3.0	1
Conserved	ptc-miR156j	Potri.001G055900	1.5	1	20	1382	1401	UGACAGAAGAUAGAGAGCAC	GUGCUCUCUCUCUUCUGUCA	Translation	pacid=27047287 locus=Potri.001G055900 ID=Potri.001G055900.1.v3.0 annot-version=v3.0	1
Conserved	ptc-miR156j	Potri.004G046700	1.5	1	20	633	652	UGACAGAAGAUAGAGAGCAC	AUGCUCUCUCUCUUCUGUCA	Translation	pacid=26993108 locus=Potri.004G046700 ID=Potri.004G046700.1.v3.0 annot-version=v3.0	1
Conserved	ptc-miR156j	Potri.011G055900	1.5	1	20	729	748	UGACAGAAGAUAGAGAGCAC	AUGCUCUCUCUCUUCUGUCA	Translation	pacid=27001080 locus=Potri.011G055900 ID=Potri.011G055900.1.v3.0 annot-version=v3.0	2
Conserved	ptc-miR156j	Potri.007G138800	1.5	1	20	984	1003	UGACAGAAGAUAGAGAGCAC	UUGCUCUCUCUCUUCUGUCA	Translation	pacid=27016317 locus=Potri.007G138800 ID=Potri.007G138800.1.v3.0 annot-version=v3.0	1
Conserved	ptc-miR156j	Potri.012G131300	1.5	1	20	728	747	UGACAGAAGAUAGAGAGCAC	AUGCUUUCUGUCUUCUGUUA	Cleavage	pacid=27050792 locus=Potri.012G131300 ID=Potri.012G131300.1.v3.0 annot-version=v3.0	1
Conserved	ptc-miR159a	Potri.010G157700	1.5	1	20	995	1014	UUUGGAUUGAAGGGAGCUCU	AGAGUUUCUUUCAAUCCAAA	Cleavage	pacid=26982699 locus=Potri.010G157700 ID=Potri.010G157700.1.v3.0 annot-version=v3.0	1
Conserved	ptc-miR159b	Potri.010G157700	1.5	1	20	995	1014	UUUGGAUUGAAGGGAGCUCU	AGAGUUUCUUUCAAUCCAAA	Cleavage	pacid=26982699 locus=Potri.010G157700 ID=Potri.010G157700.1.v3.0 annot-version=v3.0	1
Conserved	ptc-miR160e	Potri.017G031700	1.5	1	20	1139	1158	UGCCUGGCUCCCUGAAUGCC	AGCUUUCAGGGAGCCGGGCA	Cleavage	pacid=26984547 locus=Potri.017G031700 ID=Potri.017G031700.1.v3.0 annot-version=v3.0	1
Conserved	ptc-miR160f	Potri.017G031700	1.5	1	20	1139	1158	UGCCUGGCUCCCUGAAUGCC	AGCUUUCAGGGAGCCGGGCA	Cleavage	pacid=26984547 locus=Potri.017G031700 ID=Potri.017G031700.1.v3.0 annot-version=v3.0	1
Conserved	ptc-miR164a	Potri.001G262300	1.5	1	20	188	207	UGGAGAAGCAGGGCACGUGC	GCACGUCCUCUGCUUCUCCA	Cleavage	pacid=27042850 locus=Potri.001G262300 ID=Potri.001G262300.1.v3.0 annot-version=v3.0	1
Conserved	ptc-miR164a	Potri.017G086200	1.5	1	20	868	887	UGGAGAAGCAGGGCACGUGC	UCACGUGACCUGCUUCUCCA	Cleavage	pacid=26984232 locus=Potri.017G086200 ID=Potri.017G086200.1.v3.0 annot-version=v3.0	1
Conserved	ptc-miR164b	Potri.001G262300	1.5	1	20	188	207	UGGAGAAGCAGGGCACGUGC	GCACGUCCUCUGCUUCUCCA	Cleavage	pacid=27042850 locus=Potri.001G262300 ID=Potri.001G262300.1.v3.0 annot-version=v3.0	1
Conserved	ptc-miR164b	Potri.017G086200	1.5	1	20	868	887	UGGAGAAGCAGGGCACGUGC	UCACGUGACCUGCUUCUCCA	Cleavage	pacid=26984232 locus=Potri.017G086200 ID=Potri.017G086200.1.v3.0 annot-version=v3.0	1
Conserved	ptc-miR164c	Potri.001G262300	1.5	1	20	188	207	UGGAGAAGCAGGGCACGUGC	GCACGUCCUCUGCUUCUCCA	Cleavage	pacid=27042850 locus=Potri.001G262300 ID=Potri.001G262300.1.v3.0 annot-version=v3.0	1
Conserved	ptc-miR164c	Potri.017G086200	1.5	1	20	868	887	UGGAGAAGCAGGGCACGUGC	UCACGUGACCUGCUUCUCCA	Cleavage	pacid=26984232 locus=Potri.017G086200 ID=Potri.017G086200.1.v3.0 annot-version=v3.0	1
Conserved	ptc-miR164d	Potri.001G262300	1.5	1	20	188	207	UGGAGAAGCAGGGCACGUGC	GCACGUCCUCUGCUUCUCCA	Cleavage	pacid=27042850 locus=Potri.001G262300 ID=Potri.001G262300.1.v3.0 annot-version=v3.0	1
Conserved	ptc-miR164d	Potri.017G086200	1.5	1	20	868	887	UGGAGAAGCAGGGCACGUGC	UCACGUGACCUGCUUCUCCA	Cleavage	pacid=26984232 locus=Potri.017G086200 ID=Potri.017G086200.1.v3.0 annot-version=v3.0	1
Conserved	ptc-miR166a	Potri.001G372300	1.5	1	21	1128	1148	UCGGACCAGGCUUCAUUCCCC	UUGGUAUGAAGCCUGGUCCGG	Cleavage	pacid=27048592 locus=Potri.001G372300 ID=Potri.001G372300.1.v3.0 annot-version=v3.0	1
Conserved	ptc-miR166b	Potri.001G372300	1.5	1	21	1128	1148	UCGGACCAGGCUUCAUUCCCC	UUGGUAUGAAGCCUGGUCCGG	Cleavage	pacid=27048592 locus=Potri.001G372300 ID=Potri.001G372300.1.v3.0 annot-version=v3.0	1
Conserved	ptc-miR166c	Potri.001G372300	1.5	1	21	1128	1148	UCGGACCAGGCUUCAUUCCCC	UUGGUAUGAAGCCUGGUCCGG	Cleavage	pacid=27048592 locus=Potri.001G372300 ID=Potri.001G372300.1.v3.0 annot-version=v3.0	1
Conserved	ptc-miR166d	Potri.001G372300	1.5	1	21	1128	1148	UCGGACCAGGCUUCAUUCCCC	UUGGUAUGAAGCCUGGUCCGG	Cleavage	pacid=27048592 locus=Potri.001G372300 ID=Potri.001G372300.1.v3.0 annot-version=v3.0	1
Conserved	ptc-miR166e	Potri.001G372300	1.5	1	21	1128	1148	UCGGACCAGGCUUCAUUCCCC	UUGGUAUGAAGCCUGGUCCGG	Cleavage	pacid=27048592 locus=Potri.001G372300 ID=Potri.001G372300.1.v3.0 annot-version=v3.0	1
Conserved	ptc-miR166f	Potri.001G372300	1.5	1	21	1128	1148	UCGGACCAGGCUUCAUUCCCC	UUGGUAUGAAGCCUGGUCCGG	Cleavage	pacid=27048592 locus=Potri.001G372300 ID=Potri.001G372300.1.v3.0 annot-version=v3.0	1
Conserved	ptc-miR166g	Potri.001G372300	1.5	1	21	1128	1148	UCGGACCAGGCUUCAUUCCCC	UUGGUAUGAAGCCUGGUCCGG	Cleavage	pacid=27048592 locus=Potri.001G372300 ID=Potri.001G372300.1.v3.0 annot-version=v3.0	1
Conserved	ptc-miR166h	Potri.001G372300	1.5	1	21	1128	1148	UCGGACCAGGCUUCAUUCCCC	UUGGUAUGAAGCCUGGUCCGG	Cleavage	pacid=27048592 locus=Potri.001G372300 ID=Potri.001G372300.1.v3.0 annot-version=v3.0	1
Conserved	ptc-miR166i	Potri.001G372300	1.5	1	21	1128	1148	UCGGACCAGGCUUCAUUCCCC	UUGGUAUGAAGCCUGGUCCGG	Cleavage	pacid=27048592 locus=Potri.001G372300 ID=Potri.001G372300.1.v3.0 annot-version=v3.0	1
Conserved	ptc-miR166j	Potri.001G372300	1.5	1	21	1128	1148	UCGGACCAGGCUUCAUUCCCC	UUGGUAUGAAGCCUGGUCCGG	Cleavage	pacid=27048592 locus=Potri.001G372300 ID=Potri.001G372300.1.v3.0 annot-version=v3.0	1
Conserved	ptc-miR166k	Potri.001G372300	1.5	1	21	1128	1148	UCGGACCAGGCUUCAUUCCCC	UUGGUAUGAAGCCUGGUCCGG	Cleavage	pacid=27048592 locus=Potri.001G372300 ID=Potri.001G372300.1.v3.0 annot-version=v3.0	1
Conserved	ptc-miR166l	Potri.001G372300	1.5	1	21	1128	1148	UCGGACCAGGCUUCAUUCCCC	UUGGUAUGAAGCCUGGUCCGG	Cleavage	pacid=27048592 locus=Potri.001G372300 ID=Potri.001G372300.1.v3.0 annot-version=v3.0	1
Conserved	ptc-miR166m	Potri.001G372300	1.5	1	21	1128	1148	UCGGACCAGGCUUCAUUCCCC	UUGGUAUGAAGCCUGGUCCGG	Cleavage	pacid=27048592 locus=Potri.001G372300 ID=Potri.001G372300.1.v3.0 annot-version=v3.0	1
Conserved	ptc-miR166q	Potri.001G372300	1.5	1	21	1128	1148	UCGGACCAGGCUUCAUUCCUU	UUGGUAUGAAGCCUGGUCCGG	Cleavage	pacid=27048592 locus=Potri.001G372300 ID=Potri.001G372300.1.v3.0 annot-version=v3.0	1
Conserved	ptc-miR169ac	Potri.006G201900	1.5	1	20	1353	1372	UAGCCAAGGACGACUUGCCC	GGGCAAGUCGUUCUUGGCUC	Cleavage	pacid=27005424 locus=Potri.006G201900 ID=Potri.006G201900.1.v3.0 annot-version=v3.0	1
Conserved	ptc-miR169ac	Potri.016G068200	1.5	1	20	1471	1490	UAGCCAAGGACGACUUGCCC	GGGCAAGUCGUUCUUGGCUC	Cleavage	pacid=27013006 locus=Potri.016G068200 ID=Potri.016G068200.1.v3.0 annot-version=v3.0	1
Conserved	ptc-miR169ad	Potri.006G201900	1.5	1	20	1353	1372	UAGCCAAGGACGACUUGCCC	GGGCAAGUCGUUCUUGGCUC	Cleavage	pacid=27005424 locus=Potri.006G201900 ID=Potri.006G201900.1.v3.0 annot-version=v3.0	1
Conserved	ptc-miR169ad	Potri.016G068200	1.5	1	20	1471	1490	UAGCCAAGGACGACUUGCCC	GGGCAAGUCGUUCUUGGCUC	Cleavage	pacid=27013006 locus=Potri.016G068200 ID=Potri.016G068200.1.v3.0 annot-version=v3.0	1
Conserved	ptc-miR169ae	Potri.006G201900	1.5	1	20	1353	1372	UAGCCAAGGACGACUUGCCC	GGGCAAGUCGUUCUUGGCUC	Cleavage	pacid=27005424 locus=Potri.006G201900 ID=Potri.006G201900.1.v3.0 annot-version=v3.0	1
Conserved	ptc-miR169ae	Potri.016G068200	1.5	1	20	1471	1490	UAGCCAAGGACGACUUGCCC	GGGCAAGUCGUUCUUGGCUC	Cleavage	pacid=27013006 locus=Potri.016G068200 ID=Potri.016G068200.1.v3.0 annot-version=v3.0	1
Conserved	ptc-miR169af	Potri.006G201900	1.5	1	20	1353	1372	UAGCCAAGGACGACUUGCCC	GGGCAAGUCGUUCUUGGCUC	Cleavage	pacid=27005424 locus=Potri.006G201900 ID=Potri.006G201900.1.v3.0 annot-version=v3.0	1
Conserved	ptc-miR169af	Potri.016G068200	1.5	1	20	1471	1490	UAGCCAAGGACGACUUGCCC	GGGCAAGUCGUUCUUGGCUC	Cleavage	pacid=27013006 locus=Potri.016G068200 ID=Potri.016G068200.1.v3.0 annot-version=v3.0	1
Conserved	ptc-miR169q	Potri.006G201900	1.5	1	22	1351	1372	UAGCCAAGGACGACUUGCCUGU	AAGGGCAAGUCGUUCUUGGCUC	Cleavage	pacid=27005424 locus=Potri.006G201900 ID=Potri.006G201900.1.v3.0 annot-version=v3.0	1
Conserved	ptc-miR169q	Potri.016G068200	1.5	1	22	1469	1490	UAGCCAAGGACGACUUGCCUGU	UAGGGCAAGUCGUUCUUGGCUC	Cleavage	pacid=27013006 locus=Potri.016G068200 ID=Potri.016G068200.1.v3.0 annot-version=v3.0	1
Conserved	ptc-miR169u	Potri.006G201900	1.5	1	20	1353	1372	UAGCCAAGGACGACUUGCCU	GGGCAAGUCGUUCUUGGCUC	Cleavage	pacid=27005424 locus=Potri.006G201900 ID=Potri.006G201900.1.v3.0 annot-version=v3.0	1
Conserved	ptc-miR169u	Potri.016G068200	1.5	1	20	1471	1490	UAGCCAAGGACGACUUGCCU	GGGCAAGUCGUUCUUGGCUC	Cleavage	pacid=27013006 locus=Potri.016G068200 ID=Potri.016G068200.1.v3.0 annot-version=v3.0	1
Conserved	ptc-miR172a	Potri.006G132400	1.5	1	21	1468	1488	AGAAUCUUGAUGAUGCUGCAU	CUGCAGCAUCAUCAGGAUUCG	Cleavage	pacid=27006172 locus=Potri.006G132400 ID=Potri.006G132400.1.v3.0 annot-version=v3.0	1
Conserved	ptc-miR172a	Potri.016G084500	1.5	1	21	1748	1768	AGAAUCUUGAUGAUGCUGCAU	CUGCAGCAUCAUCAGGAUUCG	Cleavage	pacid=27013549 locus=Potri.016G084500 ID=Potri.016G084500.1.v3.0 annot-version=v3.0	1
Conserved	ptc-miR172a	Potri.007G046200	1.5	1	21	2138	2158	AGAAUCUUGAUGAUGCUGCAU	CUGCAGCAUCAUCAGGAUUCC	Cleavage	pacid=27016390 locus=Potri.007G046200 ID=Potri.007G046200.1.v3.0 annot-version=v3.0	2
Conserved	ptc-miR172a	Potri.015G099400	1.5	1	21	77	97	AGAAUCUUGAUGAUGCUGCAU	CAGCAUCAUCAUCAAGAUUUU	Cleavage	pacid=27019417 locus=Potri.015G099400 ID=Potri.015G099400.1.v3.0 annot-version=v3.0	1
Conserved	ptc-miR172c	Potri.006G132400	1.5	1	21	1468	1488	AGAAUCUUGAUGAUGCUGCAU	CUGCAGCAUCAUCAGGAUUCG	Cleavage	pacid=27006172 locus=Potri.006G132400 ID=Potri.006G132400.1.v3.0 annot-version=v3.0	1
Conserved	ptc-miR172c	Potri.016G084500	1.5	1	21	1748	1768	AGAAUCUUGAUGAUGCUGCAU	CUGCAGCAUCAUCAGGAUUCG	Cleavage	pacid=27013549 locus=Potri.016G084500 ID=Potri.016G084500.1.v3.0 annot-version=v3.0	1
Conserved	ptc-miR172c	Potri.007G046200	1.5	1	21	2138	2158	AGAAUCUUGAUGAUGCUGCAU	CUGCAGCAUCAUCAGGAUUCC	Cleavage	pacid=27016390 locus=Potri.007G046200 ID=Potri.007G046200.1.v3.0 annot-version=v3.0	2
Conserved	ptc-miR172c	Potri.015G099400	1.5	1	21	77	97	AGAAUCUUGAUGAUGCUGCAU	CAGCAUCAUCAUCAAGAUUUU	Cleavage	pacid=27019417 locus=Potri.015G099400 ID=Potri.015G099400.1.v3.0 annot-version=v3.0	1
Conserved	ptc-miR172f	Potri.006G132400	1.5	1	21	1468	1488	AGAAUCUUGAUGAUGCUGCAU	CUGCAGCAUCAUCAGGAUUCG	Cleavage	pacid=27006172 locus=Potri.006G132400 ID=Potri.006G132400.1.v3.0 annot-version=v3.0	1
Conserved	ptc-miR172f	Potri.016G084500	1.5	1	21	1748	1768	AGAAUCUUGAUGAUGCUGCAU	CUGCAGCAUCAUCAGGAUUCG	Cleavage	pacid=27013549 locus=Potri.016G084500 ID=Potri.016G084500.1.v3.0 annot-version=v3.0	1
Conserved	ptc-miR172f	Potri.007G046200	1.5	1	21	2138	2158	AGAAUCUUGAUGAUGCUGCAU	CUGCAGCAUCAUCAGGAUUCC	Cleavage	pacid=27016390 locus=Potri.007G046200 ID=Potri.007G046200.1.v3.0 annot-version=v3.0	2
Conserved	ptc-miR172f	Potri.015G099400	1.5	1	21	77	97	AGAAUCUUGAUGAUGCUGCAU	CAGCAUCAUCAUCAAGAUUUU	Cleavage	pacid=27019417 locus=Potri.015G099400 ID=Potri.015G099400.1.v3.0 annot-version=v3.0	1
Conserved	ptc-miR319a	Potri.001G036000	1.5	1	20	1282	1301	UUGGACUGAAGGGAGCUCCC	UGGAGCUCCCUUCACUCCAA	Cleavage	pacid=27045653 locus=Potri.001G036000 ID=Potri.001G036000.1.v3.0 annot-version=v3.0	1
Conserved	ptc-miR319b	Potri.001G036000	1.5	1	20	1282	1301	UUGGACUGAAGGGAGCUCCC	UGGAGCUCCCUUCACUCCAA	Cleavage	pacid=27045653 locus=Potri.001G036000 ID=Potri.001G036000.1.v3.0 annot-version=v3.0	1
Conserved	ptc-miR319e	Potri.001G036000	1.5	1	20	1282	1301	UUGGACUGAAGGGAGCUCCU	UGGAGCUCCCUUCACUCCAA	Cleavage	pacid=27045653 locus=Potri.001G036000 ID=Potri.001G036000.1.v3.0 annot-version=v3.0	1
Conserved	ptc-miR319f	Potri.001G036000	1.5	1	22	1280	1301	UUGGACUGAAGGGAGCUCCUUC	GUUGGAGCUCCCUUCACUCCAA	Cleavage	pacid=27045653 locus=Potri.001G036000 ID=Potri.001G036000.1.v3.0 annot-version=v3.0	1
Conserved	ptc-miR319g	Potri.001G036000	1.5	1	22	1280	1301	UUGGACUGAAGGGAGCUCCUUC	GUUGGAGCUCCCUUCACUCCAA	Cleavage	pacid=27045653 locus=Potri.001G036000 ID=Potri.001G036000.1.v3.0 annot-version=v3.0	1
Conserved	ptc-miR319h	Potri.001G036000	1.5	1	20	1282	1301	UUGGACUGAAGGGAGCUCCU	UGGAGCUCCCUUCACUCCAA	Cleavage	pacid=27045653 locus=Potri.001G036000 ID=Potri.001G036000.1.v3.0 annot-version=v3.0	1
Conserved	ptc-miR395a	Potri.012G001400	1.5	1	19	1186	1204	UGAAGGGUUUGGAGGAACU	AGUUUCUUCGAACCCUUCA	Cleavage	pacid=27051097 locus=Potri.012G001400 ID=Potri.012G001400.1.v3.0 annot-version=v3.0	2
Conserved	ptc-miR395a	Potri.010G081200	1.5	1	19	594	612	UGAAGGGUUUGGAGGAACU	AGUUCCUCCAAACACUUCA	Cleavage	pacid=26980243 locus=Potri.010G081200 ID=Potri.010G081200.1.v3.0 annot-version=v3.0	1
Conserved	ptc-miR395b	Potri.010G081200	1.5	1	21	593	613	CUGAAGUGUUUGGGGGAACUC	GAGUUCCUCCAAACACUUCAU	Cleavage	pacid=26980243 locus=Potri.010G081200 ID=Potri.010G081200.1.v3.0 annot-version=v3.0	1
Conserved	ptc-miR395e	Potri.010G081200	1.5	1	21	593	613	CUGAAGUGUUUGGGGGAACUC	GAGUUCCUCCAAACACUUCAU	Cleavage	pacid=26980243 locus=Potri.010G081200 ID=Potri.010G081200.1.v3.0 annot-version=v3.0	1
Conserved	ptc-miR395f	Potri.010G081200	1.5	1	21	593	613	CUGAAGUGUUUGGGGGAACUC	GAGUUCCUCCAAACACUUCAU	Cleavage	pacid=26980243 locus=Potri.010G081200 ID=Potri.010G081200.1.v3.0 annot-version=v3.0	1
Conserved	ptc-miR395k	Potri.010G081200	1.5	1	21	593	613	CUGAAGUGUUUGGGGGAACUC	GAGUUCCUCCAAACACUUCAU	Cleavage	pacid=26980243 locus=Potri.010G081200 ID=Potri.010G081200.1.v3.0 annot-version=v3.0	1
Conserved	ptc-miR396a	Potri.018G127000	1.5	1	20	214	233	UUCCACAGCUUUCUUGAACU	AGCUCAAGAAAGCUGUGGGA	Cleavage	pacid=27011319 locus=Potri.018G127000 ID=Potri.018G127000.1.v3.0 annot-version=v3.0	1
Conserved	ptc-miR396b	Potri.018G127000	1.5	1	20	214	233	UUCCACAGCUUUCUUGAACU	AGCUCAAGAAAGCUGUGGGA	Cleavage	pacid=27011319 locus=Potri.018G127000 ID=Potri.018G127000.1.v3.0 annot-version=v3.0	1
Conserved	ptc-miR396c	Potri.018G127000	1.5	1	21	213	233	UUCCACAGCUUUCUUGAACUU	AAGCUCAAGAAAGCUGUGGGA	Cleavage	pacid=27011319 locus=Potri.018G127000 ID=Potri.018G127000.1.v3.0 annot-version=v3.0	1
Conserved	ptc-miR396e	Potri.018G127000	1.5	1	20	214	233	UUCCACAGCUUUCUUGAACU	AGCUCAAGAAAGCUGUGGGA	Cleavage	pacid=27011319 locus=Potri.018G127000 ID=Potri.018G127000.1.v3.0 annot-version=v3.0	1
Conserved	ptc-miR399f	Potri.012G135300	1.5	1	21	584	604	UGCCAAAGGAGAAUUGCCCUG	UAGGGCAACUCUCCUUUGGCA	Cleavage	pacid=27049015 locus=Potri.012G135300 ID=Potri.012G135300.1.v3.0 annot-version=v3.0	1
Conserved	ptc-miR399f	Potri.011G052600	1.5	1	21	769	789	UGCCAAAGGAGAAUUGCCCUG	UAGGGCAAAUCUCCUUUGGCA	Cleavage	pacid=27000674 locus=Potri.011G052600 ID=Potri.011G052600.1.v3.0 annot-version=v3.0	5
Conserved	ptc-miR399f	Potri.011G052600	1.5	1	21	1012	1032	UGCCAAAGGAGAAUUGCCCUG	UAGGGCAAAUCUCCUUUGGCA	Cleavage	pacid=27000674 locus=Potri.011G052600 ID=Potri.011G052600.1.v3.0 annot-version=v3.0	5
Conserved	ptc-miR399f	Potri.011G052600	1.5	1	21	959	979	UGCCAAAGGAGAAUUGCCCUG	UUGGGCAAAUCUCCUUUGGCA	Cleavage	pacid=27000674 locus=Potri.011G052600 ID=Potri.011G052600.1.v3.0 annot-version=v3.0	5
Conserved	ptc-miR399f	Potri.001G415800	1.5	1	21	1033	1053	UGCCAAAGGAGAAUUGCCCUG	GUGGGAAAUUCUUCUUUGGCA	Cleavage	pacid=27043466 locus=Potri.001G415800 ID=Potri.001G415800.1.v3.0 annot-version=v3.0	1
Conserved	ptc-miR399g	Potri.012G135300	1.5	1	21	584	604	UGCCAAAGGAGAAUUGCCCUG	UAGGGCAACUCUCCUUUGGCA	Cleavage	pacid=27049015 locus=Potri.012G135300 ID=Potri.012G135300.1.v3.0 annot-version=v3.0	1
Conserved	ptc-miR399g	Potri.011G052600	1.5	1	21	769	789	UGCCAAAGGAGAAUUGCCCUG	UAGGGCAAAUCUCCUUUGGCA	Cleavage	pacid=27000674 locus=Potri.011G052600 ID=Potri.011G052600.1.v3.0 annot-version=v3.0	5
Conserved	ptc-miR399g	Potri.011G052600	1.5	1	21	1012	1032	UGCCAAAGGAGAAUUGCCCUG	UAGGGCAAAUCUCCUUUGGCA	Cleavage	pacid=27000674 locus=Potri.011G052600 ID=Potri.011G052600.1.v3.0 annot-version=v3.0	5
Conserved	ptc-miR399g	Potri.011G052600	1.5	1	21	959	979	UGCCAAAGGAGAAUUGCCCUG	UUGGGCAAAUCUCCUUUGGCA	Cleavage	pacid=27000674 locus=Potri.011G052600 ID=Potri.011G052600.1.v3.0 annot-version=v3.0	5
Conserved	ptc-miR399g	Potri.001G415800	1.5	1	21	1033	1053	UGCCAAAGGAGAAUUGCCCUG	GUGGGAAAUUCUUCUUUGGCA	Cleavage	pacid=27043466 locus=Potri.001G415800 ID=Potri.001G415800.1.v3.0 annot-version=v3.0	1
Conserved	ptc-miR399i	Potri.011G052600	1.5	1	21	769	789	UGCCAAAGGAGAGUUGCCCUA	UAGGGCAAAUCUCCUUUGGCA	Cleavage	pacid=27000674 locus=Potri.011G052600 ID=Potri.011G052600.1.v3.0 annot-version=v3.0	5
Conserved	ptc-miR399i	Potri.011G052600	1.5	1	21	1012	1032	UGCCAAAGGAGAGUUGCCCUA	UAGGGCAAAUCUCCUUUGGCA	Cleavage	pacid=27000674 locus=Potri.011G052600 ID=Potri.011G052600.1.v3.0 annot-version=v3.0	5
Conserved	ptc-miR399i	Potri.011G052600	1.5	1	21	959	979	UGCCAAAGGAGAGUUGCCCUA	UUGGGCAAAUCUCCUUUGGCA	Cleavage	pacid=27000674 locus=Potri.011G052600 ID=Potri.011G052600.1.v3.0 annot-version=v3.0	5
Conserved	ptc-miR403a	Potri.008G103800	1.5	1	21	67	87	UUAGAUUCACGCACAAACUCG	CUGGUUUGUGCGUGGAUCUGA	Cleavage	pacid=27035791 locus=Potri.008G103800 ID=Potri.008G103800.1.v3.0 annot-version=v3.0	1
Conserved	ptc-miR403b	Potri.008G103800	1.5	1	21	67	87	UUAGAUUCACGCACAAACUCG	CUGGUUUGUGCGUGGAUCUGA	Cleavage	pacid=27035791 locus=Potri.008G103800 ID=Potri.008G103800.1.v3.0 annot-version=v3.0	1
Conserved	ptc-miR403c	Potri.008G103800	1.5	1	21	67	87	UUAGAUUCACGCACAAACUCG	CUGGUUUGUGCGUGGAUCUGA	Cleavage	pacid=27035791 locus=Potri.008G103800 ID=Potri.008G103800.1.v3.0 annot-version=v3.0	1
Conserved	ptc-miR403d	Potri.008G103800	1.5	1	21	67	87	UUAGAUUCACGCACAAACUCG	CUGGUUUGUGCGUGGAUCUGA	Cleavage	pacid=27035791 locus=Potri.008G103800 ID=Potri.008G103800.1.v3.0 annot-version=v3.0	1
Conserved	ptc-miR408	Potri.001G209300	1.5	1	21	85	105	AUGCACUGCCUCUUCCCUGGC	UUCAGGGAAGAGGCAGUGCGA	Cleavage	pacid=27041900 locus=Potri.001G209300 ID=Potri.001G209300.1.v3.0 annot-version=v3.0	1
Conserved	ptc-miR408	Potri.002G073800	1.5	1	21	69	89	AUGCACUGCCUCUUCCCUGGC	UUCAGGGAAGGGGCAGUGCAG	Cleavage	pacid=27020807 locus=Potri.002G073800 ID=Potri.002G073800.1.v3.0 annot-version=v3.0	1
Conserved	ptc-miR408	Potri.002G074000	1.5	1	21	281	301	AUGCACUGCCUCUUCCCUGGC	UUCAGGGAAGGGGCAGUGCAG	Cleavage	pacid=27021488 locus=Potri.002G074000 ID=Potri.002G074000.1.v3.0 annot-version=v3.0	1
Specific	ptc-miR476a	Potri.006G271200	1.5	1	21	1452	1472	UAGUAAUCCUUCUUUGCAAAG	CUUUGUAAAGAAGGAUUGUUA	Cleavage	pacid=27005127 locus=Potri.006G271200 ID=Potri.006G271200.1.v3.0 annot-version=v3.0	1
Specific	ptc-miR476a	Potri.006G271400	1.5	1	21	1567	1587	UAGUAAUCCUUCUUUGCAAAG	CUUUGUAAAGAAGGAUUGUUA	Cleavage	pacid=27003565 locus=Potri.006G271400 ID=Potri.006G271400.1.v3.0 annot-version=v3.0	1
Specific	ptc-miR476a	Potri.006G242500	1.5	1	21	1715	1735	UAGUAAUCCUUCUUUGCAAAG	CUUUGUAAAGAAGGAUUGUUA	Cleavage	pacid=27008045 locus=Potri.006G242500 ID=Potri.006G242500.1.v3.0 annot-version=v3.0	1
Specific	ptc-miR476a	Potri.004G074500	1.5	1	21	1731	1751	UAGUAAUCCUUCUUUGCAAAG	CUUUGUAAAGAAGGAUUGUUA	Cleavage	pacid=26992053 locus=Potri.004G074500 ID=Potri.004G074500.1.v3.0 annot-version=v3.0	1
Specific	ptc-miR476a	Potri.019G021200	1.5	1	21	1691	1711	UAGUAAUCCUUCUUUGCAAAG	CUUUGUAAAGAAGGAUUGUUA	Cleavage	pacid=27026944 locus=Potri.019G021200 ID=Potri.019G021200.1.v3.0 annot-version=v3.0	1
Specific	ptc-miR476a	Potri.006G257300	1.5	1	21	1842	1862	UAGUAAUCCUUCUUUGCAAAG	CUUUGUAAAGAAGGAUUGUUA	Cleavage	pacid=27005752 locus=Potri.006G257300 ID=Potri.006G257300.1.v3.0 annot-version=v3.0	1
Specific	ptc-miR476a	Potri.013G150100	1.5	1	21	1729	1749	UAGUAAUCCUUCUUUGCAAAG	GUUUGCAAAGGAGGGUUGCUA	Cleavage	pacid=26993638 locus=Potri.013G150100 ID=Potri.013G150100.1.v3.0 annot-version=v3.0	1
Specific	ptc-miR478e	Potri.018G086200	1.5	1	24	787	810	UUGACGAGUCUUCUAUUUUUAGGG	UUGCCAAAAUGGAAGGCUUGUCAA	Cleavage	pacid=27011271 locus=Potri.018G086200 ID=Potri.018G086200.1.v3.0 annot-version=v3.0	1
Specific	ptc-miR478e	Potri.006G163900	1.5	1	24	871	894	UUGACGAGUCUUCUAUUUUUAGGG	UUGCCAAAAUGGAAGGCUUGUCAA	Cleavage	pacid=27007879 locus=Potri.006G163900 ID=Potri.006G163900.1.v3.0 annot-version=v3.0	1
Specific	ptc-miR6438a	Potri.005G018000	1.5	1	20	694	713	UUGUACACAGAAUAGGUGAA	UUCACCUUUUCUGUGUACAA	Cleavage	pacid=27027452 locus=Potri.005G018000 ID=Potri.005G018000.1.v3.0 annot-version=v3.0	1
Specific	ptc-miR6438a	Potri.005G014800	1.5	1	20	751	770	UUGUACACAGAAUAGGUGAA	UUCACCUUUUCUGUGUACAA	Cleavage	pacid=27027373 locus=Potri.005G014800 ID=Potri.005G014800.1.v3.0 annot-version=v3.0	1
Specific	ptc-miR6438a	Potri.005G014700	1.5	1	20	697	716	UUGUACACAGAAUAGGUGAA	UUCACCUAUUCUUUGUACAA	Cleavage	pacid=27029397 locus=Potri.005G014700 ID=Potri.005G014700.1.v3.0 annot-version=v3.0	1
Specific	ptc-miR6445a	Potri.010G121500	1.5	1	21	37	57	AUUUUAGGAAGGGAAUGAAUA	CAUUCAUUCCCUUCCAAAAAU	Cleavage	pacid=26980138 locus=Potri.010G121500 ID=Potri.010G121500.1.v3.0 annot-version=v3.0	1
Specific	ptc-miR6445b	Potri.010G121500	1.5	1	21	37	57	AUUUUAGGAAGGGAAUGAAUA	CAUUCAUUCCCUUCCAAAAAU	Cleavage	pacid=26980138 locus=Potri.010G121500 ID=Potri.010G121500.1.v3.0 annot-version=v3.0	1
Specific	ptc-miR6459a	Potri.003G190400	1.5	1	20	316	335	UCGAAUUUGGGCUUGAGAUU	AAUCUCAAGCCUAAGUUUGA	Cleavage	pacid=26997665 locus=Potri.003G190400 ID=Potri.003G190400.1.v3.0 annot-version=v3.0	1
Specific	ptc-miR6459a	Potri.003G190300	1.5	1	20	442	461	UCGAAUUUGGGCUUGAGAUU	AAUCUCAAGCCUAAGUUUGA	Cleavage	pacid=26998057 locus=Potri.003G190300 ID=Potri.003G190300.1.v3.0 annot-version=v3.0	1
Specific	ptc-miR6459a	Potri.003G190700	1.5	1	20	423	442	UCGAAUUUGGGCUUGAGAUU	AAUUUGAAGCCCAAAUUCGA	Cleavage	pacid=26998496 locus=Potri.003G190700 ID=Potri.003G190700.1.v3.0 annot-version=v3.0	1
Specific	ptc-miR6459a	Potri.001G029400	1.5	1	20	456	475	UCGAAUUUGGGCUUGAGAUU	AAUCUAAAGCCCAAGUUCGA	Cleavage	pacid=27041261 locus=Potri.001G029400 ID=Potri.001G029400.1.v3.0 annot-version=v3.0	1
Specific	ptc-miR7817a	Potri.008G047000	1.5	1	20	233	252	UUUGGUUAUUGUCUCGAGAC	GUUUUGAGACAAUAAUCAAA	Cleavage	pacid=27037645 locus=Potri.008G047000 ID=Potri.008G047000.1.v3.0 annot-version=v3.0	1
Specific	ptc-miRN14	Potri.004G235300	1.5	1	23	650	672	UUCUACGAGUUGCUCUGCAGGGG	AGACUGUGGAGCAACUUGUAGAA	Cleavage	pacid=26991412 locus=Potri.004G235300 ID=Potri.004G235300.1.v3.0 annot-version=v3.0	1
Specific	ptc-miRN15	Potri.004G235300	1.5	1	23	650	672	UUCUACGAGUUGCUCUGCAGGGG	AGACUGUGGAGCAACUUGUAGAA	Cleavage	pacid=26991412 locus=Potri.004G235300 ID=Potri.004G235300.1.v3.0 annot-version=v3.0	1
Specific	ptc-miRN7	Potri.004G111500	1.5	1	21	135	155	UUGGGUUCUGUGAUGGAUGUU	UGCCUCCAUCACAGAACCCGA	Cleavage	pacid=26989139 locus=Potri.004G111500 ID=Potri.004G111500.1.v3.0 annot-version=v3.0	1
Specific	ptc-miR1446a	Potri.001G035600	2	1	21	1097	1117	UUCUGAACUCUCUCCCUCAAC	AGUGAGGGAGAGGGUUGAGAA	Cleavage	pacid=27041670 locus=Potri.001G035600 ID=Potri.001G035600.1.v3.0 annot-version=v3.0	1
Specific	ptc-miR1446a	Potri.016G056400	2	1	21	544	564	UUCUGAACUCUCUCCCUCAAC	GGUGGUGGAGAGAGUUCAGAG	Cleavage	pacid=27011947 locus=Potri.016G056400 ID=Potri.016G056400.1.v3.0 annot-version=v3.0	1
Specific	ptc-miR1446b	Potri.001G035600	2	1	21	1097	1117	UUCUGAACUCUCUCCCUCAAC	AGUGAGGGAGAGGGUUGAGAA	Cleavage	pacid=27041670 locus=Potri.001G035600 ID=Potri.001G035600.1.v3.0 annot-version=v3.0	1
Specific	ptc-miR1446b	Potri.016G056400	2	1	21	544	564	UUCUGAACUCUCUCCCUCAAC	GGUGGUGGAGAGAGUUCAGAG	Cleavage	pacid=27011947 locus=Potri.016G056400 ID=Potri.016G056400.1.v3.0 annot-version=v3.0	1
Specific	ptc-miR1446c	Potri.001G035600	2	1	22	1096	1117	UUCUGAACUCUCUCCCUCAACU	GAGUGAGGGAGAGGGUUGAGAA	Cleavage	pacid=27041670 locus=Potri.001G035600 ID=Potri.001G035600.1.v3.0 annot-version=v3.0	1
Specific	ptc-miR1446c	Potri.016G056400	2	1	22	543	564	UUCUGAACUCUCUCCCUCAACU	UGGUGGUGGAGAGAGUUCAGAG	Cleavage	pacid=27011947 locus=Potri.016G056400 ID=Potri.016G056400.1.v3.0 annot-version=v3.0	1
Specific	ptc-miR1446d	Potri.001G035600	2	1	22	1096	1117	UUCUGAACUCUCUCCCUCAACU	GAGUGAGGGAGAGGGUUGAGAA	Cleavage	pacid=27041670 locus=Potri.001G035600 ID=Potri.001G035600.1.v3.0 annot-version=v3.0	1
Specific	ptc-miR1446d	Potri.016G056400	2	1	22	543	564	UUCUGAACUCUCUCCCUCAACU	UGGUGGUGGAGAGAGUUCAGAG	Cleavage	pacid=27011947 locus=Potri.016G056400 ID=Potri.016G056400.1.v3.0 annot-version=v3.0	1
Specific	ptc-miR1446e	Potri.001G035600	2	1	22	1096	1117	UUCUGAACUCUCUCCCUCAACU	GAGUGAGGGAGAGGGUUGAGAA	Cleavage	pacid=27041670 locus=Potri.001G035600 ID=Potri.001G035600.1.v3.0 annot-version=v3.0	1
Specific	ptc-miR1446e	Potri.016G056400	2	1	22	543	564	UUCUGAACUCUCUCCCUCAACU	UGGUGGUGGAGAGAGUUCAGAG	Cleavage	pacid=27011947 locus=Potri.016G056400 ID=Potri.016G056400.1.v3.0 annot-version=v3.0	1
Specific	ptc-miR1447	Potri.019G108200	2	1	21	1429	1449	CAGAAUUGCAGUGCCUUGAUU	AAUGAAGGCACUGCAAUUCUU	Cleavage	pacid=27026807 locus=Potri.019G108200 ID=Potri.019G108200.1.v3.0 annot-version=v3.0	1
Specific	ptc-miR1447	Potri.019G106000	2	1	21	1426	1446	CAGAAUUGCAGUGCCUUGAUU	AAUGAAGGCACUGCAAUUCUU	Cleavage	pacid=27026282 locus=Potri.019G106000 ID=Potri.019G106000.1.v3.0 annot-version=v3.0	1
Specific	ptc-miR1448	Potri.011G067000	2	1	21	2643	2663	UAUGGGAGGAUUGGACAGUAC	CAAUUGUUCAAUCCUCCUAUG	Cleavage	pacid=27001372 locus=Potri.011G067000 ID=Potri.011G067000.1.v3.0 annot-version=v3.0	1
Conserved	ptc-miR156a	Potri.012G100700	2	1	20	1077	1096	UGACAGAAGAGAGUGAGCAC	GCGCUCUCUCUCUUCUGUCA	Cleavage	pacid=27049825 locus=Potri.012G100700 ID=Potri.012G100700.1.v3.0 annot-version=v3.0	1
Conserved	ptc-miR156a	Potri.001G294400	2	1	20	108	127	UGACAGAAGAGAGUGAGCAC	AUGCUUCCUCUCUUUUGUCA	Cleavage	pacid=27046227 locus=Potri.001G294400 ID=Potri.001G294400.1.v3.0 annot-version=v3.0	1
Conserved	ptc-miR156b	Potri.012G100700	2	1	20	1077	1096	UGACAGAAGAGAGUGAGCAC	GCGCUCUCUCUCUUCUGUCA	Cleavage	pacid=27049825 locus=Potri.012G100700 ID=Potri.012G100700.1.v3.0 annot-version=v3.0	1
Conserved	ptc-miR156b	Potri.001G294400	2	1	20	108	127	UGACAGAAGAGAGUGAGCAC	AUGCUUCCUCUCUUUUGUCA	Cleavage	pacid=27046227 locus=Potri.001G294400 ID=Potri.001G294400.1.v3.0 annot-version=v3.0	1
Conserved	ptc-miR156c	Potri.012G100700	2	1	20	1077	1096	UGACAGAAGAGAGUGAGCAC	GCGCUCUCUCUCUUCUGUCA	Cleavage	pacid=27049825 locus=Potri.012G100700 ID=Potri.012G100700.1.v3.0 annot-version=v3.0	1
Conserved	ptc-miR156c	Potri.001G294400	2	1	20	108	127	UGACAGAAGAGAGUGAGCAC	AUGCUUCCUCUCUUUUGUCA	Cleavage	pacid=27046227 locus=Potri.001G294400 ID=Potri.001G294400.1.v3.0 annot-version=v3.0	1
Conserved	ptc-miR156d	Potri.012G100700	2	1	20	1077	1096	UGACAGAAGAGAGUGAGCAC	GCGCUCUCUCUCUUCUGUCA	Cleavage	pacid=27049825 locus=Potri.012G100700 ID=Potri.012G100700.1.v3.0 annot-version=v3.0	1
Conserved	ptc-miR156d	Potri.001G294400	2	1	20	108	127	UGACAGAAGAGAGUGAGCAC	AUGCUUCCUCUCUUUUGUCA	Cleavage	pacid=27046227 locus=Potri.001G294400 ID=Potri.001G294400.1.v3.0 annot-version=v3.0	1
Conserved	ptc-miR156e	Potri.012G100700	2	1	20	1077	1096	UGACAGAAGAGAGUGAGCAC	GCGCUCUCUCUCUUCUGUCA	Cleavage	pacid=27049825 locus=Potri.012G100700 ID=Potri.012G100700.1.v3.0 annot-version=v3.0	1
Conserved	ptc-miR156e	Potri.001G294400	2	1	20	108	127	UGACAGAAGAGAGUGAGCAC	AUGCUUCCUCUCUUUUGUCA	Cleavage	pacid=27046227 locus=Potri.001G294400 ID=Potri.001G294400.1.v3.0 annot-version=v3.0	1
Conserved	ptc-miR156f	Potri.012G100700	2	1	20	1077	1096	UGACAGAAGAGAGUGAGCAC	GCGCUCUCUCUCUUCUGUCA	Cleavage	pacid=27049825 locus=Potri.012G100700 ID=Potri.012G100700.1.v3.0 annot-version=v3.0	1
Conserved	ptc-miR156f	Potri.001G294400	2	1	20	108	127	UGACAGAAGAGAGUGAGCAC	AUGCUUCCUCUCUUUUGUCA	Cleavage	pacid=27046227 locus=Potri.001G294400 ID=Potri.001G294400.1.v3.0 annot-version=v3.0	1
Conserved	ptc-miR156g	Potri.010G154300	2	1	19	1177	1195	UUGACAGAAGAUAGAGAGC	GCUCUCUCUCUUCUGUCAG	Cleavage	pacid=26982936 locus=Potri.010G154300 ID=Potri.010G154300.1.v3.0 annot-version=v3.0	1
Conserved	ptc-miR156g	Potri.008G097900	2	1	19	1743	1761	UUGACAGAAGAUAGAGAGC	GCUCUCUCUCUUCUGUCAG	Cleavage	pacid=27038682 locus=Potri.008G097900 ID=Potri.008G097900.1.v3.0 annot-version=v3.0	1
Conserved	ptc-miR156h	Potri.010G154300	2	1	22	1174	1195	UUGACAGAAGAUAGAGAGCACU	UGUGCUCUCUCUCUUCUGUCAG	Cleavage	pacid=26982936 locus=Potri.010G154300 ID=Potri.010G154300.1.v3.0 annot-version=v3.0	1
Conserved	ptc-miR156h	Potri.008G097900	2	1	22	1740	1761	UUGACAGAAGAUAGAGAGCACU	UGUGCUCUCUCUCUUCUGUCAG	Cleavage	pacid=27038682 locus=Potri.008G097900 ID=Potri.008G097900.1.v3.0 annot-version=v3.0	1
Conserved	ptc-miR156j	Potri.013G030900	2	1	20	486	505	UGACAGAAGAUAGAGAGCAC	AUGCUUUCUGUUUUCUGUUA	Cleavage	pacid=26995089 locus=Potri.013G030900 ID=Potri.013G030900.1.v3.0 annot-version=v3.0	1
Conserved	ptc-miR156j	Potri.002G105400	2	1	20	871	890	UGACAGAAGAUAGAGAGCAC	CUUCUUUCUAUCUUCUGUUA	Cleavage	pacid=27024260 locus=Potri.002G105400 ID=Potri.002G105400.1.v3.0 annot-version=v3.0	1
Conserved	ptc-miR159a	Potri.001G414900	2	1	20	573	592	UUUGGAUUGAAGGGAGCUCU	AGAGCUCUCUUCAAUCCCAA	Cleavage	pacid=27046468 locus=Potri.001G414900 ID=Potri.001G414900.1.v3.0 annot-version=v3.0	1
Conserved	ptc-miR159a	Potri.001G409000	2	1	20	573	592	UUUGGAUUGAAGGGAGCUCU	AGAGCUCUCUUCAAUCCCAA	Cleavage	pacid=27040532 locus=Potri.001G409000 ID=Potri.001G409000.1.v3.0 annot-version=v3.0	1
Conserved	ptc-miR159a	Potri.011G125600	2	1	20	573	592	UUUGGAUUGAAGGGAGCUCU	AGAGCUCUCUUCAAUCCCAA	Cleavage	pacid=27002311 locus=Potri.011G125600 ID=Potri.011G125600.1.v3.0 annot-version=v3.0	1
Conserved	ptc-miR159a	Potri.T024300	2	1	20	573	592	UUUGGAUUGAAGGGAGCUCU	AGAGCUCUCUUCAAUCCCAA	Cleavage	pacid=26988991 locus=Potri.T024300 ID=Potri.T024300.1.v3.0 annot-version=v3.0	1
Conserved	ptc-miR159a	Potri.005G149800	2	1	20	1554	1573	UUUGGAUUGAAGGGAGCUCU	GGAGCUCCCUUCAAUUCAGC	Cleavage	pacid=27030606 locus=Potri.005G149800 ID=Potri.005G149800.1.v3.0 annot-version=v3.0	1
Conserved	ptc-miR159a	Potri.014G054700	2	1	20	101	120	UUUGGAUUGAAGGGAGCUCU	GGAGCUCCAUUCGAUCCAAA	Cleavage	pacid=27033074 locus=Potri.014G054700 ID=Potri.014G054700.1.v3.0 annot-version=v3.0	1
Conserved	ptc-miR159b	Potri.001G409000	2	1	20	573	592	UUUGGAUUGAAGGGAGCUCU	AGAGCUCUCUUCAAUCCCAA	Cleavage	pacid=27040532 locus=Potri.001G409000 ID=Potri.001G409000.1.v3.0 annot-version=v3.0	1
Conserved	ptc-miR159b	Potri.001G414900	2	1	20	573	592	UUUGGAUUGAAGGGAGCUCU	AGAGCUCUCUUCAAUCCCAA	Cleavage	pacid=27046468 locus=Potri.001G414900 ID=Potri.001G414900.1.v3.0 annot-version=v3.0	1
Conserved	ptc-miR159b	Potri.011G125600	2	1	20	573	592	UUUGGAUUGAAGGGAGCUCU	AGAGCUCUCUUCAAUCCCAA	Cleavage	pacid=27002311 locus=Potri.011G125600 ID=Potri.011G125600.1.v3.0 annot-version=v3.0	1
Conserved	ptc-miR159b	Potri.T024300	2	1	20	573	592	UUUGGAUUGAAGGGAGCUCU	AGAGCUCUCUUCAAUCCCAA	Cleavage	pacid=26988991 locus=Potri.T024300 ID=Potri.T024300.1.v3.0 annot-version=v3.0	1
Conserved	ptc-miR159b	Potri.005G149800	2	1	20	1554	1573	UUUGGAUUGAAGGGAGCUCU	GGAGCUCCCUUCAAUUCAGC	Cleavage	pacid=27030606 locus=Potri.005G149800 ID=Potri.005G149800.1.v3.0 annot-version=v3.0	1
Conserved	ptc-miR159b	Potri.014G054700	2	1	20	101	120	UUUGGAUUGAAGGGAGCUCU	GGAGCUCCAUUCGAUCCAAA	Cleavage	pacid=27033074 locus=Potri.014G054700 ID=Potri.014G054700.1.v3.0 annot-version=v3.0	1
Conserved	ptc-miR159d	Potri.005G149800	2	1	20	1554	1573	CUUGGAUUGAAGGGAGCUCC	GGAGCUCCCUUCAAUUCAGC	Cleavage	pacid=27030606 locus=Potri.005G149800 ID=Potri.005G149800.1.v3.0 annot-version=v3.0	1
Conserved	ptc-miR159d	Potri.013G145700	2	1	20	828	847	CUUGGAUUGAAGGGAGCUCC	CGGGCUUCCUUCAGUUCAAG	Cleavage	pacid=26994772 locus=Potri.013G145700 ID=Potri.013G145700.1.v3.0 annot-version=v3.0	1
Conserved	ptc-miR162a	Potri.003G147900	2	1	21	591	611	UCGAUAAACCUCUGCAUCCAG	AGGGAUGAAGGGGUUUGUCGA	Cleavage	pacid=26998543 locus=Potri.003G147900 ID=Potri.003G147900.1.v3.0 annot-version=v3.0	1
Conserved	ptc-miR162b	Potri.003G147900	2	1	21	591	611	UCGAUAAACCUCUGCAUCCAG	AGGGAUGAAGGGGUUUGUCGA	Cleavage	pacid=26998543 locus=Potri.003G147900 ID=Potri.003G147900.1.v3.0 annot-version=v3.0	1
Conserved	ptc-miR164a	Potri.010G207200	2	1	20	661	680	UGGAGAAGCAGGGCACGUGC	UUGCUUGCCCUGCUUCUCCA	Cleavage	pacid=26981079 locus=Potri.010G207200 ID=Potri.010G207200.1.v3.0 annot-version=v3.0	1
Conserved	ptc-miR164b	Potri.010G207200	2	1	20	661	680	UGGAGAAGCAGGGCACGUGC	UUGCUUGCCCUGCUUCUCCA	Cleavage	pacid=26981079 locus=Potri.010G207200 ID=Potri.010G207200.1.v3.0 annot-version=v3.0	1
Conserved	ptc-miR164c	Potri.010G207200	2	1	20	661	680	UGGAGAAGCAGGGCACGUGC	UUGCUUGCCCUGCUUCUCCA	Cleavage	pacid=26981079 locus=Potri.010G207200 ID=Potri.010G207200.1.v3.0 annot-version=v3.0	1
Conserved	ptc-miR164d	Potri.010G207200	2	1	20	661	680	UGGAGAAGCAGGGCACGUGC	UUGCUUGCCCUGCUUCUCCA	Cleavage	pacid=26981079 locus=Potri.010G207200 ID=Potri.010G207200.1.v3.0 annot-version=v3.0	1
Conserved	ptc-miR166p	Potri.004G211300	2	1	21	1299	1319	UCGGACCAGGCUCCAUUCCUU	CUGGAAUGAAGCCUGGUCCGG	Cleavage	pacid=26992745 locus=Potri.004G211300 ID=Potri.004G211300.1.v3.0 annot-version=v3.0	1
Conserved	ptc-miR166p	Potri.003G050100	2	1	21	1527	1547	UCGGACCAGGCUCCAUUCCUU	CUGGAAUGAAGCCUGGUCCGG	Cleavage	pacid=26996745 locus=Potri.003G050100 ID=Potri.003G050100.1.v3.0 annot-version=v3.0	1
Conserved	ptc-miR166p	Potri.001G188800	2	1	21	1706	1726	UCGGACCAGGCUCCAUUCCUU	CUGGAAUGAAGCCUGGUCCGG	Cleavage	pacid=27040324 locus=Potri.001G188800 ID=Potri.001G188800.1.v3.0 annot-version=v3.0	1
Conserved	ptc-miR167a	Potri.014G114300	2	1	20	2410	2429	UGAAGCUGCCAGCAUGAUCU	GGAUGAUGUUGGUAGCUUCA	Cleavage	pacid=27032333 locus=Potri.014G114300 ID=Potri.014G114300.1.v3.0 annot-version=v3.0	1
Conserved	ptc-miR167b	Potri.014G114300	2	1	20	2410	2429	UGAAGCUGCCAGCAUGAUCU	GGAUGAUGUUGGUAGCUUCA	Cleavage	pacid=27032333 locus=Potri.014G114300 ID=Potri.014G114300.1.v3.0 annot-version=v3.0	1
Conserved	ptc-miR167c	Potri.014G114300	2	1	20	2410	2429	UGAAGCUGCCAGCAUGAUCU	GGAUGAUGUUGGUAGCUUCA	Cleavage	pacid=27032333 locus=Potri.014G114300 ID=Potri.014G114300.1.v3.0 annot-version=v3.0	1
Conserved	ptc-miR167d	Potri.014G114300	2	1	20	2410	2429	UGAAGCUGCCAGCAUGAUCU	GGAUGAUGUUGGUAGCUUCA	Cleavage	pacid=27032333 locus=Potri.014G114300 ID=Potri.014G114300.1.v3.0 annot-version=v3.0	1
Conserved	ptc-miR167f	Potri.014G114300	2	1	20	2410	2429	UGAAGCUGCCAGCAUGAUCU	GGAUGAUGUUGGUAGCUUCA	Cleavage	pacid=27032333 locus=Potri.014G114300 ID=Potri.014G114300.1.v3.0 annot-version=v3.0	1
Conserved	ptc-miR167g	Potri.014G114300	2	1	20	2410	2429	UGAAGCUGCCAGCAUGAUCU	GGAUGAUGUUGGUAGCUUCA	Cleavage	pacid=27032333 locus=Potri.014G114300 ID=Potri.014G114300.1.v3.0 annot-version=v3.0	1
Conserved	ptc-miR169ac	Potri.006G276700	2	1	20	90	109	UAGCCAAGGACGACUUGCCC	CGGCAAGUUGCCCUUGGCUA	Translation	pacid=27006103 locus=Potri.006G276700 ID=Potri.006G276700.1.v3.0 annot-version=v3.0	1
Conserved	ptc-miR169ad	Potri.006G276700	2	1	20	90	109	UAGCCAAGGACGACUUGCCC	CGGCAAGUUGCCCUUGGCUA	Translation	pacid=27006103 locus=Potri.006G276700 ID=Potri.006G276700.1.v3.0 annot-version=v3.0	1
Conserved	ptc-miR169ae	Potri.006G276700	2	1	20	90	109	UAGCCAAGGACGACUUGCCC	CGGCAAGUUGCCCUUGGCUA	Translation	pacid=27006103 locus=Potri.006G276700 ID=Potri.006G276700.1.v3.0 annot-version=v3.0	1
Conserved	ptc-miR169af	Potri.006G276700	2	1	20	90	109	UAGCCAAGGACGACUUGCCC	CGGCAAGUUGCCCUUGGCUA	Translation	pacid=27006103 locus=Potri.006G276700 ID=Potri.006G276700.1.v3.0 annot-version=v3.0	1
Conserved	ptc-miR169i	Potri.018G064700	2	1	21	1267	1287	UAGCCAAGGAUGACUUGCCUG	CAGGCAAUUCAUCCUUGGCUU	Cleavage	pacid=27010759 locus=Potri.018G064700 ID=Potri.018G064700.1.v3.0 annot-version=v3.0	1
Conserved	ptc-miR169i	Potri.006G145100	2	1	21	1379	1399	UAGCCAAGGAUGACUUGCCUG	CAGGCAAUUCAUCCUUGGCUU	Cleavage	pacid=27006828 locus=Potri.006G145100 ID=Potri.006G145100.1.v3.0 annot-version=v3.0	1
Conserved	ptc-miR169i	Potri.006G201900	2	1	21	1352	1372	UAGCCAAGGAUGACUUGCCUG	AGGGCAAGUCGUUCUUGGCUC	Cleavage	pacid=27005424 locus=Potri.006G201900 ID=Potri.006G201900.1.v3.0 annot-version=v3.0	1
Conserved	ptc-miR169i	Potri.016G068200	2	1	21	1470	1490	UAGCCAAGGAUGACUUGCCUG	AGGGCAAGUCGUUCUUGGCUC	Cleavage	pacid=27013006 locus=Potri.016G068200 ID=Potri.016G068200.1.v3.0 annot-version=v3.0	1
Conserved	ptc-miR169j	Potri.018G064700	2	1	21	1267	1287	UAGCCAAGGAUGACUUGCCUG	CAGGCAAUUCAUCCUUGGCUU	Cleavage	pacid=27010759 locus=Potri.018G064700 ID=Potri.018G064700.1.v3.0 annot-version=v3.0	1
Conserved	ptc-miR169j	Potri.006G145100	2	1	21	1379	1399	UAGCCAAGGAUGACUUGCCUG	CAGGCAAUUCAUCCUUGGCUU	Cleavage	pacid=27006828 locus=Potri.006G145100 ID=Potri.006G145100.1.v3.0 annot-version=v3.0	1
Conserved	ptc-miR169j	Potri.006G201900	2	1	21	1352	1372	UAGCCAAGGAUGACUUGCCUG	AGGGCAAGUCGUUCUUGGCUC	Cleavage	pacid=27005424 locus=Potri.006G201900 ID=Potri.006G201900.1.v3.0 annot-version=v3.0	1
Conserved	ptc-miR169j	Potri.016G068200	2	1	21	1470	1490	UAGCCAAGGAUGACUUGCCUG	AGGGCAAGUCGUUCUUGGCUC	Cleavage	pacid=27013006 locus=Potri.016G068200 ID=Potri.016G068200.1.v3.0 annot-version=v3.0	1
Conserved	ptc-miR169k	Potri.018G064700	2	1	21	1267	1287	UAGCCAAGGAUGACUUGCCUG	CAGGCAAUUCAUCCUUGGCUU	Cleavage	pacid=27010759 locus=Potri.018G064700 ID=Potri.018G064700.1.v3.0 annot-version=v3.0	1
Conserved	ptc-miR169k	Potri.006G145100	2	1	21	1379	1399	UAGCCAAGGAUGACUUGCCUG	CAGGCAAUUCAUCCUUGGCUU	Cleavage	pacid=27006828 locus=Potri.006G145100 ID=Potri.006G145100.1.v3.0 annot-version=v3.0	1
Conserved	ptc-miR169k	Potri.006G201900	2	1	21	1352	1372	UAGCCAAGGAUGACUUGCCUG	AGGGCAAGUCGUUCUUGGCUC	Cleavage	pacid=27005424 locus=Potri.006G201900 ID=Potri.006G201900.1.v3.0 annot-version=v3.0	1
Conserved	ptc-miR169k	Potri.016G068200	2	1	21	1470	1490	UAGCCAAGGAUGACUUGCCUG	AGGGCAAGUCGUUCUUGGCUC	Cleavage	pacid=27013006 locus=Potri.016G068200 ID=Potri.016G068200.1.v3.0 annot-version=v3.0	1
Conserved	ptc-miR169l	Potri.018G064700	2	1	21	1267	1287	UAGCCAAGGAUGACUUGCCUG	CAGGCAAUUCAUCCUUGGCUU	Cleavage	pacid=27010759 locus=Potri.018G064700 ID=Potri.018G064700.1.v3.0 annot-version=v3.0	1
Conserved	ptc-miR169l	Potri.006G145100	2	1	21	1379	1399	UAGCCAAGGAUGACUUGCCUG	CAGGCAAUUCAUCCUUGGCUU	Cleavage	pacid=27006828 locus=Potri.006G145100 ID=Potri.006G145100.1.v3.0 annot-version=v3.0	1
Conserved	ptc-miR169l	Potri.006G201900	2	1	21	1352	1372	UAGCCAAGGAUGACUUGCCUG	AGGGCAAGUCGUUCUUGGCUC	Cleavage	pacid=27005424 locus=Potri.006G201900 ID=Potri.006G201900.1.v3.0 annot-version=v3.0	1
Conserved	ptc-miR169l	Potri.016G068200	2	1	21	1470	1490	UAGCCAAGGAUGACUUGCCUG	AGGGCAAGUCGUUCUUGGCUC	Cleavage	pacid=27013006 locus=Potri.016G068200 ID=Potri.016G068200.1.v3.0 annot-version=v3.0	1
Conserved	ptc-miR169m	Potri.018G064700	2	1	21	1267	1287	UAGCCAAGGAUGACUUGCCUG	CAGGCAAUUCAUCCUUGGCUU	Cleavage	pacid=27010759 locus=Potri.018G064700 ID=Potri.018G064700.1.v3.0 annot-version=v3.0	1
Conserved	ptc-miR169m	Potri.006G145100	2	1	21	1379	1399	UAGCCAAGGAUGACUUGCCUG	CAGGCAAUUCAUCCUUGGCUU	Cleavage	pacid=27006828 locus=Potri.006G145100 ID=Potri.006G145100.1.v3.0 annot-version=v3.0	1
Conserved	ptc-miR169m	Potri.006G201900	2	1	21	1352	1372	UAGCCAAGGAUGACUUGCCUG	AGGGCAAGUCGUUCUUGGCUC	Cleavage	pacid=27005424 locus=Potri.006G201900 ID=Potri.006G201900.1.v3.0 annot-version=v3.0	1
Conserved	ptc-miR169m	Potri.016G068200	2	1	21	1470	1490	UAGCCAAGGAUGACUUGCCUG	AGGGCAAGUCGUUCUUGGCUC	Cleavage	pacid=27013006 locus=Potri.016G068200 ID=Potri.016G068200.1.v3.0 annot-version=v3.0	1
Conserved	ptc-miR169q	Potri.006G276700	2	1	22	88	109	UAGCCAAGGACGACUUGCCUGU	GCCGGCAAGUUGCCCUUGGCUA	Translation	pacid=27006103 locus=Potri.006G276700 ID=Potri.006G276700.1.v3.0 annot-version=v3.0	1
Conserved	ptc-miR169u	Potri.006G276700	2	1	20	90	109	UAGCCAAGGACGACUUGCCU	CGGCAAGUUGCCCUUGGCUA	Translation	pacid=27006103 locus=Potri.006G276700 ID=Potri.006G276700.1.v3.0 annot-version=v3.0	1
Conserved	ptc-miR172a	Potri.009G009100	2	1	21	600	620	AGAAUCUUGAUGAUGCUGCAU	GUGGAGCAUCAUCAAGAUUCA	Cleavage	pacid=26987014 locus=Potri.009G009100 ID=Potri.009G009100.1.v3.0 annot-version=v3.0	1
Conserved	ptc-miR172a	Potri.T076300	2	1	21	965	985	AGAAUCUUGAUGAUGCUGCAU	UGGUAUCAUCAUCAAGGUUCU	Cleavage	pacid=26988949 locus=Potri.T076300 ID=Potri.T076300.1.v3.0 annot-version=v3.0	1
Conserved	ptc-miR172a	Potri.016G008300	2	1	21	1225	1245	AGAAUCUUGAUGAUGCUGCAU	UGGUAUCAUCAUCAAGGUUCU	Cleavage	pacid=27011891 locus=Potri.016G008300 ID=Potri.016G008300.1.v3.0 annot-version=v3.0	1
Conserved	ptc-miR172c	Potri.009G009100	2	1	21	600	620	AGAAUCUUGAUGAUGCUGCAU	GUGGAGCAUCAUCAAGAUUCA	Cleavage	pacid=26987014 locus=Potri.009G009100 ID=Potri.009G009100.1.v3.0 annot-version=v3.0	1
Conserved	ptc-miR172c	Potri.T076300	2	1	21	965	985	AGAAUCUUGAUGAUGCUGCAU	UGGUAUCAUCAUCAAGGUUCU	Cleavage	pacid=26988949 locus=Potri.T076300 ID=Potri.T076300.1.v3.0 annot-version=v3.0	1
Conserved	ptc-miR172c	Potri.016G008300	2	1	21	1225	1245	AGAAUCUUGAUGAUGCUGCAU	UGGUAUCAUCAUCAAGGUUCU	Cleavage	pacid=27011891 locus=Potri.016G008300 ID=Potri.016G008300.1.v3.0 annot-version=v3.0	1
Conserved	ptc-miR172f	Potri.009G009100	2	1	21	600	620	AGAAUCUUGAUGAUGCUGCAU	GUGGAGCAUCAUCAAGAUUCA	Cleavage	pacid=26987014 locus=Potri.009G009100 ID=Potri.009G009100.1.v3.0 annot-version=v3.0	1
Conserved	ptc-miR172f	Potri.T076300	2	1	21	965	985	AGAAUCUUGAUGAUGCUGCAU	UGGUAUCAUCAUCAAGGUUCU	Cleavage	pacid=26988949 locus=Potri.T076300 ID=Potri.T076300.1.v3.0 annot-version=v3.0	1
Conserved	ptc-miR172f	Potri.016G008300	2	1	21	1225	1245	AGAAUCUUGAUGAUGCUGCAU	UGGUAUCAUCAUCAAGGUUCU	Cleavage	pacid=27011891 locus=Potri.016G008300 ID=Potri.016G008300.1.v3.0 annot-version=v3.0	1
Conserved	ptc-miR3627a	Potri.008G000900	2	1	21	375	395	UUCUGUCGCUGGAAAGAUGGU	CUCAUCUUUCCAGCGACCGGA	Cleavage	pacid=27039537 locus=Potri.008G000900 ID=Potri.008G000900.1.v3.0 annot-version=v3.0	1
Conserved	ptc-miR3627a	Potri.012G095300	2	1	21	615	635	UUCUGUCGCUGGAAAGAUGGU	UCCAUCCUUCCAGUGGCAGAA	Cleavage	pacid=27050439 locus=Potri.012G095300 ID=Potri.012G095300.1.v3.0 annot-version=v3.0	1
Conserved	ptc-miR3627a	Potri.008G016100	2	1	21	441	461	UUCUGUCGCUGGAAAGAUGGU	CUCAUCUUUCCAGCGACUGGA	Cleavage	pacid=27036129 locus=Potri.008G016100 ID=Potri.008G016100.1.v3.0 annot-version=v3.0	1
Conserved	ptc-miR3627a	Potri.T125100	2	1	21	518	538	UUCUGUCGCUGGAAAGAUGGU	UAUAUCAUUCCAGUGACAGAA	Cleavage	pacid=27008795 locus=Potri.T125100 ID=Potri.T125100.1.v3.0 annot-version=v3.0	1
Conserved	ptc-miR3627a	Potri.004G115700	2	1	21	601	621	UUCUGUCGCUGGAAAGAUGGU	UAUAUCAUUCCAGUGACAGAA	Cleavage	pacid=26993057 locus=Potri.004G115700 ID=Potri.004G115700.1.v3.0 annot-version=v3.0	1
Conserved	ptc-miR393a	Potri.002G201400	2	1	20	4313	4332	UCCAAAGGGAUCGCAUUGAU	UUGAAUGUGGUCCCUUUGGA	Cleavage	pacid=27024776 locus=Potri.002G201400 ID=Potri.002G201400.1.v3.0 annot-version=v3.0	1
Conserved	ptc-miR393b	Potri.002G201400	2	1	20	4313	4332	UCCAAAGGGAUCGCAUUGAU	UUGAAUGUGGUCCCUUUGGA	Cleavage	pacid=27024776 locus=Potri.002G201400 ID=Potri.002G201400.1.v3.0 annot-version=v3.0	1
Conserved	ptc-miR393c	Potri.002G201400	2	1	21	4312	4332	UCCAAAGGGAUCGCAUUGAUC	AUUGAAUGUGGUCCCUUUGGA	Cleavage	pacid=27024776 locus=Potri.002G201400 ID=Potri.002G201400.1.v3.0 annot-version=v3.0	1
Conserved	ptc-miR395a	Potri.014G040400	2	1	19	175	193	UGAAGGGUUUGGAGGAACU	GGUUCCUCAAAACCCUUCA	Translation	pacid=27032798 locus=Potri.014G040400 ID=Potri.014G040400.1.v3.0 annot-version=v3.0	1
Conserved	ptc-miR395a	Potri.007G108900	2	1	19	67	85	UGAAGGGUUUGGAGGAACU	GGUUCCUCCGAAUCCUUUA	Cleavage	pacid=27014867 locus=Potri.007G108900 ID=Potri.007G108900.1.v3.0 annot-version=v3.0	1
Conserved	ptc-miR395a	Potri.001G237300	2	1	19	980	998	UGAAGGGUUUGGAGGAACU	AGUUCCUUCAAACACUUCA	Cleavage	pacid=27041391 locus=Potri.001G237300 ID=Potri.001G237300.1.v3.0 annot-version=v3.0	1
Conserved	ptc-miR395a	Potri.018G145600	2	1	19	1008	1026	UGAAGGGUUUGGAGGAACU	GGUGCCUUCAAACCCUUCA	Cleavage	pacid=27011040 locus=Potri.018G145600 ID=Potri.018G145600.1.v3.0 annot-version=v3.0	1
Conserved	ptc-miR395a	Potri.004G150700	2	1	19	2007	2025	UGAAGGGUUUGGAGGAACU	ACUUCCUCCAAACCUUUUA	Cleavage	pacid=26989523 locus=Potri.004G150700 ID=Potri.004G150700.1.v3.0 annot-version=v3.0	1
Conserved	ptc-miR395b	Potri.002G092400	2	1	21	45	65	CUGAAGUGUUUGGGGGAACUC	GAGUUCCCUCAAGCACUUCAA	Cleavage	pacid=27021668 locus=Potri.002G092400 ID=Potri.002G092400.1.v3.0 annot-version=v3.0	1
Conserved	ptc-miR395b	Potri.001G237300	2	1	21	979	999	CUGAAGUGUUUGGGGGAACUC	GAGUUCCUUCAAACACUUCAA	Cleavage	pacid=27041391 locus=Potri.001G237300 ID=Potri.001G237300.1.v3.0 annot-version=v3.0	1
Conserved	ptc-miR395e	Potri.002G092400	2	1	21	45	65	CUGAAGUGUUUGGGGGAACUC	GAGUUCCCUCAAGCACUUCAA	Cleavage	pacid=27021668 locus=Potri.002G092400 ID=Potri.002G092400.1.v3.0 annot-version=v3.0	1
Conserved	ptc-miR395e	Potri.001G237300	2	1	21	979	999	CUGAAGUGUUUGGGGGAACUC	GAGUUCCUUCAAACACUUCAA	Cleavage	pacid=27041391 locus=Potri.001G237300 ID=Potri.001G237300.1.v3.0 annot-version=v3.0	1
Conserved	ptc-miR395f	Potri.002G092400	2	1	21	45	65	CUGAAGUGUUUGGGGGAACUC	GAGUUCCCUCAAGCACUUCAA	Cleavage	pacid=27021668 locus=Potri.002G092400 ID=Potri.002G092400.1.v3.0 annot-version=v3.0	1
Conserved	ptc-miR395f	Potri.001G237300	2	1	21	979	999	CUGAAGUGUUUGGGGGAACUC	GAGUUCCUUCAAACACUUCAA	Cleavage	pacid=27041391 locus=Potri.001G237300 ID=Potri.001G237300.1.v3.0 annot-version=v3.0	1
Conserved	ptc-miR395k	Potri.002G092400	2	1	21	45	65	CUGAAGUGUUUGGGGGAACUC	GAGUUCCCUCAAGCACUUCAA	Cleavage	pacid=27021668 locus=Potri.002G092400 ID=Potri.002G092400.1.v3.0 annot-version=v3.0	1
Conserved	ptc-miR395k	Potri.001G237300	2	1	21	979	999	CUGAAGUGUUUGGGGGAACUC	GAGUUCCUUCAAACACUUCAA	Cleavage	pacid=27041391 locus=Potri.001G237300 ID=Potri.001G237300.1.v3.0 annot-version=v3.0	1
Conserved	ptc-miR396a	Potri.012G058100	2	1	20	1509	1528	UUCCACAGCUUUCUUGAACU	UAUUCAAGAAAGUUGUGGGA	Cleavage	pacid=27050770 locus=Potri.012G058100 ID=Potri.012G058100.1.v3.0 annot-version=v3.0	1
Conserved	ptc-miR396b	Potri.012G058100	2	1	20	1509	1528	UUCCACAGCUUUCUUGAACU	UAUUCAAGAAAGUUGUGGGA	Cleavage	pacid=27050770 locus=Potri.012G058100 ID=Potri.012G058100.1.v3.0 annot-version=v3.0	1
Conserved	ptc-miR396c	Potri.012G058100	2	1	21	1508	1528	UUCCACAGCUUUCUUGAACUU	UUAUUCAAGAAAGUUGUGGGA	Cleavage	pacid=27050770 locus=Potri.012G058100 ID=Potri.012G058100.1.v3.0 annot-version=v3.0	1
Conserved	ptc-miR396e	Potri.012G058100	2	1	20	1509	1528	UUCCACAGCUUUCUUGAACU	UAUUCAAGAAAGUUGUGGGA	Cleavage	pacid=27050770 locus=Potri.012G058100 ID=Potri.012G058100.1.v3.0 annot-version=v3.0	1
Conserved	ptc-miR396f	Potri.012G058100	2	1	21	1509	1529	UUUCCACGGCUUUCUUGAACU	UAUUCAAGAAAGUUGUGGGAG	Cleavage	pacid=27050770 locus=Potri.012G058100 ID=Potri.012G058100.1.v3.0 annot-version=v3.0	1
Conserved	ptc-miR396f	Potri.016G121800	2	1	21	370	390	UUUCCACGGCUUUCUUGAACU	GCUUUAUGAAAGCUGUGGAAA	Cleavage	pacid=27013743 locus=Potri.016G121800 ID=Potri.016G121800.1.v3.0 annot-version=v3.0	1
Conserved	ptc-miR396g	Potri.012G058100	2	1	21	1509	1529	UUUCCACGGCUUUCUUGAACU	UAUUCAAGAAAGUUGUGGGAG	Cleavage	pacid=27050770 locus=Potri.012G058100 ID=Potri.012G058100.1.v3.0 annot-version=v3.0	1
Conserved	ptc-miR396g	Potri.016G121800	2	1	21	370	390	UUUCCACGGCUUUCUUGAACU	GCUUUAUGAAAGCUGUGGAAA	Cleavage	pacid=27013743 locus=Potri.016G121800 ID=Potri.016G121800.1.v3.0 annot-version=v3.0	1
Conserved	ptc-miR398a	Potri.010G046100	2	1	23	1002	1024	GGAGUGGCUCCAGAGAACACAGG	UCCAUUUUCUUUGGAGUCACUCC	Cleavage	pacid=26982810 locus=Potri.010G046100 ID=Potri.010G046100.1.v3.0 annot-version=v3.0	1
Conserved	ptc-miR399i	Potri.001G415800	2	1	21	1033	1053	UGCCAAAGGAGAGUUGCCCUA	GUGGGAAAUUCUUCUUUGGCA	Cleavage	pacid=27043466 locus=Potri.001G415800 ID=Potri.001G415800.1.v3.0 annot-version=v3.0	1
Conserved	ptc-miR403a	Potri.012G069300	2	1	21	847	867	UUAGAUUCACGCACAAACUCG	GGAGUUUUUGUGUGAGUCUAA	Cleavage	pacid=27049383 locus=Potri.012G069300 ID=Potri.012G069300.1.v3.0 annot-version=v3.0	1
Conserved	ptc-miR403b	Potri.012G069300	2	1	21	847	867	UUAGAUUCACGCACAAACUCG	GGAGUUUUUGUGUGAGUCUAA	Cleavage	pacid=27049383 locus=Potri.012G069300 ID=Potri.012G069300.1.v3.0 annot-version=v3.0	1
Conserved	ptc-miR403c	Potri.012G069300	2	1	21	847	867	UUAGAUUCACGCACAAACUCG	GGAGUUUUUGUGUGAGUCUAA	Cleavage	pacid=27049383 locus=Potri.012G069300 ID=Potri.012G069300.1.v3.0 annot-version=v3.0	1
Conserved	ptc-miR403d	Potri.012G069300	2	1	21	847	867	UUAGAUUCACGCACAAACUCG	GGAGUUUUUGUGUGAGUCUAA	Cleavage	pacid=27049383 locus=Potri.012G069300 ID=Potri.012G069300.1.v3.0 annot-version=v3.0	1
Specific	ptc-miR476a	Potri.019G102100	2	1	21	193	213	UAGUAAUCCUUCUUUGCAAAG	CUUUGCAAAGAAGGAUUGGUA	Cleavage	pacid=27026429 locus=Potri.019G102100 ID=Potri.019G102100.1.v3.0 annot-version=v3.0	1
Specific	ptc-miR476a	Potri.013G121600	2	1	21	376	396	UAGUAAUCCUUCUUUGCAAAG	CUUUGUAGAGAGGGAUUGCUA	Cleavage	pacid=26995544 locus=Potri.013G121600 ID=Potri.013G121600.1.v3.0 annot-version=v3.0	1
Specific	ptc-miR476a	Potri.006G242200	2	1	21	1573	1593	UAGUAAUCCUUCUUUGCAAAG	CUUUGUAAAGAAGGGUUGUUA	Cleavage	pacid=27008052 locus=Potri.006G242200 ID=Potri.006G242200.1.v3.0 annot-version=v3.0	2
Specific	ptc-miR476a	Potri.004G074700	2	1	21	1486	1506	UAGUAAUCCUUCUUUGCAAAG	CUUUGUAAAGAAGGGUUGUUA	Cleavage	pacid=26992566 locus=Potri.004G074700 ID=Potri.004G074700.1.v3.0 annot-version=v3.0	1
Specific	ptc-miR476a	Potri.T120800	2	1	21	1598	1618	UAGUAAUCCUUCUUUGCAAAG	CUUUGUAAAGAAGGGUUGUUA	Cleavage	pacid=26996129 locus=Potri.T120800 ID=Potri.T120800.1.v3.0 annot-version=v3.0	1
Specific	ptc-miR476a	Potri.016G053600	2	1	21	1173	1193	UAGUAAUCCUUCUUUGCAAAG	AUUUGCAAAGAAGGAUUAUGA	Cleavage	pacid=27012808 locus=Potri.016G053600 ID=Potri.016G053600.1.v3.0 annot-version=v3.0	1
Specific	ptc-miR476a	Potri.001G374800	2	1	21	174	194	UAGUAAUCCUUCUUUGCAAAG	AGUUGCAAAGGAGGAUUUCUA	Cleavage	pacid=27041123 locus=Potri.001G374800 ID=Potri.001G374800.1.v3.0 annot-version=v3.0	1
Specific	ptc-miR476a	Potri.001G375100	2	1	21	174	194	UAGUAAUCCUUCUUUGCAAAG	AGUUGCAAAGGAGGAUUUCUA	Cleavage	pacid=27048229 locus=Potri.001G375100 ID=Potri.001G375100.1.v3.0 annot-version=v3.0	1
Specific	ptc-miR476a	Potri.001G374700	2	1	21	174	194	UAGUAAUCCUUCUUUGCAAAG	AGUUGCAAAGGAGGAUUUCUA	Cleavage	pacid=27045535 locus=Potri.001G374700 ID=Potri.001G374700.1.v3.0 annot-version=v3.0	1
Specific	ptc-miR476a	Potri.001G374600	2	1	21	217	237	UAGUAAUCCUUCUUUGCAAAG	AGUUGCAAAGGAGGAUUUCUA	Cleavage	pacid=27040414 locus=Potri.001G374600 ID=Potri.001G374600.1.v3.0 annot-version=v3.0	1
Specific	ptc-miR476a	Potri.001G375000	2	1	21	174	194	UAGUAAUCCUUCUUUGCAAAG	AGUUGCAAAGGAGGAUUUCUA	Cleavage	pacid=27040422 locus=Potri.001G375000 ID=Potri.001G375000.1.v3.0 annot-version=v3.0	1
Specific	ptc-miR478e	Potri.001G451900	2	1	24	1033	1056	UUGACGAGUCUUCUAUUUUUAGGG	GUUUUGGAAUAGAGGACUCGUUAA	Cleavage	pacid=27043296 locus=Potri.001G451900 ID=Potri.001G451900.1.v3.0 annot-version=v3.0	1
Specific	ptc-miR478e	Potri.008G072400	2	1	24	1736	1759	UUGACGAGUCUUCUAUUUUUAGGG	AACAUUGAAUGGAAGACUCGUCAA	Cleavage	pacid=27038149 locus=Potri.008G072400 ID=Potri.008G072400.1.v3.0 annot-version=v3.0	1
Specific	ptc-miR478e	Potri.014G108100	2	1	24	254	277	UUGACGAGUCUUCUAUUUUUAGGG	GUGAUGAAGUGGAAGACUUGUCAA	Cleavage	pacid=27035311 locus=Potri.014G108100 ID=Potri.014G108100.1.v3.0 annot-version=v3.0	1
Specific	ptc-miR478e	Potri.005G049000	2	1	24	44	67	UUGACGAGUCUUCUAUUUUUAGGG	ACAGUACAAUGGAAGACUUGUCAA	Cleavage	pacid=27030449 locus=Potri.005G049000 ID=Potri.005G049000.1.v3.0 annot-version=v3.0	1
Specific	ptc-miR6438b	Potri.005G140900	2	1	23	966	988	UCGACUGAAAAUGAAAGCUAUUU	UGCUAGUUUUUAUUUUUAGUUGA	Cleavage	pacid=27029719 locus=Potri.005G140900 ID=Potri.005G140900.1.v3.0 annot-version=v3.0	1
Specific	ptc-miR6445a	Potri.001G324800	2	1	21	143	163	AUUUUAGGAAGGGAAUGAAUA	AAUUCACUCUCUUUCUAAAAU	Cleavage	pacid=27041109 locus=Potri.001G324800 ID=Potri.001G324800.1.v3.0 annot-version=v3.0	1
Specific	ptc-miR6445a	Potri.010G135500	2	1	21	1722	1742	AUUUUAGGAAGGGAAUGAAUA	CCUUCCUUCUCUUCCUGAAAU	Cleavage	pacid=26980358 locus=Potri.010G135500 ID=Potri.010G135500.1.v3.0 annot-version=v3.0	1
Specific	ptc-miR6445b	Potri.001G324800	2	1	21	143	163	AUUUUAGGAAGGGAAUGAAUA	AAUUCACUCUCUUUCUAAAAU	Cleavage	pacid=27041109 locus=Potri.001G324800 ID=Potri.001G324800.1.v3.0 annot-version=v3.0	1
Specific	ptc-miR6445b	Potri.010G135500	2	1	21	1722	1742	AUUUUAGGAAGGGAAUGAAUA	CCUUCCUUCUCUUCCUGAAAU	Cleavage	pacid=26980358 locus=Potri.010G135500 ID=Potri.010G135500.1.v3.0 annot-version=v3.0	1
Specific	ptc-miR6459a	Potri.003G189300	2	1	20	349	368	UCGAAUUUGGGCUUGAGAUU	AAUCUCAAACCCAAAUUUGA	Cleavage	pacid=26996922 locus=Potri.003G189300 ID=Potri.003G189300.1.v3.0 annot-version=v3.0	1
Specific	ptc-miR6459a	Potri.001G034700	2	1	20	374	393	UCGAAUUUGGGCUUGAGAUU	AAUCUCAAGCCAAAAUUUGA	Cleavage	pacid=27045780 locus=Potri.001G034700 ID=Potri.001G034700.1.v3.0 annot-version=v3.0	1
Specific	ptc-miR6459a	Potri.004G037200	2	1	20	836	855	UCGAAUUUGGGCUUGAGAUU	AAACUCAAGCUCAAGUUCGA	Cleavage	pacid=26989516 locus=Potri.004G037200 ID=Potri.004G037200.1.v3.0 annot-version=v3.0	1
Specific	ptc-miR6459a	Potri.010G050300	2	1	20	609	628	UCGAAUUUGGGCUUGAGAUU	AAUCUGAAGCCCAAGUUUGA	Cleavage	pacid=26981034 locus=Potri.010G050300 ID=Potri.010G050300.1.v3.0 annot-version=v3.0	1
Specific	ptc-miR6459b	Potri.003G217800	2	1	20	1621	1640	UCGAAUUUGUGCUUGAGCUC	GGGCUCAAGUACAGAUUUGA	Cleavage	pacid=26998653 locus=Potri.003G217800 ID=Potri.003G217800.1.v3.0 annot-version=v3.0	1
Specific	ptc-miR6459b	Potri.001G007900	2	1	20	1587	1606	UCGAAUUUGUGCUUGAGCUC	GGGCUCAAGUACAGAUUUGA	Cleavage	pacid=27045205 locus=Potri.001G007900 ID=Potri.001G007900.1.v3.0 annot-version=v3.0	1
Specific	ptc-miR6459b	Potri.003G202200	2	1	20	654	673	UCGAAUUUGUGCUUGAGCUC	UAUCUCAAGCAUAGAUUCGA	Cleavage	pacid=26998110 locus=Potri.003G202200 ID=Potri.003G202200.1.v3.0 annot-version=v3.0	1
Specific	ptc-miR7817a	Potri.002G168000	2	1	20	57	76	UUUGGUUAUUGUCUCGAGAC	UUUUCGAGACAAUAUCCAAA	Cleavage	pacid=27023078 locus=Potri.002G168000 ID=Potri.002G168000.1.v3.0 annot-version=v3.0	1
Specific	ptc-miR7817a	Potri.014G106600	2	1	20	181	200	UUUGGUUAUUGUCUCGAGAC	UUUUUGAGAUAAUAGCCAAA	Cleavage	pacid=27032388 locus=Potri.014G106600 ID=Potri.014G106600.1.v3.0 annot-version=v3.0	1
Specific	ptc-miR7817a	Potri.012G002600	2	1	20	934	953	UUUGGUUAUUGUCUCGAGAC	UUUUCGAGACAAUAGCUAGA	Cleavage	pacid=27050496 locus=Potri.012G002600 ID=Potri.012G002600.1.v3.0 annot-version=v3.0	1
Specific	ptc-miR7817a	Potri.003G128000	2	1	20	1536	1555	UUUGGUUAUUGUCUCGAGAC	UUUUAGAGGCAAUAACCAAA	Cleavage	pacid=26997603 locus=Potri.003G128000 ID=Potri.003G128000.1.v3.0 annot-version=v3.0	1
Specific	ptc-miRN9	Potri.014G163200	2	1	21	925	945	AGUUAAAGAGCUCUGAAGGAA	GUCCUUCAGAGCUCUUUGGCA	Cleavage	pacid=27033419 locus=Potri.014G163200 ID=Potri.014G163200.1.v3.0 annot-version=v3.0	1
Specific	ptc-miRN10	Potri.003G085300	2	1	21	1918	1938	UAUGGUCUUUGCAAUGUAGUU	UUUUCCGUUGCAAAGACCAUA	Cleavage	pacid=26998300 locus=Potri.003G085300 ID=Potri.003G085300.1.v3.0 annot-version=v3.0	1
Specific	ptc-miRN18	Potri.001G068200	2	1	20	760	779	AAGUAACUUCAUUGAUUGAU	CUCAAUCAAGGAAGUUAUUU	Translation	pacid=27044661 locus=Potri.001G068200 ID=Potri.001G068200.1.v3.0 annot-version=v3.0	1
Specific	ptc-miRN18	Potri.003G161900	2	1	20	749	768	AAGUAACUUCAUUGAUUGAU	CUCAAUCAAGGAAGUUAUUU	Translation	pacid=27000063 locus=Potri.003G161900 ID=Potri.003G161900.1.v3.0 annot-version=v3.0	1
Specific	ptc-miRN18	Potri.001G421300	2	1	20	1992	2011	AAGUAACUUCAUUGAUUGAU	UUCAGUCAGUGGAGUUGCUU	Cleavage	pacid=27047812 locus=Potri.001G421300 ID=Potri.001G421300.1.v3.0 annot-version=v3.0	1
Specific	ptc-miRN1	Potri.018G115200	2	1	22	132	153	UACGGGCCGGUACCAUCUGGAU	AUCCAGGUGGCACCGGCCCGUA	Cleavage	pacid=27010645 locus=Potri.018G115200 ID=Potri.018G115200.1.v3.0 annot-version=v3.0	1
Specific	ptc-miRN19	Potri.011G099700	2	1	21	203	223	UCAGAUGGAAGGAAUGAGUGU	AGUCUCAUUCCUUCCAUUUGG	Cleavage	pacid=27000558 locus=Potri.011G099700 ID=Potri.011G099700.1.v3.0 annot-version=v3.0	1
Specific	ptc-miRN19	Potri.011G101600	2	1	21	57	77	UCAGAUGGAAGGAAUGAGUGU	AGUCUCAUUCCUUCCAUUUGG	Cleavage	pacid=27001319 locus=Potri.011G101600 ID=Potri.011G101600.1.v3.0 annot-version=v3.0	1
Specific	ptc-miRN19	Potri.011G101300	2	1	21	222	242	UCAGAUGGAAGGAAUGAGUGU	AGUCUCAUUCCUUCCAUUUGG	Cleavage	pacid=27002110 locus=Potri.011G101300 ID=Potri.011G101300.1.v3.0 annot-version=v3.0	1
Specific	ptc-miRN19	Potri.011G099100	2	1	21	492	512	UCAGAUGGAAGGAAUGAGUGU	GGUCUCAUUCCUUCCAUUUGG	Cleavage	pacid=27002936 locus=Potri.011G099100 ID=Potri.011G099100.1.v3.0 annot-version=v3.0	1
Specific	ptc-miRN19	Potri.011G101500	2	1	21	924	944	UCAGAUGGAAGGAAUGAGUGU	GGUCUCAUUCCUUCCAUUUGG	Cleavage	pacid=27000536 locus=Potri.011G101500 ID=Potri.011G101500.1.v3.0 annot-version=v3.0	1
Specific	ptc-miRN19	Potri.011G099800	2	1	21	1222	1242	UCAGAUGGAAGGAAUGAGUGU	AGUCUCAUUCCUUCCAUUUGG	Cleavage	pacid=27000526 locus=Potri.011G099800 ID=Potri.011G099800.1.v3.0 annot-version=v3.0	1
Specific	ptc-miRN19	Potri.011G100500	2	1	21	1005	1025	UCAGAUGGAAGGAAUGAGUGU	AGUCUCAUUCCUUCCAUUUGG	Cleavage	pacid=27002785 locus=Potri.011G100500 ID=Potri.011G100500.1.v3.0 annot-version=v3.0	1
Specific	ptc-miRN19	Potri.011G100600	2	1	21	1328	1348	UCAGAUGGAAGGAAUGAGUGU	AGUCUCAUUCCUUCCAUUUGG	Cleavage	pacid=27000880 locus=Potri.011G100600 ID=Potri.011G100600.1.v3.0 annot-version=v3.0	1
Specific	ptc-miRN19	Potri.011G101700	2	1	21	1450	1470	UCAGAUGGAAGGAAUGAGUGU	AGUCUCAUUCCUUCCAUUUGG	Cleavage	pacid=27003157 locus=Potri.011G101700 ID=Potri.011G101700.1.v3.0 annot-version=v3.0	1
Specific	ptc-miRN19	Potri.011G100000	2	1	21	1481	1501	UCAGAUGGAAGGAAUGAGUGU	GGUCUCAUUCCUUCCAUUUGG	Cleavage	pacid=27002289 locus=Potri.011G100000 ID=Potri.011G100000.1.v3.0 annot-version=v3.0	1
Specific	ptc-miRN19	Potri.011G098800	2	1	21	1404	1424	UCAGAUGGAAGGAAUGAGUGU	AGUCUCAUUCCUUCCAUUUGG	Cleavage	pacid=27000566 locus=Potri.011G098800 ID=Potri.011G098800.1.v3.0 annot-version=v3.0	1
Specific	ptc-miRN19	Potri.011G099200	2	1	21	1320	1340	UCAGAUGGAAGGAAUGAGUGU	AGUCUCAUUCCUUCCAUUUGG	Cleavage	pacid=27000816 locus=Potri.011G099200 ID=Potri.011G099200.1.v3.0 annot-version=v3.0	1
Specific	ptc-miRN19	Potri.011G099400	2	1	21	1363	1383	UCAGAUGGAAGGAAUGAGUGU	AGUCUCAUUCCUUCCAUUUGG	Cleavage	pacid=27000647 locus=Potri.011G099400 ID=Potri.011G099400.1.v3.0 annot-version=v3.0	1
Specific	ptc-miRN20	Potri.003G096000	2	1	21	2809	2829	CAAAACCAACUCUAAUAGACU	UCUCUAUUGGGGUUGGUUUUU	Cleavage	pacid=27000013 locus=Potri.003G096000 ID=Potri.003G096000.1.v3.0 annot-version=v3.0	1
Specific	ptc-miRN20	Potri.016G138900	2	1	21	751	771	CAAAACCAACUCUAAUAGACU	ACUCUUUUGGGGUUGGUUUUG	Cleavage	pacid=27013283 locus=Potri.016G138900 ID=Potri.016G138900.1.v3.0 annot-version=v3.0	1
Specific	ptc-miRN3	Potri.001G063300	2	1	23	1310	1332	AAGGAGUUUAGGAUAUGUAGGUG	GUGGUGCAUUUCCUAAAUUCCUU	Cleavage	pacid=27046329 locus=Potri.001G063300 ID=Potri.001G063300.1.v3.0 annot-version=v3.0	1
Specific	ptc-miRN5	Potri.002G164400	2	1	23	854	876	GAUGGUUUGUUAGAGUUCUAGGC	UCUAACGAUUCUAACAAACCAUC	Cleavage	pacid=27021473 locus=Potri.002G164400 ID=Potri.002G164400.1.v3.0 annot-version=v3.0	1
Specific	ptc-miRN5	Potri.006G150300	2	1	23	454	476	GAUGGUUUGUUAGAGUUCUAGGC	GAUGACAACUCUGAUAAACCAUC	Cleavage	pacid=27007555 locus=Potri.006G150300 ID=Potri.006G150300.1.v3.0 annot-version=v3.0	1
Specific	ptc-miR1446a	Potri.012G093900	2.5	1	21	751	771	UUCUGAACUCUCUCCCUCAAC	UUUGAGGGAGAGAGUUCAGUU	Cleavage	pacid=27050410 locus=Potri.012G093900 ID=Potri.012G093900.1.v3.0 annot-version=v3.0	1
Specific	ptc-miR1446a	Potri.006G045100	2.5	1	21	537	557	UUCUGAACUCUCUCCCUCAAC	AUUGAGGAAGAGACUUCAGAA	Cleavage	pacid=27004657 locus=Potri.006G045100 ID=Potri.006G045100.1.v3.0 annot-version=v3.0	1
Specific	ptc-miR1446a	Potri.008G102900	2.5	1	21	269	289	UUCUGAACUCUCUCCCUCAAC	CGUAAGGGAGAGAGUUUAGAU	Cleavage	pacid=27037622 locus=Potri.008G102900 ID=Potri.008G102900.1.v3.0 annot-version=v3.0	1
Specific	ptc-miR1446a	Potri.009G122200	2.5	1	21	201	221	UUCUGAACUCUCUCCCUCAAC	CCUAAGGGAGAGAGUGCAGAA	Cleavage	pacid=26985744 locus=Potri.009G122200 ID=Potri.009G122200.1.v3.0 annot-version=v3.0	1
Specific	ptc-miR1446b	Potri.012G093900	2.5	1	21	751	771	UUCUGAACUCUCUCCCUCAAC	UUUGAGGGAGAGAGUUCAGUU	Cleavage	pacid=27050410 locus=Potri.012G093900 ID=Potri.012G093900.1.v3.0 annot-version=v3.0	1
Specific	ptc-miR1446b	Potri.006G045100	2.5	1	21	537	557	UUCUGAACUCUCUCCCUCAAC	AUUGAGGAAGAGACUUCAGAA	Cleavage	pacid=27004657 locus=Potri.006G045100 ID=Potri.006G045100.1.v3.0 annot-version=v3.0	1
Specific	ptc-miR1446b	Potri.009G122200	2.5	1	21	201	221	UUCUGAACUCUCUCCCUCAAC	CCUAAGGGAGAGAGUGCAGAA	Cleavage	pacid=26985744 locus=Potri.009G122200 ID=Potri.009G122200.1.v3.0 annot-version=v3.0	1
Specific	ptc-miR1446b	Potri.008G102900	2.5	1	21	269	289	UUCUGAACUCUCUCCCUCAAC	CGUAAGGGAGAGAGUUUAGAU	Cleavage	pacid=27037622 locus=Potri.008G102900 ID=Potri.008G102900.1.v3.0 annot-version=v3.0	1
Specific	ptc-miR1446c	Potri.012G093900	2.5	1	22	750	771	UUCUGAACUCUCUCCCUCAACU	CUUUGAGGGAGAGAGUUCAGUU	Cleavage	pacid=27050410 locus=Potri.012G093900 ID=Potri.012G093900.1.v3.0 annot-version=v3.0	1
Specific	ptc-miR1446c	Potri.006G045100	2.5	1	22	536	557	UUCUGAACUCUCUCCCUCAACU	AAUUGAGGAAGAGACUUCAGAA	Cleavage	pacid=27004657 locus=Potri.006G045100 ID=Potri.006G045100.1.v3.0 annot-version=v3.0	1
Specific	ptc-miR1446c	Potri.009G122200	2.5	1	22	200	221	UUCUGAACUCUCUCCCUCAACU	CCCUAAGGGAGAGAGUGCAGAA	Cleavage	pacid=26985744 locus=Potri.009G122200 ID=Potri.009G122200.1.v3.0 annot-version=v3.0	1
Specific	ptc-miR1446c	Potri.008G102900	2.5	1	22	268	289	UUCUGAACUCUCUCCCUCAACU	CCGUAAGGGAGAGAGUUUAGAU	Cleavage	pacid=27037622 locus=Potri.008G102900 ID=Potri.008G102900.1.v3.0 annot-version=v3.0	1
Specific	ptc-miR1446d	Potri.012G093900	2.5	1	22	750	771	UUCUGAACUCUCUCCCUCAACU	CUUUGAGGGAGAGAGUUCAGUU	Cleavage	pacid=27050410 locus=Potri.012G093900 ID=Potri.012G093900.1.v3.0 annot-version=v3.0	1
Specific	ptc-miR1446d	Potri.006G045100	2.5	1	22	536	557	UUCUGAACUCUCUCCCUCAACU	AAUUGAGGAAGAGACUUCAGAA	Cleavage	pacid=27004657 locus=Potri.006G045100 ID=Potri.006G045100.1.v3.0 annot-version=v3.0	1
Specific	ptc-miR1446d	Potri.009G122200	2.5	1	22	200	221	UUCUGAACUCUCUCCCUCAACU	CCCUAAGGGAGAGAGUGCAGAA	Cleavage	pacid=26985744 locus=Potri.009G122200 ID=Potri.009G122200.1.v3.0 annot-version=v3.0	1
Specific	ptc-miR1446d	Potri.008G102900	2.5	1	22	268	289	UUCUGAACUCUCUCCCUCAACU	CCGUAAGGGAGAGAGUUUAGAU	Cleavage	pacid=27037622 locus=Potri.008G102900 ID=Potri.008G102900.1.v3.0 annot-version=v3.0	1
Specific	ptc-miR1446e	Potri.012G093900	2.5	1	22	750	771	UUCUGAACUCUCUCCCUCAACU	CUUUGAGGGAGAGAGUUCAGUU	Cleavage	pacid=27050410 locus=Potri.012G093900 ID=Potri.012G093900.1.v3.0 annot-version=v3.0	1
Specific	ptc-miR1446e	Potri.006G045100	2.5	1	22	536	557	UUCUGAACUCUCUCCCUCAACU	AAUUGAGGAAGAGACUUCAGAA	Cleavage	pacid=27004657 locus=Potri.006G045100 ID=Potri.006G045100.1.v3.0 annot-version=v3.0	1
Specific	ptc-miR1446e	Potri.009G122200	2.5	1	22	200	221	UUCUGAACUCUCUCCCUCAACU	CCCUAAGGGAGAGAGUGCAGAA	Cleavage	pacid=26985744 locus=Potri.009G122200 ID=Potri.009G122200.1.v3.0 annot-version=v3.0	1
Specific	ptc-miR1446e	Potri.008G102900	2.5	1	22	268	289	UUCUGAACUCUCUCCCUCAACU	CCGUAAGGGAGAGAGUUUAGAU	Cleavage	pacid=27037622 locus=Potri.008G102900 ID=Potri.008G102900.1.v3.0 annot-version=v3.0	1
Specific	ptc-miR1447	Potri.019G108000	2.5	1	21	1546	1566	CAGAAUUGCAGUGCCUUGAUU	AAUGAAGGCACUGCAAUUUUA	Cleavage	pacid=27025839 locus=Potri.019G108000 ID=Potri.019G108000.1.v3.0 annot-version=v3.0	1
Specific	ptc-miR1447	Potri.019G115300	2.5	1	21	1207	1227	CAGAAUUGCAGUGCCUUGAUU	GAACAAGGCACUGCAGUUCUU	Cleavage	pacid=27025883 locus=Potri.019G115300 ID=Potri.019G115300.1.v3.0 annot-version=v3.0	1
Specific	ptc-miR1447	Potri.019G115900	2.5	1	21	1441	1461	CAGAAUUGCAGUGCCUUGAUU	GAACAAGGCACUGCAGUUCUU	Cleavage	pacid=27026492 locus=Potri.019G115900 ID=Potri.019G115900.1.v3.0 annot-version=v3.0	1
Specific	ptc-miR1447	Potri.019G107700	2.5	1	21	1496	1516	CAGAAUUGCAGUGCCUUGAUU	GACCGAGGCACUGCAAUUCUA	Cleavage	pacid=27025907 locus=Potri.019G107700 ID=Potri.019G107700.1.v3.0 annot-version=v3.0	1
Specific	ptc-miR1447	Potri.010G175500	2.5	1	21	1930	1950	CAGAAUUGCAGUGCCUUGAUU	CCUCAAGGUAUUGAAAUUCUG	Cleavage	pacid=26982407 locus=Potri.010G175500 ID=Potri.010G175500.1.v3.0 annot-version=v3.0	1
Specific	ptc-miR1448	Potri.001G000600	2.5	1	21	300	320	UAUGGGAGGAUUGGACAGUAC	CAACUGUCCAAUCCUCCCAGG	Cleavage	pacid=27043996 locus=Potri.001G000600 ID=Potri.001G000600.1.v3.0 annot-version=v3.0	1
Specific	ptc-miR1448	Potri.014G122100	2.5	1	21	918	938	UAUGGGAGGAUUGGACAGUAC	ACACUGUACAAGCCUCCCAUA	Translation	pacid=27032143 locus=Potri.014G122100 ID=Potri.014G122100.1.v3.0 annot-version=v3.0	1
Specific	ptc-miR1448	Potri.004G057800	2.5	1	21	2747	2767	UAUGGGAGGAUUGGACAGUAC	UGAUUAUUCAAUCCUCCUAUA	Cleavage	pacid=26991919 locus=Potri.004G057800 ID=Potri.004G057800.1.v3.0 annot-version=v3.0	1
Conserved	ptc-miR156a	Potri.004G021500	2.5	1	20	39	58	UGACAGAAGAGAGUGAGCAC	AAGCUCACUCUUUUCUGUCC	Cleavage	pacid=26992527 locus=Potri.004G021500 ID=Potri.004G021500.1.v3.0 annot-version=v3.0	1
Conserved	ptc-miR156a	Potri.001G353800	2.5	1	20	1690	1709	UGACAGAAGAGAGUGAGCAC	UAGCUUGCUUUCUUCUGUCA	Cleavage	pacid=27045892 locus=Potri.001G353800 ID=Potri.001G353800.1.v3.0 annot-version=v3.0	1
Conserved	ptc-miR156a	Potri.006G188900	2.5	1	20	703	722	UGACAGAAGAGAGUGAGCAC	CUGUUCGCUCUCUUUUGUUG	Cleavage	pacid=27007118 locus=Potri.006G188900 ID=Potri.006G188900.1.v3.0 annot-version=v3.0	1
Conserved	ptc-miR156a	Potri.018G029300	2.5	1	20	982	1001	UGACAGAAGAGAGUGAGCAC	CUCUUCACUCUUUUUUGUCA	Cleavage	pacid=27009754 locus=Potri.018G029300 ID=Potri.018G029300.1.v3.0 annot-version=v3.0	1
Conserved	ptc-miR156a	Potri.001G321100	2.5	1	20	799	818	UGACAGAAGAGAGUGAGCAC	UUACUCUCUCUUUUCUGUCA	Cleavage	pacid=27048092 locus=Potri.001G321100 ID=Potri.001G321100.1.v3.0 annot-version=v3.0	1
Conserved	ptc-miR156b	Potri.004G021500	2.5	1	20	39	58	UGACAGAAGAGAGUGAGCAC	AAGCUCACUCUUUUCUGUCC	Cleavage	pacid=26992527 locus=Potri.004G021500 ID=Potri.004G021500.1.v3.0 annot-version=v3.0	1
Conserved	ptc-miR156b	Potri.001G353800	2.5	1	20	1690	1709	UGACAGAAGAGAGUGAGCAC	UAGCUUGCUUUCUUCUGUCA	Cleavage	pacid=27045892 locus=Potri.001G353800 ID=Potri.001G353800.1.v3.0 annot-version=v3.0	1
Conserved	ptc-miR156b	Potri.006G188900	2.5	1	20	703	722	UGACAGAAGAGAGUGAGCAC	CUGUUCGCUCUCUUUUGUUG	Cleavage	pacid=27007118 locus=Potri.006G188900 ID=Potri.006G188900.1.v3.0 annot-version=v3.0	1
Conserved	ptc-miR156b	Potri.018G029300	2.5	1	20	982	1001	UGACAGAAGAGAGUGAGCAC	CUCUUCACUCUUUUUUGUCA	Cleavage	pacid=27009754 locus=Potri.018G029300 ID=Potri.018G029300.1.v3.0 annot-version=v3.0	1
Conserved	ptc-miR156b	Potri.001G321100	2.5	1	20	799	818	UGACAGAAGAGAGUGAGCAC	UUACUCUCUCUUUUCUGUCA	Cleavage	pacid=27048092 locus=Potri.001G321100 ID=Potri.001G321100.1.v3.0 annot-version=v3.0	1
Conserved	ptc-miR156c	Potri.004G021500	2.5	1	20	39	58	UGACAGAAGAGAGUGAGCAC	AAGCUCACUCUUUUCUGUCC	Cleavage	pacid=26992527 locus=Potri.004G021500 ID=Potri.004G021500.1.v3.0 annot-version=v3.0	1
Conserved	ptc-miR156c	Potri.001G353800	2.5	1	20	1690	1709	UGACAGAAGAGAGUGAGCAC	UAGCUUGCUUUCUUCUGUCA	Cleavage	pacid=27045892 locus=Potri.001G353800 ID=Potri.001G353800.1.v3.0 annot-version=v3.0	1
Conserved	ptc-miR156c	Potri.006G188900	2.5	1	20	703	722	UGACAGAAGAGAGUGAGCAC	CUGUUCGCUCUCUUUUGUUG	Cleavage	pacid=27007118 locus=Potri.006G188900 ID=Potri.006G188900.1.v3.0 annot-version=v3.0	1
Conserved	ptc-miR156c	Potri.018G029300	2.5	1	20	982	1001	UGACAGAAGAGAGUGAGCAC	CUCUUCACUCUUUUUUGUCA	Cleavage	pacid=27009754 locus=Potri.018G029300 ID=Potri.018G029300.1.v3.0 annot-version=v3.0	1
Conserved	ptc-miR156c	Potri.001G321100	2.5	1	20	799	818	UGACAGAAGAGAGUGAGCAC	UUACUCUCUCUUUUCUGUCA	Cleavage	pacid=27048092 locus=Potri.001G321100 ID=Potri.001G321100.1.v3.0 annot-version=v3.0	1
Conserved	ptc-miR156d	Potri.004G021500	2.5	1	20	39	58	UGACAGAAGAGAGUGAGCAC	AAGCUCACUCUUUUCUGUCC	Cleavage	pacid=26992527 locus=Potri.004G021500 ID=Potri.004G021500.1.v3.0 annot-version=v3.0	1
Conserved	ptc-miR156d	Potri.001G353800	2.5	1	20	1690	1709	UGACAGAAGAGAGUGAGCAC	UAGCUUGCUUUCUUCUGUCA	Cleavage	pacid=27045892 locus=Potri.001G353800 ID=Potri.001G353800.1.v3.0 annot-version=v3.0	1
Conserved	ptc-miR156d	Potri.006G188900	2.5	1	20	703	722	UGACAGAAGAGAGUGAGCAC	CUGUUCGCUCUCUUUUGUUG	Cleavage	pacid=27007118 locus=Potri.006G188900 ID=Potri.006G188900.1.v3.0 annot-version=v3.0	1
Conserved	ptc-miR156d	Potri.018G029300	2.5	1	20	982	1001	UGACAGAAGAGAGUGAGCAC	CUCUUCACUCUUUUUUGUCA	Cleavage	pacid=27009754 locus=Potri.018G029300 ID=Potri.018G029300.1.v3.0 annot-version=v3.0	1
Conserved	ptc-miR156d	Potri.001G321100	2.5	1	20	799	818	UGACAGAAGAGAGUGAGCAC	UUACUCUCUCUUUUCUGUCA	Cleavage	pacid=27048092 locus=Potri.001G321100 ID=Potri.001G321100.1.v3.0 annot-version=v3.0	1
Conserved	ptc-miR156e	Potri.004G021500	2.5	1	20	39	58	UGACAGAAGAGAGUGAGCAC	AAGCUCACUCUUUUCUGUCC	Cleavage	pacid=26992527 locus=Potri.004G021500 ID=Potri.004G021500.1.v3.0 annot-version=v3.0	1
Conserved	ptc-miR156e	Potri.001G353800	2.5	1	20	1690	1709	UGACAGAAGAGAGUGAGCAC	UAGCUUGCUUUCUUCUGUCA	Cleavage	pacid=27045892 locus=Potri.001G353800 ID=Potri.001G353800.1.v3.0 annot-version=v3.0	1
Conserved	ptc-miR156e	Potri.006G188900	2.5	1	20	703	722	UGACAGAAGAGAGUGAGCAC	CUGUUCGCUCUCUUUUGUUG	Cleavage	pacid=27007118 locus=Potri.006G188900 ID=Potri.006G188900.1.v3.0 annot-version=v3.0	1
Conserved	ptc-miR156e	Potri.018G029300	2.5	1	20	982	1001	UGACAGAAGAGAGUGAGCAC	CUCUUCACUCUUUUUUGUCA	Cleavage	pacid=27009754 locus=Potri.018G029300 ID=Potri.018G029300.1.v3.0 annot-version=v3.0	1
Conserved	ptc-miR156e	Potri.001G321100	2.5	1	20	799	818	UGACAGAAGAGAGUGAGCAC	UUACUCUCUCUUUUCUGUCA	Cleavage	pacid=27048092 locus=Potri.001G321100 ID=Potri.001G321100.1.v3.0 annot-version=v3.0	1
Conserved	ptc-miR156f	Potri.004G021500	2.5	1	20	39	58	UGACAGAAGAGAGUGAGCAC	AAGCUCACUCUUUUCUGUCC	Cleavage	pacid=26992527 locus=Potri.004G021500 ID=Potri.004G021500.1.v3.0 annot-version=v3.0	1
Conserved	ptc-miR156f	Potri.001G353800	2.5	1	20	1690	1709	UGACAGAAGAGAGUGAGCAC	UAGCUUGCUUUCUUCUGUCA	Cleavage	pacid=27045892 locus=Potri.001G353800 ID=Potri.001G353800.1.v3.0 annot-version=v3.0	1
Conserved	ptc-miR156f	Potri.006G188900	2.5	1	20	703	722	UGACAGAAGAGAGUGAGCAC	CUGUUCGCUCUCUUUUGUUG	Cleavage	pacid=27007118 locus=Potri.006G188900 ID=Potri.006G188900.1.v3.0 annot-version=v3.0	1
Conserved	ptc-miR156f	Potri.018G029300	2.5	1	20	982	1001	UGACAGAAGAGAGUGAGCAC	CUCUUCACUCUUUUUUGUCA	Cleavage	pacid=27009754 locus=Potri.018G029300 ID=Potri.018G029300.1.v3.0 annot-version=v3.0	1
Conserved	ptc-miR156f	Potri.001G321100	2.5	1	20	799	818	UGACAGAAGAGAGUGAGCAC	UUACUCUCUCUUUUCUGUCA	Cleavage	pacid=27048092 locus=Potri.001G321100 ID=Potri.001G321100.1.v3.0 annot-version=v3.0	1
Conserved	ptc-miR156g	Potri.013G043700	2.5	1	19	277	295	UUGACAGAAGAUAGAGAGC	UCUCUCUGUCUUCUGUCAC	Cleavage	pacid=26993752 locus=Potri.013G043700 ID=Potri.013G043700.1.v3.0 annot-version=v3.0	1
Conserved	ptc-miR156g	Potri.002G105400	2.5	1	19	873	891	UUGACAGAAGAUAGAGAGC	UCUUUCUAUCUUCUGUUAG	Cleavage	pacid=27024260 locus=Potri.002G105400 ID=Potri.002G105400.1.v3.0 annot-version=v3.0	1
Conserved	ptc-miR156g	Potri.007G138800	2.5	1	19	986	1004	UUGACAGAAGAUAGAGAGC	GCUCUCUCUCUUCUGUCAU	Cleavage	pacid=27016317 locus=Potri.007G138800 ID=Potri.007G138800.1.v3.0 annot-version=v3.0	1
Conserved	ptc-miR156g	Potri.012G100700	2.5	1	19	1079	1097	UUGACAGAAGAUAGAGAGC	GCUCUCUCUCUUCUGUCAU	Cleavage	pacid=27049825 locus=Potri.012G100700 ID=Potri.012G100700.1.v3.0 annot-version=v3.0	1
Conserved	ptc-miR156g	Potri.002G142400	2.5	1	19	1026	1044	UUGACAGAAGAUAGAGAGC	GCUCUCUCUCUUCUGUCAU	Cleavage	pacid=27020501 locus=Potri.002G142400 ID=Potri.002G142400.1.v3.0 annot-version=v3.0	1
Conserved	ptc-miR156g	Potri.015G098900	2.5	1	19	1217	1235	UUGACAGAAGAUAGAGAGC	GCUCUCUCUCUUCUGUCAU	Cleavage	pacid=27019195 locus=Potri.015G098900 ID=Potri.015G098900.1.v3.0 annot-version=v3.0	1
Conserved	ptc-miR156g	Potri.014G057800	2.5	1	19	1149	1167	UUGACAGAAGAUAGAGAGC	GCUCUCUCUCUUCUGUCAU	Cleavage	pacid=27034704 locus=Potri.014G057800 ID=Potri.014G057800.1.v3.0 annot-version=v3.0	1
Conserved	ptc-miR156g	Potri.001G058600	2.5	1	19	1409	1427	UUGACAGAAGAUAGAGAGC	GCUCUCUCUCUUCUGUCAU	Cleavage	pacid=27044474 locus=Potri.001G058600 ID=Potri.001G058600.1.v3.0 annot-version=v3.0	1
Conserved	ptc-miR156g	Potri.003G169400	2.5	1	19	1469	1487	UUGACAGAAGAUAGAGAGC	GCUCUCUCUCUUCUGUCAU	Cleavage	pacid=26997405 locus=Potri.003G169400 ID=Potri.003G169400.1.v3.0 annot-version=v3.0	1
Conserved	ptc-miR156g	Potri.012G131300	2.5	1	19	730	748	UUGACAGAAGAUAGAGAGC	GCUUUCUGUCUUCUGUUAC	Cleavage	pacid=27050792 locus=Potri.012G131300 ID=Potri.012G131300.1.v3.0 annot-version=v3.0	1
Conserved	ptc-miR156g	Potri.007G137300	2.5	1	19	312	330	UUGACAGAAGAUAGAGAGC	UCUCUCUCUCUUCUGUCAA	Cleavage	pacid=27015780 locus=Potri.007G137300 ID=Potri.007G137300.1.v3.0 annot-version=v3.0	1
Conserved	ptc-miR156g	Potri.019G103100	2.5	1	19	2148	2166	UUGACAGAAGAUAGAGAGC	CCACUUUAUCUUCUGUCAA	Cleavage	pacid=27026468 locus=Potri.019G103100 ID=Potri.019G103100.1.v3.0 annot-version=v3.0	1
Conserved	ptc-miR156g	Potri.001G398200	2.5	1	19	824	842	UUGACAGAAGAUAGAGAGC	GCUCCCUCUCUUCUGUCAA	Cleavage	pacid=27040125 locus=Potri.001G398200 ID=Potri.001G398200.1.v3.0 annot-version=v3.0	1
Conserved	ptc-miR156g	Potri.011G116800	2.5	1	19	1082	1100	UUGACAGAAGAUAGAGAGC	GCUCCCUCUCUUCUGUCAA	Cleavage	pacid=27001738 locus=Potri.011G116800 ID=Potri.011G116800.1.v3.0 annot-version=v3.0	1
Conserved	ptc-miR156h	Potri.002G142400	2.5	1	22	1023	1044	UUGACAGAAGAUAGAGAGCACU	UGUGCUCUCUCUCUUCUGUCAU	Cleavage	pacid=27020501 locus=Potri.002G142400 ID=Potri.002G142400.1.v3.0 annot-version=v3.0	1
Conserved	ptc-miR156h	Potri.015G098900	2.5	1	22	1214	1235	UUGACAGAAGAUAGAGAGCACU	UGUGCUCUCUCUCUUCUGUCAU	Cleavage	pacid=27019195 locus=Potri.015G098900 ID=Potri.015G098900.1.v3.0 annot-version=v3.0	1
Conserved	ptc-miR156h	Potri.014G057800	2.5	1	22	1146	1167	UUGACAGAAGAUAGAGAGCACU	UGUGCUCUCUCUCUUCUGUCAU	Cleavage	pacid=27034704 locus=Potri.014G057800 ID=Potri.014G057800.1.v3.0 annot-version=v3.0	1
Conserved	ptc-miR156h	Potri.001G058600	2.5	1	22	1406	1427	UUGACAGAAGAUAGAGAGCACU	CGUGCUCUCUCUCUUCUGUCAU	Cleavage	pacid=27044474 locus=Potri.001G058600 ID=Potri.001G058600.1.v3.0 annot-version=v3.0	1
Conserved	ptc-miR156h	Potri.003G169400	2.5	1	22	1466	1487	UUGACAGAAGAUAGAGAGCACU	CGUGCUCUCUCUCUUCUGUCAU	Cleavage	pacid=26997405 locus=Potri.003G169400 ID=Potri.003G169400.1.v3.0 annot-version=v3.0	1
Conserved	ptc-miR156h	Potri.007G138800	2.5	1	22	983	1004	UUGACAGAAGAUAGAGAGCACU	AUUGCUCUCUCUCUUCUGUCAU	Cleavage	pacid=27016317 locus=Potri.007G138800 ID=Potri.007G138800.1.v3.0 annot-version=v3.0	1
Conserved	ptc-miR156h	Potri.012G131300	2.5	1	22	727	748	UUGACAGAAGAUAGAGAGCACU	CAUGCUUUCUGUCUUCUGUUAC	Cleavage	pacid=27050792 locus=Potri.012G131300 ID=Potri.012G131300.1.v3.0 annot-version=v3.0	1
Conserved	ptc-miR156h	Potri.002G105400	2.5	1	22	870	891	UUGACAGAAGAUAGAGAGCACU	UCUUCUUUCUAUCUUCUGUUAG	Cleavage	pacid=27024260 locus=Potri.002G105400 ID=Potri.002G105400.1.v3.0 annot-version=v3.0	1
Conserved	ptc-miR156h	Potri.001G398200	2.5	1	22	821	842	UUGACAGAAGAUAGAGAGCACU	CAUGCUCCCUCUCUUCUGUCAA	Cleavage	pacid=27040125 locus=Potri.001G398200 ID=Potri.001G398200.1.v3.0 annot-version=v3.0	1
Conserved	ptc-miR156h	Potri.011G116800	2.5	1	22	1079	1100	UUGACAGAAGAUAGAGAGCACU	CAUGCUCCCUCUCUUCUGUCAA	Cleavage	pacid=27001738 locus=Potri.011G116800 ID=Potri.011G116800.1.v3.0 annot-version=v3.0	1
Conserved	ptc-miR156h	Potri.012G100700	2.5	1	22	1076	1097	UUGACAGAAGAUAGAGAGCACU	CGCGCUCUCUCUCUUCUGUCAU	Cleavage	pacid=27049825 locus=Potri.012G100700 ID=Potri.012G100700.1.v3.0 annot-version=v3.0	1
Conserved	ptc-miR156h	Potri.013G043700	2.5	1	22	274	295	UUGACAGAAGAUAGAGAGCACU	UUCUCUCUCUGUCUUCUGUCAC	Cleavage	pacid=26993752 locus=Potri.013G043700 ID=Potri.013G043700.1.v3.0 annot-version=v3.0	1
Conserved	ptc-miR156h	Potri.007G137300	2.5	1	22	309	330	UUGACAGAAGAUAGAGAGCACU	AACUCUCUCUCUCUUCUGUCAA	Cleavage	pacid=27015780 locus=Potri.007G137300 ID=Potri.007G137300.1.v3.0 annot-version=v3.0	1
Conserved	ptc-miR156h	Potri.019G103100	2.5	1	22	2145	2166	UUGACAGAAGAUAGAGAGCACU	AUACCACUUUAUCUUCUGUCAA	Cleavage	pacid=27026468 locus=Potri.019G103100 ID=Potri.019G103100.1.v3.0 annot-version=v3.0	1
Conserved	ptc-miR156j	Potri.012G100700	2.5	1	20	1077	1096	UGACAGAAGAUAGAGAGCAC	GCGCUCUCUCUCUUCUGUCA	Translation	pacid=27049825 locus=Potri.012G100700 ID=Potri.012G100700.1.v3.0 annot-version=v3.0	1
Conserved	ptc-miR156j	Potri.013G043700	2.5	1	20	275	294	UGACAGAAGAUAGAGAGCAC	UCUCUCUCUGUCUUCUGUCA	Cleavage	pacid=26993752 locus=Potri.013G043700 ID=Potri.013G043700.1.v3.0 annot-version=v3.0	1
Conserved	ptc-miR156j	Potri.015G060400	2.5	1	20	1576	1595	UGACAGAAGAUAGAGAGCAC	GUGCUCGCUCUCUUCUGUCA	Translation	pacid=27018571 locus=Potri.015G060400 ID=Potri.015G060400.1.v3.0 annot-version=v3.0	1
Conserved	ptc-miR156j	Potri.001G076100	2.5	1	20	322	341	UGACAGAAGAUAGAGAGCAC	AUGCUCUCUGUAUUCUGUUA	Cleavage	pacid=27042386 locus=Potri.001G076100 ID=Potri.001G076100.1.v3.0 annot-version=v3.0	1
Conserved	ptc-miR156j	Potri.002G230900	2.5	1	20	1960	1979	UGACAGAAGAUAGAGAGCAC	AUGCUUUCUAUCUUUUGACA	Cleavage	pacid=27019935 locus=Potri.002G230900 ID=Potri.002G230900.1.v3.0 annot-version=v3.0	1
Conserved	ptc-miR156j	Potri.003G154600	2.5	1	20	547	566	UGACAGAAGAUAGAGAGCAC	AUGCUCUCUGUAUUCUGUUA	Cleavage	pacid=26998413 locus=Potri.003G154600 ID=Potri.003G154600.1.v3.0 annot-version=v3.0	1
Conserved	ptc-miR156j	Potri.001G378500	2.5	1	20	633	652	UGACAGAAGAUAGAGAGCAC	UUGCUUUCUGUUUUUUGUUA	Cleavage	pacid=27047805 locus=Potri.001G378500 ID=Potri.001G378500.1.v3.0 annot-version=v3.0	1
Conserved	ptc-miR156j	Potri.012G065400	2.5	1	20	753	772	UGACAGAAGAUAGAGAGCAC	GUCCUGUCUAUCUUUUGUCA	Cleavage	pacid=27049018 locus=Potri.012G065400 ID=Potri.012G065400.1.v3.0 annot-version=v3.0	1
Conserved	ptc-miR156j	Potri.006G178500	2.5	1	20	126	145	UGACAGAAGAUAGAGAGCAC	UUGCUGUUUAUCUUCUGUCU	Cleavage	pacid=27005048 locus=Potri.006G178500 ID=Potri.006G178500.1.v3.0 annot-version=v3.0	1
Conserved	ptc-miR156j	Potri.001G398200	2.5	1	20	822	841	UGACAGAAGAUAGAGAGCAC	AUGCUCCCUCUCUUCUGUCA	Translation	pacid=27040125 locus=Potri.001G398200 ID=Potri.001G398200.1.v3.0 annot-version=v3.0	1
Conserved	ptc-miR156j	Potri.011G116800	2.5	1	20	1080	1099	UGACAGAAGAUAGAGAGCAC	AUGCUCCCUCUCUUCUGUCA	Translation	pacid=27001738 locus=Potri.011G116800 ID=Potri.011G116800.1.v3.0 annot-version=v3.0	1
Conserved	ptc-miR156j	Potri.014G022800	2.5	1	20	2110	2129	UGACAGAAGAUAGAGAGCAC	AUACUCUUUGUUUUCUGUCA	Cleavage	pacid=27031988 locus=Potri.014G022800 ID=Potri.014G022800.1.v3.0 annot-version=v3.0	1
Conserved	ptc-miR156j	Potri.017G152000	2.5	1	20	643	662	UGACAGAAGAUAGAGAGCAC	AUCCUCCCUAUUUUCUGUCA	Cleavage	pacid=26983812 locus=Potri.017G152000 ID=Potri.017G152000.1.v3.0 annot-version=v3.0	1
Conserved	ptc-miR159a	Potri.001G224500	2.5	1	20	1365	1384	UUUGGAUUGAAGGGAGCUCU	AGAGCUCCCUUCACUCCAAU	Cleavage	pacid=27044820 locus=Potri.001G224500 ID=Potri.001G224500.1.v3.0 annot-version=v3.0	1
Conserved	ptc-miR159a	Potri.009G018700	2.5	1	20	1577	1596	UUUGGAUUGAAGGGAGCUCU	AGAGCUCCCUUCACUCCAAU	Cleavage	pacid=26986103 locus=Potri.009G018700 ID=Potri.009G018700.1.v3.0 annot-version=v3.0	1
Conserved	ptc-miR159a	Potri.017G023300	2.5	1	20	121	140	UUUGGAUUGAAGGGAGCUCU	AGAGCUCCCUUCAGUCAAGA	Cleavage	pacid=26984279 locus=Potri.017G023300 ID=Potri.017G023300.1.v3.0 annot-version=v3.0	1
Conserved	ptc-miR159a	Potri.001G036000	2.5	1	20	1283	1302	UUUGGAUUGAAGGGAGCUCU	GGAGCUCCCUUCACUCCAAU	Cleavage	pacid=27045653 locus=Potri.001G036000 ID=Potri.001G036000.1.v3.0 annot-version=v3.0	2
Conserved	ptc-miR159a	Potri.006G129900	2.5	1	20	17	36	UUUGGAUUGAAGGGAGCUCU	GGAGCUCCCUUUAAGCCGAA	Cleavage	pacid=27005923 locus=Potri.006G129900 ID=Potri.006G129900.1.v3.0 annot-version=v3.0	1
Conserved	ptc-miR159a	Potri.004G052900	2.5	1	20	663	682	UUUGGAUUGAAGGGAGCUCU	AGAGCCCCCUUCAAACCAAA	Cleavage	pacid=26989676 locus=Potri.004G052900 ID=Potri.004G052900.1.v3.0 annot-version=v3.0	1
Conserved	ptc-miR159a	Potri.001G013800	2.5	1	20	1452	1471	UUUGGAUUGAAGGGAGCUCU	AGAUUUCCCUUUAAUCCAGA	Cleavage	pacid=27042936 locus=Potri.001G013800 ID=Potri.001G013800.1.v3.0 annot-version=v3.0	1
Conserved	ptc-miR159a	Potri.003G189700	2.5	1	20	1259	1278	UUUGGAUUGAAGGGAGCUCU	UGAGCUCCCUUCACUCCAAU	Cleavage	pacid=26998406 locus=Potri.003G189700 ID=Potri.003G189700.1.v3.0 annot-version=v3.0	1
Conserved	ptc-miR159a	Potri.012G038200	2.5	1	20	1006	1025	UUUGGAUUGAAGGGAGCUCU	UGAGCUCUCUUCAACCCAGA	Cleavage	pacid=27049484 locus=Potri.012G038200 ID=Potri.012G038200.1.v3.0 annot-version=v3.0	1
Conserved	ptc-miR159a	Potri.013G145700	2.5	1	20	828	847	UUUGGAUUGAAGGGAGCUCU	CGGGCUUCCUUCAGUUCAAG	Cleavage	pacid=26994772 locus=Potri.013G145700 ID=Potri.013G145700.1.v3.0 annot-version=v3.0	1
Conserved	ptc-miR159a	Potri.001G375600	2.5	1	20	657	676	UUUGGAUUGAAGGGAGCUCU	GGAGCCCCCUUCAAACCAAA	Cleavage	pacid=27045627 locus=Potri.001G375600 ID=Potri.001G375600.1.v3.0 annot-version=v3.0	1
Conserved	ptc-miR159a	Potri.016G044100	2.5	1	20	928	947	UUUGGAUUGAAGGGAGCUCU	AGAUCCUCCUUCAAUCCAAA	Cleavage	pacid=27013610 locus=Potri.016G044100 ID=Potri.016G044100.1.v3.0 annot-version=v3.0	1
Conserved	ptc-miR159a	Potri.006G047900	2.5	1	20	925	944	UUUGGAUUGAAGGGAGCUCU	AGAUCCUCCUUCAAUCCAAA	Cleavage	pacid=27007082 locus=Potri.006G047900 ID=Potri.006G047900.1.v3.0 annot-version=v3.0	1
Conserved	ptc-miR159a	Potri.016G125600	2.5	1	20	1869	1888	UUUGGAUUGAAGGGAGCUCU	AAAGCUGCCUUCAAUCCGAA	Cleavage	pacid=27013351 locus=Potri.016G125600 ID=Potri.016G125600.1.v3.0 annot-version=v3.0	1
Conserved	ptc-miR159b	Potri.001G224500	2.5	1	20	1365	1384	UUUGGAUUGAAGGGAGCUCU	AGAGCUCCCUUCACUCCAAU	Cleavage	pacid=27044820 locus=Potri.001G224500 ID=Potri.001G224500.1.v3.0 annot-version=v3.0	1
Conserved	ptc-miR159b	Potri.009G018700	2.5	1	20	1577	1596	UUUGGAUUGAAGGGAGCUCU	AGAGCUCCCUUCACUCCAAU	Cleavage	pacid=26986103 locus=Potri.009G018700 ID=Potri.009G018700.1.v3.0 annot-version=v3.0	1
Conserved	ptc-miR159b	Potri.017G023300	2.5	1	20	121	140	UUUGGAUUGAAGGGAGCUCU	AGAGCUCCCUUCAGUCAAGA	Cleavage	pacid=26984279 locus=Potri.017G023300 ID=Potri.017G023300.1.v3.0 annot-version=v3.0	1
Conserved	ptc-miR159b	Potri.001G036000	2.5	1	20	1283	1302	UUUGGAUUGAAGGGAGCUCU	GGAGCUCCCUUCACUCCAAU	Cleavage	pacid=27045653 locus=Potri.001G036000 ID=Potri.001G036000.1.v3.0 annot-version=v3.0	2
Conserved	ptc-miR159b	Potri.006G129900	2.5	1	20	17	36	UUUGGAUUGAAGGGAGCUCU	GGAGCUCCCUUUAAGCCGAA	Cleavage	pacid=27005923 locus=Potri.006G129900 ID=Potri.006G129900.1.v3.0 annot-version=v3.0	1
Conserved	ptc-miR159b	Potri.004G052900	2.5	1	20	663	682	UUUGGAUUGAAGGGAGCUCU	AGAGCCCCCUUCAAACCAAA	Cleavage	pacid=26989676 locus=Potri.004G052900 ID=Potri.004G052900.1.v3.0 annot-version=v3.0	1
Conserved	ptc-miR159b	Potri.001G013800	2.5	1	20	1452	1471	UUUGGAUUGAAGGGAGCUCU	AGAUUUCCCUUUAAUCCAGA	Cleavage	pacid=27042936 locus=Potri.001G013800 ID=Potri.001G013800.1.v3.0 annot-version=v3.0	1
Conserved	ptc-miR159b	Potri.003G189700	2.5	1	20	1259	1278	UUUGGAUUGAAGGGAGCUCU	UGAGCUCCCUUCACUCCAAU	Cleavage	pacid=26998406 locus=Potri.003G189700 ID=Potri.003G189700.1.v3.0 annot-version=v3.0	1
Conserved	ptc-miR159b	Potri.012G038200	2.5	1	20	1006	1025	UUUGGAUUGAAGGGAGCUCU	UGAGCUCUCUUCAACCCAGA	Cleavage	pacid=27049484 locus=Potri.012G038200 ID=Potri.012G038200.1.v3.0 annot-version=v3.0	1
Conserved	ptc-miR159b	Potri.013G145700	2.5	1	20	828	847	UUUGGAUUGAAGGGAGCUCU	CGGGCUUCCUUCAGUUCAAG	Cleavage	pacid=26994772 locus=Potri.013G145700 ID=Potri.013G145700.1.v3.0 annot-version=v3.0	1
Conserved	ptc-miR159b	Potri.001G375600	2.5	1	20	657	676	UUUGGAUUGAAGGGAGCUCU	GGAGCCCCCUUCAAACCAAA	Cleavage	pacid=27045627 locus=Potri.001G375600 ID=Potri.001G375600.1.v3.0 annot-version=v3.0	1
Conserved	ptc-miR159b	Potri.016G044100	2.5	1	20	928	947	UUUGGAUUGAAGGGAGCUCU	AGAUCCUCCUUCAAUCCAAA	Cleavage	pacid=27013610 locus=Potri.016G044100 ID=Potri.016G044100.1.v3.0 annot-version=v3.0	1
Conserved	ptc-miR159b	Potri.006G047900	2.5	1	20	925	944	UUUGGAUUGAAGGGAGCUCU	AGAUCCUCCUUCAAUCCAAA	Cleavage	pacid=27007082 locus=Potri.006G047900 ID=Potri.006G047900.1.v3.0 annot-version=v3.0	1
Conserved	ptc-miR159b	Potri.016G125600	2.5	1	20	1869	1888	UUUGGAUUGAAGGGAGCUCU	AAAGCUGCCUUCAAUCCGAA	Cleavage	pacid=27013351 locus=Potri.016G125600 ID=Potri.016G125600.1.v3.0 annot-version=v3.0	1
Conserved	ptc-miR159c	Potri.017G017600	2.5	1	19	727	745	UUGGAGUGAAGGGAGCUCG	CGGGUUCCCUUCACUUCAU	Cleavage	pacid=26983447 locus=Potri.017G017600 ID=Potri.017G017600.1.v3.0 annot-version=v3.0	1
Conserved	ptc-miR159c	Potri.002G049700	2.5	1	19	1118	1136	UUGGAGUGAAGGGAGCUCG	UGAGCUACCUUCACUCUAA	Cleavage	pacid=27020472 locus=Potri.002G049700 ID=Potri.002G049700.1.v3.0 annot-version=v3.0	1
Conserved	ptc-miR159c	Potri.007G074900	2.5	1	19	1182	1200	UUGGAGUGAAGGGAGCUCG	CCAGCUCCUUUUAUUCCAA	Cleavage	pacid=27017087 locus=Potri.007G074900 ID=Potri.007G074900.1.v3.0 annot-version=v3.0	1
Conserved	ptc-miR159d	Potri.001G036000	2.5	1	20	1283	1302	CUUGGAUUGAAGGGAGCUCC	GGAGCUCCCUUCACUCCAAU	Cleavage	pacid=27045653 locus=Potri.001G036000 ID=Potri.001G036000.1.v3.0 annot-version=v3.0	2
Conserved	ptc-miR159d	Potri.019G083700	2.5	1	20	1825	1844	CUUGGAUUGAAGGGAGCUCC	GGAGCUUCCUUUAAUCCACG	Cleavage	pacid=27026072 locus=Potri.019G083700 ID=Potri.019G083700.1.v3.0 annot-version=v3.0	2
Conserved	ptc-miR159d	Potri.004G204000	2.5	1	20	314	333	CUUGGAUUGAAGGGAGCUCC	UUUGCUCCCUUCAAUUCAAG	Cleavage	pacid=26993063 locus=Potri.004G204000 ID=Potri.004G204000.1.v3.0 annot-version=v3.0	1
Conserved	ptc-miR159d	Potri.017G107300	2.5	1	20	57	76	CUUGGAUUGAAGGGAGCUCC	AAAGCUCCCUUCAAUCCCAG	Cleavage	pacid=26983691 locus=Potri.017G107300 ID=Potri.017G107300.1.v3.0 annot-version=v3.0	1
Conserved	ptc-miR159d	Potri.001G224500	2.5	1	20	1365	1384	CUUGGAUUGAAGGGAGCUCC	AGAGCUCCCUUCACUCCAAU	Cleavage	pacid=27044820 locus=Potri.001G224500 ID=Potri.001G224500.1.v3.0 annot-version=v3.0	1
Conserved	ptc-miR159d	Potri.010G157700	2.5	1	20	995	1014	CUUGGAUUGAAGGGAGCUCC	AGAGUUUCUUUCAAUCCAAA	Cleavage	pacid=26982699 locus=Potri.010G157700 ID=Potri.010G157700.1.v3.0 annot-version=v3.0	1
Conserved	ptc-miR159d	Potri.003G189700	2.5	1	20	1259	1278	CUUGGAUUGAAGGGAGCUCC	UGAGCUCCCUUCACUCCAAU	Cleavage	pacid=26998406 locus=Potri.003G189700 ID=Potri.003G189700.1.v3.0 annot-version=v3.0	1
Conserved	ptc-miR159d	Potri.009G018700	2.5	1	20	1577	1596	CUUGGAUUGAAGGGAGCUCC	AGAGCUCCCUUCACUCCAAU	Cleavage	pacid=26986103 locus=Potri.009G018700 ID=Potri.009G018700.1.v3.0 annot-version=v3.0	1
Conserved	ptc-miR159d	Potri.004G126800	2.5	1	20	1479	1498	CUUGGAUUGAAGGGAGCUCC	UGAGCUUUCUUCAAUCGAAG	Cleavage	pacid=26989785 locus=Potri.004G126800 ID=Potri.004G126800.1.v3.0 annot-version=v3.0	1
Conserved	ptc-miR159d	Potri.010G015900	2.5	1	20	1853	1872	CUUGGAUUGAAGGGAGCUCC	UGAGCUUUCUUCAAUCGAAG	Cleavage	pacid=26982281 locus=Potri.010G015900 ID=Potri.010G015900.1.v3.0 annot-version=v3.0	1
Conserved	ptc-miR159d	Potri.008G071700	2.5	1	20	472	491	CUUGGAUUGAAGGGAGCUCC	AGAUCUCCUUUCAAUUUAAG	Cleavage	pacid=27039471 locus=Potri.008G071700 ID=Potri.008G071700.1.v3.0 annot-version=v3.0	1
Conserved	ptc-miR160a	Potri.017G031700	2.5	1	20	1139	1158	UGCCUGGCUCCCUGUAUGCC	AGCUUUCAGGGAGCCGGGCA	Cleavage	pacid=26984547 locus=Potri.017G031700 ID=Potri.017G031700.1.v3.0 annot-version=v3.0	1
Conserved	ptc-miR160d	Potri.017G031700	2.5	1	20	1139	1158	UGCCUGGCUCCCUGUAUGCC	AGCUUUCAGGGAGCCGGGCA	Cleavage	pacid=26984547 locus=Potri.017G031700 ID=Potri.017G031700.1.v3.0 annot-version=v3.0	1
Conserved	ptc-miR164a	Potri.002G070300	2.5	1	20	3731	3750	UGGAGAAGCAGGGCACGUGC	GCAUGUCCUCUGCUUCUCUA	Cleavage	pacid=27020171 locus=Potri.002G070300 ID=Potri.002G070300.1.v3.0 annot-version=v3.0	1
Conserved	ptc-miR164a	Potri.002G197800	2.5	1	20	323	342	UGGAGAAGCAGGGCACGUGC	UCACCUCCUCUGCUUCUCCA	Cleavage	pacid=27021489 locus=Potri.002G197800 ID=Potri.002G197800.1.v3.0 annot-version=v3.0	1
Conserved	ptc-miR164a	Potri.004G172100	2.5	1	20	289	308	UGGAGAAGCAGGGCACGUGC	ACCCGGGUCCUGCUUCUCCA	Cleavage	pacid=26990630 locus=Potri.004G172100 ID=Potri.004G172100.1.v3.0 annot-version=v3.0	1
Conserved	ptc-miR164b	Potri.002G070300	2.5	1	20	3731	3750	UGGAGAAGCAGGGCACGUGC	GCAUGUCCUCUGCUUCUCUA	Cleavage	pacid=27020171 locus=Potri.002G070300 ID=Potri.002G070300.1.v3.0 annot-version=v3.0	1
Conserved	ptc-miR164b	Potri.002G197800	2.5	1	20	323	342	UGGAGAAGCAGGGCACGUGC	UCACCUCCUCUGCUUCUCCA	Cleavage	pacid=27021489 locus=Potri.002G197800 ID=Potri.002G197800.1.v3.0 annot-version=v3.0	1
Conserved	ptc-miR164b	Potri.004G172100	2.5	1	20	289	308	UGGAGAAGCAGGGCACGUGC	ACCCGGGUCCUGCUUCUCCA	Cleavage	pacid=26990630 locus=Potri.004G172100 ID=Potri.004G172100.1.v3.0 annot-version=v3.0	1
Conserved	ptc-miR164c	Potri.002G070300	2.5	1	20	3731	3750	UGGAGAAGCAGGGCACGUGC	GCAUGUCCUCUGCUUCUCUA	Cleavage	pacid=27020171 locus=Potri.002G070300 ID=Potri.002G070300.1.v3.0 annot-version=v3.0	1
Conserved	ptc-miR164c	Potri.002G197800	2.5	1	20	323	342	UGGAGAAGCAGGGCACGUGC	UCACCUCCUCUGCUUCUCCA	Cleavage	pacid=27021489 locus=Potri.002G197800 ID=Potri.002G197800.1.v3.0 annot-version=v3.0	1
Conserved	ptc-miR164c	Potri.004G172100	2.5	1	20	289	308	UGGAGAAGCAGGGCACGUGC	ACCCGGGUCCUGCUUCUCCA	Cleavage	pacid=26990630 locus=Potri.004G172100 ID=Potri.004G172100.1.v3.0 annot-version=v3.0	1
Conserved	ptc-miR164d	Potri.002G070300	2.5	1	20	3731	3750	UGGAGAAGCAGGGCACGUGC	GCAUGUCCUCUGCUUCUCUA	Cleavage	pacid=27020171 locus=Potri.002G070300 ID=Potri.002G070300.1.v3.0 annot-version=v3.0	1
Conserved	ptc-miR164d	Potri.002G197800	2.5	1	20	323	342	UGGAGAAGCAGGGCACGUGC	UCACCUCCUCUGCUUCUCCA	Cleavage	pacid=27021489 locus=Potri.002G197800 ID=Potri.002G197800.1.v3.0 annot-version=v3.0	1
Conserved	ptc-miR164d	Potri.004G172100	2.5	1	20	289	308	UGGAGAAGCAGGGCACGUGC	ACCCGGGUCCUGCUUCUCCA	Cleavage	pacid=26990630 locus=Potri.004G172100 ID=Potri.004G172100.1.v3.0 annot-version=v3.0	1
Conserved	ptc-miR166a	Potri.T078200	2.5	1	21	832	852	UCGGACCAGGCUUCAUUCCCC	CAGAAGUGAAGCCUGGUUUGA	Cleavage	pacid=27024819 locus=Potri.T078200 ID=Potri.T078200.1.v3.0 annot-version=v3.0	1
Conserved	ptc-miR166b	Potri.T078200	2.5	1	21	832	852	UCGGACCAGGCUUCAUUCCCC	CAGAAGUGAAGCCUGGUUUGA	Cleavage	pacid=27024819 locus=Potri.T078200 ID=Potri.T078200.1.v3.0 annot-version=v3.0	1
Conserved	ptc-miR166c	Potri.T078200	2.5	1	21	832	852	UCGGACCAGGCUUCAUUCCCC	CAGAAGUGAAGCCUGGUUUGA	Cleavage	pacid=27024819 locus=Potri.T078200 ID=Potri.T078200.1.v3.0 annot-version=v3.0	1
Conserved	ptc-miR166d	Potri.T078200	2.5	1	21	832	852	UCGGACCAGGCUUCAUUCCCC	CAGAAGUGAAGCCUGGUUUGA	Cleavage	pacid=27024819 locus=Potri.T078200 ID=Potri.T078200.1.v3.0 annot-version=v3.0	1
Conserved	ptc-miR166e	Potri.T078200	2.5	1	21	832	852	UCGGACCAGGCUUCAUUCCCC	CAGAAGUGAAGCCUGGUUUGA	Cleavage	pacid=27024819 locus=Potri.T078200 ID=Potri.T078200.1.v3.0 annot-version=v3.0	1
Conserved	ptc-miR166f	Potri.T078200	2.5	1	21	832	852	UCGGACCAGGCUUCAUUCCCC	CAGAAGUGAAGCCUGGUUUGA	Cleavage	pacid=27024819 locus=Potri.T078200 ID=Potri.T078200.1.v3.0 annot-version=v3.0	1
Conserved	ptc-miR166g	Potri.T078200	2.5	1	21	832	852	UCGGACCAGGCUUCAUUCCCC	CAGAAGUGAAGCCUGGUUUGA	Cleavage	pacid=27024819 locus=Potri.T078200 ID=Potri.T078200.1.v3.0 annot-version=v3.0	1
Conserved	ptc-miR166h	Potri.T078200	2.5	1	21	832	852	UCGGACCAGGCUUCAUUCCCC	CAGAAGUGAAGCCUGGUUUGA	Cleavage	pacid=27024819 locus=Potri.T078200 ID=Potri.T078200.1.v3.0 annot-version=v3.0	1
Conserved	ptc-miR166i	Potri.T078200	2.5	1	21	832	852	UCGGACCAGGCUUCAUUCCCC	CAGAAGUGAAGCCUGGUUUGA	Cleavage	pacid=27024819 locus=Potri.T078200 ID=Potri.T078200.1.v3.0 annot-version=v3.0	1
Conserved	ptc-miR166j	Potri.T078200	2.5	1	21	832	852	UCGGACCAGGCUUCAUUCCCC	CAGAAGUGAAGCCUGGUUUGA	Cleavage	pacid=27024819 locus=Potri.T078200 ID=Potri.T078200.1.v3.0 annot-version=v3.0	1
Conserved	ptc-miR166k	Potri.T078200	2.5	1	21	832	852	UCGGACCAGGCUUCAUUCCCC	CAGAAGUGAAGCCUGGUUUGA	Cleavage	pacid=27024819 locus=Potri.T078200 ID=Potri.T078200.1.v3.0 annot-version=v3.0	1
Conserved	ptc-miR166l	Potri.T078200	2.5	1	21	832	852	UCGGACCAGGCUUCAUUCCCC	CAGAAGUGAAGCCUGGUUUGA	Cleavage	pacid=27024819 locus=Potri.T078200 ID=Potri.T078200.1.v3.0 annot-version=v3.0	1
Conserved	ptc-miR166m	Potri.T078200	2.5	1	21	832	852	UCGGACCAGGCUUCAUUCCCC	CAGAAGUGAAGCCUGGUUUGA	Cleavage	pacid=27024819 locus=Potri.T078200 ID=Potri.T078200.1.v3.0 annot-version=v3.0	1
Conserved	ptc-miR166p	Potri.009G014500	2.5	1	21	563	583	UCGGACCAGGCUCCAUUCCUU	CUGGGAUGAAGCCUGGUCCGG	Cleavage	pacid=26988221 locus=Potri.009G014500 ID=Potri.009G014500.1.v3.0 annot-version=v3.0	1
Conserved	ptc-miR166p	Potri.006G237500	2.5	1	21	572	592	UCGGACCAGGCUCCAUUCCUU	CUGGGAUGAAGCCUGGUCCGG	Cleavage	pacid=27007340 locus=Potri.006G237500 ID=Potri.006G237500.1.v3.0 annot-version=v3.0	1
Conserved	ptc-miR166p	Potri.018G045100	2.5	1	21	1381	1401	UCGGACCAGGCUCCAUUCCUU	CUGGGAUGAAGCCUGGUCCGG	Cleavage	pacid=27009880 locus=Potri.018G045100 ID=Potri.018G045100.1.v3.0 annot-version=v3.0	1
Conserved	ptc-miR166p	Potri.001G003900	2.5	1	21	5754	5774	UCGGACCAGGCUCCAUUCCUU	GUGGAAUGGACCUUGGUCUGA	Translation	pacid=27046598 locus=Potri.001G003900 ID=Potri.001G003900.1.v3.0 annot-version=v3.0	1
Conserved	ptc-miR166p	Potri.003G221100	2.5	1	21	5856	5876	UCGGACCAGGCUCCAUUCCUU	GUGGAAUGGACCUUGGUCUGA	Translation	pacid=26997928 locus=Potri.003G221100 ID=Potri.003G221100.1.v3.0 annot-version=v3.0	1
Conserved	ptc-miR166p	Potri.001G158200	2.5	1	21	421	441	UCGGACCAGGCUCCAUUCCUU	CUGGUUUGGAGCUUGGUCCGA	Cleavage	pacid=27041372 locus=Potri.001G158200 ID=Potri.001G158200.1.v3.0 annot-version=v3.0	1
Conserved	ptc-miR166p	Potri.003G076600	2.5	1	21	627	647	UCGGACCAGGCUCCAUUCCUU	CUGGUCUGGAGCUUGGUCCGA	Cleavage	pacid=26996988 locus=Potri.003G076600 ID=Potri.003G076600.1.v3.0 annot-version=v3.0	1
Conserved	ptc-miR166q	Potri.T078200	2.5	1	21	832	852	UCGGACCAGGCUUCAUUCCUU	CAGAAGUGAAGCCUGGUUUGA	Cleavage	pacid=27024819 locus=Potri.T078200 ID=Potri.T078200.1.v3.0 annot-version=v3.0	1
Conserved	ptc-miR167h	Potri.014G114300	2.5	1	22	2406	2427	AAGCUGCCAACAUGAUCUGAGC	UGAUGGAUGAUGUUGGUAGCUU	Cleavage	pacid=27032333 locus=Potri.014G114300 ID=Potri.014G114300.1.v3.0 annot-version=v3.0	1
Conserved	ptc-miR169aa	Potri.008G038800	2.5	1	22	1358	1379	CCAGGUCGUUCUUGGCUCAACU	AAGUGAGUCAAGAAUGGCCUGC	Cleavage	pacid=27037722 locus=Potri.008G038800 ID=Potri.008G038800.1.v3.0 annot-version=v3.0	1
Conserved	ptc-miR169ac	Potri.019G032100	2.5	1	20	214	233	UAGCCAAGGACGACUUGCCC	UGGCAGGUUUUCCUUGGCUA	Translation	pacid=27025253 locus=Potri.019G032100 ID=Potri.019G032100.1.v3.0 annot-version=v3.0	1
Conserved	ptc-miR169ad	Potri.019G032100	2.5	1	20	214	233	UAGCCAAGGACGACUUGCCC	UGGCAGGUUUUCCUUGGCUA	Translation	pacid=27025253 locus=Potri.019G032100 ID=Potri.019G032100.1.v3.0 annot-version=v3.0	1
Conserved	ptc-miR169ae	Potri.019G032100	2.5	1	20	214	233	UAGCCAAGGACGACUUGCCC	UGGCAGGUUUUCCUUGGCUA	Translation	pacid=27025253 locus=Potri.019G032100 ID=Potri.019G032100.1.v3.0 annot-version=v3.0	1
Conserved	ptc-miR169af	Potri.019G032100	2.5	1	20	214	233	UAGCCAAGGACGACUUGCCC	UGGCAGGUUUUCCUUGGCUA	Translation	pacid=27025253 locus=Potri.019G032100 ID=Potri.019G032100.1.v3.0 annot-version=v3.0	1
Conserved	ptc-miR169i	Potri.001G266000	2.5	1	21	1203	1223	UAGCCAAGGAUGACUUGCCUG	CAGGCAAUUCAUUCUUGGCUU	Cleavage	pacid=27045345 locus=Potri.001G266000 ID=Potri.001G266000.1.v3.0 annot-version=v3.0	1
Conserved	ptc-miR169i	Potri.009G060600	2.5	1	21	1251	1271	UAGCCAAGGAUGACUUGCCUG	CAGGCAAUUCAUUCUUGGCUU	Cleavage	pacid=26988767 locus=Potri.009G060600 ID=Potri.009G060600.1.v3.0 annot-version=v3.0	1
Conserved	ptc-miR169i	Potri.002G184000	2.5	1	21	1589	1609	UAGCCAAGGAUGACUUGCCUG	AAUGCAAGUCAUCCUUGGAUA	Cleavage	pacid=27021463 locus=Potri.002G184000 ID=Potri.002G184000.1.v3.0 annot-version=v3.0	1
Conserved	ptc-miR169i	Potri.006G276700	2.5	1	21	89	109	UAGCCAAGGAUGACUUGCCUG	CCGGCAAGUUGCCCUUGGCUA	Translation	pacid=27006103 locus=Potri.006G276700 ID=Potri.006G276700.1.v3.0 annot-version=v3.0	1
Conserved	ptc-miR169i	Potri.019G032100	2.5	1	21	213	233	UAGCCAAGGAUGACUUGCCUG	UUGGCAGGUUUUCCUUGGCUA	Translation	pacid=27025253 locus=Potri.019G032100 ID=Potri.019G032100.1.v3.0 annot-version=v3.0	1
Conserved	ptc-miR169i	Potri.009G052900	2.5	1	21	1433	1453	UAGCCAAGGAUGACUUGCCUG	GCGGCAAAUCAUUCUUGGCUU	Cleavage	pacid=26987168 locus=Potri.009G052900 ID=Potri.009G052900.1.v3.0 annot-version=v3.0	1
Conserved	ptc-miR169i	Potri.002G134900	2.5	1	21	864	884	UAGCCAAGGAUGACUUGCCUG	UUGGAAAGUCAUCCUUGGUUC	Cleavage	pacid=27020460 locus=Potri.002G134900 ID=Potri.002G134900.1.v3.0 annot-version=v3.0	1
Conserved	ptc-miR169i	Potri.001G257600	2.5	1	21	1439	1459	UAGCCAAGGAUGACUUGCCUG	GCGGCAAAUCAUUCUUGGCUU	Cleavage	pacid=27042078 locus=Potri.001G257600 ID=Potri.001G257600.1.v3.0 annot-version=v3.0	1
Conserved	ptc-miR169i	Potri.006G053500	2.5	1	21	1917	1937	UAGCCAAGGAUGACUUGCCUG	UUGGCAAAUCAUUCUUGGCUU	Cleavage	pacid=27007163 locus=Potri.006G053500 ID=Potri.006G053500.1.v3.0 annot-version=v3.0	1
Conserved	ptc-miR169j	Potri.001G266000	2.5	1	21	1203	1223	UAGCCAAGGAUGACUUGCCUG	CAGGCAAUUCAUUCUUGGCUU	Cleavage	pacid=27045345 locus=Potri.001G266000 ID=Potri.001G266000.1.v3.0 annot-version=v3.0	1
Conserved	ptc-miR169j	Potri.009G060600	2.5	1	21	1251	1271	UAGCCAAGGAUGACUUGCCUG	CAGGCAAUUCAUUCUUGGCUU	Cleavage	pacid=26988767 locus=Potri.009G060600 ID=Potri.009G060600.1.v3.0 annot-version=v3.0	1
Conserved	ptc-miR169j	Potri.002G184000	2.5	1	21	1589	1609	UAGCCAAGGAUGACUUGCCUG	AAUGCAAGUCAUCCUUGGAUA	Cleavage	pacid=27021463 locus=Potri.002G184000 ID=Potri.002G184000.1.v3.0 annot-version=v3.0	1
Conserved	ptc-miR169j	Potri.006G276700	2.5	1	21	89	109	UAGCCAAGGAUGACUUGCCUG	CCGGCAAGUUGCCCUUGGCUA	Translation	pacid=27006103 locus=Potri.006G276700 ID=Potri.006G276700.1.v3.0 annot-version=v3.0	1
Conserved	ptc-miR169j	Potri.019G032100	2.5	1	21	213	233	UAGCCAAGGAUGACUUGCCUG	UUGGCAGGUUUUCCUUGGCUA	Translation	pacid=27025253 locus=Potri.019G032100 ID=Potri.019G032100.1.v3.0 annot-version=v3.0	1
Conserved	ptc-miR169j	Potri.009G052900	2.5	1	21	1433	1453	UAGCCAAGGAUGACUUGCCUG	GCGGCAAAUCAUUCUUGGCUU	Cleavage	pacid=26987168 locus=Potri.009G052900 ID=Potri.009G052900.1.v3.0 annot-version=v3.0	1
Conserved	ptc-miR169j	Potri.002G134900	2.5	1	21	864	884	UAGCCAAGGAUGACUUGCCUG	UUGGAAAGUCAUCCUUGGUUC	Cleavage	pacid=27020460 locus=Potri.002G134900 ID=Potri.002G134900.1.v3.0 annot-version=v3.0	1
Conserved	ptc-miR169j	Potri.001G257600	2.5	1	21	1439	1459	UAGCCAAGGAUGACUUGCCUG	GCGGCAAAUCAUUCUUGGCUU	Cleavage	pacid=27042078 locus=Potri.001G257600 ID=Potri.001G257600.1.v3.0 annot-version=v3.0	1
Conserved	ptc-miR169j	Potri.006G053500	2.5	1	21	1917	1937	UAGCCAAGGAUGACUUGCCUG	UUGGCAAAUCAUUCUUGGCUU	Cleavage	pacid=27007163 locus=Potri.006G053500 ID=Potri.006G053500.1.v3.0 annot-version=v3.0	1
Conserved	ptc-miR169k	Potri.001G266000	2.5	1	21	1203	1223	UAGCCAAGGAUGACUUGCCUG	CAGGCAAUUCAUUCUUGGCUU	Cleavage	pacid=27045345 locus=Potri.001G266000 ID=Potri.001G266000.1.v3.0 annot-version=v3.0	1
Conserved	ptc-miR169k	Potri.009G060600	2.5	1	21	1251	1271	UAGCCAAGGAUGACUUGCCUG	CAGGCAAUUCAUUCUUGGCUU	Cleavage	pacid=26988767 locus=Potri.009G060600 ID=Potri.009G060600.1.v3.0 annot-version=v3.0	1
Conserved	ptc-miR169k	Potri.002G184000	2.5	1	21	1589	1609	UAGCCAAGGAUGACUUGCCUG	AAUGCAAGUCAUCCUUGGAUA	Cleavage	pacid=27021463 locus=Potri.002G184000 ID=Potri.002G184000.1.v3.0 annot-version=v3.0	1
Conserved	ptc-miR169k	Potri.006G276700	2.5	1	21	89	109	UAGCCAAGGAUGACUUGCCUG	CCGGCAAGUUGCCCUUGGCUA	Translation	pacid=27006103 locus=Potri.006G276700 ID=Potri.006G276700.1.v3.0 annot-version=v3.0	1
Conserved	ptc-miR169k	Potri.019G032100	2.5	1	21	213	233	UAGCCAAGGAUGACUUGCCUG	UUGGCAGGUUUUCCUUGGCUA	Translation	pacid=27025253 locus=Potri.019G032100 ID=Potri.019G032100.1.v3.0 annot-version=v3.0	1
Conserved	ptc-miR169k	Potri.009G052900	2.5	1	21	1433	1453	UAGCCAAGGAUGACUUGCCUG	GCGGCAAAUCAUUCUUGGCUU	Cleavage	pacid=26987168 locus=Potri.009G052900 ID=Potri.009G052900.1.v3.0 annot-version=v3.0	1
Conserved	ptc-miR169k	Potri.002G134900	2.5	1	21	864	884	UAGCCAAGGAUGACUUGCCUG	UUGGAAAGUCAUCCUUGGUUC	Cleavage	pacid=27020460 locus=Potri.002G134900 ID=Potri.002G134900.1.v3.0 annot-version=v3.0	1
Conserved	ptc-miR169k	Potri.001G257600	2.5	1	21	1439	1459	UAGCCAAGGAUGACUUGCCUG	GCGGCAAAUCAUUCUUGGCUU	Cleavage	pacid=27042078 locus=Potri.001G257600 ID=Potri.001G257600.1.v3.0 annot-version=v3.0	1
Conserved	ptc-miR169k	Potri.006G053500	2.5	1	21	1917	1937	UAGCCAAGGAUGACUUGCCUG	UUGGCAAAUCAUUCUUGGCUU	Cleavage	pacid=27007163 locus=Potri.006G053500 ID=Potri.006G053500.1.v3.0 annot-version=v3.0	1
Conserved	ptc-miR169l	Potri.001G266000	2.5	1	21	1203	1223	UAGCCAAGGAUGACUUGCCUG	CAGGCAAUUCAUUCUUGGCUU	Cleavage	pacid=27045345 locus=Potri.001G266000 ID=Potri.001G266000.1.v3.0 annot-version=v3.0	1
Conserved	ptc-miR169l	Potri.009G060600	2.5	1	21	1251	1271	UAGCCAAGGAUGACUUGCCUG	CAGGCAAUUCAUUCUUGGCUU	Cleavage	pacid=26988767 locus=Potri.009G060600 ID=Potri.009G060600.1.v3.0 annot-version=v3.0	1
Conserved	ptc-miR169l	Potri.002G184000	2.5	1	21	1589	1609	UAGCCAAGGAUGACUUGCCUG	AAUGCAAGUCAUCCUUGGAUA	Cleavage	pacid=27021463 locus=Potri.002G184000 ID=Potri.002G184000.1.v3.0 annot-version=v3.0	1
Conserved	ptc-miR169l	Potri.006G276700	2.5	1	21	89	109	UAGCCAAGGAUGACUUGCCUG	CCGGCAAGUUGCCCUUGGCUA	Translation	pacid=27006103 locus=Potri.006G276700 ID=Potri.006G276700.1.v3.0 annot-version=v3.0	1
Conserved	ptc-miR169l	Potri.019G032100	2.5	1	21	213	233	UAGCCAAGGAUGACUUGCCUG	UUGGCAGGUUUUCCUUGGCUA	Translation	pacid=27025253 locus=Potri.019G032100 ID=Potri.019G032100.1.v3.0 annot-version=v3.0	1
Conserved	ptc-miR169l	Potri.009G052900	2.5	1	21	1433	1453	UAGCCAAGGAUGACUUGCCUG	GCGGCAAAUCAUUCUUGGCUU	Cleavage	pacid=26987168 locus=Potri.009G052900 ID=Potri.009G052900.1.v3.0 annot-version=v3.0	1
Conserved	ptc-miR169l	Potri.002G134900	2.5	1	21	864	884	UAGCCAAGGAUGACUUGCCUG	UUGGAAAGUCAUCCUUGGUUC	Cleavage	pacid=27020460 locus=Potri.002G134900 ID=Potri.002G134900.1.v3.0 annot-version=v3.0	1
Conserved	ptc-miR169l	Potri.001G257600	2.5	1	21	1439	1459	UAGCCAAGGAUGACUUGCCUG	GCGGCAAAUCAUUCUUGGCUU	Cleavage	pacid=27042078 locus=Potri.001G257600 ID=Potri.001G257600.1.v3.0 annot-version=v3.0	1
Conserved	ptc-miR169l	Potri.006G053500	2.5	1	21	1917	1937	UAGCCAAGGAUGACUUGCCUG	UUGGCAAAUCAUUCUUGGCUU	Cleavage	pacid=27007163 locus=Potri.006G053500 ID=Potri.006G053500.1.v3.0 annot-version=v3.0	1
Conserved	ptc-miR169m	Potri.001G266000	2.5	1	21	1203	1223	UAGCCAAGGAUGACUUGCCUG	CAGGCAAUUCAUUCUUGGCUU	Cleavage	pacid=27045345 locus=Potri.001G266000 ID=Potri.001G266000.1.v3.0 annot-version=v3.0	1
Conserved	ptc-miR169m	Potri.009G060600	2.5	1	21	1251	1271	UAGCCAAGGAUGACUUGCCUG	CAGGCAAUUCAUUCUUGGCUU	Cleavage	pacid=26988767 locus=Potri.009G060600 ID=Potri.009G060600.1.v3.0 annot-version=v3.0	1
Conserved	ptc-miR169m	Potri.002G184000	2.5	1	21	1589	1609	UAGCCAAGGAUGACUUGCCUG	AAUGCAAGUCAUCCUUGGAUA	Cleavage	pacid=27021463 locus=Potri.002G184000 ID=Potri.002G184000.1.v3.0 annot-version=v3.0	1
Conserved	ptc-miR169m	Potri.006G276700	2.5	1	21	89	109	UAGCCAAGGAUGACUUGCCUG	CCGGCAAGUUGCCCUUGGCUA	Translation	pacid=27006103 locus=Potri.006G276700 ID=Potri.006G276700.1.v3.0 annot-version=v3.0	1
Conserved	ptc-miR169m	Potri.019G032100	2.5	1	21	213	233	UAGCCAAGGAUGACUUGCCUG	UUGGCAGGUUUUCCUUGGCUA	Translation	pacid=27025253 locus=Potri.019G032100 ID=Potri.019G032100.1.v3.0 annot-version=v3.0	1
Conserved	ptc-miR169m	Potri.009G052900	2.5	1	21	1433	1453	UAGCCAAGGAUGACUUGCCUG	GCGGCAAAUCAUUCUUGGCUU	Cleavage	pacid=26987168 locus=Potri.009G052900 ID=Potri.009G052900.1.v3.0 annot-version=v3.0	1
Conserved	ptc-miR169m	Potri.002G134900	2.5	1	21	864	884	UAGCCAAGGAUGACUUGCCUG	UUGGAAAGUCAUCCUUGGUUC	Cleavage	pacid=27020460 locus=Potri.002G134900 ID=Potri.002G134900.1.v3.0 annot-version=v3.0	1
Conserved	ptc-miR169m	Potri.001G257600	2.5	1	21	1439	1459	UAGCCAAGGAUGACUUGCCUG	GCGGCAAAUCAUUCUUGGCUU	Cleavage	pacid=27042078 locus=Potri.001G257600 ID=Potri.001G257600.1.v3.0 annot-version=v3.0	1
Conserved	ptc-miR169m	Potri.006G053500	2.5	1	21	1917	1937	UAGCCAAGGAUGACUUGCCUG	UUGGCAAAUCAUUCUUGGCUU	Cleavage	pacid=27007163 locus=Potri.006G053500 ID=Potri.006G053500.1.v3.0 annot-version=v3.0	1
Conserved	ptc-miR169q	Potri.019G032100	2.5	1	22	212	233	UAGCCAAGGACGACUUGCCUGU	GUUGGCAGGUUUUCCUUGGCUA	Translation	pacid=27025253 locus=Potri.019G032100 ID=Potri.019G032100.1.v3.0 annot-version=v3.0	1
Conserved	ptc-miR169u	Potri.019G032100	2.5	1	20	214	233	UAGCCAAGGACGACUUGCCU	UGGCAGGUUUUCCUUGGCUA	Translation	pacid=27025253 locus=Potri.019G032100 ID=Potri.019G032100.1.v3.0 annot-version=v3.0	1
Conserved	ptc-miR171c	Potri.001G168400	2.5	1	21	344	364	CGAUGUUGGUGAGGUUCAAUC	CAUUGAGCCUCACCAAUAUGG	Cleavage	pacid=27043249 locus=Potri.001G168400 ID=Potri.001G168400.1.v3.0 annot-version=v3.0	1
Conserved	ptc-miR171c	Potri.006G273000	2.5	1	21	320	340	CGAUGUUGGUGAGGUUCAAUC	GCUUGAACCUUAUCAGCAUCA	Cleavage	pacid=27006959 locus=Potri.006G273000 ID=Potri.006G273000.1.v3.0 annot-version=v3.0	1
Conserved	ptc-miR171d	Potri.001G168400	2.5	1	21	344	364	CGAUGUUGGUGAGGUUCAAUC	CAUUGAGCCUCACCAAUAUGG	Cleavage	pacid=27043249 locus=Potri.001G168400 ID=Potri.001G168400.1.v3.0 annot-version=v3.0	1
Conserved	ptc-miR171d	Potri.006G273000	2.5	1	21	320	340	CGAUGUUGGUGAGGUUCAAUC	GCUUGAACCUUAUCAGCAUCA	Cleavage	pacid=27006959 locus=Potri.006G273000 ID=Potri.006G273000.1.v3.0 annot-version=v3.0	1
Conserved	ptc-miR171i	Potri.008G017400	2.5	1	21	2828	2848	UAUUGGCCUGGUUCACUCAGA	AAUGAGUGAACCAAGCUAAUG	Cleavage	pacid=27036537 locus=Potri.008G017400 ID=Potri.008G017400.1.v3.0 annot-version=v3.0	1
Conserved	ptc-miR171l	Potri.004G013800	2.5	1	22	440	461	UGUGAUAUUGGUCCGGCUCAUC	AUUGAGCCGUGCCAAUAUCACG	Cleavage	pacid=26991471 locus=Potri.004G013800 ID=Potri.004G013800.1.v3.0 annot-version=v3.0	1
Conserved	ptc-miR172a	Potri.001G044900	2.5	1	21	1515	1535	AGAAUCUUGAUGAUGCUGCAU	AUCUAGCUUCAUCAAGAUUCU	Cleavage	pacid=27044313 locus=Potri.001G044900 ID=Potri.001G044900.1.v3.0 annot-version=v3.0	1
Conserved	ptc-miR172a	Potri.001G411100	2.5	1	21	1782	1802	AGAAUCUUGAUGAUGCUGCAU	CUGUAUCUUCAUCAAGAUUCU	Cleavage	pacid=27043880 locus=Potri.001G411100 ID=Potri.001G411100.1.v3.0 annot-version=v3.0	1
Conserved	ptc-miR172a	Potri.001G411000	2.5	1	21	1875	1895	AGAAUCUUGAUGAUGCUGCAU	CUGUAUCUUCAUCAAGAUUCU	Cleavage	pacid=27046841 locus=Potri.001G411000 ID=Potri.001G411000.1.v3.0 annot-version=v3.0	1
Conserved	ptc-miR172a	Potri.016G072900	2.5	1	21	665	685	AGAAUCUUGAUGAUGCUGCAU	ACGCAACAUCAUCAUGAUUCU	Cleavage	pacid=27013787 locus=Potri.016G072900 ID=Potri.016G072900.1.v3.0 annot-version=v3.0	1
Conserved	ptc-miR172a	Potri.001G138100	2.5	1	21	925	945	AGAAUCUUGAUGAUGCUGCAU	UCGUACCAUCAUCAGGGUUCU	Cleavage	pacid=27046818 locus=Potri.001G138100 ID=Potri.001G138100.1.v3.0 annot-version=v3.0	1
Conserved	ptc-miR172a	Potri.019G025700	2.5	1	21	1533	1553	AGAAUCUUGAUGAUGCUGCAU	UAGAAGCAUCAUUGAGGUUCU	Cleavage	pacid=27025036 locus=Potri.019G025700 ID=Potri.019G025700.1.v3.0 annot-version=v3.0	1
Conserved	ptc-miR172a	Potri.010G051900	2.5	1	21	2174	2194	AGAAUCUUGAUGAUGCUGCAU	CAGCAACAUCAGCAAGAUUCU	Translation	pacid=26980311 locus=Potri.010G051900 ID=Potri.010G051900.1.v3.0 annot-version=v3.0	1
Conserved	ptc-miR172c	Potri.001G044900	2.5	1	21	1515	1535	AGAAUCUUGAUGAUGCUGCAU	AUCUAGCUUCAUCAAGAUUCU	Cleavage	pacid=27044313 locus=Potri.001G044900 ID=Potri.001G044900.1.v3.0 annot-version=v3.0	1
Conserved	ptc-miR172c	Potri.001G411100	2.5	1	21	1782	1802	AGAAUCUUGAUGAUGCUGCAU	CUGUAUCUUCAUCAAGAUUCU	Cleavage	pacid=27043880 locus=Potri.001G411100 ID=Potri.001G411100.1.v3.0 annot-version=v3.0	1
Conserved	ptc-miR172c	Potri.001G411000	2.5	1	21	1875	1895	AGAAUCUUGAUGAUGCUGCAU	CUGUAUCUUCAUCAAGAUUCU	Cleavage	pacid=27046841 locus=Potri.001G411000 ID=Potri.001G411000.1.v3.0 annot-version=v3.0	1
Conserved	ptc-miR172c	Potri.016G072900	2.5	1	21	665	685	AGAAUCUUGAUGAUGCUGCAU	ACGCAACAUCAUCAUGAUUCU	Cleavage	pacid=27013787 locus=Potri.016G072900 ID=Potri.016G072900.1.v3.0 annot-version=v3.0	1
Conserved	ptc-miR172c	Potri.001G138100	2.5	1	21	925	945	AGAAUCUUGAUGAUGCUGCAU	UCGUACCAUCAUCAGGGUUCU	Cleavage	pacid=27046818 locus=Potri.001G138100 ID=Potri.001G138100.1.v3.0 annot-version=v3.0	1
Conserved	ptc-miR172c	Potri.019G025700	2.5	1	21	1533	1553	AGAAUCUUGAUGAUGCUGCAU	UAGAAGCAUCAUUGAGGUUCU	Cleavage	pacid=27025036 locus=Potri.019G025700 ID=Potri.019G025700.1.v3.0 annot-version=v3.0	1
Conserved	ptc-miR172c	Potri.010G051900	2.5	1	21	2174	2194	AGAAUCUUGAUGAUGCUGCAU	CAGCAACAUCAGCAAGAUUCU	Translation	pacid=26980311 locus=Potri.010G051900 ID=Potri.010G051900.1.v3.0 annot-version=v3.0	1
Conserved	ptc-miR172f	Potri.001G044900	2.5	1	21	1515	1535	AGAAUCUUGAUGAUGCUGCAU	AUCUAGCUUCAUCAAGAUUCU	Cleavage	pacid=27044313 locus=Potri.001G044900 ID=Potri.001G044900.1.v3.0 annot-version=v3.0	1
Conserved	ptc-miR172f	Potri.001G411100	2.5	1	21	1782	1802	AGAAUCUUGAUGAUGCUGCAU	CUGUAUCUUCAUCAAGAUUCU	Cleavage	pacid=27043880 locus=Potri.001G411100 ID=Potri.001G411100.1.v3.0 annot-version=v3.0	1
Conserved	ptc-miR172f	Potri.001G411000	2.5	1	21	1875	1895	AGAAUCUUGAUGAUGCUGCAU	CUGUAUCUUCAUCAAGAUUCU	Cleavage	pacid=27046841 locus=Potri.001G411000 ID=Potri.001G411000.1.v3.0 annot-version=v3.0	1
Conserved	ptc-miR172f	Potri.016G072900	2.5	1	21	665	685	AGAAUCUUGAUGAUGCUGCAU	ACGCAACAUCAUCAUGAUUCU	Cleavage	pacid=27013787 locus=Potri.016G072900 ID=Potri.016G072900.1.v3.0 annot-version=v3.0	1
Conserved	ptc-miR172f	Potri.001G138100	2.5	1	21	925	945	AGAAUCUUGAUGAUGCUGCAU	UCGUACCAUCAUCAGGGUUCU	Cleavage	pacid=27046818 locus=Potri.001G138100 ID=Potri.001G138100.1.v3.0 annot-version=v3.0	1
Conserved	ptc-miR172f	Potri.019G025700	2.5	1	21	1533	1553	AGAAUCUUGAUGAUGCUGCAU	UAGAAGCAUCAUUGAGGUUCU	Cleavage	pacid=27025036 locus=Potri.019G025700 ID=Potri.019G025700.1.v3.0 annot-version=v3.0	1
Conserved	ptc-miR172f	Potri.010G051900	2.5	1	21	2174	2194	AGAAUCUUGAUGAUGCUGCAU	CAGCAACAUCAGCAAGAUUCU	Translation	pacid=26980311 locus=Potri.010G051900 ID=Potri.010G051900.1.v3.0 annot-version=v3.0	1
Conserved	ptc-miR319a	Potri.014G093600	2.5	1	20	293	312	UUGGACUGAAGGGAGCUCCC	GGGAGCUUUCUUUGGUUCAA	Cleavage	pacid=27032076 locus=Potri.014G093600 ID=Potri.014G093600.1.v3.0 annot-version=v3.0	1
Conserved	ptc-miR319a	Potri.013G145700	2.5	1	20	827	846	UUGGACUGAAGGGAGCUCCC	GCGGGCUUCCUUCAGUUCAA	Cleavage	pacid=26994772 locus=Potri.013G145700 ID=Potri.013G145700.1.v3.0 annot-version=v3.0	1
Conserved	ptc-miR319a	Potri.001G224500	2.5	1	20	1364	1383	UUGGACUGAAGGGAGCUCCC	UAGAGCUCCCUUCACUCCAA	Cleavage	pacid=27044820 locus=Potri.001G224500 ID=Potri.001G224500.1.v3.0 annot-version=v3.0	1
Conserved	ptc-miR319a	Potri.003G189700	2.5	1	20	1258	1277	UUGGACUGAAGGGAGCUCCC	UUGAGCUCCCUUCACUCCAA	Cleavage	pacid=26998406 locus=Potri.003G189700 ID=Potri.003G189700.1.v3.0 annot-version=v3.0	1
Conserved	ptc-miR319a	Potri.009G018700	2.5	1	20	1576	1595	UUGGACUGAAGGGAGCUCCC	UAGAGCUCCCUUCACUCCAA	Cleavage	pacid=26986103 locus=Potri.009G018700 ID=Potri.009G018700.1.v3.0 annot-version=v3.0	1
Conserved	ptc-miR319a	Potri.002G140900	2.5	1	20	118	137	UUGGACUGAAGGGAGCUCCC	UGGAGCUCUAUUCGGUCCAA	Translation	pacid=27020989 locus=Potri.002G140900 ID=Potri.002G140900.1.v3.0 annot-version=v3.0	1
Conserved	ptc-miR319a	Potri.005G149800	2.5	1	20	1553	1572	UUGGACUGAAGGGAGCUCCC	AGGAGCUCCCUUCAAUUCAG	Cleavage	pacid=27030606 locus=Potri.005G149800 ID=Potri.005G149800.1.v3.0 annot-version=v3.0	1
Conserved	ptc-miR319a	Potri.005G227600	2.5	1	20	918	937	UUGGACUGAAGGGAGCUCCC	AGGGGUUCCUUUCAGUCUAG	Cleavage	pacid=27027775 locus=Potri.005G227600 ID=Potri.005G227600.1.v3.0 annot-version=v3.0	1
Conserved	ptc-miR319a	Potri.007G113800	2.5	1	20	609	628	UUGGACUGAAGGGAGCUCCC	UGUGGCUCCUUUCAGUUCAA	Cleavage	pacid=27014440 locus=Potri.007G113800 ID=Potri.007G113800.1.v3.0 annot-version=v3.0	2
Conserved	ptc-miR319a	Potri.012G109000	2.5	1	20	327	346	UUGGACUGAAGGGAGCUCCC	AGGGGGACCCUUCAGUCCAA	Cleavage	pacid=27050537 locus=Potri.012G109000 ID=Potri.012G109000.1.v3.0 annot-version=v3.0	1
Conserved	ptc-miR319a	Potri.011G083100	2.5	1	20	2058	2077	UUGGACUGAAGGGAGCUCCC	AGGGGGACCCUUCAGUCCAA	Cleavage	pacid=27002607 locus=Potri.011G083100 ID=Potri.011G083100.1.v3.0 annot-version=v3.0	1
Conserved	ptc-miR319a	Potri.004G065800	2.5	1	20	2726	2745	UUGGACUGAAGGGAGCUCCC	AGGGGGACCCUUCAGUCCAA	Cleavage	pacid=26989706 locus=Potri.004G065800 ID=Potri.004G065800.1.v3.0 annot-version=v3.0	1
Conserved	ptc-miR319b	Potri.014G093600	2.5	1	20	293	312	UUGGACUGAAGGGAGCUCCC	GGGAGCUUUCUUUGGUUCAA	Cleavage	pacid=27032076 locus=Potri.014G093600 ID=Potri.014G093600.1.v3.0 annot-version=v3.0	1
Conserved	ptc-miR319b	Potri.013G145700	2.5	1	20	827	846	UUGGACUGAAGGGAGCUCCC	GCGGGCUUCCUUCAGUUCAA	Cleavage	pacid=26994772 locus=Potri.013G145700 ID=Potri.013G145700.1.v3.0 annot-version=v3.0	1
Conserved	ptc-miR319b	Potri.001G224500	2.5	1	20	1364	1383	UUGGACUGAAGGGAGCUCCC	UAGAGCUCCCUUCACUCCAA	Cleavage	pacid=27044820 locus=Potri.001G224500 ID=Potri.001G224500.1.v3.0 annot-version=v3.0	1
Conserved	ptc-miR319b	Potri.003G189700	2.5	1	20	1258	1277	UUGGACUGAAGGGAGCUCCC	UUGAGCUCCCUUCACUCCAA	Cleavage	pacid=26998406 locus=Potri.003G189700 ID=Potri.003G189700.1.v3.0 annot-version=v3.0	1
Conserved	ptc-miR319b	Potri.009G018700	2.5	1	20	1576	1595	UUGGACUGAAGGGAGCUCCC	UAGAGCUCCCUUCACUCCAA	Cleavage	pacid=26986103 locus=Potri.009G018700 ID=Potri.009G018700.1.v3.0 annot-version=v3.0	1
Conserved	ptc-miR319b	Potri.002G140900	2.5	1	20	118	137	UUGGACUGAAGGGAGCUCCC	UGGAGCUCUAUUCGGUCCAA	Translation	pacid=27020989 locus=Potri.002G140900 ID=Potri.002G140900.1.v3.0 annot-version=v3.0	1
Conserved	ptc-miR319b	Potri.005G149800	2.5	1	20	1553	1572	UUGGACUGAAGGGAGCUCCC	AGGAGCUCCCUUCAAUUCAG	Cleavage	pacid=27030606 locus=Potri.005G149800 ID=Potri.005G149800.1.v3.0 annot-version=v3.0	1
Conserved	ptc-miR319b	Potri.005G227600	2.5	1	20	918	937	UUGGACUGAAGGGAGCUCCC	AGGGGUUCCUUUCAGUCUAG	Cleavage	pacid=27027775 locus=Potri.005G227600 ID=Potri.005G227600.1.v3.0 annot-version=v3.0	1
Conserved	ptc-miR319b	Potri.007G113800	2.5	1	20	609	628	UUGGACUGAAGGGAGCUCCC	UGUGGCUCCUUUCAGUUCAA	Cleavage	pacid=27014440 locus=Potri.007G113800 ID=Potri.007G113800.1.v3.0 annot-version=v3.0	2
Conserved	ptc-miR319b	Potri.012G109000	2.5	1	20	327	346	UUGGACUGAAGGGAGCUCCC	AGGGGGACCCUUCAGUCCAA	Cleavage	pacid=27050537 locus=Potri.012G109000 ID=Potri.012G109000.1.v3.0 annot-version=v3.0	1
Conserved	ptc-miR319b	Potri.011G083100	2.5	1	20	2058	2077	UUGGACUGAAGGGAGCUCCC	AGGGGGACCCUUCAGUCCAA	Cleavage	pacid=27002607 locus=Potri.011G083100 ID=Potri.011G083100.1.v3.0 annot-version=v3.0	1
Conserved	ptc-miR319b	Potri.004G065800	2.5	1	20	2726	2745	UUGGACUGAAGGGAGCUCCC	AGGGGGACCCUUCAGUCCAA	Cleavage	pacid=26989706 locus=Potri.004G065800 ID=Potri.004G065800.1.v3.0 annot-version=v3.0	1
Conserved	ptc-miR319e	Potri.005G149800	2.5	1	20	1553	1572	UUGGACUGAAGGGAGCUCCU	AGGAGCUCCCUUCAAUUCAG	Cleavage	pacid=27030606 locus=Potri.005G149800 ID=Potri.005G149800.1.v3.0 annot-version=v3.0	1
Conserved	ptc-miR319e	Potri.005G227600	2.5	1	20	918	937	UUGGACUGAAGGGAGCUCCU	AGGGGUUCCUUUCAGUCUAG	Cleavage	pacid=27027775 locus=Potri.005G227600 ID=Potri.005G227600.1.v3.0 annot-version=v3.0	1
Conserved	ptc-miR319e	Potri.014G093600	2.5	1	20	293	312	UUGGACUGAAGGGAGCUCCU	GGGAGCUUUCUUUGGUUCAA	Cleavage	pacid=27032076 locus=Potri.014G093600 ID=Potri.014G093600.1.v3.0 annot-version=v3.0	1
Conserved	ptc-miR319e	Potri.013G145700	2.5	1	20	827	846	UUGGACUGAAGGGAGCUCCU	GCGGGCUUCCUUCAGUUCAA	Cleavage	pacid=26994772 locus=Potri.013G145700 ID=Potri.013G145700.1.v3.0 annot-version=v3.0	1
Conserved	ptc-miR319e	Potri.001G224500	2.5	1	20	1364	1383	UUGGACUGAAGGGAGCUCCU	UAGAGCUCCCUUCACUCCAA	Cleavage	pacid=27044820 locus=Potri.001G224500 ID=Potri.001G224500.1.v3.0 annot-version=v3.0	1
Conserved	ptc-miR319e	Potri.003G189700	2.5	1	20	1258	1277	UUGGACUGAAGGGAGCUCCU	UUGAGCUCCCUUCACUCCAA	Cleavage	pacid=26998406 locus=Potri.003G189700 ID=Potri.003G189700.1.v3.0 annot-version=v3.0	1
Conserved	ptc-miR319e	Potri.009G018700	2.5	1	20	1576	1595	UUGGACUGAAGGGAGCUCCU	UAGAGCUCCCUUCACUCCAA	Cleavage	pacid=26986103 locus=Potri.009G018700 ID=Potri.009G018700.1.v3.0 annot-version=v3.0	1
Conserved	ptc-miR319e	Potri.002G140900	2.5	1	20	118	137	UUGGACUGAAGGGAGCUCCU	UGGAGCUCUAUUCGGUCCAA	Translation	pacid=27020989 locus=Potri.002G140900 ID=Potri.002G140900.1.v3.0 annot-version=v3.0	1
Conserved	ptc-miR319e	Potri.012G109000	2.5	1	20	327	346	UUGGACUGAAGGGAGCUCCU	AGGGGGACCCUUCAGUCCAA	Cleavage	pacid=27050537 locus=Potri.012G109000 ID=Potri.012G109000.1.v3.0 annot-version=v3.0	1
Conserved	ptc-miR319e	Potri.011G083100	2.5	1	20	2058	2077	UUGGACUGAAGGGAGCUCCU	AGGGGGACCCUUCAGUCCAA	Cleavage	pacid=27002607 locus=Potri.011G083100 ID=Potri.011G083100.1.v3.0 annot-version=v3.0	1
Conserved	ptc-miR319e	Potri.004G065800	2.5	1	20	2726	2745	UUGGACUGAAGGGAGCUCCU	AGGGGGACCCUUCAGUCCAA	Cleavage	pacid=26989706 locus=Potri.004G065800 ID=Potri.004G065800.1.v3.0 annot-version=v3.0	1
Conserved	ptc-miR319e	Potri.007G113800	2.5	1	20	609	628	UUGGACUGAAGGGAGCUCCU	UGUGGCUCCUUUCAGUUCAA	Cleavage	pacid=27014440 locus=Potri.007G113800 ID=Potri.007G113800.1.v3.0 annot-version=v3.0	2
Conserved	ptc-miR319f	Potri.005G227600	2.5	1	22	916	937	UUGGACUGAAGGGAGCUCCUUC	GGAGGGGUUCCUUUCAGUCUAG	Cleavage	pacid=27027775 locus=Potri.005G227600 ID=Potri.005G227600.1.v3.0 annot-version=v3.0	1
Conserved	ptc-miR319f	Potri.005G149800	2.5	1	22	1551	1572	UUGGACUGAAGGGAGCUCCUUC	GCAGGAGCUCCCUUCAAUUCAG	Cleavage	pacid=27030606 locus=Potri.005G149800 ID=Potri.005G149800.1.v3.0 annot-version=v3.0	1
Conserved	ptc-miR319f	Potri.014G093600	2.5	1	22	291	312	UUGGACUGAAGGGAGCUCCUUC	UUGGGAGCUUUCUUUGGUUCAA	Cleavage	pacid=27032076 locus=Potri.014G093600 ID=Potri.014G093600.1.v3.0 annot-version=v3.0	1
Conserved	ptc-miR319f	Potri.002G140900	2.5	1	22	116	137	UUGGACUGAAGGGAGCUCCUUC	AUUGGAGCUCUAUUCGGUCCAA	Translation	pacid=27020989 locus=Potri.002G140900 ID=Potri.002G140900.1.v3.0 annot-version=v3.0	1
Conserved	ptc-miR319f	Potri.012G109000	2.5	1	22	325	346	UUGGACUGAAGGGAGCUCCUUC	AUAGGGGGACCCUUCAGUCCAA	Cleavage	pacid=27050537 locus=Potri.012G109000 ID=Potri.012G109000.1.v3.0 annot-version=v3.0	1
Conserved	ptc-miR319f	Potri.011G083100	2.5	1	22	2056	2077	UUGGACUGAAGGGAGCUCCUUC	AUAGGGGGACCCUUCAGUCCAA	Cleavage	pacid=27002607 locus=Potri.011G083100 ID=Potri.011G083100.1.v3.0 annot-version=v3.0	1
Conserved	ptc-miR319f	Potri.004G065800	2.5	1	22	2724	2745	UUGGACUGAAGGGAGCUCCUUC	ACAGGGGGACCCUUCAGUCCAA	Cleavage	pacid=26989706 locus=Potri.004G065800 ID=Potri.004G065800.1.v3.0 annot-version=v3.0	1
Conserved	ptc-miR319f	Potri.007G113800	2.5	1	22	607	628	UUGGACUGAAGGGAGCUCCUUC	GCUGUGGCUCCUUUCAGUUCAA	Cleavage	pacid=27014440 locus=Potri.007G113800 ID=Potri.007G113800.1.v3.0 annot-version=v3.0	2
Conserved	ptc-miR319g	Potri.005G227600	2.5	1	22	916	937	UUGGACUGAAGGGAGCUCCUUC	GGAGGGGUUCCUUUCAGUCUAG	Cleavage	pacid=27027775 locus=Potri.005G227600 ID=Potri.005G227600.1.v3.0 annot-version=v3.0	1
Conserved	ptc-miR319g	Potri.005G149800	2.5	1	22	1551	1572	UUGGACUGAAGGGAGCUCCUUC	GCAGGAGCUCCCUUCAAUUCAG	Cleavage	pacid=27030606 locus=Potri.005G149800 ID=Potri.005G149800.1.v3.0 annot-version=v3.0	1
Conserved	ptc-miR319g	Potri.014G093600	2.5	1	22	291	312	UUGGACUGAAGGGAGCUCCUUC	UUGGGAGCUUUCUUUGGUUCAA	Cleavage	pacid=27032076 locus=Potri.014G093600 ID=Potri.014G093600.1.v3.0 annot-version=v3.0	1
Conserved	ptc-miR319g	Potri.002G140900	2.5	1	22	116	137	UUGGACUGAAGGGAGCUCCUUC	AUUGGAGCUCUAUUCGGUCCAA	Translation	pacid=27020989 locus=Potri.002G140900 ID=Potri.002G140900.1.v3.0 annot-version=v3.0	1
Conserved	ptc-miR319g	Potri.012G109000	2.5	1	22	325	346	UUGGACUGAAGGGAGCUCCUUC	AUAGGGGGACCCUUCAGUCCAA	Cleavage	pacid=27050537 locus=Potri.012G109000 ID=Potri.012G109000.1.v3.0 annot-version=v3.0	1
Conserved	ptc-miR319g	Potri.011G083100	2.5	1	22	2056	2077	UUGGACUGAAGGGAGCUCCUUC	AUAGGGGGACCCUUCAGUCCAA	Cleavage	pacid=27002607 locus=Potri.011G083100 ID=Potri.011G083100.1.v3.0 annot-version=v3.0	1
Conserved	ptc-miR319g	Potri.004G065800	2.5	1	22	2724	2745	UUGGACUGAAGGGAGCUCCUUC	ACAGGGGGACCCUUCAGUCCAA	Cleavage	pacid=26989706 locus=Potri.004G065800 ID=Potri.004G065800.1.v3.0 annot-version=v3.0	1
Conserved	ptc-miR319g	Potri.007G113800	2.5	1	22	607	628	UUGGACUGAAGGGAGCUCCUUC	GCUGUGGCUCCUUUCAGUUCAA	Cleavage	pacid=27014440 locus=Potri.007G113800 ID=Potri.007G113800.1.v3.0 annot-version=v3.0	2
Conserved	ptc-miR319h	Potri.005G149800	2.5	1	20	1553	1572	UUGGACUGAAGGGAGCUCCU	AGGAGCUCCCUUCAAUUCAG	Cleavage	pacid=27030606 locus=Potri.005G149800 ID=Potri.005G149800.1.v3.0 annot-version=v3.0	1
Conserved	ptc-miR319h	Potri.005G227600	2.5	1	20	918	937	UUGGACUGAAGGGAGCUCCU	AGGGGUUCCUUUCAGUCUAG	Cleavage	pacid=27027775 locus=Potri.005G227600 ID=Potri.005G227600.1.v3.0 annot-version=v3.0	1
Conserved	ptc-miR319h	Potri.014G093600	2.5	1	20	293	312	UUGGACUGAAGGGAGCUCCU	GGGAGCUUUCUUUGGUUCAA	Cleavage	pacid=27032076 locus=Potri.014G093600 ID=Potri.014G093600.1.v3.0 annot-version=v3.0	1
Conserved	ptc-miR319h	Potri.013G145700	2.5	1	20	827	846	UUGGACUGAAGGGAGCUCCU	GCGGGCUUCCUUCAGUUCAA	Cleavage	pacid=26994772 locus=Potri.013G145700 ID=Potri.013G145700.1.v3.0 annot-version=v3.0	1
Conserved	ptc-miR319h	Potri.001G224500	2.5	1	20	1364	1383	UUGGACUGAAGGGAGCUCCU	UAGAGCUCCCUUCACUCCAA	Cleavage	pacid=27044820 locus=Potri.001G224500 ID=Potri.001G224500.1.v3.0 annot-version=v3.0	1
Conserved	ptc-miR319h	Potri.003G189700	2.5	1	20	1258	1277	UUGGACUGAAGGGAGCUCCU	UUGAGCUCCCUUCACUCCAA	Cleavage	pacid=26998406 locus=Potri.003G189700 ID=Potri.003G189700.1.v3.0 annot-version=v3.0	1
Conserved	ptc-miR319h	Potri.009G018700	2.5	1	20	1576	1595	UUGGACUGAAGGGAGCUCCU	UAGAGCUCCCUUCACUCCAA	Cleavage	pacid=26986103 locus=Potri.009G018700 ID=Potri.009G018700.1.v3.0 annot-version=v3.0	1
Conserved	ptc-miR319h	Potri.002G140900	2.5	1	20	118	137	UUGGACUGAAGGGAGCUCCU	UGGAGCUCUAUUCGGUCCAA	Translation	pacid=27020989 locus=Potri.002G140900 ID=Potri.002G140900.1.v3.0 annot-version=v3.0	1
Conserved	ptc-miR319h	Potri.012G109000	2.5	1	20	327	346	UUGGACUGAAGGGAGCUCCU	AGGGGGACCCUUCAGUCCAA	Cleavage	pacid=27050537 locus=Potri.012G109000 ID=Potri.012G109000.1.v3.0 annot-version=v3.0	1
Conserved	ptc-miR319h	Potri.011G083100	2.5	1	20	2058	2077	UUGGACUGAAGGGAGCUCCU	AGGGGGACCCUUCAGUCCAA	Cleavage	pacid=27002607 locus=Potri.011G083100 ID=Potri.011G083100.1.v3.0 annot-version=v3.0	1
Conserved	ptc-miR319h	Potri.004G065800	2.5	1	20	2726	2745	UUGGACUGAAGGGAGCUCCU	AGGGGGACCCUUCAGUCCAA	Cleavage	pacid=26989706 locus=Potri.004G065800 ID=Potri.004G065800.1.v3.0 annot-version=v3.0	1
Conserved	ptc-miR319h	Potri.007G113800	2.5	1	20	609	628	UUGGACUGAAGGGAGCUCCU	UGUGGCUCCUUUCAGUUCAA	Cleavage	pacid=27014440 locus=Potri.007G113800 ID=Potri.007G113800.1.v3.0 annot-version=v3.0	2
Conserved	ptc-miR319i	Potri.012G038200	2.5	1	20	1006	1025	UUUGGGCUGAAGGGAGCUCC	UGAGCUCUCUUCAACCCAGA	Cleavage	pacid=27049484 locus=Potri.012G038200 ID=Potri.012G038200.1.v3.0 annot-version=v3.0	1
Conserved	ptc-miR319i	Potri.013G145700	2.5	1	20	828	847	UUUGGGCUGAAGGGAGCUCC	CGGGCUUCCUUCAGUUCAAG	Cleavage	pacid=26994772 locus=Potri.013G145700 ID=Potri.013G145700.1.v3.0 annot-version=v3.0	1
Conserved	ptc-miR319i	Potri.017G023300	2.5	1	20	121	140	UUUGGGCUGAAGGGAGCUCC	AGAGCUCCCUUCAGUCAAGA	Cleavage	pacid=26984279 locus=Potri.017G023300 ID=Potri.017G023300.1.v3.0 annot-version=v3.0	1
Conserved	ptc-miR319i	Potri.014G141900	2.5	1	20	1929	1948	UUUGGGCUGAAGGGAGCUCC	CAAGGUCCCUUCAGCCUAAA	Cleavage	pacid=27033214 locus=Potri.014G141900 ID=Potri.014G141900.1.v3.0 annot-version=v3.0	1
Conserved	ptc-miR3627a	Potri.010G243700	2.5	1	21	835	855	UUCUGUCGCUGGAAAGAUGGU	CUCAUCUUUCCGGCGACCGGA	Cleavage	pacid=26982163 locus=Potri.010G243700 ID=Potri.010G243700.1.v3.0 annot-version=v3.0	1
Conserved	ptc-miR3627a	Potri.012G108600	2.5	1	21	3	23	UUCUGUCGCUGGAAAGAUGGU	GACCUUUUUCCAGCGAUGGAA	Cleavage	pacid=27049769 locus=Potri.012G108600 ID=Potri.012G108600.1.v3.0 annot-version=v3.0	1
Conserved	ptc-miR390a	Potri.008G101700	2.5	1	21	372	392	AAGCUCAGGAGGGAUAGCGCC	GGUGCUAUCCUACCUGAGCUU	Translation	pacid=27037998 locus=Potri.008G101700 ID=Potri.008G101700.1.v3.0 annot-version=v3.0	2
Conserved	ptc-miR390a	Potri.010G149600	2.5	1	21	276	296	AAGCUCAGGAGGGAUAGCGCC	GGUGCUAUCCUACCUGAGCUU	Translation	pacid=26982203 locus=Potri.010G149600 ID=Potri.010G149600.1.v3.0 annot-version=v3.0	2
Conserved	ptc-miR390a	Potri.012G022800	2.5	1	21	1705	1725	AAGCUCAGGAGGGAUAGCGCC	GGCUCUAUACCUCCUGAGCUU	Cleavage	pacid=27050193 locus=Potri.012G022800 ID=Potri.012G022800.1.v3.0 annot-version=v3.0	1
Conserved	ptc-miR390a	Potri.010G160700	2.5	1	21	650	670	AAGCUCAGGAGGGAUAGCGCC	CUUGCAAUUCUUCCUGAGCUU	Cleavage	pacid=26981228 locus=Potri.010G160700 ID=Potri.010G160700.1.v3.0 annot-version=v3.0	1
Conserved	ptc-miR390b	Potri.008G101700	2.5	1	21	372	392	AAGCUCAGGAGGGAUAGCGCC	GGUGCUAUCCUACCUGAGCUU	Translation	pacid=27037998 locus=Potri.008G101700 ID=Potri.008G101700.1.v3.0 annot-version=v3.0	2
Conserved	ptc-miR390b	Potri.010G149600	2.5	1	21	276	296	AAGCUCAGGAGGGAUAGCGCC	GGUGCUAUCCUACCUGAGCUU	Translation	pacid=26982203 locus=Potri.010G149600 ID=Potri.010G149600.1.v3.0 annot-version=v3.0	2
Conserved	ptc-miR390b	Potri.012G022800	2.5	1	21	1705	1725	AAGCUCAGGAGGGAUAGCGCC	GGCUCUAUACCUCCUGAGCUU	Cleavage	pacid=27050193 locus=Potri.012G022800 ID=Potri.012G022800.1.v3.0 annot-version=v3.0	1
Conserved	ptc-miR390b	Potri.010G160700	2.5	1	21	650	670	AAGCUCAGGAGGGAUAGCGCC	CUUGCAAUUCUUCCUGAGCUU	Cleavage	pacid=26981228 locus=Potri.010G160700 ID=Potri.010G160700.1.v3.0 annot-version=v3.0	1
Conserved	ptc-miR390c	Potri.008G101700	2.5	1	21	372	392	AAGCUCAGGAGGGAUAGCGCC	GGUGCUAUCCUACCUGAGCUU	Translation	pacid=27037998 locus=Potri.008G101700 ID=Potri.008G101700.1.v3.0 annot-version=v3.0	2
Conserved	ptc-miR390c	Potri.010G149600	2.5	1	21	276	296	AAGCUCAGGAGGGAUAGCGCC	GGUGCUAUCCUACCUGAGCUU	Translation	pacid=26982203 locus=Potri.010G149600 ID=Potri.010G149600.1.v3.0 annot-version=v3.0	2
Conserved	ptc-miR390c	Potri.012G022800	2.5	1	21	1705	1725	AAGCUCAGGAGGGAUAGCGCC	GGCUCUAUACCUCCUGAGCUU	Cleavage	pacid=27050193 locus=Potri.012G022800 ID=Potri.012G022800.1.v3.0 annot-version=v3.0	1
Conserved	ptc-miR390c	Potri.010G160700	2.5	1	21	650	670	AAGCUCAGGAGGGAUAGCGCC	CUUGCAAUUCUUCCUGAGCUU	Cleavage	pacid=26981228 locus=Potri.010G160700 ID=Potri.010G160700.1.v3.0 annot-version=v3.0	1
Conserved	ptc-miR390d	Potri.008G101700	2.5	1	21	372	392	AAGCUCAGGAGGGAUAGCGCC	GGUGCUAUCCUACCUGAGCUU	Translation	pacid=27037998 locus=Potri.008G101700 ID=Potri.008G101700.1.v3.0 annot-version=v3.0	2
Conserved	ptc-miR390d	Potri.010G149600	2.5	1	21	276	296	AAGCUCAGGAGGGAUAGCGCC	GGUGCUAUCCUACCUGAGCUU	Translation	pacid=26982203 locus=Potri.010G149600 ID=Potri.010G149600.1.v3.0 annot-version=v3.0	2
Conserved	ptc-miR390d	Potri.012G022800	2.5	1	21	1705	1725	AAGCUCAGGAGGGAUAGCGCC	GGCUCUAUACCUCCUGAGCUU	Cleavage	pacid=27050193 locus=Potri.012G022800 ID=Potri.012G022800.1.v3.0 annot-version=v3.0	1
Conserved	ptc-miR390d	Potri.010G160700	2.5	1	21	650	670	AAGCUCAGGAGGGAUAGCGCC	CUUGCAAUUCUUCCUGAGCUU	Cleavage	pacid=26981228 locus=Potri.010G160700 ID=Potri.010G160700.1.v3.0 annot-version=v3.0	1
Conserved	ptc-miR393a	Potri.001G413900	2.5	1	20	2113	2132	UCCAAAGGGAUCGCAUUGAU	UUUAAUGGGAUUCCUUUGGA	Cleavage	pacid=27047256 locus=Potri.001G413900 ID=Potri.001G413900.1.v3.0 annot-version=v3.0	1
Conserved	ptc-miR393b	Potri.001G413900	2.5	1	20	2113	2132	UCCAAAGGGAUCGCAUUGAU	UUUAAUGGGAUUCCUUUGGA	Cleavage	pacid=27047256 locus=Potri.001G413900 ID=Potri.001G413900.1.v3.0 annot-version=v3.0	1
Conserved	ptc-miR393c	Potri.001G413900	2.5	1	21	2112	2132	UCCAAAGGGAUCGCAUUGAUC	GUUUAAUGGGAUUCCUUUGGA	Cleavage	pacid=27047256 locus=Potri.001G413900 ID=Potri.001G413900.1.v3.0 annot-version=v3.0	1
Conserved	ptc-miR394a	Potri.010G101100	2.5	1	21	1574	1594	AGCUCUGUUGGUCUCUCUUUG	UGGAGAGAUACCGACAGAGCU	Cleavage	pacid=26980572 locus=Potri.010G101100 ID=Potri.010G101100.1.v3.0 annot-version=v3.0	1
Conserved	ptc-miR394a	Potri.019G129100	2.5	1	21	1722	1742	AGCUCUGUUGGUCUCUCUUUG	UGGGGAGAUACCAACAGAGCU	Cleavage	pacid=27025503 locus=Potri.019G129100 ID=Potri.019G129100.1.v3.0 annot-version=v3.0	1
Conserved	ptc-miR394a	Potri.011G036700	2.5	1	21	162	182	AGCUCUGUUGGUCUCUCUUUG	UGAAGGAAGGCCAAUAGAGCU	Cleavage	pacid=27001647 locus=Potri.011G036700 ID=Potri.011G036700.1.v3.0 annot-version=v3.0	1
Conserved	ptc-miR394b	Potri.010G101100	2.5	1	21	1574	1594	AGCUCUGUUGGUCUCUCUUUG	UGGAGAGAUACCGACAGAGCU	Cleavage	pacid=26980572 locus=Potri.010G101100 ID=Potri.010G101100.1.v3.0 annot-version=v3.0	1
Conserved	ptc-miR394b	Potri.019G129100	2.5	1	21	1722	1742	AGCUCUGUUGGUCUCUCUUUG	UGGGGAGAUACCAACAGAGCU	Cleavage	pacid=27025503 locus=Potri.019G129100 ID=Potri.019G129100.1.v3.0 annot-version=v3.0	1
Conserved	ptc-miR394b	Potri.011G036700	2.5	1	21	162	182	AGCUCUGUUGGUCUCUCUUUG	UGAAGGAAGGCCAAUAGAGCU	Cleavage	pacid=27001647 locus=Potri.011G036700 ID=Potri.011G036700.1.v3.0 annot-version=v3.0	1
Conserved	ptc-miR395a	Potri.008G034900	2.5	1	19	135	153	UGAAGGGUUUGGAGGAACU	AGUUUCUUCAAACCCUUUU	Cleavage	pacid=27036106 locus=Potri.008G034900 ID=Potri.008G034900.1.v3.0 annot-version=v3.0	1
Conserved	ptc-miR395a	Potri.008G124800	2.5	1	19	91	109	UGAAGGGUUUGGAGGAACU	AGUUCUUUUGAACUCUUCA	Cleavage	pacid=27039672 locus=Potri.008G124800 ID=Potri.008G124800.1.v3.0 annot-version=v3.0	1
Conserved	ptc-miR395a	Potri.016G083900	2.5	1	19	143	161	UGAAGGGUUUGGAGGAACU	AGUUCCUUGAAGCCCUUCA	Translation	pacid=27012358 locus=Potri.016G083900 ID=Potri.016G083900.1.v3.0 annot-version=v3.0	1
Conserved	ptc-miR395a	Potri.T107100	2.5	1	19	76	94	UGAAGGGUUUGGAGGAACU	GGUUCCUCUGAAUCCUUUA	Cleavage	pacid=27035601 locus=Potri.T107100 ID=Potri.T107100.1.v3.0 annot-version=v3.0	1
Conserved	ptc-miR395a	Potri.006G133000	2.5	1	19	386	404	UGAAGGGUUUGGAGGAACU	AGUUCCUUGAAGCCCUUCA	Translation	pacid=27003834 locus=Potri.006G133000 ID=Potri.006G133000.1.v3.0 annot-version=v3.0	1
Conserved	ptc-miR395a	Potri.007G108800	2.5	1	19	204	222	UGAAGGGUUUGGAGGAACU	GGUUCCUCUGAAUCCUUUA	Cleavage	pacid=27016614 locus=Potri.007G108800 ID=Potri.007G108800.1.v3.0 annot-version=v3.0	1
Conserved	ptc-miR395a	Potri.011G127200	2.5	1	19	1841	1859	UGAAGGGUUUGGAGGAACU	AGUUCCACCAAACCUUUCG	Cleavage	pacid=27002758 locus=Potri.011G127200 ID=Potri.011G127200.1.v3.0 annot-version=v3.0	1
Conserved	ptc-miR395a	Potri.018G063700	2.5	1	19	2444	2462	UGAAGGGUUUGGAGGAACU	AGUUCUUCAGAACCCUUCA	Translation	pacid=27009918 locus=Potri.018G063700 ID=Potri.018G063700.1.v3.0 annot-version=v3.0	1
Conserved	ptc-miR395a	Potri.006G136400	2.5	1	19	2307	2325	UGAAGGGUUUGGAGGAACU	AGUUCUUCAGAACCCUUCA	Translation	pacid=27004360 locus=Potri.006G136400 ID=Potri.006G136400.1.v3.0 annot-version=v3.0	1
Conserved	ptc-miR395a	Potri.008G133500	2.5	1	19	699	717	UGAAGGGUUUGGAGGAACU	GGGUCCUCCAAGCCUUUCA	Cleavage	pacid=27039984 locus=Potri.008G133500 ID=Potri.008G133500.1.v3.0 annot-version=v3.0	1
Conserved	ptc-miR395a	Potri.006G166500	2.5	1	19	1083	1101	UGAAGGGUUUGGAGGAACU	AGAUUCUCCAGAUCCUUCA	Cleavage	pacid=27007445 locus=Potri.006G166500 ID=Potri.006G166500.1.v3.0 annot-version=v3.0	1
Conserved	ptc-miR395b	Potri.001G216800	2.5	1	21	763	783	CUGAAGUGUUUGGGGGAACUC	CAGUUCCCCCAAGUACUUCUG	Cleavage	pacid=27041667 locus=Potri.001G216800 ID=Potri.001G216800.1.v3.0 annot-version=v3.0	1
Conserved	ptc-miR395b	Potri.007G111500	2.5	1	21	334	354	CUGAAGUGUUUGGGGGAACUC	UUGUGUCCCCAGGCACUUCAG	Cleavage	pacid=27016414 locus=Potri.007G111500 ID=Potri.007G111500.1.v3.0 annot-version=v3.0	1
Conserved	ptc-miR395b	Potri.009G006900	2.5	1	21	1082	1102	CUGAAGUGUUUGGGGGAACUC	AUGUGCCCCCAAACUCUUCAG	Cleavage	pacid=26987345 locus=Potri.009G006900 ID=Potri.009G006900.1.v3.0 annot-version=v3.0	1
Conserved	ptc-miR395e	Potri.001G216800	2.5	1	21	763	783	CUGAAGUGUUUGGGGGAACUC	CAGUUCCCCCAAGUACUUCUG	Cleavage	pacid=27041667 locus=Potri.001G216800 ID=Potri.001G216800.1.v3.0 annot-version=v3.0	1
Conserved	ptc-miR395e	Potri.007G111500	2.5	1	21	334	354	CUGAAGUGUUUGGGGGAACUC	UUGUGUCCCCAGGCACUUCAG	Cleavage	pacid=27016414 locus=Potri.007G111500 ID=Potri.007G111500.1.v3.0 annot-version=v3.0	1
Conserved	ptc-miR395e	Potri.009G006900	2.5	1	21	1082	1102	CUGAAGUGUUUGGGGGAACUC	AUGUGCCCCCAAACUCUUCAG	Cleavage	pacid=26987345 locus=Potri.009G006900 ID=Potri.009G006900.1.v3.0 annot-version=v3.0	1
Conserved	ptc-miR395f	Potri.001G216800	2.5	1	21	763	783	CUGAAGUGUUUGGGGGAACUC	CAGUUCCCCCAAGUACUUCUG	Cleavage	pacid=27041667 locus=Potri.001G216800 ID=Potri.001G216800.1.v3.0 annot-version=v3.0	1
Conserved	ptc-miR395f	Potri.007G111500	2.5	1	21	334	354	CUGAAGUGUUUGGGGGAACUC	UUGUGUCCCCAGGCACUUCAG	Cleavage	pacid=27016414 locus=Potri.007G111500 ID=Potri.007G111500.1.v3.0 annot-version=v3.0	1
Conserved	ptc-miR395f	Potri.009G006900	2.5	1	21	1082	1102	CUGAAGUGUUUGGGGGAACUC	AUGUGCCCCCAAACUCUUCAG	Cleavage	pacid=26987345 locus=Potri.009G006900 ID=Potri.009G006900.1.v3.0 annot-version=v3.0	1
Conserved	ptc-miR395k	Potri.001G216800	2.5	1	21	763	783	CUGAAGUGUUUGGGGGAACUC	CAGUUCCCCCAAGUACUUCUG	Cleavage	pacid=27041667 locus=Potri.001G216800 ID=Potri.001G216800.1.v3.0 annot-version=v3.0	1
Conserved	ptc-miR395k	Potri.007G111500	2.5	1	21	334	354	CUGAAGUGUUUGGGGGAACUC	UUGUGUCCCCAGGCACUUCAG	Cleavage	pacid=27016414 locus=Potri.007G111500 ID=Potri.007G111500.1.v3.0 annot-version=v3.0	1
Conserved	ptc-miR395k	Potri.009G006900	2.5	1	21	1082	1102	CUGAAGUGUUUGGGGGAACUC	AUGUGCCCCCAAACUCUUCAG	Cleavage	pacid=26987345 locus=Potri.009G006900 ID=Potri.009G006900.1.v3.0 annot-version=v3.0	1
Conserved	ptc-miR396a	Potri.003G116100	2.5	1	20	1766	1785	UUCCACAGCUUUCUUGAACU	AGAUUGAGAAAGUUGUGGAA	Cleavage	pacid=26996198 locus=Potri.003G116100 ID=Potri.003G116100.1.v3.0 annot-version=v3.0	1
Conserved	ptc-miR396a	Potri.012G094500	2.5	1	20	890	909	UUCCACAGCUUUCUUGAACU	UGUUCAGGAAAGUGGUGGAA	Cleavage	pacid=27049551 locus=Potri.012G094500 ID=Potri.012G094500.1.v3.0 annot-version=v3.0	1
Conserved	ptc-miR396a	Potri.016G047700	2.5	1	20	194	213	UUCCACAGCUUUCUUGAACU	AGGCCAAGAAAGCUGUGGAG	Cleavage	pacid=27012710 locus=Potri.016G047700 ID=Potri.016G047700.1.v3.0 annot-version=v3.0	1
Conserved	ptc-miR396a	Potri.014G116600	2.5	1	20	988	1007	UUCCACAGCUUUCUUGAACU	AGGUGAAGGAAGCUGUGGAA	Cleavage	pacid=27034660 locus=Potri.014G116600 ID=Potri.014G116600.1.v3.0 annot-version=v3.0	1
Conserved	ptc-miR396a	Potri.014G161200	2.5	1	20	702	721	UUCCACAGCUUUCUUGAACU	UCUUGAAGAAAGCUGUGGAG	Cleavage	pacid=27032845 locus=Potri.014G161200 ID=Potri.014G161200.1.v3.0 annot-version=v3.0	1
Conserved	ptc-miR396a	Potri.016G121800	2.5	1	20	370	389	UUCCACAGCUUUCUUGAACU	GCUUUAUGAAAGCUGUGGAA	Cleavage	pacid=27013743 locus=Potri.016G121800 ID=Potri.016G121800.1.v3.0 annot-version=v3.0	1
Conserved	ptc-miR396b	Potri.003G116100	2.5	1	20	1766	1785	UUCCACAGCUUUCUUGAACU	AGAUUGAGAAAGUUGUGGAA	Cleavage	pacid=26996198 locus=Potri.003G116100 ID=Potri.003G116100.1.v3.0 annot-version=v3.0	1
Conserved	ptc-miR396b	Potri.012G094500	2.5	1	20	890	909	UUCCACAGCUUUCUUGAACU	UGUUCAGGAAAGUGGUGGAA	Cleavage	pacid=27049551 locus=Potri.012G094500 ID=Potri.012G094500.1.v3.0 annot-version=v3.0	1
Conserved	ptc-miR396b	Potri.016G047700	2.5	1	20	194	213	UUCCACAGCUUUCUUGAACU	AGGCCAAGAAAGCUGUGGAG	Cleavage	pacid=27012710 locus=Potri.016G047700 ID=Potri.016G047700.1.v3.0 annot-version=v3.0	1
Conserved	ptc-miR396b	Potri.014G116600	2.5	1	20	988	1007	UUCCACAGCUUUCUUGAACU	AGGUGAAGGAAGCUGUGGAA	Cleavage	pacid=27034660 locus=Potri.014G116600 ID=Potri.014G116600.1.v3.0 annot-version=v3.0	1
Conserved	ptc-miR396b	Potri.014G161200	2.5	1	20	702	721	UUCCACAGCUUUCUUGAACU	UCUUGAAGAAAGCUGUGGAG	Cleavage	pacid=27032845 locus=Potri.014G161200 ID=Potri.014G161200.1.v3.0 annot-version=v3.0	1
Conserved	ptc-miR396b	Potri.016G121800	2.5	1	20	370	389	UUCCACAGCUUUCUUGAACU	GCUUUAUGAAAGCUGUGGAA	Cleavage	pacid=27013743 locus=Potri.016G121800 ID=Potri.016G121800.1.v3.0 annot-version=v3.0	1
Conserved	ptc-miR396c	Potri.014G116600	2.5	1	21	987	1007	UUCCACAGCUUUCUUGAACUU	AAGGUGAAGGAAGCUGUGGAA	Cleavage	pacid=27034660 locus=Potri.014G116600 ID=Potri.014G116600.1.v3.0 annot-version=v3.0	1
Conserved	ptc-miR396c	Potri.003G116100	2.5	1	21	1765	1785	UUCCACAGCUUUCUUGAACUU	GAGAUUGAGAAAGUUGUGGAA	Cleavage	pacid=26996198 locus=Potri.003G116100 ID=Potri.003G116100.1.v3.0 annot-version=v3.0	1
Conserved	ptc-miR396c	Potri.016G047700	2.5	1	21	193	213	UUCCACAGCUUUCUUGAACUU	GAGGCCAAGAAAGCUGUGGAG	Cleavage	pacid=27012710 locus=Potri.016G047700 ID=Potri.016G047700.1.v3.0 annot-version=v3.0	1
Conserved	ptc-miR396c	Potri.012G094500	2.5	1	21	889	909	UUCCACAGCUUUCUUGAACUU	CUGUUCAGGAAAGUGGUGGAA	Cleavage	pacid=27049551 locus=Potri.012G094500 ID=Potri.012G094500.1.v3.0 annot-version=v3.0	1
Conserved	ptc-miR396c	Potri.014G161200	2.5	1	21	701	721	UUCCACAGCUUUCUUGAACUU	UUCUUGAAGAAAGCUGUGGAG	Cleavage	pacid=27032845 locus=Potri.014G161200 ID=Potri.014G161200.1.v3.0 annot-version=v3.0	1
Conserved	ptc-miR396c	Potri.016G121800	2.5	1	21	369	389	UUCCACAGCUUUCUUGAACUU	UGCUUUAUGAAAGCUGUGGAA	Cleavage	pacid=27013743 locus=Potri.016G121800 ID=Potri.016G121800.1.v3.0 annot-version=v3.0	1
Conserved	ptc-miR396e	Potri.003G116100	2.5	1	20	1766	1785	UUCCACAGCUUUCUUGAACU	AGAUUGAGAAAGUUGUGGAA	Cleavage	pacid=26996198 locus=Potri.003G116100 ID=Potri.003G116100.1.v3.0 annot-version=v3.0	1
Conserved	ptc-miR396e	Potri.012G094500	2.5	1	20	890	909	UUCCACAGCUUUCUUGAACU	UGUUCAGGAAAGUGGUGGAA	Cleavage	pacid=27049551 locus=Potri.012G094500 ID=Potri.012G094500.1.v3.0 annot-version=v3.0	1
Conserved	ptc-miR396e	Potri.016G047700	2.5	1	20	194	213	UUCCACAGCUUUCUUGAACU	AGGCCAAGAAAGCUGUGGAG	Cleavage	pacid=27012710 locus=Potri.016G047700 ID=Potri.016G047700.1.v3.0 annot-version=v3.0	1
Conserved	ptc-miR396e	Potri.014G116600	2.5	1	20	988	1007	UUCCACAGCUUUCUUGAACU	AGGUGAAGGAAGCUGUGGAA	Cleavage	pacid=27034660 locus=Potri.014G116600 ID=Potri.014G116600.1.v3.0 annot-version=v3.0	1
Conserved	ptc-miR396e	Potri.014G161200	2.5	1	20	702	721	UUCCACAGCUUUCUUGAACU	UCUUGAAGAAAGCUGUGGAG	Cleavage	pacid=27032845 locus=Potri.014G161200 ID=Potri.014G161200.1.v3.0 annot-version=v3.0	1
Conserved	ptc-miR396e	Potri.016G121800	2.5	1	20	370	389	UUCCACAGCUUUCUUGAACU	GCUUUAUGAAAGCUGUGGAA	Cleavage	pacid=27013743 locus=Potri.016G121800 ID=Potri.016G121800.1.v3.0 annot-version=v3.0	1
Conserved	ptc-miR396f	Potri.018G127000	2.5	1	21	214	234	UUUCCACGGCUUUCUUGAACU	AGCUCAAGAAAGCUGUGGGAG	Cleavage	pacid=27011319 locus=Potri.018G127000 ID=Potri.018G127000.1.v3.0 annot-version=v3.0	1
Conserved	ptc-miR396f	Potri.011G137800	2.5	1	21	953	973	UUUCCACGGCUUUCUUGAACU	GCUUCAGGAAAGCCGUGAAAG	Cleavage	pacid=27000763 locus=Potri.011G137800 ID=Potri.011G137800.1.v3.0 annot-version=v3.0	1
Conserved	ptc-miR396f	Potri.013G092000	2.5	1	21	1168	1188	UUUCCACGGCUUUCUUGAACU	CUUACAAGAAAGCAGUGGAAA	Cleavage	pacid=26996088 locus=Potri.013G092000 ID=Potri.013G092000.1.v3.0 annot-version=v3.0	1
Conserved	ptc-miR396f	Potri.004G001400	2.5	1	21	855	875	UUUCCACGGCUUUCUUGAACU	AAUCCAUGAAAGCCGUGGGAA	Cleavage	pacid=26989712 locus=Potri.004G001400 ID=Potri.004G001400.1.v3.0 annot-version=v3.0	1
Conserved	ptc-miR396g	Potri.018G127000	2.5	1	21	214	234	UUUCCACGGCUUUCUUGAACU	AGCUCAAGAAAGCUGUGGGAG	Cleavage	pacid=27011319 locus=Potri.018G127000 ID=Potri.018G127000.1.v3.0 annot-version=v3.0	1
Conserved	ptc-miR396g	Potri.011G137800	2.5	1	21	953	973	UUUCCACGGCUUUCUUGAACU	GCUUCAGGAAAGCCGUGAAAG	Cleavage	pacid=27000763 locus=Potri.011G137800 ID=Potri.011G137800.1.v3.0 annot-version=v3.0	1
Conserved	ptc-miR396g	Potri.013G092000	2.5	1	21	1168	1188	UUUCCACGGCUUUCUUGAACU	CUUACAAGAAAGCAGUGGAAA	Cleavage	pacid=26996088 locus=Potri.013G092000 ID=Potri.013G092000.1.v3.0 annot-version=v3.0	1
Conserved	ptc-miR396g	Potri.004G001400	2.5	1	21	855	875	UUUCCACGGCUUUCUUGAACU	AAUCCAUGAAAGCCGUGGGAA	Cleavage	pacid=26989712 locus=Potri.004G001400 ID=Potri.004G001400.1.v3.0 annot-version=v3.0	1
Conserved	ptc-miR399f	Potri.011G052600	2.5	1	21	691	711	UGCCAAAGGAGAAUUGCCCUG	CAGGGCAAAUCUUCUUUGGCG	Cleavage	pacid=27000674 locus=Potri.011G052600 ID=Potri.011G052600.1.v3.0 annot-version=v3.0	5
Conserved	ptc-miR399f	Potri.011G052600	2.5	1	21	815	835	UGCCAAAGGAGAAUUGCCCUG	AAGGGCAGAUCUUCUUUGGCA	Cleavage	pacid=27000674 locus=Potri.011G052600 ID=Potri.011G052600.1.v3.0 annot-version=v3.0	5
Conserved	ptc-miR399f	Potri.012G135500	2.5	1	21	840	860	UGCCAAAGGAGAAUUGCCCUG	CAGGGAAACUCUCCUUUGGCA	Cleavage	pacid=27049914 locus=Potri.012G135500 ID=Potri.012G135500.1.v3.0 annot-version=v3.0	1
Conserved	ptc-miR399g	Potri.011G052600	2.5	1	21	691	711	UGCCAAAGGAGAAUUGCCCUG	CAGGGCAAAUCUUCUUUGGCG	Cleavage	pacid=27000674 locus=Potri.011G052600 ID=Potri.011G052600.1.v3.0 annot-version=v3.0	5
Conserved	ptc-miR399g	Potri.011G052600	2.5	1	21	815	835	UGCCAAAGGAGAAUUGCCCUG	AAGGGCAGAUCUUCUUUGGCA	Cleavage	pacid=27000674 locus=Potri.011G052600 ID=Potri.011G052600.1.v3.0 annot-version=v3.0	5
Conserved	ptc-miR399g	Potri.012G135500	2.5	1	21	840	860	UGCCAAAGGAGAAUUGCCCUG	CAGGGAAACUCUCCUUUGGCA	Cleavage	pacid=27049914 locus=Potri.012G135500 ID=Potri.012G135500.1.v3.0 annot-version=v3.0	1
Conserved	ptc-miR399h	Potri.006G031700	2.5	1	21	1179	1199	UGCCAAAGGAGAGUUUCCCUG	AAGGGAAACUUUUCUUUGGAA	Cleavage	pacid=27003643 locus=Potri.006G031700 ID=Potri.006G031700.1.v3.0 annot-version=v3.0	1
Conserved	ptc-miR399h	Potri.011G052600	2.5	1	21	769	789	UGCCAAAGGAGAGUUUCCCUG	UAGGGCAAAUCUCCUUUGGCA	Cleavage	pacid=27000674 locus=Potri.011G052600 ID=Potri.011G052600.1.v3.0 annot-version=v3.0	5
Conserved	ptc-miR399h	Potri.011G052600	2.5	1	21	1012	1032	UGCCAAAGGAGAGUUUCCCUG	UAGGGCAAAUCUCCUUUGGCA	Cleavage	pacid=27000674 locus=Potri.011G052600 ID=Potri.011G052600.1.v3.0 annot-version=v3.0	5
Conserved	ptc-miR399h	Potri.011G052600	2.5	1	21	959	979	UGCCAAAGGAGAGUUUCCCUG	UUGGGCAAAUCUCCUUUGGCA	Cleavage	pacid=27000674 locus=Potri.011G052600 ID=Potri.011G052600.1.v3.0 annot-version=v3.0	5
Conserved	ptc-miR399h	Potri.010G015900	2.5	1	21	2049	2069	UGCCAAAGGAGAGUUUCCCUG	AUGGGAAAUCCUUCUUUGGCA	Cleavage	pacid=26982281 locus=Potri.010G015900 ID=Potri.010G015900.1.v3.0 annot-version=v3.0	1
Conserved	ptc-miR399i	Potri.011G052600	2.5	1	21	815	835	UGCCAAAGGAGAGUUGCCCUA	AAGGGCAGAUCUUCUUUGGCA	Cleavage	pacid=27000674 locus=Potri.011G052600 ID=Potri.011G052600.1.v3.0 annot-version=v3.0	5
Conserved	ptc-miR399i	Potri.011G052600	2.5	1	21	691	711	UGCCAAAGGAGAGUUGCCCUA	CAGGGCAAAUCUUCUUUGGCG	Cleavage	pacid=27000674 locus=Potri.011G052600 ID=Potri.011G052600.1.v3.0 annot-version=v3.0	5
Conserved	ptc-miR399i	Potri.T096400	2.5	1	21	276	296	UGCCAAAGGAGAGUUGCCCUA	AGGGCCAACUCUCAUUUGGCA	Cleavage	pacid=26983122 locus=Potri.T096400 ID=Potri.T096400.1.v3.0 annot-version=v3.0	1
Conserved	ptc-miR403a	Potri.010G147100	2.5	1	21	350	370	UUAGAUUCACGCACAAACUCG	CUAGUUUGUUCGUGGAUCUGA	Cleavage	pacid=26979740 locus=Potri.010G147100 ID=Potri.010G147100.1.v3.0 annot-version=v3.0	1
Conserved	ptc-miR403a	Potri.010G147000	2.5	1	21	56	76	UUAGAUUCACGCACAAACUCG	CUAGUUUGUUCGUGGAUCUGA	Cleavage	pacid=26980493 locus=Potri.010G147000 ID=Potri.010G147000.1.v3.0 annot-version=v3.0	1
Conserved	ptc-miR403a	Potri.005G102300	2.5	1	21	1240	1260	UUAGAUUCACGCACAAACUCG	UUGGUUUGUGUGUGAAUCUGU	Cleavage	pacid=27031663 locus=Potri.005G102300 ID=Potri.005G102300.1.v3.0 annot-version=v3.0	1
Conserved	ptc-miR403a	Potri.010G085500	2.5	1	21	1561	1581	UUAGAUUCACGCACAAACUCG	UUGGUUUUUGCGUGGAUCUGA	Cleavage	pacid=26983008 locus=Potri.010G085500 ID=Potri.010G085500.1.v3.0 annot-version=v3.0	1
Conserved	ptc-miR403a	Potri.004G074300	2.5	1	21	702	722	UUAGAUUCACGCACAAACUCG	UAAGGUUGUGCGUGAGUCUGG	Cleavage	pacid=26991108 locus=Potri.004G074300 ID=Potri.004G074300.1.v3.0 annot-version=v3.0	1
Conserved	ptc-miR403a	Potri.008G083300	2.5	1	21	1114	1134	UUAGAUUCACGCACAAACUCG	AAACUUUGUGUGUGGAUUUAA	Cleavage	pacid=27039882 locus=Potri.008G083300 ID=Potri.008G083300.1.v3.0 annot-version=v3.0	1
Conserved	ptc-miR403b	Potri.010G147100	2.5	1	21	350	370	UUAGAUUCACGCACAAACUCG	CUAGUUUGUUCGUGGAUCUGA	Cleavage	pacid=26979740 locus=Potri.010G147100 ID=Potri.010G147100.1.v3.0 annot-version=v3.0	1
Conserved	ptc-miR403b	Potri.010G147000	2.5	1	21	56	76	UUAGAUUCACGCACAAACUCG	CUAGUUUGUUCGUGGAUCUGA	Cleavage	pacid=26980493 locus=Potri.010G147000 ID=Potri.010G147000.1.v3.0 annot-version=v3.0	1
Conserved	ptc-miR403b	Potri.005G102300	2.5	1	21	1240	1260	UUAGAUUCACGCACAAACUCG	UUGGUUUGUGUGUGAAUCUGU	Cleavage	pacid=27031663 locus=Potri.005G102300 ID=Potri.005G102300.1.v3.0 annot-version=v3.0	1
Conserved	ptc-miR403b	Potri.010G085500	2.5	1	21	1561	1581	UUAGAUUCACGCACAAACUCG	UUGGUUUUUGCGUGGAUCUGA	Cleavage	pacid=26983008 locus=Potri.010G085500 ID=Potri.010G085500.1.v3.0 annot-version=v3.0	1
Conserved	ptc-miR403b	Potri.004G074300	2.5	1	21	702	722	UUAGAUUCACGCACAAACUCG	UAAGGUUGUGCGUGAGUCUGG	Cleavage	pacid=26991108 locus=Potri.004G074300 ID=Potri.004G074300.1.v3.0 annot-version=v3.0	1
Conserved	ptc-miR403b	Potri.008G083300	2.5	1	21	1114	1134	UUAGAUUCACGCACAAACUCG	AAACUUUGUGUGUGGAUUUAA	Cleavage	pacid=27039882 locus=Potri.008G083300 ID=Potri.008G083300.1.v3.0 annot-version=v3.0	1
Conserved	ptc-miR403c	Potri.010G147100	2.5	1	21	350	370	UUAGAUUCACGCACAAACUCG	CUAGUUUGUUCGUGGAUCUGA	Cleavage	pacid=26979740 locus=Potri.010G147100 ID=Potri.010G147100.1.v3.0 annot-version=v3.0	1
Conserved	ptc-miR403c	Potri.010G147000	2.5	1	21	56	76	UUAGAUUCACGCACAAACUCG	CUAGUUUGUUCGUGGAUCUGA	Cleavage	pacid=26980493 locus=Potri.010G147000 ID=Potri.010G147000.1.v3.0 annot-version=v3.0	1
Conserved	ptc-miR403c	Potri.005G102300	2.5	1	21	1240	1260	UUAGAUUCACGCACAAACUCG	UUGGUUUGUGUGUGAAUCUGU	Cleavage	pacid=27031663 locus=Potri.005G102300 ID=Potri.005G102300.1.v3.0 annot-version=v3.0	1
Conserved	ptc-miR403c	Potri.010G085500	2.5	1	21	1561	1581	UUAGAUUCACGCACAAACUCG	UUGGUUUUUGCGUGGAUCUGA	Cleavage	pacid=26983008 locus=Potri.010G085500 ID=Potri.010G085500.1.v3.0 annot-version=v3.0	1
Conserved	ptc-miR403c	Potri.004G074300	2.5	1	21	702	722	UUAGAUUCACGCACAAACUCG	UAAGGUUGUGCGUGAGUCUGG	Cleavage	pacid=26991108 locus=Potri.004G074300 ID=Potri.004G074300.1.v3.0 annot-version=v3.0	1
Conserved	ptc-miR403c	Potri.008G083300	2.5	1	21	1114	1134	UUAGAUUCACGCACAAACUCG	AAACUUUGUGUGUGGAUUUAA	Cleavage	pacid=27039882 locus=Potri.008G083300 ID=Potri.008G083300.1.v3.0 annot-version=v3.0	1
Conserved	ptc-miR403d	Potri.010G147100	2.5	1	21	350	370	UUAGAUUCACGCACAAACUCG	CUAGUUUGUUCGUGGAUCUGA	Cleavage	pacid=26979740 locus=Potri.010G147100 ID=Potri.010G147100.1.v3.0 annot-version=v3.0	1
Conserved	ptc-miR403d	Potri.010G147000	2.5	1	21	56	76	UUAGAUUCACGCACAAACUCG	CUAGUUUGUUCGUGGAUCUGA	Cleavage	pacid=26980493 locus=Potri.010G147000 ID=Potri.010G147000.1.v3.0 annot-version=v3.0	1
Conserved	ptc-miR403d	Potri.005G102300	2.5	1	21	1240	1260	UUAGAUUCACGCACAAACUCG	UUGGUUUGUGUGUGAAUCUGU	Cleavage	pacid=27031663 locus=Potri.005G102300 ID=Potri.005G102300.1.v3.0 annot-version=v3.0	1
Conserved	ptc-miR403d	Potri.010G085500	2.5	1	21	1561	1581	UUAGAUUCACGCACAAACUCG	UUGGUUUUUGCGUGGAUCUGA	Cleavage	pacid=26983008 locus=Potri.010G085500 ID=Potri.010G085500.1.v3.0 annot-version=v3.0	1
Conserved	ptc-miR403d	Potri.004G074300	2.5	1	21	702	722	UUAGAUUCACGCACAAACUCG	UAAGGUUGUGCGUGAGUCUGG	Cleavage	pacid=26991108 locus=Potri.004G074300 ID=Potri.004G074300.1.v3.0 annot-version=v3.0	1
Conserved	ptc-miR403d	Potri.008G083300	2.5	1	21	1114	1134	UUAGAUUCACGCACAAACUCG	AAACUUUGUGUGUGGAUUUAA	Cleavage	pacid=27039882 locus=Potri.008G083300 ID=Potri.008G083300.1.v3.0 annot-version=v3.0	1
Conserved	ptc-miR408	Potri.002G073600	2.5	1	21	452	472	AUGCACUGCCUCUUCCCUGGC	UGGAGGGAAGGGGCAGUGCAG	Cleavage	pacid=27023186 locus=Potri.002G073600 ID=Potri.002G073600.1.v3.0 annot-version=v3.0	1
Conserved	ptc-miR408	Potri.018G037000	2.5	1	21	584	604	AUGCACUGCCUCUUCCCUGGC	ACCUGGGAAGACGCAGUGCAU	Translation	pacid=27008868 locus=Potri.018G037000 ID=Potri.018G037000.1.v3.0 annot-version=v3.0	1
Conserved	ptc-miR408	Potri.006G243200	2.5	1	21	581	601	AUGCACUGCCUCUUCCCUGGC	ACCUGGGAAGACGCAGUGCAU	Translation	pacid=27004370 locus=Potri.006G243200 ID=Potri.006G243200.1.v3.0 annot-version=v3.0	1
Conserved	ptc-miR408	Potri.012G100900	2.5	1	21	248	268	AUGCACUGCCUCUUCCCUGGC	CAGAGGGAGGAGGUGGUGCAU	Cleavage	pacid=27049065 locus=Potri.012G100900 ID=Potri.012G100900.1.v3.0 annot-version=v3.0	1
Specific	ptc-miR476a	Potri.006G226600	2.5	1	21	95	115	UAGUAAUCCUUCUUUGCAAAG	CUUUGCAAGCAAGGAUUGCUA	Cleavage	pacid=27003611 locus=Potri.006G226600 ID=Potri.006G226600.1.v3.0 annot-version=v3.0	1
Specific	ptc-miR476a	Potri.007G028000	2.5	1	21	3	23	UAGUAAUCCUUCUUUGCAAAG	UUUUCCAAAAAAGGAUUACUA	Cleavage	pacid=27016847 locus=Potri.007G028000 ID=Potri.007G028000.1.v3.0 annot-version=v3.0	1
Specific	ptc-miR476a	Potri.014G080000	2.5	1	21	709	729	UAGUAAUCCUUCUUUGCAAAG	GAUUUCAAGGAAGGGUUGCUA	Cleavage	pacid=27033080 locus=Potri.014G080000 ID=Potri.014G080000.1.v3.0 annot-version=v3.0	1
Specific	ptc-miR478e	Potri.008G060200	2.5	1	24	308	331	UUGACGAGUCUUCUAUUUUUAGGG	GCUUAAAUAUCGAAGAUUCGUCAA	Cleavage	pacid=27037513 locus=Potri.008G060200 ID=Potri.008G060200.1.v3.0 annot-version=v3.0	1
Specific	ptc-miR478e	Potri.012G141200	2.5	1	24	1523	1546	UUGACGAGUCUUCUAUUUUUAGGG	GAGUAAAAAUGGAAGAAUUGUCAA	Cleavage	pacid=27049606 locus=Potri.012G141200 ID=Potri.012G141200.1.v3.0 annot-version=v3.0	1
Conserved	ptc-miR530a	Potri.010G105600	2.5	1	20	65	84	UGCAUUUGCACCUGCACCUU	AAGGUGCAGGUGCAGAUUUA	Cleavage	pacid=26980036 locus=Potri.010G105600 ID=Potri.010G105600.1.v3.0 annot-version=v3.0	1
Conserved	ptc-miR530a	Potri.006G180500	2.5	1	20	297	316	UGCAUUUGCACCUGCACCUU	GGGGUGCGGGUGCUAAUGCA	Cleavage	pacid=27003850 locus=Potri.006G180500 ID=Potri.006G180500.1.v3.0 annot-version=v3.0	1
Conserved	ptc-miR530a	Potri.018G102800	2.5	1	20	317	336	UGCAUUUGCACCUGCACCUU	GGGGUGCGGGUGCUAAUGCA	Cleavage	pacid=27010608 locus=Potri.018G102800 ID=Potri.018G102800.1.v3.0 annot-version=v3.0	1
Conserved	ptc-miR530a	Potri.011G071900	2.5	1	20	1443	1462	UGCAUUUGCACCUGCACCUU	UAGGUGCUGGUGUAAGUGCA	Cleavage	pacid=27001531 locus=Potri.011G071900 ID=Potri.011G071900.1.v3.0 annot-version=v3.0	1
Conserved	ptc-miR530a	Potri.016G120200	2.5	1	20	1100	1119	UGCAUUUGCACCUGCACCUU	GAGGUGGAGGUGUAAAUGCU	Cleavage	pacid=27012837 locus=Potri.016G120200 ID=Potri.016G120200.1.v3.0 annot-version=v3.0	1
Specific	ptc-miR6425a	Potri.006G013800	2.5	1	20	460	479	UUGUCUUCCAUGGAAUAGGC	GCAUAUUCAAUGGAAGACAA	Cleavage	pacid=27008426 locus=Potri.006G013800 ID=Potri.006G013800.1.v3.0 annot-version=v3.0	1
Specific	ptc-miR6425a	Potri.006G012700	2.5	1	20	325	344	UUGUCUUCCAUGGAAUAGGC	GCAUAUUCAAUGGAAGACAA	Cleavage	pacid=27007283 locus=Potri.006G012700 ID=Potri.006G012700.1.v3.0 annot-version=v3.0	1
Specific	ptc-miR6425a	Potri.012G018400	2.5	1	20	341	360	UUGUCUUCCAUGGAAUAGGC	GCGUAUUCUGUGGAGGACAA	Cleavage	pacid=27050167 locus=Potri.012G018400 ID=Potri.012G018400.1.v3.0 annot-version=v3.0	1
Specific	ptc-miR6425a	Potri.008G034200	2.5	1	20	382	401	UUGUCUUCCAUGGAAUAGGC	CCCUAUUCCAAGGAAGACAU	Translation	pacid=27038048 locus=Potri.008G034200 ID=Potri.008G034200.1.v3.0 annot-version=v3.0	1
Specific	ptc-miR6425a	Potri.015G141800	2.5	1	20	2624	2643	UUGUCUUCCAUGGAAUAGGC	UCCUAUUUCGUCGAAGACAA	Cleavage	pacid=27017869 locus=Potri.015G141800 ID=Potri.015G141800.1.v3.0 annot-version=v3.0	1
Specific	ptc-miR6425a	Potri.017G098200	2.5	1	20	1887	1906	UUGUCUUCCAUGGAAUAGGC	UCCUCUUCCAUGGAAGCCAA	Cleavage	pacid=26983442 locus=Potri.017G098200 ID=Potri.017G098200.1.v3.0 annot-version=v3.0	1
Specific	ptc-miR6425a	Potri.002G053100	2.5	1	20	1032	1051	UUGUCUUCCAUGGAAUAGGC	UCCUCUAUCAUGGAAGACAA	Cleavage	pacid=27023036 locus=Potri.002G053100 ID=Potri.002G053100.1.v3.0 annot-version=v3.0	1
Specific	ptc-miR6425b	Potri.006G013800	2.5	1	20	460	479	UUGUCUUCCAUGGAAUAGGC	GCAUAUUCAAUGGAAGACAA	Cleavage	pacid=27008426 locus=Potri.006G013800 ID=Potri.006G013800.1.v3.0 annot-version=v3.0	1
Specific	ptc-miR6425b	Potri.006G012700	2.5	1	20	325	344	UUGUCUUCCAUGGAAUAGGC	GCAUAUUCAAUGGAAGACAA	Cleavage	pacid=27007283 locus=Potri.006G012700 ID=Potri.006G012700.1.v3.0 annot-version=v3.0	1
Specific	ptc-miR6425b	Potri.012G018400	2.5	1	20	341	360	UUGUCUUCCAUGGAAUAGGC	GCGUAUUCUGUGGAGGACAA	Cleavage	pacid=27050167 locus=Potri.012G018400 ID=Potri.012G018400.1.v3.0 annot-version=v3.0	1
Specific	ptc-miR6425b	Potri.008G034200	2.5	1	20	382	401	UUGUCUUCCAUGGAAUAGGC	CCCUAUUCCAAGGAAGACAU	Translation	pacid=27038048 locus=Potri.008G034200 ID=Potri.008G034200.1.v3.0 annot-version=v3.0	1
Specific	ptc-miR6425b	Potri.015G141800	2.5	1	20	2624	2643	UUGUCUUCCAUGGAAUAGGC	UCCUAUUUCGUCGAAGACAA	Cleavage	pacid=27017869 locus=Potri.015G141800 ID=Potri.015G141800.1.v3.0 annot-version=v3.0	1
Specific	ptc-miR6425b	Potri.017G098200	2.5	1	20	1887	1906	UUGUCUUCCAUGGAAUAGGC	UCCUCUUCCAUGGAAGCCAA	Cleavage	pacid=26983442 locus=Potri.017G098200 ID=Potri.017G098200.1.v3.0 annot-version=v3.0	1
Specific	ptc-miR6425b	Potri.002G053100	2.5	1	20	1032	1051	UUGUCUUCCAUGGAAUAGGC	UCCUCUAUCAUGGAAGACAA	Cleavage	pacid=27023036 locus=Potri.002G053100 ID=Potri.002G053100.1.v3.0 annot-version=v3.0	1
Specific	ptc-miR6425c	Potri.006G013800	2.5	1	20	460	479	UUGUCUUCCAUGGAAUAGGC	GCAUAUUCAAUGGAAGACAA	Cleavage	pacid=27008426 locus=Potri.006G013800 ID=Potri.006G013800.1.v3.0 annot-version=v3.0	1
Specific	ptc-miR6425c	Potri.006G012700	2.5	1	20	325	344	UUGUCUUCCAUGGAAUAGGC	GCAUAUUCAAUGGAAGACAA	Cleavage	pacid=27007283 locus=Potri.006G012700 ID=Potri.006G012700.1.v3.0 annot-version=v3.0	1
Specific	ptc-miR6425c	Potri.012G018400	2.5	1	20	341	360	UUGUCUUCCAUGGAAUAGGC	GCGUAUUCUGUGGAGGACAA	Cleavage	pacid=27050167 locus=Potri.012G018400 ID=Potri.012G018400.1.v3.0 annot-version=v3.0	1
Specific	ptc-miR6425c	Potri.008G034200	2.5	1	20	382	401	UUGUCUUCCAUGGAAUAGGC	CCCUAUUCCAAGGAAGACAU	Translation	pacid=27038048 locus=Potri.008G034200 ID=Potri.008G034200.1.v3.0 annot-version=v3.0	1
Specific	ptc-miR6425c	Potri.015G141800	2.5	1	20	2624	2643	UUGUCUUCCAUGGAAUAGGC	UCCUAUUUCGUCGAAGACAA	Cleavage	pacid=27017869 locus=Potri.015G141800 ID=Potri.015G141800.1.v3.0 annot-version=v3.0	1
Specific	ptc-miR6425c	Potri.017G098200	2.5	1	20	1887	1906	UUGUCUUCCAUGGAAUAGGC	UCCUCUUCCAUGGAAGCCAA	Cleavage	pacid=26983442 locus=Potri.017G098200 ID=Potri.017G098200.1.v3.0 annot-version=v3.0	1
Specific	ptc-miR6425c	Potri.002G053100	2.5	1	20	1032	1051	UUGUCUUCCAUGGAAUAGGC	UCCUCUAUCAUGGAAGACAA	Cleavage	pacid=27023036 locus=Potri.002G053100 ID=Potri.002G053100.1.v3.0 annot-version=v3.0	1
Specific	ptc-miR6425d	Potri.006G013800	2.5	1	20	460	479	UUGUCUUCCAUGGAAUAGGC	GCAUAUUCAAUGGAAGACAA	Cleavage	pacid=27008426 locus=Potri.006G013800 ID=Potri.006G013800.1.v3.0 annot-version=v3.0	1
Specific	ptc-miR6425d	Potri.006G012700	2.5	1	20	325	344	UUGUCUUCCAUGGAAUAGGC	GCAUAUUCAAUGGAAGACAA	Cleavage	pacid=27007283 locus=Potri.006G012700 ID=Potri.006G012700.1.v3.0 annot-version=v3.0	1
Specific	ptc-miR6425d	Potri.012G018400	2.5	1	20	341	360	UUGUCUUCCAUGGAAUAGGC	GCGUAUUCUGUGGAGGACAA	Cleavage	pacid=27050167 locus=Potri.012G018400 ID=Potri.012G018400.1.v3.0 annot-version=v3.0	1
Specific	ptc-miR6425d	Potri.008G034200	2.5	1	20	382	401	UUGUCUUCCAUGGAAUAGGC	CCCUAUUCCAAGGAAGACAU	Translation	pacid=27038048 locus=Potri.008G034200 ID=Potri.008G034200.1.v3.0 annot-version=v3.0	1
Specific	ptc-miR6425d	Potri.015G141800	2.5	1	20	2624	2643	UUGUCUUCCAUGGAAUAGGC	UCCUAUUUCGUCGAAGACAA	Cleavage	pacid=27017869 locus=Potri.015G141800 ID=Potri.015G141800.1.v3.0 annot-version=v3.0	1
Specific	ptc-miR6425d	Potri.017G098200	2.5	1	20	1887	1906	UUGUCUUCCAUGGAAUAGGC	UCCUCUUCCAUGGAAGCCAA	Cleavage	pacid=26983442 locus=Potri.017G098200 ID=Potri.017G098200.1.v3.0 annot-version=v3.0	1
Specific	ptc-miR6425d	Potri.002G053100	2.5	1	20	1032	1051	UUGUCUUCCAUGGAAUAGGC	UCCUCUAUCAUGGAAGACAA	Cleavage	pacid=27023036 locus=Potri.002G053100 ID=Potri.002G053100.1.v3.0 annot-version=v3.0	1
Specific	ptc-miR6425e	Potri.006G013800	2.5	1	20	460	479	UUGUCUUCCAUGGAAUAGGC	GCAUAUUCAAUGGAAGACAA	Cleavage	pacid=27008426 locus=Potri.006G013800 ID=Potri.006G013800.1.v3.0 annot-version=v3.0	1
Specific	ptc-miR6425e	Potri.006G012700	2.5	1	20	325	344	UUGUCUUCCAUGGAAUAGGC	GCAUAUUCAAUGGAAGACAA	Cleavage	pacid=27007283 locus=Potri.006G012700 ID=Potri.006G012700.1.v3.0 annot-version=v3.0	1
Specific	ptc-miR6425e	Potri.012G018400	2.5	1	20	341	360	UUGUCUUCCAUGGAAUAGGC	GCGUAUUCUGUGGAGGACAA	Cleavage	pacid=27050167 locus=Potri.012G018400 ID=Potri.012G018400.1.v3.0 annot-version=v3.0	1
Specific	ptc-miR6425e	Potri.008G034200	2.5	1	20	382	401	UUGUCUUCCAUGGAAUAGGC	CCCUAUUCCAAGGAAGACAU	Translation	pacid=27038048 locus=Potri.008G034200 ID=Potri.008G034200.1.v3.0 annot-version=v3.0	1
Specific	ptc-miR6425e	Potri.015G141800	2.5	1	20	2624	2643	UUGUCUUCCAUGGAAUAGGC	UCCUAUUUCGUCGAAGACAA	Cleavage	pacid=27017869 locus=Potri.015G141800 ID=Potri.015G141800.1.v3.0 annot-version=v3.0	1
Specific	ptc-miR6425e	Potri.017G098200	2.5	1	20	1887	1906	UUGUCUUCCAUGGAAUAGGC	UCCUCUUCCAUGGAAGCCAA	Cleavage	pacid=26983442 locus=Potri.017G098200 ID=Potri.017G098200.1.v3.0 annot-version=v3.0	1
Specific	ptc-miR6425e	Potri.002G053100	2.5	1	20	1032	1051	UUGUCUUCCAUGGAAUAGGC	UCCUCUAUCAUGGAAGACAA	Cleavage	pacid=27023036 locus=Potri.002G053100 ID=Potri.002G053100.1.v3.0 annot-version=v3.0	1
Specific	ptc-miR6427	Potri.007G077000	2.5	1	22	548	569	UCGUAAUGCUUCAUUCUCACAA	CUGUGAAAGUGAAGUAUUGCGA	Cleavage	pacid=27014501 locus=Potri.007G077000 ID=Potri.007G077000.1.v3.0 annot-version=v3.0	1
Specific	ptc-miR6427	Potri.019G131600	2.5	1	22	1605	1626	UCGUAAUGCUUCAUUCUCACAA	CAGUGAGAAUGAGGCCUUGCGA	Cleavage	pacid=27025193 locus=Potri.019G131600 ID=Potri.019G131600.1.v3.0 annot-version=v3.0	1
Specific	ptc-miR6438b	Potri.005G015300	2.5	1	23	77	99	UCGACUGAAAAUGAAAGCUAUUU	AAAUAACUUUCAUUUUCAUUCGA	Cleavage	pacid=27028170 locus=Potri.005G015300 ID=Potri.005G015300.1.v3.0 annot-version=v3.0	1
Specific	ptc-miR6438b	Potri.014G123200	2.5	1	23	767	789	UCGACUGAAAAUGAAAGCUAUUU	CGACAGUUGUCAUUUUCAGUUGG	Cleavage	pacid=27032879 locus=Potri.014G123200 ID=Potri.014G123200.1.v3.0 annot-version=v3.0	1
Specific	ptc-miR6445a	Potri.001G338000	2.5	1	21	2467	2487	AUUUUAGGAAGGGAAUGAAUA	UGUUCAUUUCCUUGCUAAAGU	Cleavage	pacid=27041106 locus=Potri.001G338000 ID=Potri.001G338000.1.v3.0 annot-version=v3.0	1
Specific	ptc-miR6445a	Potri.006G151300	2.5	1	21	160	180	AUUUUAGGAAGGGAAUGAAUA	UCUUCAUUCCUUUUCUAAAGA	Cleavage	pacid=27006341 locus=Potri.006G151300 ID=Potri.006G151300.1.v3.0 annot-version=v3.0	1
Specific	ptc-miR6445a	Potri.010G201100	2.5	1	21	281	301	AUUUUAGGAAGGGAAUGAAUA	CUUUCAUUUUCUUUCUGAAGU	Cleavage	pacid=26979248 locus=Potri.010G201100 ID=Potri.010G201100.1.v3.0 annot-version=v3.0	1
Specific	ptc-miR6445a	Potri.013G071100	2.5	1	21	212	232	AUUUUAGGAAGGGAAUGAAUA	AGUUCACUUCUUUCUUAAAAU	Cleavage	pacid=26993804 locus=Potri.013G071100 ID=Potri.013G071100.1.v3.0 annot-version=v3.0	1
Specific	ptc-miR6445a	Potri.005G249400	2.5	1	21	2190	2210	AUUUUAGGAAGGGAAUGAAUA	AGUGCAUUCCCUUCUUGAAGU	Cleavage	pacid=27028962 locus=Potri.005G249400 ID=Potri.005G249400.1.v3.0 annot-version=v3.0	1
Specific	ptc-miR6445a	Potri.019G120600	2.5	1	21	41	61	AUUUUAGGAAGGGAAUGAAUA	CCUUCAGUCCCUUCCUAGAAG	Cleavage	pacid=27025641 locus=Potri.019G120600 ID=Potri.019G120600.1.v3.0 annot-version=v3.0	1
Specific	ptc-miR6445a	Potri.002G099000	2.5	1	21	1466	1486	AUUUUAGGAAGGGAAUGAAUA	UUUUUCUUUUCUUCCUAAAAU	Cleavage	pacid=27023653 locus=Potri.002G099000 ID=Potri.002G099000.1.v3.0 annot-version=v3.0	1
Specific	ptc-miR6445a	Potri.006G197500	2.5	1	21	49	69	AUUUUAGGAAGGGAAUGAAUA	UCUCUGUUCCUUUCCUAAAAU	Cleavage	pacid=27004543 locus=Potri.006G197500 ID=Potri.006G197500.1.v3.0 annot-version=v3.0	1
Specific	ptc-miR6445a	Potri.008G136100	2.5	1	21	124	144	AUUUUAGGAAGGGAAUGAAUA	UUUUCUUUUCCUUUCUAGAAU	Cleavage	pacid=27039802 locus=Potri.008G136100 ID=Potri.008G136100.1.v3.0 annot-version=v3.0	1
Specific	ptc-miR6445a	Potri.018G143000	2.5	1	21	984	1004	AUUUUAGGAAGGGAAUGAAUA	CUUUCUUUCCCUUUUUGAAAU	Cleavage	pacid=27011104 locus=Potri.018G143000 ID=Potri.018G143000.1.v3.0 annot-version=v3.0	1
Specific	ptc-miR6445b	Potri.001G338000	2.5	1	21	2467	2487	AUUUUAGGAAGGGAAUGAAUA	UGUUCAUUUCCUUGCUAAAGU	Cleavage	pacid=27041106 locus=Potri.001G338000 ID=Potri.001G338000.1.v3.0 annot-version=v3.0	1
Specific	ptc-miR6445b	Potri.006G151300	2.5	1	21	160	180	AUUUUAGGAAGGGAAUGAAUA	UCUUCAUUCCUUUUCUAAAGA	Cleavage	pacid=27006341 locus=Potri.006G151300 ID=Potri.006G151300.1.v3.0 annot-version=v3.0	1
Specific	ptc-miR6445b	Potri.010G201100	2.5	1	21	281	301	AUUUUAGGAAGGGAAUGAAUA	CUUUCAUUUUCUUUCUGAAGU	Cleavage	pacid=26979248 locus=Potri.010G201100 ID=Potri.010G201100.1.v3.0 annot-version=v3.0	1
Specific	ptc-miR6445b	Potri.013G071100	2.5	1	21	212	232	AUUUUAGGAAGGGAAUGAAUA	AGUUCACUUCUUUCUUAAAAU	Cleavage	pacid=26993804 locus=Potri.013G071100 ID=Potri.013G071100.1.v3.0 annot-version=v3.0	1
Specific	ptc-miR6445b	Potri.005G249400	2.5	1	21	2190	2210	AUUUUAGGAAGGGAAUGAAUA	AGUGCAUUCCCUUCUUGAAGU	Cleavage	pacid=27028962 locus=Potri.005G249400 ID=Potri.005G249400.1.v3.0 annot-version=v3.0	1
Specific	ptc-miR6445b	Potri.019G120600	2.5	1	21	41	61	AUUUUAGGAAGGGAAUGAAUA	CCUUCAGUCCCUUCCUAGAAG	Cleavage	pacid=27025641 locus=Potri.019G120600 ID=Potri.019G120600.1.v3.0 annot-version=v3.0	1
Specific	ptc-miR6445b	Potri.002G099000	2.5	1	21	1466	1486	AUUUUAGGAAGGGAAUGAAUA	UUUUUCUUUUCUUCCUAAAAU	Cleavage	pacid=27023653 locus=Potri.002G099000 ID=Potri.002G099000.1.v3.0 annot-version=v3.0	1
Specific	ptc-miR6445b	Potri.006G197500	2.5	1	21	49	69	AUUUUAGGAAGGGAAUGAAUA	UCUCUGUUCCUUUCCUAAAAU	Cleavage	pacid=27004543 locus=Potri.006G197500 ID=Potri.006G197500.1.v3.0 annot-version=v3.0	1
Specific	ptc-miR6445b	Potri.008G136100	2.5	1	21	124	144	AUUUUAGGAAGGGAAUGAAUA	UUUUCUUUUCCUUUCUAGAAU	Cleavage	pacid=27039802 locus=Potri.008G136100 ID=Potri.008G136100.1.v3.0 annot-version=v3.0	1
Specific	ptc-miR6445b	Potri.018G143000	2.5	1	21	984	1004	AUUUUAGGAAGGGAAUGAAUA	CUUUCUUUCCCUUUUUGAAAU	Cleavage	pacid=27011104 locus=Potri.018G143000 ID=Potri.018G143000.1.v3.0 annot-version=v3.0	1
Specific	ptc-miR6459a	Potri.011G045900	2.5	1	20	805	824	UCGAAUUUGGGCUUGAGAUU	AAACUCAAGCUCGAGUUCGA	Cleavage	pacid=27001270 locus=Potri.011G045900 ID=Potri.011G045900.1.v3.0 annot-version=v3.0	1
Specific	ptc-miR6459a	Potri.004G222000	2.5	1	20	387	406	UCGAAUUUGGGCUUGAGAUU	ACUCUCAAGCCUAAGUUUGA	Cleavage	pacid=26989554 locus=Potri.004G222000 ID=Potri.004G222000.1.v3.0 annot-version=v3.0	1
Specific	ptc-miR6459a	Potri.001G035200	2.5	1	20	391	410	UCGAAUUUGGGCUUGAGAUU	AAUUUGAAGCCUAAAUUUGA	Cleavage	pacid=27042831 locus=Potri.001G035200 ID=Potri.001G035200.1.v3.0 annot-version=v3.0	1
Specific	ptc-miR6459a	Potri.001G034500	2.5	1	20	381	400	UCGAAUUUGGGCUUGAGAUU	AAUCUAAAACCCAAAUUCGA	Cleavage	pacid=27048329 locus=Potri.001G034500 ID=Potri.001G034500.1.v3.0 annot-version=v3.0	1
Specific	ptc-miR6459a	Potri.005G234000	2.5	1	20	245	264	UCGAAUUUGGGCUUGAGAUU	ACUUUCAAGUCCAAAUUCGG	Cleavage	pacid=27029682 locus=Potri.005G234000 ID=Potri.005G234000.1.v3.0 annot-version=v3.0	1
Specific	ptc-miR6459a	Potri.003G196800	2.5	1	20	982	1001	UCGAAUUUGGGCUUGAGAUU	AAUCAUGAGCUCAAAUUCGA	Cleavage	pacid=26997285 locus=Potri.003G196800 ID=Potri.003G196800.1.v3.0 annot-version=v3.0	1
Specific	ptc-miR6459a	Potri.002G186100	2.5	1	20	945	964	UCGAAUUUGGGCUUGAGAUU	CAUCUCAAGUCUAGAUUUGG	Cleavage	pacid=27023396 locus=Potri.002G186100 ID=Potri.002G186100.1.v3.0 annot-version=v3.0	1
Specific	ptc-miR6459a	Potri.003G202200	2.5	1	20	654	673	UCGAAUUUGGGCUUGAGAUU	UAUCUCAAGCAUAGAUUCGA	Translation	pacid=26998110 locus=Potri.003G202200 ID=Potri.003G202200.1.v3.0 annot-version=v3.0	1
Specific	ptc-miR6459a	Potri.001G030300	2.5	1	20	464	483	UCGAAUUUGGGCUUGAGAUU	ACUUUGAAGCCCAAAUUCGA	Cleavage	pacid=27045464 locus=Potri.001G030300 ID=Potri.001G030300.1.v3.0 annot-version=v3.0	1
Specific	ptc-miR6459a	Potri.002G097000	2.5	1	19	1	19	UCGAAUUUGGGCUUGAGAU	AUGUCUAGCUCAAAUUCGA	Cleavage	pacid=27021323 locus=Potri.002G097000 ID=Potri.002G097000.1.v3.0 annot-version=v3.0	1
Specific	ptc-miR6459b	Potri.005G122000	2.5	1	20	282	301	UCGAAUUUGUGCUUGAGCUC	GAGCUCAGGCGUGAAUUUGA	Cleavage	pacid=27031492 locus=Potri.005G122000 ID=Potri.005G122000.1.v3.0 annot-version=v3.0	1
Specific	ptc-miR6459b	Potri.010G212900	2.5	1	20	1008	1027	UCGAAUUUGUGCUUGAGCUC	AAGCUCUUGCACAAAUUCGA	Cleavage	pacid=26981472 locus=Potri.010G212900 ID=Potri.010G212900.1.v3.0 annot-version=v3.0	1
Specific	ptc-miR6459b	Potri.008G048100	2.5	1	20	1040	1059	UCGAAUUUGUGCUUGAGCUC	AAGCUCUUGCACAAAUUCGA	Cleavage	pacid=27036066 locus=Potri.008G048100 ID=Potri.008G048100.1.v3.0 annot-version=v3.0	1
Specific	ptc-miR6478	Potri.010G034200	2.5	1	23	1242	1264	CCGACCUUAGCUCAGUUGGUGGA	CUACCCAACUGAGCUGAGUUUGG	Cleavage	pacid=26979121 locus=Potri.010G034200 ID=Potri.010G034200.1.v3.0 annot-version=v3.0	1
Specific	ptc-miR7817a	Potri.008G072300	2.5	1	20	1442	1461	UUUGGUUAUUGUCUCGAGAC	GUCUCGAGACAGUAGUUGAA	Cleavage	pacid=27036632 locus=Potri.008G072300 ID=Potri.008G072300.1.v3.0 annot-version=v3.0	1
Specific	ptc-miR7817a	Potri.014G030400	2.5	1	20	558	577	UUUGGUUAUUGUCUCGAGAC	AGAUCGAGACAAUAGCCAAA	Cleavage	pacid=27032124 locus=Potri.014G030400 ID=Potri.014G030400.1.v3.0 annot-version=v3.0	1
Specific	ptc-miR7817a	Potri.002G199900	2.5	1	20	271	290	UUUGGUUAUUGUCUCGAGAC	AUUUCGAGAUGAUAACUGAA	Cleavage	pacid=27023697 locus=Potri.002G199900 ID=Potri.002G199900.1.v3.0 annot-version=v3.0	1
Specific	ptc-miR7828	Potri.008G216700	2.5	1	21	411	431	UAAAAUGAUGACAUGGACACC	GUUUUCCAUGUUAUUAUUUUG	Cleavage	pacid=27036161 locus=Potri.008G216700 ID=Potri.008G216700.1.v3.0 annot-version=v3.0	1
Specific	ptc-miR7828	Potri.005G075400	2.5	1	21	2029	2049	UAAAAUGAUGACAUGGACACC	ACUAUCCAUGUCAUGAUUUUA	Cleavage	pacid=27030141 locus=Potri.005G075400 ID=Potri.005G075400.1.v3.0 annot-version=v3.0	1
Specific	ptc-miR7828	Potri.T030300	2.5	1	21	225	245	UAAAAUGAUGACAUGGACACC	CUUUUCCUUGUUAUCAUUUUA	Cleavage	pacid=27027209 locus=Potri.T030300 ID=Potri.T030300.1.v3.0 annot-version=v3.0	1
Specific	ptc-miR7828	Potri.010G010500	2.5	1	21	120	140	UAAAAUGAUGACAUGGACACC	CUUUUCCUUGUUAUCAUUUUA	Cleavage	pacid=26981209 locus=Potri.010G010500 ID=Potri.010G010500.1.v3.0 annot-version=v3.0	1
Specific	ptc-miR7840	Potri.005G055000	2.5	1	20	221	240	AGGAGUAAUUAGUGACAUCU	GGAUGUCAUUGAUUACUCUC	Cleavage	pacid=27029093 locus=Potri.005G055000 ID=Potri.005G055000.1.v3.0 annot-version=v3.0	1
Specific	ptc-miR7840	Potri.016G121400	2.5	1	20	558	577	AGGAGUAAUUAGUGACAUCU	GGGUGUCAUUGAUUACUCCG	Cleavage	pacid=27012229 locus=Potri.016G121400 ID=Potri.016G121400.1.v3.0 annot-version=v3.0	1
Specific	ptc-miR7840	Potri.T114000	2.5	1	20	604	623	AGGAGUAAUUAGUGACAUCU	ACAUGUCACUAGUUGUUCCU	Cleavage	pacid=27014312 locus=Potri.T114000 ID=Potri.T114000.1.v3.0 annot-version=v3.0	1
Specific	ptc-miR7840	Potri.012G007800	2.5	1	20	596	615	AGGAGUAAUUAGUGACAUCU	ACAUGUCACUAGUUGUUCCU	Cleavage	pacid=27050186 locus=Potri.012G007800 ID=Potri.012G007800.1.v3.0 annot-version=v3.0	2
Specific	ptc-miR7840	Potri.006G210700	2.5	1	20	2483	2502	AGGAGUAAUUAGUGACAUCU	GGAUGUUGCUGAUUAUUCUU	Cleavage	pacid=27003691 locus=Potri.006G210700 ID=Potri.006G210700.1.v3.0 annot-version=v3.0	1
Specific	ptc-miR7840	Potri.006G050200	2.5	1	20	3564	3583	AGGAGUAAUUAGUGACAUCU	GCAUCUCACUAGUUACUCCU	Cleavage	pacid=27003516 locus=Potri.006G050200 ID=Potri.006G050200.1.v3.0 annot-version=v3.0	1
Specific	ptc-miRN9	Potri.005G205200	2.5	1	21	998	1018	AGUUAAAGAGCUCUGAAGGAA	AUUUUUCAGAGCUCUUUAAGU	Cleavage	pacid=27030188 locus=Potri.005G205200 ID=Potri.005G205200.1.v3.0 annot-version=v3.0	1
Specific	ptc-miRN9	Potri.008G123500	2.5	1	21	1245	1265	AGUUAAAGAGCUCUGAAGGAA	AGACUUUAGAGCUCUUUGAUU	Cleavage	pacid=27036946 locus=Potri.008G123500 ID=Potri.008G123500.1.v3.0 annot-version=v3.0	1
Specific	ptc-miRN10	Potri.002G144400	2.5	1	21	184	204	UAUGGUCUUUGCAAUGUAGUU	GAUAGCAUUGCAAAGACUAUA	Cleavage	pacid=27022567 locus=Potri.002G144400 ID=Potri.002G144400.1.v3.0 annot-version=v3.0	1
Specific	ptc-miRN10	Potri.003G123700	2.5	1	21	1812	1832	UAUGGUCUUUGCAAUGUAGUU	UUCUUUGUUGCAAAGAUCAUA	Cleavage	pacid=26996683 locus=Potri.003G123700 ID=Potri.003G123700.1.v3.0 annot-version=v3.0	1
Specific	ptc-miRN11	Potri.018G127900	2.5	1	22	1008	1029	AGUGAGUAUUUGUAGUGCUGGA	UCAAGCACUACAUGUACUCAUU	Translation	pacid=27009471 locus=Potri.018G127900 ID=Potri.018G127900.1.v3.0 annot-version=v3.0	1
Specific	ptc-miRN11	Potri.007G023600	2.5	1	22	1742	1763	AGUGAGUAUUUGUAGUGCUGGA	UCGAGCACUGUAAAUAUUUGCU	Cleavage	pacid=27015496 locus=Potri.007G023600 ID=Potri.007G023600.1.v3.0 annot-version=v3.0	1
Specific	ptc-miRN11	Potri.004G174700	2.5	1	22	5369	5390	AGUGAGUAUUUGUAGUGCUGGA	CUCAUCAUUGCAAAUAUUCACU	Cleavage	pacid=26989926 locus=Potri.004G174700 ID=Potri.004G174700.1.v3.0 annot-version=v3.0	1
Specific	ptc-miRN11	Potri.018G129600	2.5	1	22	1076	1097	AGUGAGUAUUUGUAGUGCUGGA	CCAAGCAUUGCAAAUAUUCACC	Cleavage	pacid=27010695 locus=Potri.018G129600 ID=Potri.018G129600.1.v3.0 annot-version=v3.0	1
Specific	ptc-miRN11	Potri.006G066700	2.5	1	22	1014	1035	AGUGAGUAUUUGUAGUGCUGGA	UGAAGCACUACAUGUACUCAUU	Translation	pacid=27004325 locus=Potri.006G066700 ID=Potri.006G066700.1.v3.0 annot-version=v3.0	1
Specific	ptc-miRN14	Potri.001G232000	2.5	1	23	169	191	UUCUACGAGUUGCUCUGCAGGGG	AAUGUGCAGAGCAGCUGGUAGGA	Cleavage	pacid=27045860 locus=Potri.001G232000 ID=Potri.001G232000.1.v3.0 annot-version=v3.0	1
Specific	ptc-miRN14	Potri.001G231400	2.5	1	23	298	320	UUCUACGAGUUGCUCUGCAGGGG	AAUGUGCAGAGCAGCUGGUAGGA	Cleavage	pacid=27046379 locus=Potri.001G231400 ID=Potri.001G231400.1.v3.0 annot-version=v3.0	1
Specific	ptc-miRN15	Potri.001G232000	2.5	1	23	169	191	UUCUACGAGUUGCUCUGCAGGGG	AAUGUGCAGAGCAGCUGGUAGGA	Cleavage	pacid=27045860 locus=Potri.001G232000 ID=Potri.001G232000.1.v3.0 annot-version=v3.0	1
Specific	ptc-miRN15	Potri.001G231400	2.5	1	23	298	320	UUCUACGAGUUGCUCUGCAGGGG	AAUGUGCAGAGCAGCUGGUAGGA	Cleavage	pacid=27046379 locus=Potri.001G231400 ID=Potri.001G231400.1.v3.0 annot-version=v3.0	1
Specific	ptc-miRN17	Potri.004G211800	2.5	1	21	1548	1568	GACGGCUCGGCUUGUGGCUCA	GAAGCCGCAAGUUGAGCUGUU	Cleavage	pacid=26991496 locus=Potri.004G211800 ID=Potri.004G211800.1.v3.0 annot-version=v3.0	1
Specific	ptc-miRN18	Potri.017G078900	2.5	1	20	708	727	AAGUAACUUCAUUGAUUGAU	AUUGGUUAAUGGAGUUACUU	Cleavage	pacid=26984147 locus=Potri.017G078900 ID=Potri.017G078900.1.v3.0 annot-version=v3.0	1
Specific	ptc-miRN18	Potri.003G089600	2.5	1	20	1642	1661	AAGUAACUUCAUUGAUUGAU	AUAAAUCAAUGGAGUUGUUU	Cleavage	pacid=26998240 locus=Potri.003G089600 ID=Potri.003G089600.1.v3.0 annot-version=v3.0	1
Specific	ptc-miRN18	Potri.017G139800	2.5	1	20	485	504	AAGUAACUUCAUUGAUUGAU	UUUAGUUAAUGAAGUUGUUU	Cleavage	pacid=26985163 locus=Potri.017G139800 ID=Potri.017G139800.1.v3.0 annot-version=v3.0	1
Specific	ptc-miRN18	Potri.004G080600	2.5	1	20	343	362	AAGUAACUUCAUUGAUUGAU	UUUGGUUAAUGAAGUUAUUU	Cleavage	pacid=26991907 locus=Potri.004G080600 ID=Potri.004G080600.1.v3.0 annot-version=v3.0	1
Specific	ptc-miRN18	Potri.004G115500	2.5	1	20	1190	1209	AAGUAACUUCAUUGAUUGAU	UUCGAACAAUGAAGUUACUG	Cleavage	pacid=26991500 locus=Potri.004G115500 ID=Potri.004G115500.1.v3.0 annot-version=v3.0	1
Specific	ptc-miRN18	Potri.011G129000	2.5	1	20	2368	2387	AAGUAACUUCAUUGAUUGAU	CUCUGUCAAUGAAGUUACUG	Cleavage	pacid=27003276 locus=Potri.011G129000 ID=Potri.011G129000.1.v3.0 annot-version=v3.0	1
Specific	ptc-miRN18	Potri.001G412000	2.5	1	20	2523	2542	AAGUAACUUCAUUGAUUGAU	UUCUGUCAAUGAAGUUACUA	Cleavage	pacid=27041048 locus=Potri.001G412000 ID=Potri.001G412000.1.v3.0 annot-version=v3.0	1
Specific	ptc-miRN19	Potri.010G102600	2.5	1	21	879	899	UCAGAUGGAAGGAAUGAGUGU	UCUUUCAUUUUUUCCAUCUGA	Cleavage	pacid=26981457 locus=Potri.010G102600 ID=Potri.010G102600.1.v3.0 annot-version=v3.0	1
Specific	ptc-miRN19	Potri.008G138100	2.5	1	21	1030	1050	UCAGAUGGAAGGAAUGAGUGU	UCUUUCAUUUUUUCCAUCUGA	Cleavage	pacid=27036283 locus=Potri.008G138100 ID=Potri.008G138100.1.v3.0 annot-version=v3.0	2
Specific	ptc-miRN19	Potri.010G056200	2.5	1	21	4886	4906	UCAGAUGGAAGGAAUGAGUGU	AAACAUGUUCUUUCCAUCUGA	Cleavage	pacid=26982021 locus=Potri.010G056200 ID=Potri.010G056200.1.v3.0 annot-version=v3.0	1
Specific	ptc-miRN20	Potri.010G040300	2.5	1	21	462	482	CAAAACCAACUCUAAUAGACU	UGUCAAUUGGAGUUGGUUUUU	Cleavage	pacid=26982394 locus=Potri.010G040300 ID=Potri.010G040300.1.v3.0 annot-version=v3.0	1
Specific	ptc-miRN20	Potri.016G014500	2.5	1	21	1783	1803	CAAAACCAACUCUAAUAGACU	ACCCUAUUAGAUUUGGUUUUG	Translation	pacid=27012292 locus=Potri.016G014500 ID=Potri.016G014500.1.v3.0 annot-version=v3.0	1
Specific	ptc-miRN21	Potri.018G127900	2.5	1	22	1008	1029	AGUGAGUAUUUGUAGUGCUGGA	UCAAGCACUACAUGUACUCAUU	Translation	pacid=27009471 locus=Potri.018G127900 ID=Potri.018G127900.1.v3.0 annot-version=v3.0	1
Specific	ptc-miRN21	Potri.007G023600	2.5	1	22	1742	1763	AGUGAGUAUUUGUAGUGCUGGA	UCGAGCACUGUAAAUAUUUGCU	Cleavage	pacid=27015496 locus=Potri.007G023600 ID=Potri.007G023600.1.v3.0 annot-version=v3.0	1
Specific	ptc-miRN21	Potri.004G174700	2.5	1	22	5369	5390	AGUGAGUAUUUGUAGUGCUGGA	CUCAUCAUUGCAAAUAUUCACU	Cleavage	pacid=26989926 locus=Potri.004G174700 ID=Potri.004G174700.1.v3.0 annot-version=v3.0	1
Specific	ptc-miRN21	Potri.018G129600	2.5	1	22	1076	1097	AGUGAGUAUUUGUAGUGCUGGA	CCAAGCAUUGCAAAUAUUCACC	Cleavage	pacid=27010695 locus=Potri.018G129600 ID=Potri.018G129600.1.v3.0 annot-version=v3.0	1
Specific	ptc-miRN21	Potri.006G066700	2.5	1	22	1014	1035	AGUGAGUAUUUGUAGUGCUGGA	UGAAGCACUACAUGUACUCAUU	Translation	pacid=27004325 locus=Potri.006G066700 ID=Potri.006G066700.1.v3.0 annot-version=v3.0	1
Specific	ptc-miRN3	Potri.011G075700	2.5	1	23	124	146	AAGGAGUUUAGGAUAUGUAGGUG	CACCUACAUAUUCUAAACUCUGU	Cleavage	pacid=27001327 locus=Potri.011G075700 ID=Potri.011G075700.1.v3.0 annot-version=v3.0	1
Specific	ptc-miRN3	Potri.003G033900	2.5	1	23	403	425	AAGGAGUUUAGGAUAUGUAGGUG	CACCUACAUAUUCUAAACUCUAU	Cleavage	pacid=26997284 locus=Potri.003G033900 ID=Potri.003G033900.1.v3.0 annot-version=v3.0	1
Specific	ptc-miRN3	Potri.010G000300	2.5	1	23	613	635	AAGGAGUUUAGGAUAUGUAGGUG	CACCUACAUAUCUUAAAUUCCAU	Cleavage	pacid=26978759 locus=Potri.010G000300 ID=Potri.010G000300.1.v3.0 annot-version=v3.0	1
Specific	ptc-miRN3	Potri.017G057600	2.5	1	23	1051	1073	AAGGAGUUUAGGAUAUGUAGGUG	CACCUACAUAUUCUAAACUCUAU	Cleavage	pacid=26984775 locus=Potri.017G057600 ID=Potri.017G057600.1.v3.0 annot-version=v3.0	1
Specific	ptc-miRN3	Potri.001G156800	2.5	1	23	427	449	AAGGAGUUUAGGAUAUGUAGGUG	CACCUACAUAUUCUAAACUCUGU	Cleavage	pacid=27043031 locus=Potri.001G156800 ID=Potri.001G156800.1.v3.0 annot-version=v3.0	1
Specific	ptc-miRN3	Potri.005G148600	2.5	1	23	183	205	AAGGAGUUUAGGAUAUGUAGGUG	CACUUACAUAUUCUAAACUCUAU	Cleavage	pacid=27029689 locus=Potri.005G148600 ID=Potri.005G148600.1.v3.0 annot-version=v3.0	1
Specific	ptc-miRN3	Potri.018G090500	2.5	1	23	874	896	AAGGAGUUUAGGAUAUGUAGGUG	CACUUACAUAUUCUAAACUCUAU	Cleavage	pacid=27011444 locus=Potri.018G090500 ID=Potri.018G090500.1.v3.0 annot-version=v3.0	1
Specific	ptc-miRN3	Potri.015G013400	2.5	1	23	928	950	AAGGAGUUUAGGAUAUGUAGGUG	GAGCUGCAUGUUCUAAAUUUCUU	Cleavage	pacid=27019434 locus=Potri.015G013400 ID=Potri.015G013400.1.v3.0 annot-version=v3.0	1
Specific	ptc-miRN3	Potri.003G205400	2.5	1	23	1033	1055	AAGGAGUUUAGGAUAUGUAGGUG	AGUAUAUGUGUCCUGAACUUCUU	Cleavage	pacid=26996483 locus=Potri.003G205400 ID=Potri.003G205400.1.v3.0 annot-version=v3.0	1
Specific	ptc-miRN4	Potri.002G044800	2.5	1	23	1564	1586	AUUUGGAUUUAGAUCGGUAUGUG	AACUUAUUGAUCUGAAUCUGAAU	Cleavage	pacid=27019996 locus=Potri.002G044800 ID=Potri.002G044800.1.v3.0 annot-version=v3.0	1
Specific	ptc-miRN4	Potri.014G071400	2.5	1	23	1859	1881	AUUUGGAUUUAGAUCGGUAUGUG	UGGAUAUUGAUCUGAAUUUAAAU	Cleavage	pacid=27035471 locus=Potri.014G071400 ID=Potri.014G071400.1.v3.0 annot-version=v3.0	1
Specific	ptc-miRN4	Potri.004G195200	2.5	1	23	338	360	AUUUGGAUUUAGAUCGGUAUGUG	GUUGUGCUGGUCUGAAUCCAAGU	Cleavage	pacid=26993055 locus=Potri.004G195200 ID=Potri.004G195200.1.v3.0 annot-version=v3.0	1
Specific	ptc-miRN4	Potri.004G194800	2.5	1	23	617	639	AUUUGGAUUUAGAUCGGUAUGUG	GUUGUGCUGGUCUGAAUCCAAGU	Cleavage	pacid=26990638 locus=Potri.004G194800 ID=Potri.004G194800.1.v3.0 annot-version=v3.0	1
Specific	ptc-miRN5	Potri.004G007400	2.5	1	23	1202	1224	GAUGGUUUGUUAGAGUUCUAGGC	CUUUAGCACUUUAACAAGCCAUU	Cleavage	pacid=26991098 locus=Potri.004G007400 ID=Potri.004G007400.1.v3.0 annot-version=v3.0	1
Specific	ptc-miRN5	Potri.014G090300	2.5	1	23	842	864	GAUGGUUUGUUAGAGUUCUAGGC	GCUAAUGAUUCUAGCAAACCAUC	Cleavage	pacid=27034505 locus=Potri.014G090300 ID=Potri.014G090300.1.v3.0 annot-version=v3.0	1
Specific	ptc-miRN5	Potri.007G041000	2.5	1	23	1289	1311	GAUGGUUUGUUAGAGUUCUAGGC	AUCAGGAAUUCUGGCAGACCAUC	Cleavage	pacid=27014469 locus=Potri.007G041000 ID=Potri.007G041000.1.v3.0 annot-version=v3.0	1
Specific	ptc-miRN5	Potri.001G354800	2.5	1	23	226	248	GAUGGUUUGUUAGAGUUCUAGGC	UACAAGAACUCUAACAAGUCAAC	Cleavage	pacid=27041236 locus=Potri.001G354800 ID=Potri.001G354800.1.v3.0 annot-version=v3.0	1
Specific	ptc-miRN5	Potri.005G208200	2.5	1	23	1435	1457	GAUGGUUUGUUAGAGUUCUAGGC	AGCCAGAGCUCUAACAAACUUUC	Cleavage	pacid=27028465 locus=Potri.005G208200 ID=Potri.005G208200.1.v3.0 annot-version=v3.0	1
Specific	ptc-miRN5	Potri.010G196000	2.5	1	23	1950	1972	GAUGGUUUGUUAGAGUUCUAGGC	GAAGAGAGUUCUGACGAACUAUC	Cleavage	pacid=26981345 locus=Potri.010G196000 ID=Potri.010G196000.1.v3.0 annot-version=v3.0	1
Specific	ptc-miRN6	Potri.003G214200	2.5	1	23	4718	4740	UACAUACACUGUGGGCAAAGAUG	UUACAGUGCUCACAGUGUAUGUA	Cleavage	pacid=26996655 locus=Potri.003G214200 ID=Potri.003G214200.1.v3.0 annot-version=v3.0	1
Specific	ptc-miRN7	Potri.003G131600	2.5	1	21	318	338	UUGGGUUCUGUGAUGGAUGUU	AACAACUAUCACAGAGCUCAA	Cleavage	pacid=26998233 locus=Potri.003G131600 ID=Potri.003G131600.1.v3.0 annot-version=v3.0	1
Specific	ptc-miRN7	Potri.012G038400	2.5	1	21	96	116	UUGGGUUCUGUGAUGGAUGUU	AACAUCCCUUGCAGAAUCCAA	Cleavage	pacid=27050805 locus=Potri.012G038400 ID=Potri.012G038400.1.v3.0 annot-version=v3.0	1
Specific	ptc-miRN7	Potri.013G127500	2.5	1	21	1357	1377	UUGGGUUCUGUGAUGGAUGUU	AAUAAACAUCACAGAACCCAA	Cleavage	pacid=26995499 locus=Potri.013G127500 ID=Potri.013G127500.1.v3.0 annot-version=v3.0	1
Specific	ptc-miRN7	Potri.012G140500	2.5	1	21	18	38	UUGGGUUCUGUGAUGGAUGUU	UGCAUCCAUCACAAAGUCCAA	Cleavage	pacid=27049985 locus=Potri.012G140500 ID=Potri.012G140500.1.v3.0 annot-version=v3.0	1
Specific	ptc-miRN7	Potri.018G152400	2.5	1	21	848	868	UUGGGUUCUGUGAUGGAUGUU	AUCAUCCAUCCCAGGACCCAG	Translation	pacid=27010882 locus=Potri.018G152400 ID=Potri.018G152400.1.v3.0 annot-version=v3.0	1
Specific	ptc-miRN7	Potri.002G095400	2.5	1	21	873	893	UUGGGUUCUGUGAUGGAUGUU	CUCAUCAAUCGCAGAACCCAU	Cleavage	pacid=27022263 locus=Potri.002G095400 ID=Potri.002G095400.1.v3.0 annot-version=v3.0	1
Specific	ptc-miR1446a	Potri.014G178700	3	1	21	819	840	UUCUGA-ACUCUCUCCCUCAAC	AUUGAGGGAGAGAGUAUCAGAA	Cleavage	pacid=27033686 locus=Potri.014G178700 ID=Potri.014G178700.1.v3.0 annot-version=v3.0	1
Specific	ptc-miR1446a	Potri.001G112200	3	1	21	1175	1195	UUCUGAACUCUCUCCCUCAAC	UUUGAUGGAGAGAGUUCGGCA	Cleavage	pacid=27046748 locus=Potri.001G112200 ID=Potri.001G112200.1.v3.0 annot-version=v3.0	1
Specific	ptc-miR1446a	Potri.012G025800	3	1	21	258	277	UUCUGAACUCUCUCCCUCAAC	CUUGAGG-AGAGAGUUUAGAG	Cleavage	pacid=27049958 locus=Potri.012G025800 ID=Potri.012G025800.1.v3.0 annot-version=v3.0	1
Specific	ptc-miR1446a	Potri.018G115500	3	1	21	862	882	UUCUGAACUCUCUCCCUCAAC	GGUGAGGCAGAGGGUUCUGAA	Cleavage	pacid=27011223 locus=Potri.018G115500 ID=Potri.018G115500.1.v3.0 annot-version=v3.0	1
Specific	ptc-miR1446a	Potri.006G244900	3	1	21	394	414	UUCUGAACUCUCUCCCUCAAC	GGUGUGGGAGAGAGUUCUGGA	Cleavage	pacid=27005824 locus=Potri.006G244900 ID=Potri.006G244900.1.v3.0 annot-version=v3.0	1
Specific	ptc-miR1446b	Potri.014G178700	3	1	21	819	840	UUCUGA-ACUCUCUCCCUCAAC	AUUGAGGGAGAGAGUAUCAGAA	Cleavage	pacid=27033686 locus=Potri.014G178700 ID=Potri.014G178700.1.v3.0 annot-version=v3.0	1
Specific	ptc-miR1446b	Potri.001G112200	3	1	21	1175	1195	UUCUGAACUCUCUCCCUCAAC	UUUGAUGGAGAGAGUUCGGCA	Cleavage	pacid=27046748 locus=Potri.001G112200 ID=Potri.001G112200.1.v3.0 annot-version=v3.0	1
Specific	ptc-miR1446b	Potri.012G025800	3	1	21	258	277	UUCUGAACUCUCUCCCUCAAC	CUUGAGG-AGAGAGUUUAGAG	Cleavage	pacid=27049958 locus=Potri.012G025800 ID=Potri.012G025800.1.v3.0 annot-version=v3.0	1
Specific	ptc-miR1446b	Potri.018G115500	3	1	21	862	882	UUCUGAACUCUCUCCCUCAAC	GGUGAGGCAGAGGGUUCUGAA	Cleavage	pacid=27011223 locus=Potri.018G115500 ID=Potri.018G115500.1.v3.0 annot-version=v3.0	1
Specific	ptc-miR1446b	Potri.006G244900	3	1	21	394	414	UUCUGAACUCUCUCCCUCAAC	GGUGUGGGAGAGAGUUCUGGA	Cleavage	pacid=27005824 locus=Potri.006G244900 ID=Potri.006G244900.1.v3.0 annot-version=v3.0	1
Specific	ptc-miR1446c	Potri.014G178700	3	1	22	818	840	UUCUGA-ACUCUCUCCCUCAACU	CAUUGAGGGAGAGAGUAUCAGAA	Cleavage	pacid=27033686 locus=Potri.014G178700 ID=Potri.014G178700.1.v3.0 annot-version=v3.0	1
Specific	ptc-miR1446c	Potri.001G112200	3	1	22	1174	1195	UUCUGAACUCUCUCCCUCAACU	CUUUGAUGGAGAGAGUUCGGCA	Cleavage	pacid=27046748 locus=Potri.001G112200 ID=Potri.001G112200.1.v3.0 annot-version=v3.0	1
Specific	ptc-miR1446c	Potri.012G025800	3	1	22	257	277	UUCUGAACUCUCUCCCUCAACU	UCUUGAGG-AGAGAGUUUAGAG	Cleavage	pacid=27049958 locus=Potri.012G025800 ID=Potri.012G025800.1.v3.0 annot-version=v3.0	1
Specific	ptc-miR1446c	Potri.018G115500	3	1	22	861	882	UUCUGAACUCUCUCCCUCAACU	UGGUGAGGCAGAGGGUUCUGAA	Cleavage	pacid=27011223 locus=Potri.018G115500 ID=Potri.018G115500.1.v3.0 annot-version=v3.0	1
Specific	ptc-miR1446c	Potri.006G244900	3	1	22	393	414	UUCUGAACUCUCUCCCUCAACU	UGGUGUGGGAGAGAGUUCUGGA	Cleavage	pacid=27005824 locus=Potri.006G244900 ID=Potri.006G244900.1.v3.0 annot-version=v3.0	1
Specific	ptc-miR1446d	Potri.014G178700	3	1	22	818	840	UUCUGA-ACUCUCUCCCUCAACU	CAUUGAGGGAGAGAGUAUCAGAA	Cleavage	pacid=27033686 locus=Potri.014G178700 ID=Potri.014G178700.1.v3.0 annot-version=v3.0	1
Specific	ptc-miR1446d	Potri.001G112200	3	1	22	1174	1195	UUCUGAACUCUCUCCCUCAACU	CUUUGAUGGAGAGAGUUCGGCA	Cleavage	pacid=27046748 locus=Potri.001G112200 ID=Potri.001G112200.1.v3.0 annot-version=v3.0	1
Specific	ptc-miR1446d	Potri.012G025800	3	1	22	257	277	UUCUGAACUCUCUCCCUCAACU	UCUUGAGG-AGAGAGUUUAGAG	Cleavage	pacid=27049958 locus=Potri.012G025800 ID=Potri.012G025800.1.v3.0 annot-version=v3.0	1
Specific	ptc-miR1446d	Potri.018G115500	3	1	22	861	882	UUCUGAACUCUCUCCCUCAACU	UGGUGAGGCAGAGGGUUCUGAA	Cleavage	pacid=27011223 locus=Potri.018G115500 ID=Potri.018G115500.1.v3.0 annot-version=v3.0	1
Specific	ptc-miR1446d	Potri.006G244900	3	1	22	393	414	UUCUGAACUCUCUCCCUCAACU	UGGUGUGGGAGAGAGUUCUGGA	Cleavage	pacid=27005824 locus=Potri.006G244900 ID=Potri.006G244900.1.v3.0 annot-version=v3.0	1
Specific	ptc-miR1446e	Potri.014G178700	3	1	22	818	840	UUCUGA-ACUCUCUCCCUCAACU	CAUUGAGGGAGAGAGUAUCAGAA	Cleavage	pacid=27033686 locus=Potri.014G178700 ID=Potri.014G178700.1.v3.0 annot-version=v3.0	1
Specific	ptc-miR1446e	Potri.001G112200	3	1	22	1174	1195	UUCUGAACUCUCUCCCUCAACU	CUUUGAUGGAGAGAGUUCGGCA	Cleavage	pacid=27046748 locus=Potri.001G112200 ID=Potri.001G112200.1.v3.0 annot-version=v3.0	1
Specific	ptc-miR1446e	Potri.012G025800	3	1	22	257	277	UUCUGAACUCUCUCCCUCAACU	UCUUGAGG-AGAGAGUUUAGAG	Cleavage	pacid=27049958 locus=Potri.012G025800 ID=Potri.012G025800.1.v3.0 annot-version=v3.0	1
Specific	ptc-miR1446e	Potri.018G115500	3	1	22	861	882	UUCUGAACUCUCUCCCUCAACU	UGGUGAGGCAGAGGGUUCUGAA	Cleavage	pacid=27011223 locus=Potri.018G115500 ID=Potri.018G115500.1.v3.0 annot-version=v3.0	1
Specific	ptc-miR1446e	Potri.006G244900	3	1	22	393	414	UUCUGAACUCUCUCCCUCAACU	UGGUGUGGGAGAGAGUUCUGGA	Cleavage	pacid=27005824 locus=Potri.006G244900 ID=Potri.006G244900.1.v3.0 annot-version=v3.0	1
Specific	ptc-miR1447	Potri.013G076900	3	1	21	568	588	CAGAAUUGCAGUGCCUUGAUU	AAUGAAGGCAUUGCAAAUCUG	Cleavage	pacid=26995208 locus=Potri.013G076900 ID=Potri.013G076900.1.v3.0 annot-version=v3.0	1
Specific	ptc-miR1447	Potri.019G105700	3	1	21	895	915	CAGAAUUGCAGUGCCUUGAUU	GACCGAGGCACUGCGAUUCUA	Cleavage	pacid=27026152 locus=Potri.019G105700 ID=Potri.019G105700.1.v3.0 annot-version=v3.0	1
Specific	ptc-miR1447	Potri.019G107800	3	1	21	1363	1383	CAGAAUUGCAGUGCCUUGAUU	GACCGAGGCACUGCGAUUCUA	Cleavage	pacid=27026962 locus=Potri.019G107800 ID=Potri.019G107800.1.v3.0 annot-version=v3.0	1
Specific	ptc-miR1447	Potri.019G105900	3	1	21	1471	1491	CAGAAUUGCAGUGCCUUGAUU	GACCGAGGCACUGCGAUUCUA	Cleavage	pacid=27025852 locus=Potri.019G105900 ID=Potri.019G105900.1.v3.0 annot-version=v3.0	1
Specific	ptc-miR1447	Potri.019G107000	3	1	21	1565	1585	CAGAAUUGCAGUGCCUUGAUU	GAACAAGGCAUUGCAGUUCUU	Cleavage	pacid=27025948 locus=Potri.019G107000 ID=Potri.019G107000.1.v3.0 annot-version=v3.0	1
Specific	ptc-miR1447	Potri.004G051300	3	1	21	385	405	CAGAAUUGCAGUGCCUUGAUU	GCUUGGGGCACUGCUAUUCUG	Cleavage	pacid=26990310 locus=Potri.004G051300 ID=Potri.004G051300.1.v3.0 annot-version=v3.0	1
Specific	ptc-miR1447	Potri.014G039900	3	1	21	1427	1447	CAGAAUUGCAGUGCCUUGAUU	UGUGAGGUUACUGCAAUUCUG	Cleavage	pacid=27033855 locus=Potri.014G039900 ID=Potri.014G039900.1.v3.0 annot-version=v3.0	1
Specific	ptc-miR1448	Potri.002G048000	3	1	21	301	321	UAUGGGAGGAUUGGACAGUAC	UUACUGUCCGGUCUUUCUAUG	Cleavage	pacid=27020048 locus=Potri.002G048000 ID=Potri.002G048000.1.v3.0 annot-version=v3.0	1
Specific	ptc-miR1448	Potri.006G133900	3	1	21	238	258	UAUGGGAGGAUUGGACAGUAC	AUAGUGUCCAAUUCUCUCAUC	Cleavage	pacid=27003874 locus=Potri.006G133900 ID=Potri.006G133900.1.v3.0 annot-version=v3.0	1
Specific	ptc-miR1448	Potri.001G176500	3	1	21	190	210	UAUGGGAGGAUUGGACAGUAC	GACUUGUUCGAUCUUCCCAUA	Cleavage	pacid=27046630 locus=Potri.001G176500 ID=Potri.001G176500.1.v3.0 annot-version=v3.0	1
Specific	ptc-miR1448	Potri.005G137700	3	1	21	5123	5143	UAUGGGAGGAUUGGACAGUAC	AGGCUGUCAAGUCCUUCCAUA	Cleavage	pacid=27030143 locus=Potri.005G137700 ID=Potri.005G137700.1.v3.0 annot-version=v3.0	1
Conserved	ptc-miR156a	Potri.008G117900	3	1	20	10	29	UGACAGAAGAGAGUGAGCAC	UCUCUCACUCUCUUUUGUCG	Cleavage	pacid=27036677 locus=Potri.008G117900 ID=Potri.008G117900.1.v3.0 annot-version=v3.0	1
Conserved	ptc-miR156a	Potri.017G123100	3	1	20	1044	1063	UGACAGAAGAGAGUGAGCAC	GCCCUCAUUUUCUUCUGUCA	Cleavage	pacid=26983689 locus=Potri.017G123100 ID=Potri.017G123100.1.v3.0 annot-version=v3.0	1
Conserved	ptc-miR156a	Potri.017G078200	3	1	20	1056	1075	UGACAGAAGAGAGUGAGCAC	AGACUCACUUUCUUCUGUUA	Cleavage	pacid=26984919 locus=Potri.017G078200 ID=Potri.017G078200.1.v3.0 annot-version=v3.0	1
Conserved	ptc-miR156a	Potri.017G130700	3	1	20	154	173	UGACAGAAGAGAGUGAGCAC	AAGCUCACUUUCUUCUUUCA	Cleavage	pacid=26985700 locus=Potri.017G130700 ID=Potri.017G130700.1.v3.0 annot-version=v3.0	1
Conserved	ptc-miR156a	Potri.001G269100	3	1	20	300	319	UGACAGAAGAGAGUGAGCAC	UUGCUUGUUUUCUUUUGUUA	Cleavage	pacid=27042001 locus=Potri.001G269100 ID=Potri.001G269100.1.v3.0 annot-version=v3.0	1
Conserved	ptc-miR156a	Potri.007G052600	3	1	20	1403	1422	UGACAGAAGAGAGUGAGCAC	AUGCUUAUUCUCUCCUGUUA	Cleavage	pacid=27014950 locus=Potri.007G052600 ID=Potri.007G052600.1.v3.0 annot-version=v3.0	1
Conserved	ptc-miR156a	Potri.005G162500	3	1	20	1430	1449	UGACAGAAGAGAGUGAGCAC	UUGCUUGCUCUUUUCUGUAA	Cleavage	pacid=27030332 locus=Potri.005G162500 ID=Potri.005G162500.1.v3.0 annot-version=v3.0	1
Conserved	ptc-miR156a	Potri.009G073300	3	1	20	2656	2675	UGACAGAAGAGAGUGAGCAC	CUGUUCGUUCUCUUCUGCCA	Cleavage	pacid=26986506 locus=Potri.009G073300 ID=Potri.009G073300.1.v3.0 annot-version=v3.0	1
Conserved	ptc-miR156a	Potri.007G137300	3	1	20	310	329	UGACAGAAGAGAGUGAGCAC	ACUCUCUCUCUCUUCUGUCA	Cleavage	pacid=27015780 locus=Potri.007G137300 ID=Potri.007G137300.1.v3.0 annot-version=v3.0	1
Conserved	ptc-miR156a	Potri.005G112900	3	1	20	97	116	UGACAGAAGAGAGUGAGCAC	CUACUUACACUCUUCUGUCA	Cleavage	pacid=27029384 locus=Potri.005G112900 ID=Potri.005G112900.1.v3.0 annot-version=v3.0	1
Conserved	ptc-miR156a	Potri.018G115100	3	1	20	371	390	UGACAGAAGAGAGUGAGCAC	UUGUUUUCUUUUUUCUGUCA	Cleavage	pacid=27008937 locus=Potri.018G115100 ID=Potri.018G115100.1.v3.0 annot-version=v3.0	1
Conserved	ptc-miR156a	Potri.003G115100	3	1	20	55	74	UGACAGAAGAGAGUGAGCAC	UUGUUCUCUCUCUUCUUUCA	Cleavage	pacid=26998393 locus=Potri.003G115100 ID=Potri.003G115100.1.v3.0 annot-version=v3.0	1
Conserved	ptc-miR156a	Potri.010G058200	3	1	20	85	104	UGACAGAAGAGAGUGAGCAC	CUGCUCUUUCUCUUCUUUCA	Cleavage	pacid=26980951 locus=Potri.010G058200 ID=Potri.010G058200.1.v3.0 annot-version=v3.0	1
Conserved	ptc-miR156a	Potri.013G022200	3	1	20	520	539	UGACAGAAGAGAGUGAGCAC	CUGCUAACCUUCUUCUGUCA	Cleavage	pacid=26994740 locus=Potri.013G022200 ID=Potri.013G022200.1.v3.0 annot-version=v3.0	1
Conserved	ptc-miR156b	Potri.008G117900	3	1	20	10	29	UGACAGAAGAGAGUGAGCAC	UCUCUCACUCUCUUUUGUCG	Cleavage	pacid=27036677 locus=Potri.008G117900 ID=Potri.008G117900.1.v3.0 annot-version=v3.0	1
Conserved	ptc-miR156b	Potri.017G123100	3	1	20	1044	1063	UGACAGAAGAGAGUGAGCAC	GCCCUCAUUUUCUUCUGUCA	Cleavage	pacid=26983689 locus=Potri.017G123100 ID=Potri.017G123100.1.v3.0 annot-version=v3.0	1
Conserved	ptc-miR156b	Potri.017G078200	3	1	20	1056	1075	UGACAGAAGAGAGUGAGCAC	AGACUCACUUUCUUCUGUUA	Cleavage	pacid=26984919 locus=Potri.017G078200 ID=Potri.017G078200.1.v3.0 annot-version=v3.0	1
Conserved	ptc-miR156b	Potri.017G130700	3	1	20	154	173	UGACAGAAGAGAGUGAGCAC	AAGCUCACUUUCUUCUUUCA	Cleavage	pacid=26985700 locus=Potri.017G130700 ID=Potri.017G130700.1.v3.0 annot-version=v3.0	1
Conserved	ptc-miR156b	Potri.001G269100	3	1	20	300	319	UGACAGAAGAGAGUGAGCAC	UUGCUUGUUUUCUUUUGUUA	Cleavage	pacid=27042001 locus=Potri.001G269100 ID=Potri.001G269100.1.v3.0 annot-version=v3.0	1
Conserved	ptc-miR156b	Potri.007G052600	3	1	20	1403	1422	UGACAGAAGAGAGUGAGCAC	AUGCUUAUUCUCUCCUGUUA	Cleavage	pacid=27014950 locus=Potri.007G052600 ID=Potri.007G052600.1.v3.0 annot-version=v3.0	1
Conserved	ptc-miR156b	Potri.005G162500	3	1	20	1430	1449	UGACAGAAGAGAGUGAGCAC	UUGCUUGCUCUUUUCUGUAA	Cleavage	pacid=27030332 locus=Potri.005G162500 ID=Potri.005G162500.1.v3.0 annot-version=v3.0	1
Conserved	ptc-miR156b	Potri.009G073300	3	1	20	2656	2675	UGACAGAAGAGAGUGAGCAC	CUGUUCGUUCUCUUCUGCCA	Cleavage	pacid=26986506 locus=Potri.009G073300 ID=Potri.009G073300.1.v3.0 annot-version=v3.0	1
Conserved	ptc-miR156b	Potri.007G137300	3	1	20	310	329	UGACAGAAGAGAGUGAGCAC	ACUCUCUCUCUCUUCUGUCA	Cleavage	pacid=27015780 locus=Potri.007G137300 ID=Potri.007G137300.1.v3.0 annot-version=v3.0	1
Conserved	ptc-miR156b	Potri.005G112900	3	1	20	97	116	UGACAGAAGAGAGUGAGCAC	CUACUUACACUCUUCUGUCA	Cleavage	pacid=27029384 locus=Potri.005G112900 ID=Potri.005G112900.1.v3.0 annot-version=v3.0	1
Conserved	ptc-miR156b	Potri.018G115100	3	1	20	371	390	UGACAGAAGAGAGUGAGCAC	UUGUUUUCUUUUUUCUGUCA	Cleavage	pacid=27008937 locus=Potri.018G115100 ID=Potri.018G115100.1.v3.0 annot-version=v3.0	1
Conserved	ptc-miR156b	Potri.003G115100	3	1	20	55	74	UGACAGAAGAGAGUGAGCAC	UUGUUCUCUCUCUUCUUUCA	Cleavage	pacid=26998393 locus=Potri.003G115100 ID=Potri.003G115100.1.v3.0 annot-version=v3.0	1
Conserved	ptc-miR156b	Potri.010G058200	3	1	20	85	104	UGACAGAAGAGAGUGAGCAC	CUGCUCUUUCUCUUCUUUCA	Cleavage	pacid=26980951 locus=Potri.010G058200 ID=Potri.010G058200.1.v3.0 annot-version=v3.0	1
Conserved	ptc-miR156b	Potri.013G022200	3	1	20	520	539	UGACAGAAGAGAGUGAGCAC	CUGCUAACCUUCUUCUGUCA	Cleavage	pacid=26994740 locus=Potri.013G022200 ID=Potri.013G022200.1.v3.0 annot-version=v3.0	1
Conserved	ptc-miR156c	Potri.008G117900	3	1	20	10	29	UGACAGAAGAGAGUGAGCAC	UCUCUCACUCUCUUUUGUCG	Cleavage	pacid=27036677 locus=Potri.008G117900 ID=Potri.008G117900.1.v3.0 annot-version=v3.0	1
Conserved	ptc-miR156c	Potri.017G123100	3	1	20	1044	1063	UGACAGAAGAGAGUGAGCAC	GCCCUCAUUUUCUUCUGUCA	Cleavage	pacid=26983689 locus=Potri.017G123100 ID=Potri.017G123100.1.v3.0 annot-version=v3.0	1
Conserved	ptc-miR156c	Potri.017G078200	3	1	20	1056	1075	UGACAGAAGAGAGUGAGCAC	AGACUCACUUUCUUCUGUUA	Cleavage	pacid=26984919 locus=Potri.017G078200 ID=Potri.017G078200.1.v3.0 annot-version=v3.0	1
Conserved	ptc-miR156c	Potri.017G130700	3	1	20	154	173	UGACAGAAGAGAGUGAGCAC	AAGCUCACUUUCUUCUUUCA	Cleavage	pacid=26985700 locus=Potri.017G130700 ID=Potri.017G130700.1.v3.0 annot-version=v3.0	1
Conserved	ptc-miR156c	Potri.001G269100	3	1	20	300	319	UGACAGAAGAGAGUGAGCAC	UUGCUUGUUUUCUUUUGUUA	Cleavage	pacid=27042001 locus=Potri.001G269100 ID=Potri.001G269100.1.v3.0 annot-version=v3.0	1
Conserved	ptc-miR156c	Potri.007G052600	3	1	20	1403	1422	UGACAGAAGAGAGUGAGCAC	AUGCUUAUUCUCUCCUGUUA	Cleavage	pacid=27014950 locus=Potri.007G052600 ID=Potri.007G052600.1.v3.0 annot-version=v3.0	1
Conserved	ptc-miR156c	Potri.005G162500	3	1	20	1430	1449	UGACAGAAGAGAGUGAGCAC	UUGCUUGCUCUUUUCUGUAA	Cleavage	pacid=27030332 locus=Potri.005G162500 ID=Potri.005G162500.1.v3.0 annot-version=v3.0	1
Conserved	ptc-miR156c	Potri.009G073300	3	1	20	2656	2675	UGACAGAAGAGAGUGAGCAC	CUGUUCGUUCUCUUCUGCCA	Cleavage	pacid=26986506 locus=Potri.009G073300 ID=Potri.009G073300.1.v3.0 annot-version=v3.0	1
Conserved	ptc-miR156c	Potri.007G137300	3	1	20	310	329	UGACAGAAGAGAGUGAGCAC	ACUCUCUCUCUCUUCUGUCA	Cleavage	pacid=27015780 locus=Potri.007G137300 ID=Potri.007G137300.1.v3.0 annot-version=v3.0	1
Conserved	ptc-miR156c	Potri.005G112900	3	1	20	97	116	UGACAGAAGAGAGUGAGCAC	CUACUUACACUCUUCUGUCA	Cleavage	pacid=27029384 locus=Potri.005G112900 ID=Potri.005G112900.1.v3.0 annot-version=v3.0	1
Conserved	ptc-miR156c	Potri.018G115100	3	1	20	371	390	UGACAGAAGAGAGUGAGCAC	UUGUUUUCUUUUUUCUGUCA	Cleavage	pacid=27008937 locus=Potri.018G115100 ID=Potri.018G115100.1.v3.0 annot-version=v3.0	1
Conserved	ptc-miR156c	Potri.003G115100	3	1	20	55	74	UGACAGAAGAGAGUGAGCAC	UUGUUCUCUCUCUUCUUUCA	Cleavage	pacid=26998393 locus=Potri.003G115100 ID=Potri.003G115100.1.v3.0 annot-version=v3.0	1
Conserved	ptc-miR156c	Potri.010G058200	3	1	20	85	104	UGACAGAAGAGAGUGAGCAC	CUGCUCUUUCUCUUCUUUCA	Cleavage	pacid=26980951 locus=Potri.010G058200 ID=Potri.010G058200.1.v3.0 annot-version=v3.0	1
Conserved	ptc-miR156c	Potri.013G022200	3	1	20	520	539	UGACAGAAGAGAGUGAGCAC	CUGCUAACCUUCUUCUGUCA	Cleavage	pacid=26994740 locus=Potri.013G022200 ID=Potri.013G022200.1.v3.0 annot-version=v3.0	1
Conserved	ptc-miR156d	Potri.008G117900	3	1	20	10	29	UGACAGAAGAGAGUGAGCAC	UCUCUCACUCUCUUUUGUCG	Cleavage	pacid=27036677 locus=Potri.008G117900 ID=Potri.008G117900.1.v3.0 annot-version=v3.0	1
Conserved	ptc-miR156d	Potri.017G123100	3	1	20	1044	1063	UGACAGAAGAGAGUGAGCAC	GCCCUCAUUUUCUUCUGUCA	Cleavage	pacid=26983689 locus=Potri.017G123100 ID=Potri.017G123100.1.v3.0 annot-version=v3.0	1
Conserved	ptc-miR156d	Potri.017G078200	3	1	20	1056	1075	UGACAGAAGAGAGUGAGCAC	AGACUCACUUUCUUCUGUUA	Cleavage	pacid=26984919 locus=Potri.017G078200 ID=Potri.017G078200.1.v3.0 annot-version=v3.0	1
Conserved	ptc-miR156d	Potri.017G130700	3	1	20	154	173	UGACAGAAGAGAGUGAGCAC	AAGCUCACUUUCUUCUUUCA	Cleavage	pacid=26985700 locus=Potri.017G130700 ID=Potri.017G130700.1.v3.0 annot-version=v3.0	1
Conserved	ptc-miR156d	Potri.001G269100	3	1	20	300	319	UGACAGAAGAGAGUGAGCAC	UUGCUUGUUUUCUUUUGUUA	Cleavage	pacid=27042001 locus=Potri.001G269100 ID=Potri.001G269100.1.v3.0 annot-version=v3.0	1
Conserved	ptc-miR156d	Potri.007G052600	3	1	20	1403	1422	UGACAGAAGAGAGUGAGCAC	AUGCUUAUUCUCUCCUGUUA	Cleavage	pacid=27014950 locus=Potri.007G052600 ID=Potri.007G052600.1.v3.0 annot-version=v3.0	1
Conserved	ptc-miR156d	Potri.005G162500	3	1	20	1430	1449	UGACAGAAGAGAGUGAGCAC	UUGCUUGCUCUUUUCUGUAA	Cleavage	pacid=27030332 locus=Potri.005G162500 ID=Potri.005G162500.1.v3.0 annot-version=v3.0	1
Conserved	ptc-miR156d	Potri.009G073300	3	1	20	2656	2675	UGACAGAAGAGAGUGAGCAC	CUGUUCGUUCUCUUCUGCCA	Cleavage	pacid=26986506 locus=Potri.009G073300 ID=Potri.009G073300.1.v3.0 annot-version=v3.0	1
Conserved	ptc-miR156d	Potri.007G137300	3	1	20	310	329	UGACAGAAGAGAGUGAGCAC	ACUCUCUCUCUCUUCUGUCA	Cleavage	pacid=27015780 locus=Potri.007G137300 ID=Potri.007G137300.1.v3.0 annot-version=v3.0	1
Conserved	ptc-miR156d	Potri.005G112900	3	1	20	97	116	UGACAGAAGAGAGUGAGCAC	CUACUUACACUCUUCUGUCA	Cleavage	pacid=27029384 locus=Potri.005G112900 ID=Potri.005G112900.1.v3.0 annot-version=v3.0	1
Conserved	ptc-miR156d	Potri.018G115100	3	1	20	371	390	UGACAGAAGAGAGUGAGCAC	UUGUUUUCUUUUUUCUGUCA	Cleavage	pacid=27008937 locus=Potri.018G115100 ID=Potri.018G115100.1.v3.0 annot-version=v3.0	1
Conserved	ptc-miR156d	Potri.003G115100	3	1	20	55	74	UGACAGAAGAGAGUGAGCAC	UUGUUCUCUCUCUUCUUUCA	Cleavage	pacid=26998393 locus=Potri.003G115100 ID=Potri.003G115100.1.v3.0 annot-version=v3.0	1
Conserved	ptc-miR156d	Potri.010G058200	3	1	20	85	104	UGACAGAAGAGAGUGAGCAC	CUGCUCUUUCUCUUCUUUCA	Cleavage	pacid=26980951 locus=Potri.010G058200 ID=Potri.010G058200.1.v3.0 annot-version=v3.0	1
Conserved	ptc-miR156d	Potri.013G022200	3	1	20	520	539	UGACAGAAGAGAGUGAGCAC	CUGCUAACCUUCUUCUGUCA	Cleavage	pacid=26994740 locus=Potri.013G022200 ID=Potri.013G022200.1.v3.0 annot-version=v3.0	1
Conserved	ptc-miR156e	Potri.008G117900	3	1	20	10	29	UGACAGAAGAGAGUGAGCAC	UCUCUCACUCUCUUUUGUCG	Cleavage	pacid=27036677 locus=Potri.008G117900 ID=Potri.008G117900.1.v3.0 annot-version=v3.0	1
Conserved	ptc-miR156e	Potri.017G123100	3	1	20	1044	1063	UGACAGAAGAGAGUGAGCAC	GCCCUCAUUUUCUUCUGUCA	Cleavage	pacid=26983689 locus=Potri.017G123100 ID=Potri.017G123100.1.v3.0 annot-version=v3.0	1
Conserved	ptc-miR156e	Potri.017G078200	3	1	20	1056	1075	UGACAGAAGAGAGUGAGCAC	AGACUCACUUUCUUCUGUUA	Cleavage	pacid=26984919 locus=Potri.017G078200 ID=Potri.017G078200.1.v3.0 annot-version=v3.0	1
Conserved	ptc-miR156e	Potri.017G130700	3	1	20	154	173	UGACAGAAGAGAGUGAGCAC	AAGCUCACUUUCUUCUUUCA	Cleavage	pacid=26985700 locus=Potri.017G130700 ID=Potri.017G130700.1.v3.0 annot-version=v3.0	1
Conserved	ptc-miR156e	Potri.001G269100	3	1	20	300	319	UGACAGAAGAGAGUGAGCAC	UUGCUUGUUUUCUUUUGUUA	Cleavage	pacid=27042001 locus=Potri.001G269100 ID=Potri.001G269100.1.v3.0 annot-version=v3.0	1
Conserved	ptc-miR156e	Potri.007G052600	3	1	20	1403	1422	UGACAGAAGAGAGUGAGCAC	AUGCUUAUUCUCUCCUGUUA	Cleavage	pacid=27014950 locus=Potri.007G052600 ID=Potri.007G052600.1.v3.0 annot-version=v3.0	1
Conserved	ptc-miR156e	Potri.005G162500	3	1	20	1430	1449	UGACAGAAGAGAGUGAGCAC	UUGCUUGCUCUUUUCUGUAA	Cleavage	pacid=27030332 locus=Potri.005G162500 ID=Potri.005G162500.1.v3.0 annot-version=v3.0	1
Conserved	ptc-miR156e	Potri.009G073300	3	1	20	2656	2675	UGACAGAAGAGAGUGAGCAC	CUGUUCGUUCUCUUCUGCCA	Cleavage	pacid=26986506 locus=Potri.009G073300 ID=Potri.009G073300.1.v3.0 annot-version=v3.0	1
Conserved	ptc-miR156e	Potri.007G137300	3	1	20	310	329	UGACAGAAGAGAGUGAGCAC	ACUCUCUCUCUCUUCUGUCA	Cleavage	pacid=27015780 locus=Potri.007G137300 ID=Potri.007G137300.1.v3.0 annot-version=v3.0	1
Conserved	ptc-miR156e	Potri.005G112900	3	1	20	97	116	UGACAGAAGAGAGUGAGCAC	CUACUUACACUCUUCUGUCA	Cleavage	pacid=27029384 locus=Potri.005G112900 ID=Potri.005G112900.1.v3.0 annot-version=v3.0	1
Conserved	ptc-miR156e	Potri.018G115100	3	1	20	371	390	UGACAGAAGAGAGUGAGCAC	UUGUUUUCUUUUUUCUGUCA	Cleavage	pacid=27008937 locus=Potri.018G115100 ID=Potri.018G115100.1.v3.0 annot-version=v3.0	1
Conserved	ptc-miR156e	Potri.003G115100	3	1	20	55	74	UGACAGAAGAGAGUGAGCAC	UUGUUCUCUCUCUUCUUUCA	Cleavage	pacid=26998393 locus=Potri.003G115100 ID=Potri.003G115100.1.v3.0 annot-version=v3.0	1
Conserved	ptc-miR156e	Potri.010G058200	3	1	20	85	104	UGACAGAAGAGAGUGAGCAC	CUGCUCUUUCUCUUCUUUCA	Cleavage	pacid=26980951 locus=Potri.010G058200 ID=Potri.010G058200.1.v3.0 annot-version=v3.0	1
Conserved	ptc-miR156e	Potri.013G022200	3	1	20	520	539	UGACAGAAGAGAGUGAGCAC	CUGCUAACCUUCUUCUGUCA	Cleavage	pacid=26994740 locus=Potri.013G022200 ID=Potri.013G022200.1.v3.0 annot-version=v3.0	1
Conserved	ptc-miR156f	Potri.008G117900	3	1	20	10	29	UGACAGAAGAGAGUGAGCAC	UCUCUCACUCUCUUUUGUCG	Cleavage	pacid=27036677 locus=Potri.008G117900 ID=Potri.008G117900.1.v3.0 annot-version=v3.0	1
Conserved	ptc-miR156f	Potri.017G123100	3	1	20	1044	1063	UGACAGAAGAGAGUGAGCAC	GCCCUCAUUUUCUUCUGUCA	Cleavage	pacid=26983689 locus=Potri.017G123100 ID=Potri.017G123100.1.v3.0 annot-version=v3.0	1
Conserved	ptc-miR156f	Potri.017G078200	3	1	20	1056	1075	UGACAGAAGAGAGUGAGCAC	AGACUCACUUUCUUCUGUUA	Cleavage	pacid=26984919 locus=Potri.017G078200 ID=Potri.017G078200.1.v3.0 annot-version=v3.0	1
Conserved	ptc-miR156f	Potri.017G130700	3	1	20	154	173	UGACAGAAGAGAGUGAGCAC	AAGCUCACUUUCUUCUUUCA	Cleavage	pacid=26985700 locus=Potri.017G130700 ID=Potri.017G130700.1.v3.0 annot-version=v3.0	1
Conserved	ptc-miR156f	Potri.001G269100	3	1	20	300	319	UGACAGAAGAGAGUGAGCAC	UUGCUUGUUUUCUUUUGUUA	Cleavage	pacid=27042001 locus=Potri.001G269100 ID=Potri.001G269100.1.v3.0 annot-version=v3.0	1
Conserved	ptc-miR156f	Potri.007G052600	3	1	20	1403	1422	UGACAGAAGAGAGUGAGCAC	AUGCUUAUUCUCUCCUGUUA	Cleavage	pacid=27014950 locus=Potri.007G052600 ID=Potri.007G052600.1.v3.0 annot-version=v3.0	1
Conserved	ptc-miR156f	Potri.005G162500	3	1	20	1430	1449	UGACAGAAGAGAGUGAGCAC	UUGCUUGCUCUUUUCUGUAA	Cleavage	pacid=27030332 locus=Potri.005G162500 ID=Potri.005G162500.1.v3.0 annot-version=v3.0	1
Conserved	ptc-miR156f	Potri.009G073300	3	1	20	2656	2675	UGACAGAAGAGAGUGAGCAC	CUGUUCGUUCUCUUCUGCCA	Cleavage	pacid=26986506 locus=Potri.009G073300 ID=Potri.009G073300.1.v3.0 annot-version=v3.0	1
Conserved	ptc-miR156f	Potri.007G137300	3	1	20	310	329	UGACAGAAGAGAGUGAGCAC	ACUCUCUCUCUCUUCUGUCA	Cleavage	pacid=27015780 locus=Potri.007G137300 ID=Potri.007G137300.1.v3.0 annot-version=v3.0	1
Conserved	ptc-miR156f	Potri.005G112900	3	1	20	97	116	UGACAGAAGAGAGUGAGCAC	CUACUUACACUCUUCUGUCA	Cleavage	pacid=27029384 locus=Potri.005G112900 ID=Potri.005G112900.1.v3.0 annot-version=v3.0	1
Conserved	ptc-miR156f	Potri.018G115100	3	1	20	371	390	UGACAGAAGAGAGUGAGCAC	UUGUUUUCUUUUUUCUGUCA	Cleavage	pacid=27008937 locus=Potri.018G115100 ID=Potri.018G115100.1.v3.0 annot-version=v3.0	1
Conserved	ptc-miR156f	Potri.003G115100	3	1	20	55	74	UGACAGAAGAGAGUGAGCAC	UUGUUCUCUCUCUUCUUUCA	Cleavage	pacid=26998393 locus=Potri.003G115100 ID=Potri.003G115100.1.v3.0 annot-version=v3.0	1
Conserved	ptc-miR156f	Potri.010G058200	3	1	20	85	104	UGACAGAAGAGAGUGAGCAC	CUGCUCUUUCUCUUCUUUCA	Cleavage	pacid=26980951 locus=Potri.010G058200 ID=Potri.010G058200.1.v3.0 annot-version=v3.0	1
Conserved	ptc-miR156f	Potri.013G022200	3	1	20	520	539	UGACAGAAGAGAGUGAGCAC	CUGCUAACCUUCUUCUGUCA	Cleavage	pacid=26994740 locus=Potri.013G022200 ID=Potri.013G022200.1.v3.0 annot-version=v3.0	1
Conserved	ptc-miR156g	Potri.005G159100	3	1	19	59	77	UUGACAGAAGAUAGAGAGC	AAUUUCUAUCUUCUGUUAA	Cleavage	pacid=27029271 locus=Potri.005G159100 ID=Potri.005G159100.1.v3.0 annot-version=v3.0	1
Conserved	ptc-miR156g	Potri.005G010700	3	1	19	48	66	UUGACAGAAGAUAGAGAGC	CCUUUCUAUCUUCUCUCAA	Cleavage	pacid=27027458 locus=Potri.005G010700 ID=Potri.005G010700.1.v3.0 annot-version=v3.0	1
Conserved	ptc-miR156g	Potri.013G030900	3	1	19	488	506	UUGACAGAAGAUAGAGAGC	GCUUUCUGUUUUCUGUUAC	Cleavage	pacid=26995089 locus=Potri.013G030900 ID=Potri.013G030900.1.v3.0 annot-version=v3.0	1
Conserved	ptc-miR156g	Potri.014G022800	3	1	19	2112	2130	UUGACAGAAGAUAGAGAGC	ACUCUUUGUUUUCUGUCAG	Cleavage	pacid=27031988 locus=Potri.014G022800 ID=Potri.014G022800.1.v3.0 annot-version=v3.0	1
Conserved	ptc-miR156g	Potri.005G226900	3	1	19	2190	2208	UUGACAGAAGAUAGAGAGC	GCUCUCCAUUUUCUGUCAU	Cleavage	pacid=27027380 locus=Potri.005G226900 ID=Potri.005G226900.1.v3.0 annot-version=v3.0	1
Conserved	ptc-miR156g	Potri.015G115300	3	1	19	1027	1045	UUGACAGAAGAUAGAGAGC	GCUCUUUAUUUUCUGAUAA	Cleavage	pacid=27018001 locus=Potri.015G115300 ID=Potri.015G115300.1.v3.0 annot-version=v3.0	1
Conserved	ptc-miR156g	Potri.003G094000	3	1	19	626	644	UUGACAGAAGAUAGAGAGC	UCUUGCUAUUUUCUGUCAA	Cleavage	pacid=26998063 locus=Potri.003G094000 ID=Potri.003G094000.1.v3.0 annot-version=v3.0	1
Conserved	ptc-miR156g	Potri.001G353800	3	1	19	1692	1710	UUGACAGAAGAUAGAGAGC	GCUUGCUUUCUUCUGUCAA	Cleavage	pacid=27045892 locus=Potri.001G353800 ID=Potri.001G353800.1.v3.0 annot-version=v3.0	1
Conserved	ptc-miR156g	Potri.008G057300	3	1	19	2835	2853	UUGACAGAAGAUAGAGAGC	GCUCCCUAUCUUCUGUAGA	Cleavage	pacid=27036419 locus=Potri.008G057300 ID=Potri.008G057300.1.v3.0 annot-version=v3.0	1
Conserved	ptc-miR156h	Potri.015G115300	3	1	22	1024	1045	UUGACAGAAGAUAGAGAGCACU	GGUGCUCUUUAUUUUCUGAUAA	Cleavage	pacid=27018001 locus=Potri.015G115300 ID=Potri.015G115300.1.v3.0 annot-version=v3.0	1
Conserved	ptc-miR156h	Potri.013G030900	3	1	22	485	506	UUGACAGAAGAUAGAGAGCACU	CAUGCUUUCUGUUUUCUGUUAC	Cleavage	pacid=26995089 locus=Potri.013G030900 ID=Potri.013G030900.1.v3.0 annot-version=v3.0	1
Conserved	ptc-miR156h	Potri.005G159100	3	1	22	56	77	UUGACAGAAGAUAGAGAGCACU	CAAAAUUUCUAUCUUCUGUUAA	Cleavage	pacid=27029271 locus=Potri.005G159100 ID=Potri.005G159100.1.v3.0 annot-version=v3.0	1
Conserved	ptc-miR156h	Potri.014G022800	3	1	22	2109	2130	UUGACAGAAGAUAGAGAGCACU	UAUACUCUUUGUUUUCUGUCAG	Cleavage	pacid=27031988 locus=Potri.014G022800 ID=Potri.014G022800.1.v3.0 annot-version=v3.0	1
Conserved	ptc-miR156h	Potri.008G057300	3	1	22	2832	2853	UUGACAGAAGAUAGAGAGCACU	GCUGCUCCCUAUCUUCUGUAGA	Cleavage	pacid=27036419 locus=Potri.008G057300 ID=Potri.008G057300.1.v3.0 annot-version=v3.0	1
Conserved	ptc-miR156h	Potri.005G010700	3	1	22	45	66	UUGACAGAAGAUAGAGAGCACU	CAACCUUUCUAUCUUCUCUCAA	Cleavage	pacid=27027458 locus=Potri.005G010700 ID=Potri.005G010700.1.v3.0 annot-version=v3.0	1
Conserved	ptc-miR156h	Potri.005G226900	3	1	22	2187	2208	UUGACAGAAGAUAGAGAGCACU	CUCGCUCUCCAUUUUCUGUCAU	Cleavage	pacid=27027380 locus=Potri.005G226900 ID=Potri.005G226900.1.v3.0 annot-version=v3.0	1
Conserved	ptc-miR156j	Potri.007G096800	3	1	20	1985	2004	UGACAGAAGAUAGAGAGCAC	GUGCUCUCUGUCUUCUGCCC	Cleavage	pacid=27016675 locus=Potri.007G096800 ID=Potri.007G096800.1.v3.0 annot-version=v3.0	2
Conserved	ptc-miR156j	Potri.015G115300	3	1	20	1025	1044	UGACAGAAGAUAGAGAGCAC	GUGCUCUUUAUUUUCUGAUA	Cleavage	pacid=27018001 locus=Potri.015G115300 ID=Potri.015G115300.1.v3.0 annot-version=v3.0	1
Conserved	ptc-miR156j	Potri.001G037700	3	1	20	104	123	UGACAGAAGAUAGAGAGCAC	UCGCUUUCUGUCUUCUGUCC	Cleavage	pacid=27046851 locus=Potri.001G037700 ID=Potri.001G037700.1.v3.0 annot-version=v3.0	1
Conserved	ptc-miR156j	Potri.001G127100	3	1	20	1998	2017	UGACAGAAGAUAGAGAGCAC	UUGCUCUCUACCUUCUGUUC	Translation	pacid=27046873 locus=Potri.001G127100 ID=Potri.001G127100.1.v3.0 annot-version=v3.0	1
Conserved	ptc-miR156j	Potri.005G226900	3	1	20	2188	2207	UGACAGAAGAUAGAGAGCAC	UCGCUCUCCAUUUUCUGUCA	Cleavage	pacid=27027380 locus=Potri.005G226900 ID=Potri.005G226900.1.v3.0 annot-version=v3.0	1
Conserved	ptc-miR156j	Potri.002G245900	3	1	20	1257	1276	UGACAGAAGAUAGAGAGCAC	CUGUUUUCUAUCUUUUGACA	Cleavage	pacid=27024033 locus=Potri.002G245900 ID=Potri.002G245900.1.v3.0 annot-version=v3.0	1
Conserved	ptc-miR156j	Potri.018G115100	3	1	20	371	390	UGACAGAAGAUAGAGAGCAC	UUGUUUUCUUUUUUCUGUCA	Translation	pacid=27008937 locus=Potri.018G115100 ID=Potri.018G115100.1.v3.0 annot-version=v3.0	1
Conserved	ptc-miR156j	Potri.006G055300	3	1	20	2404	2423	UGACAGAAGAUAGAGAGCAC	CUGCUCUCUGUUUUCAGUCG	Cleavage	pacid=27006156 locus=Potri.006G055300 ID=Potri.006G055300.1.v3.0 annot-version=v3.0	1
Conserved	ptc-miR156j	Potri.006G085700	3	1	20	1309	1328	UGACAGAAGAUAGAGAGCAC	UUGCUUUUUAUUUUGUGUCA	Cleavage	pacid=27004820 locus=Potri.006G085700 ID=Potri.006G085700.1.v3.0 annot-version=v3.0	1
Conserved	ptc-miR156j	Potri.T053500	3	1	20	42	60	UGACAGAAGAUAGAGAGCAC	CUGCUCUCUAUCUUCU-UCA	Cleavage	pacid=27014229 locus=Potri.T053500 ID=Potri.T053500.1.v3.0 annot-version=v3.0	1
Conserved	ptc-miR156j	Potri.010G115200	3	1	20	1187	1207	UGACAGAAGAUAGA-GAGCAC	AUGCUCCUCUAUCUUUUGUUA	Cleavage	pacid=26978526 locus=Potri.010G115200 ID=Potri.010G115200.1.v3.0 annot-version=v3.0	1
Conserved	ptc-miR156j	Potri.011G028600	3	1	20	23	42	UGACAGAAGAUAGAGAGCAC	UUUCUCUCUGUCUUCUGUUC	Cleavage	pacid=27000813 locus=Potri.011G028600 ID=Potri.011G028600.1.v3.0 annot-version=v3.0	1
Conserved	ptc-miR156j	Potri.017G070700	3	1	20	720	739	UGACAGAAGAUAGAGAGCAC	UUGCACUGUAUUUUCUGUCA	Cleavage	pacid=26983949 locus=Potri.017G070700 ID=Potri.017G070700.1.v3.0 annot-version=v3.0	1
Conserved	ptc-miR156j	Potri.001G321100	3	1	20	799	818	UGACAGAAGAUAGAGAGCAC	UUACUCUCUCUUUUCUGUCA	Translation	pacid=27048092 locus=Potri.001G321100 ID=Potri.001G321100.1.v3.0 annot-version=v3.0	1
Conserved	ptc-miR156j	Potri.T053800	3	1	20	35	54	UGACAGAAGAUAGAGAGCAC	CUCCUCUCUGUCUUCUUUCA	Cleavage	pacid=27014217 locus=Potri.T053800 ID=Potri.T053800.1.v3.0 annot-version=v3.0	1
Conserved	ptc-miR159a	Potri.001G192500	3	1	20	1123	1142	UUUGGAUUGAAGGGAGCUCU	AGAGCUCCCUUCGACUCGAA	Cleavage	pacid=27045806 locus=Potri.001G192500 ID=Potri.001G192500.1.v3.0 annot-version=v3.0	2
Conserved	ptc-miR159a	Potri.007G132700	3	1	20	91	110	UUUGGAUUGAAGGGAGCUCU	AGAGUUCCCUUCAGUCAAGA	Cleavage	pacid=27014363 locus=Potri.007G132700 ID=Potri.007G132700.1.v3.0 annot-version=v3.0	1
Conserved	ptc-miR159a	Potri.004G204000	3	1	20	314	333	UUUGGAUUGAAGGGAGCUCU	UUUGCUCCCUUCAAUUCAAG	Cleavage	pacid=26993063 locus=Potri.004G204000 ID=Potri.004G204000.1.v3.0 annot-version=v3.0	1
Conserved	ptc-miR159a	Potri.014G093600	3	1	20	294	313	UUUGGAUUGAAGGGAGCUCU	GGAGCUUUCUUUGGUUCAAA	Cleavage	pacid=27032076 locus=Potri.014G093600 ID=Potri.014G093600.1.v3.0 annot-version=v3.0	1
Conserved	ptc-miR159a	Potri.002G140900	3	1	20	119	138	UUUGGAUUGAAGGGAGCUCU	GGAGCUCUAUUCGGUCCAAA	Cleavage	pacid=27020989 locus=Potri.002G140900 ID=Potri.002G140900.1.v3.0 annot-version=v3.0	1
Conserved	ptc-miR159a	Potri.008G071700	3	1	20	472	491	UUUGGAUUGAAGGGAGCUCU	AGAUCUCCUUUCAAUUUAAG	Cleavage	pacid=27039471 locus=Potri.008G071700 ID=Potri.008G071700.1.v3.0 annot-version=v3.0	1
Conserved	ptc-miR159a	Potri.017G107300	3	1	20	57	76	UUUGGAUUGAAGGGAGCUCU	AAAGCUCCCUUCAAUCCCAG	Cleavage	pacid=26983691 locus=Potri.017G107300 ID=Potri.017G107300.1.v3.0 annot-version=v3.0	1
Conserved	ptc-miR159a	Potri.007G113800	3	1	20	610	629	UUUGGAUUGAAGGGAGCUCU	GUGGCUCCUUUCAGUUCAAA	Cleavage	pacid=27014440 locus=Potri.007G113800 ID=Potri.007G113800.1.v3.0 annot-version=v3.0	2
Conserved	ptc-miR159a	Potri.011G149200	3	1	20	1217	1236	UUUGGAUUGAAGGGAGCUCU	UGGGCUCUCUUCAAUCAAGA	Cleavage	pacid=27002273 locus=Potri.011G149200 ID=Potri.011G149200.1.v3.0 annot-version=v3.0	1
Conserved	ptc-miR159a	Potri.006G085600	3	1	20	290	309	UUUGGAUUGAAGGGAGCUCU	CGAGCUCCUCUCAAUCUGAA	Translation	pacid=27007570 locus=Potri.006G085600 ID=Potri.006G085600.1.v3.0 annot-version=v3.0	1
Conserved	ptc-miR159a	Potri.005G098600	3	1	20	563	582	UUUGGAUUGAAGGGAGCUCU	UGAGCUUUUUUCAAACCAAA	Cleavage	pacid=27028449 locus=Potri.005G098600 ID=Potri.005G098600.1.v3.0 annot-version=v3.0	1
Conserved	ptc-miR159a	Potri.004G126800	3	1	20	1479	1498	UUUGGAUUGAAGGGAGCUCU	UGAGCUUUCUUCAAUCGAAG	Cleavage	pacid=26989785 locus=Potri.004G126800 ID=Potri.004G126800.1.v3.0 annot-version=v3.0	1
Conserved	ptc-miR159a	Potri.014G095200	3	1	20	1563	1582	UUUGGAUUGAAGGGAGCUCU	CGGGCUCUCUUCAAUCAAGA	Cleavage	pacid=27035400 locus=Potri.014G095200 ID=Potri.014G095200.1.v3.0 annot-version=v3.0	1
Conserved	ptc-miR159a	Potri.010G015900	3	1	20	1853	1872	UUUGGAUUGAAGGGAGCUCU	UGAGCUUUCUUCAAUCGAAG	Cleavage	pacid=26982281 locus=Potri.010G015900 ID=Potri.010G015900.1.v3.0 annot-version=v3.0	1
Conserved	ptc-miR159a	Potri.017G019900	3	1	20	248	267	UUUGGAUUGAAGGGAGCUCU	AUAACUCUCUUCAGUCCAAA	Cleavage	pacid=26983526 locus=Potri.017G019900 ID=Potri.017G019900.1.v3.0 annot-version=v3.0	1
Conserved	ptc-miR159a	Potri.017G025900	3	1	20	302	321	UUUGGAUUGAAGGGAGCUCU	AUAACUCUCUUCAGUCCAAA	Cleavage	pacid=26984016 locus=Potri.017G025900 ID=Potri.017G025900.1.v3.0 annot-version=v3.0	1
Conserved	ptc-miR159a	Potri.004G167600	3	1	20	1476	1495	UUUGGAUUGAAGGGAGCUCU	AUGGCUACCUUCAAUCUAAA	Cleavage	pacid=26992333 locus=Potri.004G167600 ID=Potri.004G167600.1.v3.0 annot-version=v3.0	1
Conserved	ptc-miR159a	Potri.001G213500	3	1	20	1126	1145	UUUGGAUUGAAGGGAGCUCU	CCAGCACCUUUCAAUCUAAA	Cleavage	pacid=27045459 locus=Potri.001G213500 ID=Potri.001G213500.1.v3.0 annot-version=v3.0	1
Conserved	ptc-miR159a	Potri.001G213300	3	1	20	1189	1208	UUUGGAUUGAAGGGAGCUCU	CCAGCACCUUUCAAUCUAAA	Cleavage	pacid=27044233 locus=Potri.001G213300 ID=Potri.001G213300.1.v3.0 annot-version=v3.0	1
Conserved	ptc-miR159a	Potri.001G359000	3	1	20	1470	1489	UUUGGAUUGAAGGGAGCUCU	UGUGUUCCCUUGAAUCCAAA	Cleavage	pacid=27046787 locus=Potri.001G359000 ID=Potri.001G359000.1.v3.0 annot-version=v3.0	1
Conserved	ptc-miR159a	Potri.013G079700	3	1	20	396	415	UUUGGAUUGAAGGGAGCUCU	CGGUCUCUCUUCAAUUUAAA	Cleavage	pacid=26994155 locus=Potri.013G079700 ID=Potri.013G079700.1.v3.0 annot-version=v3.0	1
Conserved	ptc-miR159a	Potri.002G049700	3	1	20	1118	1137	UUUGGAUUGAAGGGAGCUCU	UGAGCUACCUUCACUCUAAA	Cleavage	pacid=27020472 locus=Potri.002G049700 ID=Potri.002G049700.1.v3.0 annot-version=v3.0	1
Conserved	ptc-miR159a	Potri.014G012500	3	1	20	1119	1138	UUUGGAUUGAAGGGAGCUCU	UGAGAUCCCUUCAAAUCAAA	Cleavage	pacid=27034366 locus=Potri.014G012500 ID=Potri.014G012500.1.v3.0 annot-version=v3.0	1
Conserved	ptc-miR159b	Potri.001G192500	3	1	20	1123	1142	UUUGGAUUGAAGGGAGCUCU	AGAGCUCCCUUCGACUCGAA	Cleavage	pacid=27045806 locus=Potri.001G192500 ID=Potri.001G192500.1.v3.0 annot-version=v3.0	2
Conserved	ptc-miR159b	Potri.007G132700	3	1	20	91	110	UUUGGAUUGAAGGGAGCUCU	AGAGUUCCCUUCAGUCAAGA	Cleavage	pacid=27014363 locus=Potri.007G132700 ID=Potri.007G132700.1.v3.0 annot-version=v3.0	1
Conserved	ptc-miR159b	Potri.004G204000	3	1	20	314	333	UUUGGAUUGAAGGGAGCUCU	UUUGCUCCCUUCAAUUCAAG	Cleavage	pacid=26993063 locus=Potri.004G204000 ID=Potri.004G204000.1.v3.0 annot-version=v3.0	1
Conserved	ptc-miR159b	Potri.014G093600	3	1	20	294	313	UUUGGAUUGAAGGGAGCUCU	GGAGCUUUCUUUGGUUCAAA	Cleavage	pacid=27032076 locus=Potri.014G093600 ID=Potri.014G093600.1.v3.0 annot-version=v3.0	1
Conserved	ptc-miR159b	Potri.002G140900	3	1	20	119	138	UUUGGAUUGAAGGGAGCUCU	GGAGCUCUAUUCGGUCCAAA	Cleavage	pacid=27020989 locus=Potri.002G140900 ID=Potri.002G140900.1.v3.0 annot-version=v3.0	1
Conserved	ptc-miR159b	Potri.008G071700	3	1	20	472	491	UUUGGAUUGAAGGGAGCUCU	AGAUCUCCUUUCAAUUUAAG	Cleavage	pacid=27039471 locus=Potri.008G071700 ID=Potri.008G071700.1.v3.0 annot-version=v3.0	1
Conserved	ptc-miR159b	Potri.017G107300	3	1	20	57	76	UUUGGAUUGAAGGGAGCUCU	AAAGCUCCCUUCAAUCCCAG	Cleavage	pacid=26983691 locus=Potri.017G107300 ID=Potri.017G107300.1.v3.0 annot-version=v3.0	1
Conserved	ptc-miR159b	Potri.007G113800	3	1	20	610	629	UUUGGAUUGAAGGGAGCUCU	GUGGCUCCUUUCAGUUCAAA	Cleavage	pacid=27014440 locus=Potri.007G113800 ID=Potri.007G113800.1.v3.0 annot-version=v3.0	2
Conserved	ptc-miR159b	Potri.011G149200	3	1	20	1217	1236	UUUGGAUUGAAGGGAGCUCU	UGGGCUCUCUUCAAUCAAGA	Cleavage	pacid=27002273 locus=Potri.011G149200 ID=Potri.011G149200.1.v3.0 annot-version=v3.0	1
Conserved	ptc-miR159b	Potri.006G085600	3	1	20	290	309	UUUGGAUUGAAGGGAGCUCU	CGAGCUCCUCUCAAUCUGAA	Translation	pacid=27007570 locus=Potri.006G085600 ID=Potri.006G085600.1.v3.0 annot-version=v3.0	1
Conserved	ptc-miR159b	Potri.005G098600	3	1	20	563	582	UUUGGAUUGAAGGGAGCUCU	UGAGCUUUUUUCAAACCAAA	Cleavage	pacid=27028449 locus=Potri.005G098600 ID=Potri.005G098600.1.v3.0 annot-version=v3.0	1
Conserved	ptc-miR159b	Potri.004G126800	3	1	20	1479	1498	UUUGGAUUGAAGGGAGCUCU	UGAGCUUUCUUCAAUCGAAG	Cleavage	pacid=26989785 locus=Potri.004G126800 ID=Potri.004G126800.1.v3.0 annot-version=v3.0	1
Conserved	ptc-miR159b	Potri.014G095200	3	1	20	1563	1582	UUUGGAUUGAAGGGAGCUCU	CGGGCUCUCUUCAAUCAAGA	Cleavage	pacid=27035400 locus=Potri.014G095200 ID=Potri.014G095200.1.v3.0 annot-version=v3.0	1
Conserved	ptc-miR159b	Potri.010G015900	3	1	20	1853	1872	UUUGGAUUGAAGGGAGCUCU	UGAGCUUUCUUCAAUCGAAG	Cleavage	pacid=26982281 locus=Potri.010G015900 ID=Potri.010G015900.1.v3.0 annot-version=v3.0	1
Conserved	ptc-miR159b	Potri.017G019900	3	1	20	248	267	UUUGGAUUGAAGGGAGCUCU	AUAACUCUCUUCAGUCCAAA	Cleavage	pacid=26983526 locus=Potri.017G019900 ID=Potri.017G019900.1.v3.0 annot-version=v3.0	1
Conserved	ptc-miR159b	Potri.017G025900	3	1	20	302	321	UUUGGAUUGAAGGGAGCUCU	AUAACUCUCUUCAGUCCAAA	Cleavage	pacid=26984016 locus=Potri.017G025900 ID=Potri.017G025900.1.v3.0 annot-version=v3.0	1
Conserved	ptc-miR159b	Potri.004G167600	3	1	20	1476	1495	UUUGGAUUGAAGGGAGCUCU	AUGGCUACCUUCAAUCUAAA	Cleavage	pacid=26992333 locus=Potri.004G167600 ID=Potri.004G167600.1.v3.0 annot-version=v3.0	1
Conserved	ptc-miR159b	Potri.001G213500	3	1	20	1126	1145	UUUGGAUUGAAGGGAGCUCU	CCAGCACCUUUCAAUCUAAA	Cleavage	pacid=27045459 locus=Potri.001G213500 ID=Potri.001G213500.1.v3.0 annot-version=v3.0	1
Conserved	ptc-miR159b	Potri.001G213300	3	1	20	1189	1208	UUUGGAUUGAAGGGAGCUCU	CCAGCACCUUUCAAUCUAAA	Cleavage	pacid=27044233 locus=Potri.001G213300 ID=Potri.001G213300.1.v3.0 annot-version=v3.0	1
Conserved	ptc-miR159b	Potri.001G359000	3	1	20	1470	1489	UUUGGAUUGAAGGGAGCUCU	UGUGUUCCCUUGAAUCCAAA	Cleavage	pacid=27046787 locus=Potri.001G359000 ID=Potri.001G359000.1.v3.0 annot-version=v3.0	1
Conserved	ptc-miR159b	Potri.013G079700	3	1	20	396	415	UUUGGAUUGAAGGGAGCUCU	CGGUCUCUCUUCAAUUUAAA	Cleavage	pacid=26994155 locus=Potri.013G079700 ID=Potri.013G079700.1.v3.0 annot-version=v3.0	1
Conserved	ptc-miR159b	Potri.002G049700	3	1	20	1118	1137	UUUGGAUUGAAGGGAGCUCU	UGAGCUACCUUCACUCUAAA	Cleavage	pacid=27020472 locus=Potri.002G049700 ID=Potri.002G049700.1.v3.0 annot-version=v3.0	1
Conserved	ptc-miR159b	Potri.014G012500	3	1	20	1119	1138	UUUGGAUUGAAGGGAGCUCU	UGAGAUCCCUUCAAAUCAAA	Cleavage	pacid=27034366 locus=Potri.014G012500 ID=Potri.014G012500.1.v3.0 annot-version=v3.0	1
Conserved	ptc-miR159c	Potri.011G083100	3	1	19	1283	1301	UUGGAGUGAAGGGAGCUCG	CGAGCUCCCUUCGCUCAAU	Cleavage	pacid=27002607 locus=Potri.011G083100 ID=Potri.011G083100.1.v3.0 annot-version=v3.0	1
Conserved	ptc-miR159c	Potri.013G099700	3	1	19	1256	1274	UUGGAGUGAAGGGAGCUCG	CGAGUUCUUUUCAUUCCAU	Cleavage	pacid=26994137 locus=Potri.013G099700 ID=Potri.013G099700.1.v3.0 annot-version=v3.0	1
Conserved	ptc-miR159c	Potri.013G145700	3	1	19	828	846	UUGGAGUGAAGGGAGCUCG	CGGGCUUCCUUCAGUUCAA	Cleavage	pacid=26994772 locus=Potri.013G145700 ID=Potri.013G145700.1.v3.0 annot-version=v3.0	1
Conserved	ptc-miR159c	Potri.011G026600	3	1	19	322	340	UUGGAGUGAAGGGAGCUCG	UGGGCUUCCUUCACUCCUA	Cleavage	pacid=27001472 locus=Potri.011G026600 ID=Potri.011G026600.1.v3.0 annot-version=v3.0	1
Conserved	ptc-miR159c	Potri.001G094200	3	1	19	2200	2218	UUGGAGUGAAGGGAGCUCG	CGAGUUCUCUUCUCUCCAG	Cleavage	pacid=27040159 locus=Potri.001G094200 ID=Potri.001G094200.1.v3.0 annot-version=v3.0	1
Conserved	ptc-miR159c	Potri.015G038500	3	1	19	69	87	UUGGAGUGAAGGGAGCUCG	CAAGCUCUUUUCAUUUCAA	Cleavage	pacid=27018474 locus=Potri.015G038500 ID=Potri.015G038500.1.v3.0 annot-version=v3.0	1
Conserved	ptc-miR159c	Potri.017G132400	3	1	19	1302	1320	UUGGAGUGAAGGGAGCUCG	UGGGCACCCUUCGUUCCAA	Cleavage	pacid=26983915 locus=Potri.017G132400 ID=Potri.017G132400.1.v3.0 annot-version=v3.0	1
Conserved	ptc-miR159c	Potri.007G075000	3	1	19	1191	1209	UUGGAGUGAAGGGAGCUCG	CCAGUUCCUUUUAUUCCAA	Cleavage	pacid=27014972 locus=Potri.007G075000 ID=Potri.007G075000.1.v3.0 annot-version=v3.0	1
Conserved	ptc-miR159c	Potri.017G132800	3	1	19	2068	2086	UUGGAGUGAAGGGAGCUCG	UGGGCACCCUUCGUUCCAA	Cleavage	pacid=26984388 locus=Potri.017G132800 ID=Potri.017G132800.1.v3.0 annot-version=v3.0	1
Conserved	ptc-miR159c	Potri.012G092700	3	1	19	301	319	UUGGAGUGAAGGGAGCUCG	CGAACACCCUUUACUUCAA	Cleavage	pacid=27051025 locus=Potri.012G092700 ID=Potri.012G092700.1.v3.0 annot-version=v3.0	1
Conserved	ptc-miR159d	Potri.014G054700	3	1	20	101	120	CUUGGAUUGAAGGGAGCUCC	GGAGCUCCAUUCGAUCCAAA	Cleavage	pacid=27033074 locus=Potri.014G054700 ID=Potri.014G054700.1.v3.0 annot-version=v3.0	1
Conserved	ptc-miR159d	Potri.018G075000	3	1	20	1214	1233	CUUGGAUUGAAGGGAGCUCC	GGGGAUCCUUUUGAUCCAAG	Cleavage	pacid=27009840 locus=Potri.018G075000 ID=Potri.018G075000.1.v3.0 annot-version=v3.0	1
Conserved	ptc-miR159d	Potri.001G414900	3	1	20	573	592	CUUGGAUUGAAGGGAGCUCC	AGAGCUCUCUUCAAUCCCAA	Cleavage	pacid=27046468 locus=Potri.001G414900 ID=Potri.001G414900.1.v3.0 annot-version=v3.0	1
Conserved	ptc-miR159d	Potri.001G409000	3	1	20	573	592	CUUGGAUUGAAGGGAGCUCC	AGAGCUCUCUUCAAUCCCAA	Cleavage	pacid=27040532 locus=Potri.001G409000 ID=Potri.001G409000.1.v3.0 annot-version=v3.0	1
Conserved	ptc-miR159d	Potri.011G125600	3	1	20	573	592	CUUGGAUUGAAGGGAGCUCC	AGAGCUCUCUUCAAUCCCAA	Cleavage	pacid=27002311 locus=Potri.011G125600 ID=Potri.011G125600.1.v3.0 annot-version=v3.0	1
Conserved	ptc-miR159d	Potri.T024300	3	1	20	573	592	CUUGGAUUGAAGGGAGCUCC	AGAGCUCUCUUCAAUCCCAA	Cleavage	pacid=26988991 locus=Potri.T024300 ID=Potri.T024300.1.v3.0 annot-version=v3.0	1
Conserved	ptc-miR159d	Potri.003G199600	3	1	20	2568	2587	CUUGGAUUGAAGGGAGCUCC	UGAGUUUCUUUCAAUCAAAG	Cleavage	pacid=26999034 locus=Potri.003G199600 ID=Potri.003G199600.1.v3.0 annot-version=v3.0	1
Conserved	ptc-miR159d	Potri.003G198900	3	1	20	3090	3109	CUUGGAUUGAAGGGAGCUCC	UGAGUUUCUUUCAAUCAAAG	Cleavage	pacid=26999046 locus=Potri.003G198900 ID=Potri.003G198900.1.v3.0 annot-version=v3.0	1
Conserved	ptc-miR159d	Potri.017G018700	3	1	20	733	752	CUUGGAUUGAAGGGAGCUCC	AGAACUUUCUUCAAUUCGAG	Cleavage	pacid=26985042 locus=Potri.017G018700 ID=Potri.017G018700.1.v3.0 annot-version=v3.0	1
Conserved	ptc-miR160a	Potri.016G092200	3	1	20	719	738	UGCCUGGCUCCCUGUAUGCC	UAGAUAGAGGGAGCCAGGCA	Cleavage	pacid=27011815 locus=Potri.016G092200 ID=Potri.016G092200.1.v3.0 annot-version=v3.0	1
Conserved	ptc-miR160d	Potri.016G092200	3	1	20	719	738	UGCCUGGCUCCCUGUAUGCC	UAGAUAGAGGGAGCCAGGCA	Cleavage	pacid=27011815 locus=Potri.016G092200 ID=Potri.016G092200.1.v3.0 annot-version=v3.0	1
Conserved	ptc-miR160e	Potri.001G215200	3	1	20	1332	1351	UGCCUGGCUCCCUGAAUGCC	GGCGCUCAGGUAGCCAGGCA	Translation	pacid=27043685 locus=Potri.001G215200 ID=Potri.001G215200.1.v3.0 annot-version=v3.0	1
Conserved	ptc-miR160f	Potri.001G215200	3	1	20	1332	1351	UGCCUGGCUCCCUGAAUGCC	GGCGCUCAGGUAGCCAGGCA	Translation	pacid=27043685 locus=Potri.001G215200 ID=Potri.001G215200.1.v3.0 annot-version=v3.0	1
Conserved	ptc-miR162a	Potri.002G181400	3	1	21	4157	4178	UCGAUAA-ACCUCUGCAUCCAG	CUGGAUGCAGAGGUCUUAUCGA	Cleavage	pacid=27024150 locus=Potri.002G181400 ID=Potri.002G181400.1.v3.0 annot-version=v3.0	1
Conserved	ptc-miR162a	Potri.019G084400	3	1	21	535	555	UCGAUAAACCUCUGCAUCCAG	AAGGAUGAGGAGGUUUAUAGA	Cleavage	pacid=27026009 locus=Potri.019G084400 ID=Potri.019G084400.1.v3.0 annot-version=v3.0	1
Conserved	ptc-miR162a	Potri.008G067000	3	1	21	518	538	UCGAUAAACCUCUGCAUCCAG	AAGAAUGCAGAGGUUUGUAGA	Cleavage	pacid=27036932 locus=Potri.008G067000 ID=Potri.008G067000.1.v3.0 annot-version=v3.0	1
Conserved	ptc-miR162a	Potri.010G045900	3	1	21	743	763	UCGAUAAACCUCUGCAUCCAG	GAGGAUUCGGAGAUUUAUCGA	Cleavage	pacid=26982985 locus=Potri.010G045900 ID=Potri.010G045900.1.v3.0 annot-version=v3.0	1
Conserved	ptc-miR162a	Potri.017G053000	3	1	21	513	533	UCGAUAAACCUCUGCAUCCAG	AGGGUUUCAGAGGUUUGUUGA	Cleavage	pacid=26984836 locus=Potri.017G053000 ID=Potri.017G053000.1.v3.0 annot-version=v3.0	1
Conserved	ptc-miR162b	Potri.002G181400	3	1	21	4157	4178	UCGAUAA-ACCUCUGCAUCCAG	CUGGAUGCAGAGGUCUUAUCGA	Cleavage	pacid=27024150 locus=Potri.002G181400 ID=Potri.002G181400.1.v3.0 annot-version=v3.0	1
Conserved	ptc-miR162b	Potri.019G084400	3	1	21	535	555	UCGAUAAACCUCUGCAUCCAG	AAGGAUGAGGAGGUUUAUAGA	Cleavage	pacid=27026009 locus=Potri.019G084400 ID=Potri.019G084400.1.v3.0 annot-version=v3.0	1
Conserved	ptc-miR162b	Potri.008G067000	3	1	21	518	538	UCGAUAAACCUCUGCAUCCAG	AAGAAUGCAGAGGUUUGUAGA	Cleavage	pacid=27036932 locus=Potri.008G067000 ID=Potri.008G067000.1.v3.0 annot-version=v3.0	1
Conserved	ptc-miR162b	Potri.010G045900	3	1	21	743	763	UCGAUAAACCUCUGCAUCCAG	GAGGAUUCGGAGAUUUAUCGA	Cleavage	pacid=26982985 locus=Potri.010G045900 ID=Potri.010G045900.1.v3.0 annot-version=v3.0	1
Conserved	ptc-miR162b	Potri.017G053000	3	1	21	513	533	UCGAUAAACCUCUGCAUCCAG	AGGGUUUCAGAGGUUUGUUGA	Cleavage	pacid=26984836 locus=Potri.017G053000 ID=Potri.017G053000.1.v3.0 annot-version=v3.0	1
Conserved	ptc-miR164a	Potri.011G072600	3	1	20	1165	1184	UGGAGAAGCAGGGCACGUGC	GCACGUGCUCUGUUUCGUCA	Cleavage	pacid=27002674 locus=Potri.011G072600 ID=Potri.011G072600.1.v3.0 annot-version=v3.0	1
Conserved	ptc-miR164a	Potri.018G151700	3	1	20	770	789	UGGAGAAGCAGGGCACGUGC	GCAUUUGCCCUGCUUCUCUU	Cleavage	pacid=27011472 locus=Potri.018G151700 ID=Potri.018G151700.1.v3.0 annot-version=v3.0	1
Conserved	ptc-miR164a	Potri.T156600	3	1	20	885	904	UGGAGAAGCAGGGCACGUGC	GCAUUUGCCCUGCUUCUCUU	Cleavage	pacid=27014134 locus=Potri.T156600 ID=Potri.T156600.1.v3.0 annot-version=v3.0	1
Conserved	ptc-miR164a	Potri.002G077200	3	1	20	23	42	UGGAGAAGCAGGGCACGUGC	GCCUGUGUCUUGCUUCUCUA	Cleavage	pacid=27023377 locus=Potri.002G077200 ID=Potri.002G077200.1.v3.0 annot-version=v3.0	1
Conserved	ptc-miR164a	Potri.001G093600	3	1	20	1987	2006	UGGAGAAGCAGGGCACGUGC	GCACGUCCUUUGUUUCUUCA	Cleavage	pacid=27041994 locus=Potri.001G093600 ID=Potri.001G093600.1.v3.0 annot-version=v3.0	1
Conserved	ptc-miR164a	Potri.001G027300	3	1	20	121	140	UGGAGAAGCAGGGCACGUGC	UCACGUGGCCUGUUUCUCCU	Cleavage	pacid=27041912 locus=Potri.001G027300 ID=Potri.001G027300.1.v3.0 annot-version=v3.0	1
Conserved	ptc-miR164a	Potri.012G094600	3	1	20	3756	3775	UGGAGAAGCAGGGCACGUGC	CCAUGUGCUCUGCUUUCCCA	Cleavage	pacid=27049569 locus=Potri.012G094600 ID=Potri.012G094600.1.v3.0 annot-version=v3.0	1
Conserved	ptc-miR164a	Potri.001G237200	3	1	20	431	450	UGGAGAAGCAGGGCACGUGC	UUGCAUGCCCUGCUUCUCCC	Cleavage	pacid=27046965 locus=Potri.001G237200 ID=Potri.001G237200.1.v3.0 annot-version=v3.0	1
Conserved	ptc-miR164a	Potri.019G009000	3	1	20	87	106	UGGAGAAGCAGGGCACGUGC	ACAGGUGCCUUGUUUUUUCA	Cleavage	pacid=27025915 locus=Potri.019G009000 ID=Potri.019G009000.1.v3.0 annot-version=v3.0	1
Conserved	ptc-miR164a	Potri.019G008300	3	1	20	188	207	UGGAGAAGCAGGGCACGUGC	ACAGGUGCCUUGUUUUUUCA	Cleavage	pacid=27025831 locus=Potri.019G008300 ID=Potri.019G008300.1.v3.0 annot-version=v3.0	1
Conserved	ptc-miR164a	Potri.019G009100	3	1	20	184	203	UGGAGAAGCAGGGCACGUGC	ACAGGUGCCUUGUUUUUUCA	Cleavage	pacid=27026503 locus=Potri.019G009100 ID=Potri.019G009100.1.v3.0 annot-version=v3.0	1
Conserved	ptc-miR164a	Potri.019G008100	3	1	20	187	206	UGGAGAAGCAGGGCACGUGC	ACAGGUGCCUUGUUUUUUCA	Cleavage	pacid=27026954 locus=Potri.019G008100 ID=Potri.019G008100.1.v3.0 annot-version=v3.0	1
Conserved	ptc-miR164a	Potri.019G005400	3	1	20	187	206	UGGAGAAGCAGGGCACGUGC	ACAGGUGCCUUGUUUUUUCA	Cleavage	pacid=27026798 locus=Potri.019G005400 ID=Potri.019G005400.1.v3.0 annot-version=v3.0	1
Conserved	ptc-miR164a	Potri.019G008500	3	1	20	139	158	UGGAGAAGCAGGGCACGUGC	ACAGGUGCCUUGUUUUUUCA	Cleavage	pacid=27025054 locus=Potri.019G008500 ID=Potri.019G008500.1.v3.0 annot-version=v3.0	1
Conserved	ptc-miR164a	Potri.019G008000	3	1	20	139	158	UGGAGAAGCAGGGCACGUGC	ACAGGUGCCUUGUUUUUUCA	Cleavage	pacid=27026075 locus=Potri.019G008000 ID=Potri.019G008000.1.v3.0 annot-version=v3.0	1
Conserved	ptc-miR164a	Potri.009G131700	3	1	20	187	206	UGGAGAAGCAGGGCACGUGC	ACACGGGUCCUGCUCCUCCA	Cleavage	pacid=26987615 locus=Potri.009G131700 ID=Potri.009G131700.1.v3.0 annot-version=v3.0	1
Conserved	ptc-miR164a	Potri.019G008600	3	1	20	188	207	UGGAGAAGCAGGGCACGUGC	ACAGGUGCCUUGUUUUUUCA	Cleavage	pacid=27026149 locus=Potri.019G008600 ID=Potri.019G008600.1.v3.0 annot-version=v3.0	1
Conserved	ptc-miR164a	Potri.019G009200	3	1	20	184	203	UGGAGAAGCAGGGCACGUGC	ACAGGUGCCUUGUUUUUUCA	Cleavage	pacid=27025645 locus=Potri.019G009200 ID=Potri.019G009200.1.v3.0 annot-version=v3.0	1
Conserved	ptc-miR164a	Potri.005G189500	3	1	20	131	150	UGGAGAAGCAGGGCACGUGC	ACACCUGCCCUGCUUCAUCA	Cleavage	pacid=27030999 locus=Potri.005G189500 ID=Potri.005G189500.1.v3.0 annot-version=v3.0	1
Conserved	ptc-miR164b	Potri.011G072600	3	1	20	1165	1184	UGGAGAAGCAGGGCACGUGC	GCACGUGCUCUGUUUCGUCA	Cleavage	pacid=27002674 locus=Potri.011G072600 ID=Potri.011G072600.1.v3.0 annot-version=v3.0	1
Conserved	ptc-miR164b	Potri.018G151700	3	1	20	770	789	UGGAGAAGCAGGGCACGUGC	GCAUUUGCCCUGCUUCUCUU	Cleavage	pacid=27011472 locus=Potri.018G151700 ID=Potri.018G151700.1.v3.0 annot-version=v3.0	1
Conserved	ptc-miR164b	Potri.T156600	3	1	20	885	904	UGGAGAAGCAGGGCACGUGC	GCAUUUGCCCUGCUUCUCUU	Cleavage	pacid=27014134 locus=Potri.T156600 ID=Potri.T156600.1.v3.0 annot-version=v3.0	1
Conserved	ptc-miR164b	Potri.002G077200	3	1	20	23	42	UGGAGAAGCAGGGCACGUGC	GCCUGUGUCUUGCUUCUCUA	Cleavage	pacid=27023377 locus=Potri.002G077200 ID=Potri.002G077200.1.v3.0 annot-version=v3.0	1
Conserved	ptc-miR164b	Potri.001G093600	3	1	20	1987	2006	UGGAGAAGCAGGGCACGUGC	GCACGUCCUUUGUUUCUUCA	Cleavage	pacid=27041994 locus=Potri.001G093600 ID=Potri.001G093600.1.v3.0 annot-version=v3.0	1
Conserved	ptc-miR164b	Potri.001G027300	3	1	20	121	140	UGGAGAAGCAGGGCACGUGC	UCACGUGGCCUGUUUCUCCU	Cleavage	pacid=27041912 locus=Potri.001G027300 ID=Potri.001G027300.1.v3.0 annot-version=v3.0	1
Conserved	ptc-miR164b	Potri.012G094600	3	1	20	3756	3775	UGGAGAAGCAGGGCACGUGC	CCAUGUGCUCUGCUUUCCCA	Cleavage	pacid=27049569 locus=Potri.012G094600 ID=Potri.012G094600.1.v3.0 annot-version=v3.0	1
Conserved	ptc-miR164b	Potri.001G237200	3	1	20	431	450	UGGAGAAGCAGGGCACGUGC	UUGCAUGCCCUGCUUCUCCC	Cleavage	pacid=27046965 locus=Potri.001G237200 ID=Potri.001G237200.1.v3.0 annot-version=v3.0	1
Conserved	ptc-miR164b	Potri.019G009000	3	1	20	87	106	UGGAGAAGCAGGGCACGUGC	ACAGGUGCCUUGUUUUUUCA	Cleavage	pacid=27025915 locus=Potri.019G009000 ID=Potri.019G009000.1.v3.0 annot-version=v3.0	1
Conserved	ptc-miR164b	Potri.019G008300	3	1	20	188	207	UGGAGAAGCAGGGCACGUGC	ACAGGUGCCUUGUUUUUUCA	Cleavage	pacid=27025831 locus=Potri.019G008300 ID=Potri.019G008300.1.v3.0 annot-version=v3.0	1
Conserved	ptc-miR164b	Potri.019G009100	3	1	20	184	203	UGGAGAAGCAGGGCACGUGC	ACAGGUGCCUUGUUUUUUCA	Cleavage	pacid=27026503 locus=Potri.019G009100 ID=Potri.019G009100.1.v3.0 annot-version=v3.0	1
Conserved	ptc-miR164b	Potri.019G008100	3	1	20	187	206	UGGAGAAGCAGGGCACGUGC	ACAGGUGCCUUGUUUUUUCA	Cleavage	pacid=27026954 locus=Potri.019G008100 ID=Potri.019G008100.1.v3.0 annot-version=v3.0	1
Conserved	ptc-miR164b	Potri.019G005400	3	1	20	187	206	UGGAGAAGCAGGGCACGUGC	ACAGGUGCCUUGUUUUUUCA	Cleavage	pacid=27026798 locus=Potri.019G005400 ID=Potri.019G005400.1.v3.0 annot-version=v3.0	1
Conserved	ptc-miR164b	Potri.019G008500	3	1	20	139	158	UGGAGAAGCAGGGCACGUGC	ACAGGUGCCUUGUUUUUUCA	Cleavage	pacid=27025054 locus=Potri.019G008500 ID=Potri.019G008500.1.v3.0 annot-version=v3.0	1
Conserved	ptc-miR164b	Potri.019G008000	3	1	20	139	158	UGGAGAAGCAGGGCACGUGC	ACAGGUGCCUUGUUUUUUCA	Cleavage	pacid=27026075 locus=Potri.019G008000 ID=Potri.019G008000.1.v3.0 annot-version=v3.0	1
Conserved	ptc-miR164b	Potri.009G131700	3	1	20	187	206	UGGAGAAGCAGGGCACGUGC	ACACGGGUCCUGCUCCUCCA	Cleavage	pacid=26987615 locus=Potri.009G131700 ID=Potri.009G131700.1.v3.0 annot-version=v3.0	1
Conserved	ptc-miR164b	Potri.019G008600	3	1	20	188	207	UGGAGAAGCAGGGCACGUGC	ACAGGUGCCUUGUUUUUUCA	Cleavage	pacid=27026149 locus=Potri.019G008600 ID=Potri.019G008600.1.v3.0 annot-version=v3.0	1
Conserved	ptc-miR164b	Potri.019G009200	3	1	20	184	203	UGGAGAAGCAGGGCACGUGC	ACAGGUGCCUUGUUUUUUCA	Cleavage	pacid=27025645 locus=Potri.019G009200 ID=Potri.019G009200.1.v3.0 annot-version=v3.0	1
Conserved	ptc-miR164b	Potri.005G189500	3	1	20	131	150	UGGAGAAGCAGGGCACGUGC	ACACCUGCCCUGCUUCAUCA	Cleavage	pacid=27030999 locus=Potri.005G189500 ID=Potri.005G189500.1.v3.0 annot-version=v3.0	1
Conserved	ptc-miR164c	Potri.011G072600	3	1	20	1165	1184	UGGAGAAGCAGGGCACGUGC	GCACGUGCUCUGUUUCGUCA	Cleavage	pacid=27002674 locus=Potri.011G072600 ID=Potri.011G072600.1.v3.0 annot-version=v3.0	1
Conserved	ptc-miR164c	Potri.018G151700	3	1	20	770	789	UGGAGAAGCAGGGCACGUGC	GCAUUUGCCCUGCUUCUCUU	Cleavage	pacid=27011472 locus=Potri.018G151700 ID=Potri.018G151700.1.v3.0 annot-version=v3.0	1
Conserved	ptc-miR164c	Potri.T156600	3	1	20	885	904	UGGAGAAGCAGGGCACGUGC	GCAUUUGCCCUGCUUCUCUU	Cleavage	pacid=27014134 locus=Potri.T156600 ID=Potri.T156600.1.v3.0 annot-version=v3.0	1
Conserved	ptc-miR164c	Potri.002G077200	3	1	20	23	42	UGGAGAAGCAGGGCACGUGC	GCCUGUGUCUUGCUUCUCUA	Cleavage	pacid=27023377 locus=Potri.002G077200 ID=Potri.002G077200.1.v3.0 annot-version=v3.0	1
Conserved	ptc-miR164c	Potri.001G093600	3	1	20	1987	2006	UGGAGAAGCAGGGCACGUGC	GCACGUCCUUUGUUUCUUCA	Cleavage	pacid=27041994 locus=Potri.001G093600 ID=Potri.001G093600.1.v3.0 annot-version=v3.0	1
Conserved	ptc-miR164c	Potri.001G027300	3	1	20	121	140	UGGAGAAGCAGGGCACGUGC	UCACGUGGCCUGUUUCUCCU	Cleavage	pacid=27041912 locus=Potri.001G027300 ID=Potri.001G027300.1.v3.0 annot-version=v3.0	1
Conserved	ptc-miR164c	Potri.012G094600	3	1	20	3756	3775	UGGAGAAGCAGGGCACGUGC	CCAUGUGCUCUGCUUUCCCA	Cleavage	pacid=27049569 locus=Potri.012G094600 ID=Potri.012G094600.1.v3.0 annot-version=v3.0	1
Conserved	ptc-miR164c	Potri.001G237200	3	1	20	431	450	UGGAGAAGCAGGGCACGUGC	UUGCAUGCCCUGCUUCUCCC	Cleavage	pacid=27046965 locus=Potri.001G237200 ID=Potri.001G237200.1.v3.0 annot-version=v3.0	1
Conserved	ptc-miR164c	Potri.019G009000	3	1	20	87	106	UGGAGAAGCAGGGCACGUGC	ACAGGUGCCUUGUUUUUUCA	Cleavage	pacid=27025915 locus=Potri.019G009000 ID=Potri.019G009000.1.v3.0 annot-version=v3.0	1
Conserved	ptc-miR164c	Potri.019G008300	3	1	20	188	207	UGGAGAAGCAGGGCACGUGC	ACAGGUGCCUUGUUUUUUCA	Cleavage	pacid=27025831 locus=Potri.019G008300 ID=Potri.019G008300.1.v3.0 annot-version=v3.0	1
Conserved	ptc-miR164c	Potri.019G009100	3	1	20	184	203	UGGAGAAGCAGGGCACGUGC	ACAGGUGCCUUGUUUUUUCA	Cleavage	pacid=27026503 locus=Potri.019G009100 ID=Potri.019G009100.1.v3.0 annot-version=v3.0	1
Conserved	ptc-miR164c	Potri.019G008100	3	1	20	187	206	UGGAGAAGCAGGGCACGUGC	ACAGGUGCCUUGUUUUUUCA	Cleavage	pacid=27026954 locus=Potri.019G008100 ID=Potri.019G008100.1.v3.0 annot-version=v3.0	1
Conserved	ptc-miR164c	Potri.019G005400	3	1	20	187	206	UGGAGAAGCAGGGCACGUGC	ACAGGUGCCUUGUUUUUUCA	Cleavage	pacid=27026798 locus=Potri.019G005400 ID=Potri.019G005400.1.v3.0 annot-version=v3.0	1
Conserved	ptc-miR164c	Potri.019G008500	3	1	20	139	158	UGGAGAAGCAGGGCACGUGC	ACAGGUGCCUUGUUUUUUCA	Cleavage	pacid=27025054 locus=Potri.019G008500 ID=Potri.019G008500.1.v3.0 annot-version=v3.0	1
Conserved	ptc-miR164c	Potri.019G008000	3	1	20	139	158	UGGAGAAGCAGGGCACGUGC	ACAGGUGCCUUGUUUUUUCA	Cleavage	pacid=27026075 locus=Potri.019G008000 ID=Potri.019G008000.1.v3.0 annot-version=v3.0	1
Conserved	ptc-miR164c	Potri.009G131700	3	1	20	187	206	UGGAGAAGCAGGGCACGUGC	ACACGGGUCCUGCUCCUCCA	Cleavage	pacid=26987615 locus=Potri.009G131700 ID=Potri.009G131700.1.v3.0 annot-version=v3.0	1
Conserved	ptc-miR164c	Potri.019G008600	3	1	20	188	207	UGGAGAAGCAGGGCACGUGC	ACAGGUGCCUUGUUUUUUCA	Cleavage	pacid=27026149 locus=Potri.019G008600 ID=Potri.019G008600.1.v3.0 annot-version=v3.0	1
Conserved	ptc-miR164c	Potri.019G009200	3	1	20	184	203	UGGAGAAGCAGGGCACGUGC	ACAGGUGCCUUGUUUUUUCA	Cleavage	pacid=27025645 locus=Potri.019G009200 ID=Potri.019G009200.1.v3.0 annot-version=v3.0	1
Conserved	ptc-miR164c	Potri.005G189500	3	1	20	131	150	UGGAGAAGCAGGGCACGUGC	ACACCUGCCCUGCUUCAUCA	Cleavage	pacid=27030999 locus=Potri.005G189500 ID=Potri.005G189500.1.v3.0 annot-version=v3.0	1
Conserved	ptc-miR164d	Potri.011G072600	3	1	20	1165	1184	UGGAGAAGCAGGGCACGUGC	GCACGUGCUCUGUUUCGUCA	Cleavage	pacid=27002674 locus=Potri.011G072600 ID=Potri.011G072600.1.v3.0 annot-version=v3.0	1
Conserved	ptc-miR164d	Potri.018G151700	3	1	20	770	789	UGGAGAAGCAGGGCACGUGC	GCAUUUGCCCUGCUUCUCUU	Cleavage	pacid=27011472 locus=Potri.018G151700 ID=Potri.018G151700.1.v3.0 annot-version=v3.0	1
Conserved	ptc-miR164d	Potri.T156600	3	1	20	885	904	UGGAGAAGCAGGGCACGUGC	GCAUUUGCCCUGCUUCUCUU	Cleavage	pacid=27014134 locus=Potri.T156600 ID=Potri.T156600.1.v3.0 annot-version=v3.0	1
Conserved	ptc-miR164d	Potri.002G077200	3	1	20	23	42	UGGAGAAGCAGGGCACGUGC	GCCUGUGUCUUGCUUCUCUA	Cleavage	pacid=27023377 locus=Potri.002G077200 ID=Potri.002G077200.1.v3.0 annot-version=v3.0	1
Conserved	ptc-miR164d	Potri.001G093600	3	1	20	1987	2006	UGGAGAAGCAGGGCACGUGC	GCACGUCCUUUGUUUCUUCA	Cleavage	pacid=27041994 locus=Potri.001G093600 ID=Potri.001G093600.1.v3.0 annot-version=v3.0	1
Conserved	ptc-miR164d	Potri.001G027300	3	1	20	121	140	UGGAGAAGCAGGGCACGUGC	UCACGUGGCCUGUUUCUCCU	Cleavage	pacid=27041912 locus=Potri.001G027300 ID=Potri.001G027300.1.v3.0 annot-version=v3.0	1
Conserved	ptc-miR164d	Potri.012G094600	3	1	20	3756	3775	UGGAGAAGCAGGGCACGUGC	CCAUGUGCUCUGCUUUCCCA	Cleavage	pacid=27049569 locus=Potri.012G094600 ID=Potri.012G094600.1.v3.0 annot-version=v3.0	1
Conserved	ptc-miR164d	Potri.001G237200	3	1	20	431	450	UGGAGAAGCAGGGCACGUGC	UUGCAUGCCCUGCUUCUCCC	Cleavage	pacid=27046965 locus=Potri.001G237200 ID=Potri.001G237200.1.v3.0 annot-version=v3.0	1
Conserved	ptc-miR164d	Potri.019G009000	3	1	20	87	106	UGGAGAAGCAGGGCACGUGC	ACAGGUGCCUUGUUUUUUCA	Cleavage	pacid=27025915 locus=Potri.019G009000 ID=Potri.019G009000.1.v3.0 annot-version=v3.0	1
Conserved	ptc-miR164d	Potri.019G008300	3	1	20	188	207	UGGAGAAGCAGGGCACGUGC	ACAGGUGCCUUGUUUUUUCA	Cleavage	pacid=27025831 locus=Potri.019G008300 ID=Potri.019G008300.1.v3.0 annot-version=v3.0	1
Conserved	ptc-miR164d	Potri.019G009100	3	1	20	184	203	UGGAGAAGCAGGGCACGUGC	ACAGGUGCCUUGUUUUUUCA	Cleavage	pacid=27026503 locus=Potri.019G009100 ID=Potri.019G009100.1.v3.0 annot-version=v3.0	1
Conserved	ptc-miR164d	Potri.019G008100	3	1	20	187	206	UGGAGAAGCAGGGCACGUGC	ACAGGUGCCUUGUUUUUUCA	Cleavage	pacid=27026954 locus=Potri.019G008100 ID=Potri.019G008100.1.v3.0 annot-version=v3.0	1
Conserved	ptc-miR164d	Potri.019G005400	3	1	20	187	206	UGGAGAAGCAGGGCACGUGC	ACAGGUGCCUUGUUUUUUCA	Cleavage	pacid=27026798 locus=Potri.019G005400 ID=Potri.019G005400.1.v3.0 annot-version=v3.0	1
Conserved	ptc-miR164d	Potri.019G008500	3	1	20	139	158	UGGAGAAGCAGGGCACGUGC	ACAGGUGCCUUGUUUUUUCA	Cleavage	pacid=27025054 locus=Potri.019G008500 ID=Potri.019G008500.1.v3.0 annot-version=v3.0	1
Conserved	ptc-miR164d	Potri.019G008000	3	1	20	139	158	UGGAGAAGCAGGGCACGUGC	ACAGGUGCCUUGUUUUUUCA	Cleavage	pacid=27026075 locus=Potri.019G008000 ID=Potri.019G008000.1.v3.0 annot-version=v3.0	1
Conserved	ptc-miR164d	Potri.009G131700	3	1	20	187	206	UGGAGAAGCAGGGCACGUGC	ACACGGGUCCUGCUCCUCCA	Cleavage	pacid=26987615 locus=Potri.009G131700 ID=Potri.009G131700.1.v3.0 annot-version=v3.0	1
Conserved	ptc-miR164d	Potri.019G008600	3	1	20	188	207	UGGAGAAGCAGGGCACGUGC	ACAGGUGCCUUGUUUUUUCA	Cleavage	pacid=27026149 locus=Potri.019G008600 ID=Potri.019G008600.1.v3.0 annot-version=v3.0	1
Conserved	ptc-miR164d	Potri.019G009200	3	1	20	184	203	UGGAGAAGCAGGGCACGUGC	ACAGGUGCCUUGUUUUUUCA	Cleavage	pacid=27025645 locus=Potri.019G009200 ID=Potri.019G009200.1.v3.0 annot-version=v3.0	1
Conserved	ptc-miR164d	Potri.005G189500	3	1	20	131	150	UGGAGAAGCAGGGCACGUGC	ACACCUGCCCUGCUUCAUCA	Cleavage	pacid=27030999 locus=Potri.005G189500 ID=Potri.005G189500.1.v3.0 annot-version=v3.0	1
Conserved	ptc-miR166a	Potri.004G049300	3	1	21	353	373	UCGGACCAGGCUUCAUUCCCC	CGGGAGUGAAGUUUGAUCCGA	Cleavage	pacid=26989948 locus=Potri.004G049300 ID=Potri.004G049300.1.v3.0 annot-version=v3.0	1
Conserved	ptc-miR166a	Potri.011G098300	3	1	21	1377	1397	UCGGACCAGGCUUCAUUCCCC	UUGGGAUGAAGCCUGGUCCAG	Cleavage	pacid=27000622 locus=Potri.011G098300 ID=Potri.011G098300.1.v3.0 annot-version=v3.0	1
Conserved	ptc-miR166a	Potri.001G003900	3	1	21	5754	5774	UCGGACCAGGCUUCAUUCCCC	GUGGAAUGGACCUUGGUCUGA	Translation	pacid=27046598 locus=Potri.001G003900 ID=Potri.001G003900.1.v3.0 annot-version=v3.0	1
Conserved	ptc-miR166a	Potri.003G221100	3	1	21	5856	5876	UCGGACCAGGCUUCAUUCCCC	GUGGAAUGGACCUUGGUCUGA	Translation	pacid=26997928 locus=Potri.003G221100 ID=Potri.003G221100.1.v3.0 annot-version=v3.0	1
Conserved	ptc-miR166a	Potri.017G016700	3	1	21	621	641	UCGGACCAGGCUUCAUUCCCC	CCGGAGUGAAGUUUGAUCCGA	Cleavage	pacid=26984041 locus=Potri.017G016700 ID=Potri.017G016700.1.v3.0 annot-version=v3.0	1
Conserved	ptc-miR166a	Potri.001G158200	3	1	21	421	441	UCGGACCAGGCUUCAUUCCCC	CUGGUUUGGAGCUUGGUCCGA	Cleavage	pacid=27041372 locus=Potri.001G158200 ID=Potri.001G158200.1.v3.0 annot-version=v3.0	1
Conserved	ptc-miR166a	Potri.003G076600	3	1	21	627	647	UCGGACCAGGCUUCAUUCCCC	CUGGUCUGGAGCUUGGUCCGA	Cleavage	pacid=26996988 locus=Potri.003G076600 ID=Potri.003G076600.1.v3.0 annot-version=v3.0	1
Conserved	ptc-miR166b	Potri.004G049300	3	1	21	353	373	UCGGACCAGGCUUCAUUCCCC	CGGGAGUGAAGUUUGAUCCGA	Cleavage	pacid=26989948 locus=Potri.004G049300 ID=Potri.004G049300.1.v3.0 annot-version=v3.0	1
Conserved	ptc-miR166b	Potri.011G098300	3	1	21	1377	1397	UCGGACCAGGCUUCAUUCCCC	UUGGGAUGAAGCCUGGUCCAG	Cleavage	pacid=27000622 locus=Potri.011G098300 ID=Potri.011G098300.1.v3.0 annot-version=v3.0	1
Conserved	ptc-miR166b	Potri.001G003900	3	1	21	5754	5774	UCGGACCAGGCUUCAUUCCCC	GUGGAAUGGACCUUGGUCUGA	Translation	pacid=27046598 locus=Potri.001G003900 ID=Potri.001G003900.1.v3.0 annot-version=v3.0	1
Conserved	ptc-miR166b	Potri.003G221100	3	1	21	5856	5876	UCGGACCAGGCUUCAUUCCCC	GUGGAAUGGACCUUGGUCUGA	Translation	pacid=26997928 locus=Potri.003G221100 ID=Potri.003G221100.1.v3.0 annot-version=v3.0	1
Conserved	ptc-miR166b	Potri.017G016700	3	1	21	621	641	UCGGACCAGGCUUCAUUCCCC	CCGGAGUGAAGUUUGAUCCGA	Cleavage	pacid=26984041 locus=Potri.017G016700 ID=Potri.017G016700.1.v3.0 annot-version=v3.0	1
Conserved	ptc-miR166b	Potri.001G158200	3	1	21	421	441	UCGGACCAGGCUUCAUUCCCC	CUGGUUUGGAGCUUGGUCCGA	Cleavage	pacid=27041372 locus=Potri.001G158200 ID=Potri.001G158200.1.v3.0 annot-version=v3.0	1
Conserved	ptc-miR166b	Potri.003G076600	3	1	21	627	647	UCGGACCAGGCUUCAUUCCCC	CUGGUCUGGAGCUUGGUCCGA	Cleavage	pacid=26996988 locus=Potri.003G076600 ID=Potri.003G076600.1.v3.0 annot-version=v3.0	1
Conserved	ptc-miR166c	Potri.004G049300	3	1	21	353	373	UCGGACCAGGCUUCAUUCCCC	CGGGAGUGAAGUUUGAUCCGA	Cleavage	pacid=26989948 locus=Potri.004G049300 ID=Potri.004G049300.1.v3.0 annot-version=v3.0	1
Conserved	ptc-miR166c	Potri.011G098300	3	1	21	1377	1397	UCGGACCAGGCUUCAUUCCCC	UUGGGAUGAAGCCUGGUCCAG	Cleavage	pacid=27000622 locus=Potri.011G098300 ID=Potri.011G098300.1.v3.0 annot-version=v3.0	1
Conserved	ptc-miR166c	Potri.001G003900	3	1	21	5754	5774	UCGGACCAGGCUUCAUUCCCC	GUGGAAUGGACCUUGGUCUGA	Translation	pacid=27046598 locus=Potri.001G003900 ID=Potri.001G003900.1.v3.0 annot-version=v3.0	1
Conserved	ptc-miR166c	Potri.003G221100	3	1	21	5856	5876	UCGGACCAGGCUUCAUUCCCC	GUGGAAUGGACCUUGGUCUGA	Translation	pacid=26997928 locus=Potri.003G221100 ID=Potri.003G221100.1.v3.0 annot-version=v3.0	1
Conserved	ptc-miR166c	Potri.017G016700	3	1	21	621	641	UCGGACCAGGCUUCAUUCCCC	CCGGAGUGAAGUUUGAUCCGA	Cleavage	pacid=26984041 locus=Potri.017G016700 ID=Potri.017G016700.1.v3.0 annot-version=v3.0	1
Conserved	ptc-miR166c	Potri.001G158200	3	1	21	421	441	UCGGACCAGGCUUCAUUCCCC	CUGGUUUGGAGCUUGGUCCGA	Cleavage	pacid=27041372 locus=Potri.001G158200 ID=Potri.001G158200.1.v3.0 annot-version=v3.0	1
Conserved	ptc-miR166c	Potri.003G076600	3	1	21	627	647	UCGGACCAGGCUUCAUUCCCC	CUGGUCUGGAGCUUGGUCCGA	Cleavage	pacid=26996988 locus=Potri.003G076600 ID=Potri.003G076600.1.v3.0 annot-version=v3.0	1
Conserved	ptc-miR166d	Potri.004G049300	3	1	21	353	373	UCGGACCAGGCUUCAUUCCCC	CGGGAGUGAAGUUUGAUCCGA	Cleavage	pacid=26989948 locus=Potri.004G049300 ID=Potri.004G049300.1.v3.0 annot-version=v3.0	1
Conserved	ptc-miR166d	Potri.011G098300	3	1	21	1377	1397	UCGGACCAGGCUUCAUUCCCC	UUGGGAUGAAGCCUGGUCCAG	Cleavage	pacid=27000622 locus=Potri.011G098300 ID=Potri.011G098300.1.v3.0 annot-version=v3.0	1
Conserved	ptc-miR166d	Potri.001G003900	3	1	21	5754	5774	UCGGACCAGGCUUCAUUCCCC	GUGGAAUGGACCUUGGUCUGA	Translation	pacid=27046598 locus=Potri.001G003900 ID=Potri.001G003900.1.v3.0 annot-version=v3.0	1
Conserved	ptc-miR166d	Potri.003G221100	3	1	21	5856	5876	UCGGACCAGGCUUCAUUCCCC	GUGGAAUGGACCUUGGUCUGA	Translation	pacid=26997928 locus=Potri.003G221100 ID=Potri.003G221100.1.v3.0 annot-version=v3.0	1
Conserved	ptc-miR166d	Potri.017G016700	3	1	21	621	641	UCGGACCAGGCUUCAUUCCCC	CCGGAGUGAAGUUUGAUCCGA	Cleavage	pacid=26984041 locus=Potri.017G016700 ID=Potri.017G016700.1.v3.0 annot-version=v3.0	1
Conserved	ptc-miR166d	Potri.001G158200	3	1	21	421	441	UCGGACCAGGCUUCAUUCCCC	CUGGUUUGGAGCUUGGUCCGA	Cleavage	pacid=27041372 locus=Potri.001G158200 ID=Potri.001G158200.1.v3.0 annot-version=v3.0	1
Conserved	ptc-miR166d	Potri.003G076600	3	1	21	627	647	UCGGACCAGGCUUCAUUCCCC	CUGGUCUGGAGCUUGGUCCGA	Cleavage	pacid=26996988 locus=Potri.003G076600 ID=Potri.003G076600.1.v3.0 annot-version=v3.0	1
Conserved	ptc-miR166e	Potri.004G049300	3	1	21	353	373	UCGGACCAGGCUUCAUUCCCC	CGGGAGUGAAGUUUGAUCCGA	Cleavage	pacid=26989948 locus=Potri.004G049300 ID=Potri.004G049300.1.v3.0 annot-version=v3.0	1
Conserved	ptc-miR166e	Potri.011G098300	3	1	21	1377	1397	UCGGACCAGGCUUCAUUCCCC	UUGGGAUGAAGCCUGGUCCAG	Cleavage	pacid=27000622 locus=Potri.011G098300 ID=Potri.011G098300.1.v3.0 annot-version=v3.0	1
Conserved	ptc-miR166e	Potri.001G003900	3	1	21	5754	5774	UCGGACCAGGCUUCAUUCCCC	GUGGAAUGGACCUUGGUCUGA	Translation	pacid=27046598 locus=Potri.001G003900 ID=Potri.001G003900.1.v3.0 annot-version=v3.0	1
Conserved	ptc-miR166e	Potri.003G221100	3	1	21	5856	5876	UCGGACCAGGCUUCAUUCCCC	GUGGAAUGGACCUUGGUCUGA	Translation	pacid=26997928 locus=Potri.003G221100 ID=Potri.003G221100.1.v3.0 annot-version=v3.0	1
Conserved	ptc-miR166e	Potri.017G016700	3	1	21	621	641	UCGGACCAGGCUUCAUUCCCC	CCGGAGUGAAGUUUGAUCCGA	Cleavage	pacid=26984041 locus=Potri.017G016700 ID=Potri.017G016700.1.v3.0 annot-version=v3.0	1
Conserved	ptc-miR166e	Potri.001G158200	3	1	21	421	441	UCGGACCAGGCUUCAUUCCCC	CUGGUUUGGAGCUUGGUCCGA	Cleavage	pacid=27041372 locus=Potri.001G158200 ID=Potri.001G158200.1.v3.0 annot-version=v3.0	1
Conserved	ptc-miR166e	Potri.003G076600	3	1	21	627	647	UCGGACCAGGCUUCAUUCCCC	CUGGUCUGGAGCUUGGUCCGA	Cleavage	pacid=26996988 locus=Potri.003G076600 ID=Potri.003G076600.1.v3.0 annot-version=v3.0	1
Conserved	ptc-miR166f	Potri.004G049300	3	1	21	353	373	UCGGACCAGGCUUCAUUCCCC	CGGGAGUGAAGUUUGAUCCGA	Cleavage	pacid=26989948 locus=Potri.004G049300 ID=Potri.004G049300.1.v3.0 annot-version=v3.0	1
Conserved	ptc-miR166f	Potri.011G098300	3	1	21	1377	1397	UCGGACCAGGCUUCAUUCCCC	UUGGGAUGAAGCCUGGUCCAG	Cleavage	pacid=27000622 locus=Potri.011G098300 ID=Potri.011G098300.1.v3.0 annot-version=v3.0	1
Conserved	ptc-miR166f	Potri.001G003900	3	1	21	5754	5774	UCGGACCAGGCUUCAUUCCCC	GUGGAAUGGACCUUGGUCUGA	Translation	pacid=27046598 locus=Potri.001G003900 ID=Potri.001G003900.1.v3.0 annot-version=v3.0	1
Conserved	ptc-miR166f	Potri.003G221100	3	1	21	5856	5876	UCGGACCAGGCUUCAUUCCCC	GUGGAAUGGACCUUGGUCUGA	Translation	pacid=26997928 locus=Potri.003G221100 ID=Potri.003G221100.1.v3.0 annot-version=v3.0	1
Conserved	ptc-miR166f	Potri.017G016700	3	1	21	621	641	UCGGACCAGGCUUCAUUCCCC	CCGGAGUGAAGUUUGAUCCGA	Cleavage	pacid=26984041 locus=Potri.017G016700 ID=Potri.017G016700.1.v3.0 annot-version=v3.0	1
Conserved	ptc-miR166f	Potri.001G158200	3	1	21	421	441	UCGGACCAGGCUUCAUUCCCC	CUGGUUUGGAGCUUGGUCCGA	Cleavage	pacid=27041372 locus=Potri.001G158200 ID=Potri.001G158200.1.v3.0 annot-version=v3.0	1
Conserved	ptc-miR166f	Potri.003G076600	3	1	21	627	647	UCGGACCAGGCUUCAUUCCCC	CUGGUCUGGAGCUUGGUCCGA	Cleavage	pacid=26996988 locus=Potri.003G076600 ID=Potri.003G076600.1.v3.0 annot-version=v3.0	1
Conserved	ptc-miR166g	Potri.004G049300	3	1	21	353	373	UCGGACCAGGCUUCAUUCCCC	CGGGAGUGAAGUUUGAUCCGA	Cleavage	pacid=26989948 locus=Potri.004G049300 ID=Potri.004G049300.1.v3.0 annot-version=v3.0	1
Conserved	ptc-miR166g	Potri.011G098300	3	1	21	1377	1397	UCGGACCAGGCUUCAUUCCCC	UUGGGAUGAAGCCUGGUCCAG	Cleavage	pacid=27000622 locus=Potri.011G098300 ID=Potri.011G098300.1.v3.0 annot-version=v3.0	1
Conserved	ptc-miR166g	Potri.001G003900	3	1	21	5754	5774	UCGGACCAGGCUUCAUUCCCC	GUGGAAUGGACCUUGGUCUGA	Translation	pacid=27046598 locus=Potri.001G003900 ID=Potri.001G003900.1.v3.0 annot-version=v3.0	1
Conserved	ptc-miR166g	Potri.003G221100	3	1	21	5856	5876	UCGGACCAGGCUUCAUUCCCC	GUGGAAUGGACCUUGGUCUGA	Translation	pacid=26997928 locus=Potri.003G221100 ID=Potri.003G221100.1.v3.0 annot-version=v3.0	1
Conserved	ptc-miR166g	Potri.017G016700	3	1	21	621	641	UCGGACCAGGCUUCAUUCCCC	CCGGAGUGAAGUUUGAUCCGA	Cleavage	pacid=26984041 locus=Potri.017G016700 ID=Potri.017G016700.1.v3.0 annot-version=v3.0	1
Conserved	ptc-miR166g	Potri.001G158200	3	1	21	421	441	UCGGACCAGGCUUCAUUCCCC	CUGGUUUGGAGCUUGGUCCGA	Cleavage	pacid=27041372 locus=Potri.001G158200 ID=Potri.001G158200.1.v3.0 annot-version=v3.0	1
Conserved	ptc-miR166g	Potri.003G076600	3	1	21	627	647	UCGGACCAGGCUUCAUUCCCC	CUGGUCUGGAGCUUGGUCCGA	Cleavage	pacid=26996988 locus=Potri.003G076600 ID=Potri.003G076600.1.v3.0 annot-version=v3.0	1
Conserved	ptc-miR166h	Potri.004G049300	3	1	21	353	373	UCGGACCAGGCUUCAUUCCCC	CGGGAGUGAAGUUUGAUCCGA	Cleavage	pacid=26989948 locus=Potri.004G049300 ID=Potri.004G049300.1.v3.0 annot-version=v3.0	1
Conserved	ptc-miR166h	Potri.011G098300	3	1	21	1377	1397	UCGGACCAGGCUUCAUUCCCC	UUGGGAUGAAGCCUGGUCCAG	Cleavage	pacid=27000622 locus=Potri.011G098300 ID=Potri.011G098300.1.v3.0 annot-version=v3.0	1
Conserved	ptc-miR166h	Potri.001G003900	3	1	21	5754	5774	UCGGACCAGGCUUCAUUCCCC	GUGGAAUGGACCUUGGUCUGA	Translation	pacid=27046598 locus=Potri.001G003900 ID=Potri.001G003900.1.v3.0 annot-version=v3.0	1
Conserved	ptc-miR166h	Potri.003G221100	3	1	21	5856	5876	UCGGACCAGGCUUCAUUCCCC	GUGGAAUGGACCUUGGUCUGA	Translation	pacid=26997928 locus=Potri.003G221100 ID=Potri.003G221100.1.v3.0 annot-version=v3.0	1
Conserved	ptc-miR166h	Potri.017G016700	3	1	21	621	641	UCGGACCAGGCUUCAUUCCCC	CCGGAGUGAAGUUUGAUCCGA	Cleavage	pacid=26984041 locus=Potri.017G016700 ID=Potri.017G016700.1.v3.0 annot-version=v3.0	1
Conserved	ptc-miR166h	Potri.001G158200	3	1	21	421	441	UCGGACCAGGCUUCAUUCCCC	CUGGUUUGGAGCUUGGUCCGA	Cleavage	pacid=27041372 locus=Potri.001G158200 ID=Potri.001G158200.1.v3.0 annot-version=v3.0	1
Conserved	ptc-miR166h	Potri.003G076600	3	1	21	627	647	UCGGACCAGGCUUCAUUCCCC	CUGGUCUGGAGCUUGGUCCGA	Cleavage	pacid=26996988 locus=Potri.003G076600 ID=Potri.003G076600.1.v3.0 annot-version=v3.0	1
Conserved	ptc-miR166i	Potri.004G049300	3	1	21	353	373	UCGGACCAGGCUUCAUUCCCC	CGGGAGUGAAGUUUGAUCCGA	Cleavage	pacid=26989948 locus=Potri.004G049300 ID=Potri.004G049300.1.v3.0 annot-version=v3.0	1
Conserved	ptc-miR166i	Potri.011G098300	3	1	21	1377	1397	UCGGACCAGGCUUCAUUCCCC	UUGGGAUGAAGCCUGGUCCAG	Cleavage	pacid=27000622 locus=Potri.011G098300 ID=Potri.011G098300.1.v3.0 annot-version=v3.0	1
Conserved	ptc-miR166i	Potri.001G003900	3	1	21	5754	5774	UCGGACCAGGCUUCAUUCCCC	GUGGAAUGGACCUUGGUCUGA	Translation	pacid=27046598 locus=Potri.001G003900 ID=Potri.001G003900.1.v3.0 annot-version=v3.0	1
Conserved	ptc-miR166i	Potri.003G221100	3	1	21	5856	5876	UCGGACCAGGCUUCAUUCCCC	GUGGAAUGGACCUUGGUCUGA	Translation	pacid=26997928 locus=Potri.003G221100 ID=Potri.003G221100.1.v3.0 annot-version=v3.0	1
Conserved	ptc-miR166i	Potri.017G016700	3	1	21	621	641	UCGGACCAGGCUUCAUUCCCC	CCGGAGUGAAGUUUGAUCCGA	Cleavage	pacid=26984041 locus=Potri.017G016700 ID=Potri.017G016700.1.v3.0 annot-version=v3.0	1
Conserved	ptc-miR166i	Potri.001G158200	3	1	21	421	441	UCGGACCAGGCUUCAUUCCCC	CUGGUUUGGAGCUUGGUCCGA	Cleavage	pacid=27041372 locus=Potri.001G158200 ID=Potri.001G158200.1.v3.0 annot-version=v3.0	1
Conserved	ptc-miR166i	Potri.003G076600	3	1	21	627	647	UCGGACCAGGCUUCAUUCCCC	CUGGUCUGGAGCUUGGUCCGA	Cleavage	pacid=26996988 locus=Potri.003G076600 ID=Potri.003G076600.1.v3.0 annot-version=v3.0	1
Conserved	ptc-miR166j	Potri.004G049300	3	1	21	353	373	UCGGACCAGGCUUCAUUCCCC	CGGGAGUGAAGUUUGAUCCGA	Cleavage	pacid=26989948 locus=Potri.004G049300 ID=Potri.004G049300.1.v3.0 annot-version=v3.0	1
Conserved	ptc-miR166j	Potri.011G098300	3	1	21	1377	1397	UCGGACCAGGCUUCAUUCCCC	UUGGGAUGAAGCCUGGUCCAG	Cleavage	pacid=27000622 locus=Potri.011G098300 ID=Potri.011G098300.1.v3.0 annot-version=v3.0	1
Conserved	ptc-miR166j	Potri.001G003900	3	1	21	5754	5774	UCGGACCAGGCUUCAUUCCCC	GUGGAAUGGACCUUGGUCUGA	Translation	pacid=27046598 locus=Potri.001G003900 ID=Potri.001G003900.1.v3.0 annot-version=v3.0	1
Conserved	ptc-miR166j	Potri.003G221100	3	1	21	5856	5876	UCGGACCAGGCUUCAUUCCCC	GUGGAAUGGACCUUGGUCUGA	Translation	pacid=26997928 locus=Potri.003G221100 ID=Potri.003G221100.1.v3.0 annot-version=v3.0	1
Conserved	ptc-miR166j	Potri.017G016700	3	1	21	621	641	UCGGACCAGGCUUCAUUCCCC	CCGGAGUGAAGUUUGAUCCGA	Cleavage	pacid=26984041 locus=Potri.017G016700 ID=Potri.017G016700.1.v3.0 annot-version=v3.0	1
Conserved	ptc-miR166j	Potri.001G158200	3	1	21	421	441	UCGGACCAGGCUUCAUUCCCC	CUGGUUUGGAGCUUGGUCCGA	Cleavage	pacid=27041372 locus=Potri.001G158200 ID=Potri.001G158200.1.v3.0 annot-version=v3.0	1
Conserved	ptc-miR166j	Potri.003G076600	3	1	21	627	647	UCGGACCAGGCUUCAUUCCCC	CUGGUCUGGAGCUUGGUCCGA	Cleavage	pacid=26996988 locus=Potri.003G076600 ID=Potri.003G076600.1.v3.0 annot-version=v3.0	1
Conserved	ptc-miR166k	Potri.004G049300	3	1	21	353	373	UCGGACCAGGCUUCAUUCCCC	CGGGAGUGAAGUUUGAUCCGA	Cleavage	pacid=26989948 locus=Potri.004G049300 ID=Potri.004G049300.1.v3.0 annot-version=v3.0	1
Conserved	ptc-miR166k	Potri.011G098300	3	1	21	1377	1397	UCGGACCAGGCUUCAUUCCCC	UUGGGAUGAAGCCUGGUCCAG	Cleavage	pacid=27000622 locus=Potri.011G098300 ID=Potri.011G098300.1.v3.0 annot-version=v3.0	1
Conserved	ptc-miR166k	Potri.001G003900	3	1	21	5754	5774	UCGGACCAGGCUUCAUUCCCC	GUGGAAUGGACCUUGGUCUGA	Translation	pacid=27046598 locus=Potri.001G003900 ID=Potri.001G003900.1.v3.0 annot-version=v3.0	1
Conserved	ptc-miR166k	Potri.003G221100	3	1	21	5856	5876	UCGGACCAGGCUUCAUUCCCC	GUGGAAUGGACCUUGGUCUGA	Translation	pacid=26997928 locus=Potri.003G221100 ID=Potri.003G221100.1.v3.0 annot-version=v3.0	1
Conserved	ptc-miR166k	Potri.017G016700	3	1	21	621	641	UCGGACCAGGCUUCAUUCCCC	CCGGAGUGAAGUUUGAUCCGA	Cleavage	pacid=26984041 locus=Potri.017G016700 ID=Potri.017G016700.1.v3.0 annot-version=v3.0	1
Conserved	ptc-miR166k	Potri.001G158200	3	1	21	421	441	UCGGACCAGGCUUCAUUCCCC	CUGGUUUGGAGCUUGGUCCGA	Cleavage	pacid=27041372 locus=Potri.001G158200 ID=Potri.001G158200.1.v3.0 annot-version=v3.0	1
Conserved	ptc-miR166k	Potri.003G076600	3	1	21	627	647	UCGGACCAGGCUUCAUUCCCC	CUGGUCUGGAGCUUGGUCCGA	Cleavage	pacid=26996988 locus=Potri.003G076600 ID=Potri.003G076600.1.v3.0 annot-version=v3.0	1
Conserved	ptc-miR166l	Potri.004G049300	3	1	21	353	373	UCGGACCAGGCUUCAUUCCCC	CGGGAGUGAAGUUUGAUCCGA	Cleavage	pacid=26989948 locus=Potri.004G049300 ID=Potri.004G049300.1.v3.0 annot-version=v3.0	1
Conserved	ptc-miR166l	Potri.011G098300	3	1	21	1377	1397	UCGGACCAGGCUUCAUUCCCC	UUGGGAUGAAGCCUGGUCCAG	Cleavage	pacid=27000622 locus=Potri.011G098300 ID=Potri.011G098300.1.v3.0 annot-version=v3.0	1
Conserved	ptc-miR166l	Potri.001G003900	3	1	21	5754	5774	UCGGACCAGGCUUCAUUCCCC	GUGGAAUGGACCUUGGUCUGA	Translation	pacid=27046598 locus=Potri.001G003900 ID=Potri.001G003900.1.v3.0 annot-version=v3.0	1
Conserved	ptc-miR166l	Potri.003G221100	3	1	21	5856	5876	UCGGACCAGGCUUCAUUCCCC	GUGGAAUGGACCUUGGUCUGA	Translation	pacid=26997928 locus=Potri.003G221100 ID=Potri.003G221100.1.v3.0 annot-version=v3.0	1
Conserved	ptc-miR166l	Potri.017G016700	3	1	21	621	641	UCGGACCAGGCUUCAUUCCCC	CCGGAGUGAAGUUUGAUCCGA	Cleavage	pacid=26984041 locus=Potri.017G016700 ID=Potri.017G016700.1.v3.0 annot-version=v3.0	1
Conserved	ptc-miR166l	Potri.001G158200	3	1	21	421	441	UCGGACCAGGCUUCAUUCCCC	CUGGUUUGGAGCUUGGUCCGA	Cleavage	pacid=27041372 locus=Potri.001G158200 ID=Potri.001G158200.1.v3.0 annot-version=v3.0	1
Conserved	ptc-miR166l	Potri.003G076600	3	1	21	627	647	UCGGACCAGGCUUCAUUCCCC	CUGGUCUGGAGCUUGGUCCGA	Cleavage	pacid=26996988 locus=Potri.003G076600 ID=Potri.003G076600.1.v3.0 annot-version=v3.0	1
Conserved	ptc-miR166m	Potri.004G049300	3	1	21	353	373	UCGGACCAGGCUUCAUUCCCC	CGGGAGUGAAGUUUGAUCCGA	Cleavage	pacid=26989948 locus=Potri.004G049300 ID=Potri.004G049300.1.v3.0 annot-version=v3.0	1
Conserved	ptc-miR166m	Potri.011G098300	3	1	21	1377	1397	UCGGACCAGGCUUCAUUCCCC	UUGGGAUGAAGCCUGGUCCAG	Cleavage	pacid=27000622 locus=Potri.011G098300 ID=Potri.011G098300.1.v3.0 annot-version=v3.0	1
Conserved	ptc-miR166m	Potri.001G003900	3	1	21	5754	5774	UCGGACCAGGCUUCAUUCCCC	GUGGAAUGGACCUUGGUCUGA	Translation	pacid=27046598 locus=Potri.001G003900 ID=Potri.001G003900.1.v3.0 annot-version=v3.0	1
Conserved	ptc-miR166m	Potri.003G221100	3	1	21	5856	5876	UCGGACCAGGCUUCAUUCCCC	GUGGAAUGGACCUUGGUCUGA	Translation	pacid=26997928 locus=Potri.003G221100 ID=Potri.003G221100.1.v3.0 annot-version=v3.0	1
Conserved	ptc-miR166m	Potri.017G016700	3	1	21	621	641	UCGGACCAGGCUUCAUUCCCC	CCGGAGUGAAGUUUGAUCCGA	Cleavage	pacid=26984041 locus=Potri.017G016700 ID=Potri.017G016700.1.v3.0 annot-version=v3.0	1
Conserved	ptc-miR166m	Potri.001G158200	3	1	21	421	441	UCGGACCAGGCUUCAUUCCCC	CUGGUUUGGAGCUUGGUCCGA	Cleavage	pacid=27041372 locus=Potri.001G158200 ID=Potri.001G158200.1.v3.0 annot-version=v3.0	1
Conserved	ptc-miR166m	Potri.003G076600	3	1	21	627	647	UCGGACCAGGCUUCAUUCCCC	CUGGUCUGGAGCUUGGUCCGA	Cleavage	pacid=26996988 locus=Potri.003G076600 ID=Potri.003G076600.1.v3.0 annot-version=v3.0	1
Conserved	ptc-miR166p	Potri.006G240600	3	1	21	409	429	UCGGACCAGGCUCCAUUCCUU	AGGCAAUGGAGUCUUGUCCGA	Cleavage	pacid=27004226 locus=Potri.006G240600 ID=Potri.006G240600.1.v3.0 annot-version=v3.0	1
Conserved	ptc-miR166p	Potri.T133500	3	1	21	464	484	UCGGACCAGGCUCCAUUCCUU	UUGGAAUGGAACCUGGUUUGG	Translation	pacid=26996151 locus=Potri.T133500 ID=Potri.T133500.1.v3.0 annot-version=v3.0	1
Conserved	ptc-miR166p	Potri.001G070100	3	1	21	1480	1500	UCGGACCAGGCUCCAUUCCUU	UUGGAAUGGAACCUGGUUUGG	Translation	pacid=27042847 locus=Potri.001G070100 ID=Potri.001G070100.1.v3.0 annot-version=v3.0	1
Conserved	ptc-miR166p	Potri.001G117000	3	1	21	1164	1184	UCGGACCAGGCUCCAUUCCUU	GUGGAAUAGAGCCUGGCCUGA	Cleavage	pacid=27045112 locus=Potri.001G117000 ID=Potri.001G117000.1.v3.0 annot-version=v3.0	1
Conserved	ptc-miR166p	Potri.003G115700	3	1	21	1237	1257	UCGGACCAGGCUCCAUUCCUU	GUGGAAUAGAGCCUGGCCUGA	Cleavage	pacid=27000028 locus=Potri.003G115700 ID=Potri.003G115700.1.v3.0 annot-version=v3.0	1
Conserved	ptc-miR166p	Potri.001G372300	3	1	21	1128	1148	UCGGACCAGGCUCCAUUCCUU	UUGGUAUGAAGCCUGGUCCGG	Cleavage	pacid=27048592 locus=Potri.001G372300 ID=Potri.001G372300.1.v3.0 annot-version=v3.0	1
Conserved	ptc-miR166q	Potri.011G098300	3	1	21	1377	1397	UCGGACCAGGCUUCAUUCCUU	UUGGGAUGAAGCCUGGUCCAG	Cleavage	pacid=27000622 locus=Potri.011G098300 ID=Potri.011G098300.1.v3.0 annot-version=v3.0	1
Conserved	ptc-miR166q	Potri.004G049300	3	1	21	353	373	UCGGACCAGGCUUCAUUCCUU	CGGGAGUGAAGUUUGAUCCGA	Cleavage	pacid=26989948 locus=Potri.004G049300 ID=Potri.004G049300.1.v3.0 annot-version=v3.0	1
Conserved	ptc-miR166q	Potri.017G016700	3	1	21	621	641	UCGGACCAGGCUUCAUUCCUU	CCGGAGUGAAGUUUGAUCCGA	Cleavage	pacid=26984041 locus=Potri.017G016700 ID=Potri.017G016700.1.v3.0 annot-version=v3.0	1
Conserved	ptc-miR166q	Potri.001G003900	3	1	21	5754	5774	UCGGACCAGGCUUCAUUCCUU	GUGGAAUGGACCUUGGUCUGA	Translation	pacid=27046598 locus=Potri.001G003900 ID=Potri.001G003900.1.v3.0 annot-version=v3.0	1
Conserved	ptc-miR166q	Potri.003G221100	3	1	21	5856	5876	UCGGACCAGGCUUCAUUCCUU	GUGGAAUGGACCUUGGUCUGA	Translation	pacid=26997928 locus=Potri.003G221100 ID=Potri.003G221100.1.v3.0 annot-version=v3.0	1
Conserved	ptc-miR167a	Potri.008G181100	3	1	20	266	285	UGAAGCUGCCAGCAUGAUCU	AGGUUAUGCUGACAGCUUCG	Cleavage	pacid=27036957 locus=Potri.008G181100 ID=Potri.008G181100.1.v3.0 annot-version=v3.0	1
Conserved	ptc-miR167a	Potri.002G235700	3	1	20	2614	2633	UGAAGCUGCCAGCAUGAUCU	UGGUCGUGUUGGCAGCUUUU	Cleavage	pacid=27020021 locus=Potri.002G235700 ID=Potri.002G235700.1.v3.0 annot-version=v3.0	1
Conserved	ptc-miR167a	Potri.019G057700	3	1	20	364	383	UGAAGCUGCCAGCAUGAUCU	UGAUCAUCUUGGCAGCUUUG	Cleavage	pacid=27026853 locus=Potri.019G057700 ID=Potri.019G057700.1.v3.0 annot-version=v3.0	1
Conserved	ptc-miR167a	Potri.T134700	3	1	20	363	382	UGAAGCUGCCAGCAUGAUCU	UGAUCAUCUUGGCAGCUUUG	Cleavage	pacid=27000502 locus=Potri.T134700 ID=Potri.T134700.1.v3.0 annot-version=v3.0	1
Conserved	ptc-miR167a	Potri.008G075600	3	1	20	580	599	UGAAGCUGCCAGCAUGAUCU	UGAUCAUGCUGGAAGCUGCA	Cleavage	pacid=27036100 locus=Potri.008G075600 ID=Potri.008G075600.1.v3.0 annot-version=v3.0	1
Conserved	ptc-miR167b	Potri.008G181100	3	1	20	266	285	UGAAGCUGCCAGCAUGAUCU	AGGUUAUGCUGACAGCUUCG	Cleavage	pacid=27036957 locus=Potri.008G181100 ID=Potri.008G181100.1.v3.0 annot-version=v3.0	1
Conserved	ptc-miR167b	Potri.002G235700	3	1	20	2614	2633	UGAAGCUGCCAGCAUGAUCU	UGGUCGUGUUGGCAGCUUUU	Cleavage	pacid=27020021 locus=Potri.002G235700 ID=Potri.002G235700.1.v3.0 annot-version=v3.0	1
Conserved	ptc-miR167b	Potri.019G057700	3	1	20	364	383	UGAAGCUGCCAGCAUGAUCU	UGAUCAUCUUGGCAGCUUUG	Cleavage	pacid=27026853 locus=Potri.019G057700 ID=Potri.019G057700.1.v3.0 annot-version=v3.0	1
Conserved	ptc-miR167b	Potri.T134700	3	1	20	363	382	UGAAGCUGCCAGCAUGAUCU	UGAUCAUCUUGGCAGCUUUG	Cleavage	pacid=27000502 locus=Potri.T134700 ID=Potri.T134700.1.v3.0 annot-version=v3.0	1
Conserved	ptc-miR167b	Potri.008G075600	3	1	20	580	599	UGAAGCUGCCAGCAUGAUCU	UGAUCAUGCUGGAAGCUGCA	Cleavage	pacid=27036100 locus=Potri.008G075600 ID=Potri.008G075600.1.v3.0 annot-version=v3.0	1
Conserved	ptc-miR167c	Potri.008G181100	3	1	20	266	285	UGAAGCUGCCAGCAUGAUCU	AGGUUAUGCUGACAGCUUCG	Cleavage	pacid=27036957 locus=Potri.008G181100 ID=Potri.008G181100.1.v3.0 annot-version=v3.0	1
Conserved	ptc-miR167c	Potri.002G235700	3	1	20	2614	2633	UGAAGCUGCCAGCAUGAUCU	UGGUCGUGUUGGCAGCUUUU	Cleavage	pacid=27020021 locus=Potri.002G235700 ID=Potri.002G235700.1.v3.0 annot-version=v3.0	1
Conserved	ptc-miR167c	Potri.019G057700	3	1	20	364	383	UGAAGCUGCCAGCAUGAUCU	UGAUCAUCUUGGCAGCUUUG	Cleavage	pacid=27026853 locus=Potri.019G057700 ID=Potri.019G057700.1.v3.0 annot-version=v3.0	1
Conserved	ptc-miR167c	Potri.T134700	3	1	20	363	382	UGAAGCUGCCAGCAUGAUCU	UGAUCAUCUUGGCAGCUUUG	Cleavage	pacid=27000502 locus=Potri.T134700 ID=Potri.T134700.1.v3.0 annot-version=v3.0	1
Conserved	ptc-miR167c	Potri.008G075600	3	1	20	580	599	UGAAGCUGCCAGCAUGAUCU	UGAUCAUGCUGGAAGCUGCA	Cleavage	pacid=27036100 locus=Potri.008G075600 ID=Potri.008G075600.1.v3.0 annot-version=v3.0	1
Conserved	ptc-miR167d	Potri.008G181100	3	1	20	266	285	UGAAGCUGCCAGCAUGAUCU	AGGUUAUGCUGACAGCUUCG	Cleavage	pacid=27036957 locus=Potri.008G181100 ID=Potri.008G181100.1.v3.0 annot-version=v3.0	1
Conserved	ptc-miR167d	Potri.002G235700	3	1	20	2614	2633	UGAAGCUGCCAGCAUGAUCU	UGGUCGUGUUGGCAGCUUUU	Cleavage	pacid=27020021 locus=Potri.002G235700 ID=Potri.002G235700.1.v3.0 annot-version=v3.0	1
Conserved	ptc-miR167d	Potri.019G057700	3	1	20	364	383	UGAAGCUGCCAGCAUGAUCU	UGAUCAUCUUGGCAGCUUUG	Cleavage	pacid=27026853 locus=Potri.019G057700 ID=Potri.019G057700.1.v3.0 annot-version=v3.0	1
Conserved	ptc-miR167d	Potri.T134700	3	1	20	363	382	UGAAGCUGCCAGCAUGAUCU	UGAUCAUCUUGGCAGCUUUG	Cleavage	pacid=27000502 locus=Potri.T134700 ID=Potri.T134700.1.v3.0 annot-version=v3.0	1
Conserved	ptc-miR167d	Potri.008G075600	3	1	20	580	599	UGAAGCUGCCAGCAUGAUCU	UGAUCAUGCUGGAAGCUGCA	Cleavage	pacid=27036100 locus=Potri.008G075600 ID=Potri.008G075600.1.v3.0 annot-version=v3.0	1
Conserved	ptc-miR167f	Potri.008G181100	3	1	20	266	285	UGAAGCUGCCAGCAUGAUCU	AGGUUAUGCUGACAGCUUCG	Cleavage	pacid=27036957 locus=Potri.008G181100 ID=Potri.008G181100.1.v3.0 annot-version=v3.0	1
Conserved	ptc-miR167f	Potri.002G235700	3	1	20	2614	2633	UGAAGCUGCCAGCAUGAUCU	UGGUCGUGUUGGCAGCUUUU	Cleavage	pacid=27020021 locus=Potri.002G235700 ID=Potri.002G235700.1.v3.0 annot-version=v3.0	1
Conserved	ptc-miR167f	Potri.019G057700	3	1	20	364	383	UGAAGCUGCCAGCAUGAUCU	UGAUCAUCUUGGCAGCUUUG	Cleavage	pacid=27026853 locus=Potri.019G057700 ID=Potri.019G057700.1.v3.0 annot-version=v3.0	1
Conserved	ptc-miR167f	Potri.T134700	3	1	20	363	382	UGAAGCUGCCAGCAUGAUCU	UGAUCAUCUUGGCAGCUUUG	Cleavage	pacid=27000502 locus=Potri.T134700 ID=Potri.T134700.1.v3.0 annot-version=v3.0	1
Conserved	ptc-miR167f	Potri.008G075600	3	1	20	580	599	UGAAGCUGCCAGCAUGAUCU	UGAUCAUGCUGGAAGCUGCA	Cleavage	pacid=27036100 locus=Potri.008G075600 ID=Potri.008G075600.1.v3.0 annot-version=v3.0	1
Conserved	ptc-miR167g	Potri.008G181100	3	1	20	266	285	UGAAGCUGCCAGCAUGAUCU	AGGUUAUGCUGACAGCUUCG	Cleavage	pacid=27036957 locus=Potri.008G181100 ID=Potri.008G181100.1.v3.0 annot-version=v3.0	1
Conserved	ptc-miR167g	Potri.002G235700	3	1	20	2614	2633	UGAAGCUGCCAGCAUGAUCU	UGGUCGUGUUGGCAGCUUUU	Cleavage	pacid=27020021 locus=Potri.002G235700 ID=Potri.002G235700.1.v3.0 annot-version=v3.0	1
Conserved	ptc-miR167g	Potri.019G057700	3	1	20	364	383	UGAAGCUGCCAGCAUGAUCU	UGAUCAUCUUGGCAGCUUUG	Cleavage	pacid=27026853 locus=Potri.019G057700 ID=Potri.019G057700.1.v3.0 annot-version=v3.0	1
Conserved	ptc-miR167g	Potri.T134700	3	1	20	363	382	UGAAGCUGCCAGCAUGAUCU	UGAUCAUCUUGGCAGCUUUG	Cleavage	pacid=27000502 locus=Potri.T134700 ID=Potri.T134700.1.v3.0 annot-version=v3.0	1
Conserved	ptc-miR167g	Potri.008G075600	3	1	20	580	599	UGAAGCUGCCAGCAUGAUCU	UGAUCAUGCUGGAAGCUGCA	Cleavage	pacid=27036100 locus=Potri.008G075600 ID=Potri.008G075600.1.v3.0 annot-version=v3.0	1
Conserved	ptc-miR167h	Potri.004G228400	3	1	22	3055	3076	AAGCUGCCAACAUGAUCUGAGC	GCUCACAUCAUGUUAGUAGCUU	Cleavage	pacid=26992393 locus=Potri.004G228400 ID=Potri.004G228400.1.v3.0 annot-version=v3.0	1
Conserved	ptc-miR167h	Potri.003G147300	3	1	22	1678	1699	AAGCUGCCAACAUGAUCUGAGC	AGUUAGAUUAUGUUGUCAGUUU	Cleavage	pacid=26998865 locus=Potri.003G147300 ID=Potri.003G147300.1.v3.0 annot-version=v3.0	1
Conserved	ptc-miR167h	Potri.002G235700	3	1	22	2610	2631	AAGCUGCCAACAUGAUCUGAGC	AGGGUGGUCGUGUUGGCAGCUU	Cleavage	pacid=27020021 locus=Potri.002G235700 ID=Potri.002G235700.1.v3.0 annot-version=v3.0	1
Conserved	ptc-miR167h	Potri.002G248500	3	1	22	554	575	AAGCUGCCAACAUGAUCUGAGC	UCUCAGCCAAUGUUGGCAGCUU	Cleavage	pacid=27022625 locus=Potri.002G248500 ID=Potri.002G248500.1.v3.0 annot-version=v3.0	1
Conserved	ptc-miR167h	Potri.017G141000	3	1	22	1901	1922	AAGCUGCCAACAUGAUCUGAGC	UACCAGGCCAUGUUGGCGGCUG	Cleavage	pacid=26984064 locus=Potri.017G141000 ID=Potri.017G141000.1.v3.0 annot-version=v3.0	2
Conserved	ptc-miR169aa	Potri.006G115000	3	1	22	2446	2467	CCAGGUCGUUCUUGGCUCAACU	CAUUGAGCCAUGGAUGAUCUGG	Cleavage	pacid=27004032 locus=Potri.006G115000 ID=Potri.006G115000.1.v3.0 annot-version=v3.0	2
Conserved	ptc-miR169i	Potri.017G075400	3	1	21	1571	1591	UAGCCAAGGAUGACUUGCCUG	CAUUCAAGUCAUCCUUGGCUC	Cleavage	pacid=26984139 locus=Potri.017G075400 ID=Potri.017G075400.1.v3.0 annot-version=v3.0	1
Conserved	ptc-miR169i	Potri.005G046500	3	1	21	1341	1361	UAGCCAAGGAUGACUUGCCUG	GAGGCGGUUCAUUCUUGGCUG	Cleavage	pacid=27027546 locus=Potri.005G046500 ID=Potri.005G046500.1.v3.0 annot-version=v3.0	1
Conserved	ptc-miR169j	Potri.017G075400	3	1	21	1571	1591	UAGCCAAGGAUGACUUGCCUG	CAUUCAAGUCAUCCUUGGCUC	Cleavage	pacid=26984139 locus=Potri.017G075400 ID=Potri.017G075400.1.v3.0 annot-version=v3.0	1
Conserved	ptc-miR169j	Potri.005G046500	3	1	21	1341	1361	UAGCCAAGGAUGACUUGCCUG	GAGGCGGUUCAUUCUUGGCUG	Cleavage	pacid=27027546 locus=Potri.005G046500 ID=Potri.005G046500.1.v3.0 annot-version=v3.0	1
Conserved	ptc-miR169k	Potri.017G075400	3	1	21	1571	1591	UAGCCAAGGAUGACUUGCCUG	CAUUCAAGUCAUCCUUGGCUC	Cleavage	pacid=26984139 locus=Potri.017G075400 ID=Potri.017G075400.1.v3.0 annot-version=v3.0	1
Conserved	ptc-miR169k	Potri.005G046500	3	1	21	1341	1361	UAGCCAAGGAUGACUUGCCUG	GAGGCGGUUCAUUCUUGGCUG	Cleavage	pacid=27027546 locus=Potri.005G046500 ID=Potri.005G046500.1.v3.0 annot-version=v3.0	1
Conserved	ptc-miR169l	Potri.017G075400	3	1	21	1571	1591	UAGCCAAGGAUGACUUGCCUG	CAUUCAAGUCAUCCUUGGCUC	Cleavage	pacid=26984139 locus=Potri.017G075400 ID=Potri.017G075400.1.v3.0 annot-version=v3.0	1
Conserved	ptc-miR169l	Potri.005G046500	3	1	21	1341	1361	UAGCCAAGGAUGACUUGCCUG	GAGGCGGUUCAUUCUUGGCUG	Cleavage	pacid=27027546 locus=Potri.005G046500 ID=Potri.005G046500.1.v3.0 annot-version=v3.0	1
Conserved	ptc-miR169m	Potri.017G075400	3	1	21	1571	1591	UAGCCAAGGAUGACUUGCCUG	CAUUCAAGUCAUCCUUGGCUC	Cleavage	pacid=26984139 locus=Potri.017G075400 ID=Potri.017G075400.1.v3.0 annot-version=v3.0	1
Conserved	ptc-miR169m	Potri.005G046500	3	1	21	1341	1361	UAGCCAAGGAUGACUUGCCUG	GAGGCGGUUCAUUCUUGGCUG	Cleavage	pacid=27027546 locus=Potri.005G046500 ID=Potri.005G046500.1.v3.0 annot-version=v3.0	1
Conserved	ptc-miR171c	Potri.017G130200	3	1	21	903	923	CGAUGUUGGUGAGGUUCAAUC	UUCUGAACUUCACUAACAUCC	Cleavage	pacid=26985009 locus=Potri.017G130200 ID=Potri.017G130200.1.v3.0 annot-version=v3.0	1
Conserved	ptc-miR171c	Potri.010G168300	3	1	21	31	51	CGAUGUUGGUGAGGUUCAAUC	ACUUGAGCCUUGCCAAUAUCU	Cleavage	pacid=26980929 locus=Potri.010G168300 ID=Potri.010G168300.1.v3.0 annot-version=v3.0	1
Conserved	ptc-miR171c	Potri.007G067900	3	1	21	1022	1042	CGAUGUUGGUGAGGUUCAAUC	AUUUGAGCUUCAACAAUAUCG	Cleavage	pacid=27015312 locus=Potri.007G067900 ID=Potri.007G067900.1.v3.0 annot-version=v3.0	1
Conserved	ptc-miR171c	Potri.003G145900	3	1	21	1272	1292	CGAUGUUGGUGAGGUUCAAUC	UGUUGGCUUUCACCAAUAUCG	Cleavage	pacid=26996420 locus=Potri.003G145900 ID=Potri.003G145900.1.v3.0 annot-version=v3.0	1
Conserved	ptc-miR171c	Potri.003G091800	3	1	21	1487	1507	CGAUGUUGGUGAGGUUCAAUC	UGUUUACCCUCACCAACAUCU	Cleavage	pacid=26996197 locus=Potri.003G091800 ID=Potri.003G091800.1.v3.0 annot-version=v3.0	1
Conserved	ptc-miR171d	Potri.017G130200	3	1	21	903	923	CGAUGUUGGUGAGGUUCAAUC	UUCUGAACUUCACUAACAUCC	Cleavage	pacid=26985009 locus=Potri.017G130200 ID=Potri.017G130200.1.v3.0 annot-version=v3.0	1
Conserved	ptc-miR171d	Potri.010G168300	3	1	21	31	51	CGAUGUUGGUGAGGUUCAAUC	ACUUGAGCCUUGCCAAUAUCU	Cleavage	pacid=26980929 locus=Potri.010G168300 ID=Potri.010G168300.1.v3.0 annot-version=v3.0	1
Conserved	ptc-miR171d	Potri.007G067900	3	1	21	1022	1042	CGAUGUUGGUGAGGUUCAAUC	AUUUGAGCUUCAACAAUAUCG	Cleavage	pacid=27015312 locus=Potri.007G067900 ID=Potri.007G067900.1.v3.0 annot-version=v3.0	1
Conserved	ptc-miR171d	Potri.003G145900	3	1	21	1272	1292	CGAUGUUGGUGAGGUUCAAUC	UGUUGGCUUUCACCAAUAUCG	Cleavage	pacid=26996420 locus=Potri.003G145900 ID=Potri.003G145900.1.v3.0 annot-version=v3.0	1
Conserved	ptc-miR171d	Potri.003G091800	3	1	21	1487	1507	CGAUGUUGGUGAGGUUCAAUC	UGUUUACCCUCACCAACAUCU	Cleavage	pacid=26996197 locus=Potri.003G091800 ID=Potri.003G091800.1.v3.0 annot-version=v3.0	1
Conserved	ptc-miR171i	Potri.003G098100	3	1	21	1677	1697	UAUUGGCCUGGUUCACUCAGA	AUUGAGUGAGCUAGGUCUAUA	Cleavage	pacid=26999773 locus=Potri.003G098100 ID=Potri.003G098100.1.v3.0 annot-version=v3.0	1
Conserved	ptc-miR171l	Potri.001G092000	3	1	22	801	822	UGUGAUAUUGGUCCGGCUCAUC	UCUGGCCUGGACCAAUGUUACA	Cleavage	pacid=27042278 locus=Potri.001G092000 ID=Potri.001G092000.1.v3.0 annot-version=v3.0	1
Conserved	ptc-miR171l	Potri.001G390400	3	1	22	148	169	UGUGAUAUUGGUCCGGCUCAUC	CAGGAGGUGGACCAAUCUCACA	Cleavage	pacid=27046533 locus=Potri.001G390400 ID=Potri.001G390400.1.v3.0 annot-version=v3.0	1
Conserved	ptc-miR171l	Potri.005G166300	3	1	22	398	419	UGUGAUAUUGGUCCGGCUCAUC	UGCGAGCAGCACCAAUAUCAUA	Cleavage	pacid=27027755 locus=Potri.005G166300 ID=Potri.005G166300.1.v3.0 annot-version=v3.0	1
Conserved	ptc-miR172a	Potri.005G224000	3	1	21	2053	2073	AGAAUCUUGAUGAUGCUGCAU	GUGUAGAAUCAGCAAGAUUCU	Translation	pacid=27031080 locus=Potri.005G224000 ID=Potri.005G224000.1.v3.0 annot-version=v3.0	1
Conserved	ptc-miR172a	Potri.018G019900	3	1	21	1168	1188	AGAAUCUUGAUGAUGCUGCAU	AAGUAUCAUCACCAAGAUUCU	Translation	pacid=27011408 locus=Potri.018G019900 ID=Potri.018G019900.1.v3.0 annot-version=v3.0	1
Conserved	ptc-miR172a	Potri.005G112500	3	1	21	532	552	AGAAUCUUGAUGAUGCUGCAU	UGGAAGUGUCAUCAAGGUUUU	Cleavage	pacid=27030687 locus=Potri.005G112500 ID=Potri.005G112500.1.v3.0 annot-version=v3.0	1
Conserved	ptc-miR172a	Potri.010G217700	3	1	21	371	391	AGAAUCUUGAUGAUGCUGCAU	CAGCAACAUCAUCAAGUUUUU	Cleavage	pacid=26982572 locus=Potri.010G217700 ID=Potri.010G217700.1.v3.0 annot-version=v3.0	1
Conserved	ptc-miR172a	Potri.008G043900	3	1	21	571	591	AGAAUCUUGAUGAUGCUGCAU	UAGCAACAUCAUCAAGUUUUU	Cleavage	pacid=27036498 locus=Potri.008G043900 ID=Potri.008G043900.1.v3.0 annot-version=v3.0	1
Conserved	ptc-miR172a	Potri.013G016800	3	1	21	385	405	AGAAUCUUGAUGAUGCUGCAU	UGGCAACAUUGUCGAGAUUUU	Cleavage	pacid=26995609 locus=Potri.013G016800 ID=Potri.013G016800.1.v3.0 annot-version=v3.0	1
Conserved	ptc-miR172a	Potri.005G025100	3	1	21	393	413	AGAAUCUUGAUGAUGCUGCAU	UGGCAACAUUGUCGAGAUUUU	Cleavage	pacid=27031369 locus=Potri.005G025100 ID=Potri.005G025100.1.v3.0 annot-version=v3.0	1
Conserved	ptc-miR172c	Potri.005G224000	3	1	21	2053	2073	AGAAUCUUGAUGAUGCUGCAU	GUGUAGAAUCAGCAAGAUUCU	Translation	pacid=27031080 locus=Potri.005G224000 ID=Potri.005G224000.1.v3.0 annot-version=v3.0	1
Conserved	ptc-miR172c	Potri.018G019900	3	1	21	1168	1188	AGAAUCUUGAUGAUGCUGCAU	AAGUAUCAUCACCAAGAUUCU	Translation	pacid=27011408 locus=Potri.018G019900 ID=Potri.018G019900.1.v3.0 annot-version=v3.0	1
Conserved	ptc-miR172c	Potri.005G112500	3	1	21	532	552	AGAAUCUUGAUGAUGCUGCAU	UGGAAGUGUCAUCAAGGUUUU	Cleavage	pacid=27030687 locus=Potri.005G112500 ID=Potri.005G112500.1.v3.0 annot-version=v3.0	1
Conserved	ptc-miR172c	Potri.010G217700	3	1	21	371	391	AGAAUCUUGAUGAUGCUGCAU	CAGCAACAUCAUCAAGUUUUU	Cleavage	pacid=26982572 locus=Potri.010G217700 ID=Potri.010G217700.1.v3.0 annot-version=v3.0	1
Conserved	ptc-miR172c	Potri.008G043900	3	1	21	571	591	AGAAUCUUGAUGAUGCUGCAU	UAGCAACAUCAUCAAGUUUUU	Cleavage	pacid=27036498 locus=Potri.008G043900 ID=Potri.008G043900.1.v3.0 annot-version=v3.0	1
Conserved	ptc-miR172c	Potri.013G016800	3	1	21	385	405	AGAAUCUUGAUGAUGCUGCAU	UGGCAACAUUGUCGAGAUUUU	Cleavage	pacid=26995609 locus=Potri.013G016800 ID=Potri.013G016800.1.v3.0 annot-version=v3.0	1
Conserved	ptc-miR172c	Potri.005G025100	3	1	21	393	413	AGAAUCUUGAUGAUGCUGCAU	UGGCAACAUUGUCGAGAUUUU	Cleavage	pacid=27031369 locus=Potri.005G025100 ID=Potri.005G025100.1.v3.0 annot-version=v3.0	1
Conserved	ptc-miR172f	Potri.005G224000	3	1	21	2053	2073	AGAAUCUUGAUGAUGCUGCAU	GUGUAGAAUCAGCAAGAUUCU	Translation	pacid=27031080 locus=Potri.005G224000 ID=Potri.005G224000.1.v3.0 annot-version=v3.0	1
Conserved	ptc-miR172f	Potri.018G019900	3	1	21	1168	1188	AGAAUCUUGAUGAUGCUGCAU	AAGUAUCAUCACCAAGAUUCU	Translation	pacid=27011408 locus=Potri.018G019900 ID=Potri.018G019900.1.v3.0 annot-version=v3.0	1
Conserved	ptc-miR172f	Potri.005G112500	3	1	21	532	552	AGAAUCUUGAUGAUGCUGCAU	UGGAAGUGUCAUCAAGGUUUU	Cleavage	pacid=27030687 locus=Potri.005G112500 ID=Potri.005G112500.1.v3.0 annot-version=v3.0	1
Conserved	ptc-miR172f	Potri.010G217700	3	1	21	371	391	AGAAUCUUGAUGAUGCUGCAU	CAGCAACAUCAUCAAGUUUUU	Cleavage	pacid=26982572 locus=Potri.010G217700 ID=Potri.010G217700.1.v3.0 annot-version=v3.0	1
Conserved	ptc-miR172f	Potri.008G043900	3	1	21	571	591	AGAAUCUUGAUGAUGCUGCAU	UAGCAACAUCAUCAAGUUUUU	Cleavage	pacid=27036498 locus=Potri.008G043900 ID=Potri.008G043900.1.v3.0 annot-version=v3.0	1
Conserved	ptc-miR172f	Potri.013G016800	3	1	21	385	405	AGAAUCUUGAUGAUGCUGCAU	UGGCAACAUUGUCGAGAUUUU	Cleavage	pacid=26995609 locus=Potri.013G016800 ID=Potri.013G016800.1.v3.0 annot-version=v3.0	1
Conserved	ptc-miR172f	Potri.005G025100	3	1	21	393	413	AGAAUCUUGAUGAUGCUGCAU	UGGCAACAUUGUCGAGAUUUU	Cleavage	pacid=27031369 locus=Potri.005G025100 ID=Potri.005G025100.1.v3.0 annot-version=v3.0	1
Conserved	ptc-miR319a	Potri.005G224800	3	1	20	536	555	UUGGACUGAAGGGAGCUCCC	AGGAGUUCCGUUCAGUCCAC	Translation	pacid=27028893 locus=Potri.005G224800 ID=Potri.005G224800.1.v3.0 annot-version=v3.0	1
Conserved	ptc-miR319a	Potri.017G023300	3	1	20	120	139	UUGGACUGAAGGGAGCUCCC	UAGAGCUCCCUUCAGUCAAG	Cleavage	pacid=26984279 locus=Potri.017G023300 ID=Potri.017G023300.1.v3.0 annot-version=v3.0	1
Conserved	ptc-miR319a	Potri.T098500	3	1	20	592	611	UUGGACUGAAGGGAGCUCCC	AGAAGCUCUCUUUAGUCCAU	Cleavage	pacid=26983153 locus=Potri.T098500 ID=Potri.T098500.1.v3.0 annot-version=v3.0	1
Conserved	ptc-miR319a	Potri.007G137700	3	1	20	627	646	UUGGACUGAAGGGAGCUCCC	AGAAGCUCUCUUUAGUCCAU	Cleavage	pacid=27016107 locus=Potri.007G137700 ID=Potri.007G137700.1.v3.0 annot-version=v3.0	1
Conserved	ptc-miR319a	Potri.019G091300	3	1	20	2186	2204	UUGGACUGAAGGGAGCUCCC	GGGGGC-CCCUUCAGUCCAG	Cleavage	pacid=27024928 locus=Potri.019G091300 ID=Potri.019G091300.1.v3.0 annot-version=v3.0	1
Conserved	ptc-miR319a	Potri.013G119400	3	1	20	1733	1752	UUGGACUGAAGGGAGCUCCC	AGGGGAACCCUUCAGUCCAG	Cleavage	pacid=26995625 locus=Potri.013G119400 ID=Potri.013G119400.1.v3.0 annot-version=v3.0	1
Conserved	ptc-miR319a	Potri.011G096600	3	1	20	1552	1571	UUGGACUGAAGGGAGCUCCC	AGGGGAACCCUUCAGUCCAG	Cleavage	pacid=27002297 locus=Potri.011G096600 ID=Potri.011G096600.1.v3.0 annot-version=v3.0	1
Conserved	ptc-miR319a	Potri.001G375800	3	1	20	2291	2310	UUGGACUGAAGGGAGCUCCC	AGGGGACCCCUUCAGUCCAG	Cleavage	pacid=27043079 locus=Potri.001G375800 ID=Potri.001G375800.1.v3.0 annot-version=v3.0	1
Conserved	ptc-miR319b	Potri.005G224800	3	1	20	536	555	UUGGACUGAAGGGAGCUCCC	AGGAGUUCCGUUCAGUCCAC	Translation	pacid=27028893 locus=Potri.005G224800 ID=Potri.005G224800.1.v3.0 annot-version=v3.0	1
Conserved	ptc-miR319b	Potri.017G023300	3	1	20	120	139	UUGGACUGAAGGGAGCUCCC	UAGAGCUCCCUUCAGUCAAG	Cleavage	pacid=26984279 locus=Potri.017G023300 ID=Potri.017G023300.1.v3.0 annot-version=v3.0	1
Conserved	ptc-miR319b	Potri.T098500	3	1	20	592	611	UUGGACUGAAGGGAGCUCCC	AGAAGCUCUCUUUAGUCCAU	Cleavage	pacid=26983153 locus=Potri.T098500 ID=Potri.T098500.1.v3.0 annot-version=v3.0	1
Conserved	ptc-miR319b	Potri.007G137700	3	1	20	627	646	UUGGACUGAAGGGAGCUCCC	AGAAGCUCUCUUUAGUCCAU	Cleavage	pacid=27016107 locus=Potri.007G137700 ID=Potri.007G137700.1.v3.0 annot-version=v3.0	1
Conserved	ptc-miR319b	Potri.019G091300	3	1	20	2186	2204	UUGGACUGAAGGGAGCUCCC	GGGGGC-CCCUUCAGUCCAG	Cleavage	pacid=27024928 locus=Potri.019G091300 ID=Potri.019G091300.1.v3.0 annot-version=v3.0	1
Conserved	ptc-miR319b	Potri.013G119400	3	1	20	1733	1752	UUGGACUGAAGGGAGCUCCC	AGGGGAACCCUUCAGUCCAG	Cleavage	pacid=26995625 locus=Potri.013G119400 ID=Potri.013G119400.1.v3.0 annot-version=v3.0	1
Conserved	ptc-miR319b	Potri.011G096600	3	1	20	1552	1571	UUGGACUGAAGGGAGCUCCC	AGGGGAACCCUUCAGUCCAG	Cleavage	pacid=27002297 locus=Potri.011G096600 ID=Potri.011G096600.1.v3.0 annot-version=v3.0	1
Conserved	ptc-miR319b	Potri.001G375800	3	1	20	2291	2310	UUGGACUGAAGGGAGCUCCC	AGGGGACCCCUUCAGUCCAG	Cleavage	pacid=27043079 locus=Potri.001G375800 ID=Potri.001G375800.1.v3.0 annot-version=v3.0	1
Conserved	ptc-miR319e	Potri.005G224800	3	1	20	536	555	UUGGACUGAAGGGAGCUCCU	AGGAGUUCCGUUCAGUCCAC	Translation	pacid=27028893 locus=Potri.005G224800 ID=Potri.005G224800.1.v3.0 annot-version=v3.0	1
Conserved	ptc-miR319e	Potri.T098500	3	1	20	592	611	UUGGACUGAAGGGAGCUCCU	AGAAGCUCUCUUUAGUCCAU	Cleavage	pacid=26983153 locus=Potri.T098500 ID=Potri.T098500.1.v3.0 annot-version=v3.0	1
Conserved	ptc-miR319e	Potri.007G137700	3	1	20	627	646	UUGGACUGAAGGGAGCUCCU	AGAAGCUCUCUUUAGUCCAU	Cleavage	pacid=27016107 locus=Potri.007G137700 ID=Potri.007G137700.1.v3.0 annot-version=v3.0	1
Conserved	ptc-miR319e	Potri.017G023300	3	1	20	120	139	UUGGACUGAAGGGAGCUCCU	UAGAGCUCCCUUCAGUCAAG	Cleavage	pacid=26984279 locus=Potri.017G023300 ID=Potri.017G023300.1.v3.0 annot-version=v3.0	1
Conserved	ptc-miR319e	Potri.013G119400	3	1	20	1733	1752	UUGGACUGAAGGGAGCUCCU	AGGGGAACCCUUCAGUCCAG	Cleavage	pacid=26995625 locus=Potri.013G119400 ID=Potri.013G119400.1.v3.0 annot-version=v3.0	1
Conserved	ptc-miR319e	Potri.011G096600	3	1	20	1552	1571	UUGGACUGAAGGGAGCUCCU	AGGGGAACCCUUCAGUCCAG	Cleavage	pacid=27002297 locus=Potri.011G096600 ID=Potri.011G096600.1.v3.0 annot-version=v3.0	1
Conserved	ptc-miR319e	Potri.019G091300	3	1	20	2185	2204	UUGGACUGAAGGGAGCUCCU	AGGGGGCCCCUUCAGUCCAG	Cleavage	pacid=27024928 locus=Potri.019G091300 ID=Potri.019G091300.1.v3.0 annot-version=v3.0	1
Conserved	ptc-miR319e	Potri.001G375800	3	1	20	2291	2310	UUGGACUGAAGGGAGCUCCU	AGGGGACCCCUUCAGUCCAG	Cleavage	pacid=27043079 locus=Potri.001G375800 ID=Potri.001G375800.1.v3.0 annot-version=v3.0	1
Conserved	ptc-miR319f	Potri.005G224800	3	1	22	534	555	UUGGACUGAAGGGAGCUCCUUC	GGAGGAGUUCCGUUCAGUCCAC	Translation	pacid=27028893 locus=Potri.005G224800 ID=Potri.005G224800.1.v3.0 annot-version=v3.0	1
Conserved	ptc-miR319f	Potri.T098500	3	1	22	590	611	UUGGACUGAAGGGAGCUCCUUC	AGAGAAGCUCUCUUUAGUCCAU	Cleavage	pacid=26983153 locus=Potri.T098500 ID=Potri.T098500.1.v3.0 annot-version=v3.0	1
Conserved	ptc-miR319f	Potri.007G137700	3	1	22	625	646	UUGGACUGAAGGGAGCUCCUUC	AGAGAAGCUCUCUUUAGUCCAU	Cleavage	pacid=27016107 locus=Potri.007G137700 ID=Potri.007G137700.1.v3.0 annot-version=v3.0	1
Conserved	ptc-miR319f	Potri.019G091300	3	1	22	2184	2204	UUGGACUGAAGGGAGCUCCUUC	GAGGGGGC-CCCUUCAGUCCAG	Cleavage	pacid=27024928 locus=Potri.019G091300 ID=Potri.019G091300.1.v3.0 annot-version=v3.0	1
Conserved	ptc-miR319f	Potri.017G023300	3	1	22	118	139	UUGGACUGAAGGGAGCUCCUUC	AAUAGAGCUCCCUUCAGUCAAG	Cleavage	pacid=26984279 locus=Potri.017G023300 ID=Potri.017G023300.1.v3.0 annot-version=v3.0	1
Conserved	ptc-miR319f	Potri.013G119400	3	1	22	1731	1752	UUGGACUGAAGGGAGCUCCUUC	AGAGGGGAACCCUUCAGUCCAG	Cleavage	pacid=26995625 locus=Potri.013G119400 ID=Potri.013G119400.1.v3.0 annot-version=v3.0	1
Conserved	ptc-miR319f	Potri.011G096600	3	1	22	1550	1571	UUGGACUGAAGGGAGCUCCUUC	AGAGGGGAACCCUUCAGUCCAG	Cleavage	pacid=27002297 locus=Potri.011G096600 ID=Potri.011G096600.1.v3.0 annot-version=v3.0	1
Conserved	ptc-miR319f	Potri.001G375800	3	1	22	2289	2310	UUGGACUGAAGGGAGCUCCUUC	AGAGGGGACCCCUUCAGUCCAG	Cleavage	pacid=27043079 locus=Potri.001G375800 ID=Potri.001G375800.1.v3.0 annot-version=v3.0	1
Conserved	ptc-miR319g	Potri.005G224800	3	1	22	534	555	UUGGACUGAAGGGAGCUCCUUC	GGAGGAGUUCCGUUCAGUCCAC	Translation	pacid=27028893 locus=Potri.005G224800 ID=Potri.005G224800.1.v3.0 annot-version=v3.0	1
Conserved	ptc-miR319g	Potri.T098500	3	1	22	590	611	UUGGACUGAAGGGAGCUCCUUC	AGAGAAGCUCUCUUUAGUCCAU	Cleavage	pacid=26983153 locus=Potri.T098500 ID=Potri.T098500.1.v3.0 annot-version=v3.0	1
Conserved	ptc-miR319g	Potri.007G137700	3	1	22	625	646	UUGGACUGAAGGGAGCUCCUUC	AGAGAAGCUCUCUUUAGUCCAU	Cleavage	pacid=27016107 locus=Potri.007G137700 ID=Potri.007G137700.1.v3.0 annot-version=v3.0	1
Conserved	ptc-miR319g	Potri.019G091300	3	1	22	2184	2204	UUGGACUGAAGGGAGCUCCUUC	GAGGGGGC-CCCUUCAGUCCAG	Cleavage	pacid=27024928 locus=Potri.019G091300 ID=Potri.019G091300.1.v3.0 annot-version=v3.0	1
Conserved	ptc-miR319g	Potri.017G023300	3	1	22	118	139	UUGGACUGAAGGGAGCUCCUUC	AAUAGAGCUCCCUUCAGUCAAG	Cleavage	pacid=26984279 locus=Potri.017G023300 ID=Potri.017G023300.1.v3.0 annot-version=v3.0	1
Conserved	ptc-miR319g	Potri.013G119400	3	1	22	1731	1752	UUGGACUGAAGGGAGCUCCUUC	AGAGGGGAACCCUUCAGUCCAG	Cleavage	pacid=26995625 locus=Potri.013G119400 ID=Potri.013G119400.1.v3.0 annot-version=v3.0	1
Conserved	ptc-miR319g	Potri.011G096600	3	1	22	1550	1571	UUGGACUGAAGGGAGCUCCUUC	AGAGGGGAACCCUUCAGUCCAG	Cleavage	pacid=27002297 locus=Potri.011G096600 ID=Potri.011G096600.1.v3.0 annot-version=v3.0	1
Conserved	ptc-miR319g	Potri.001G375800	3	1	22	2289	2310	UUGGACUGAAGGGAGCUCCUUC	AGAGGGGACCCCUUCAGUCCAG	Cleavage	pacid=27043079 locus=Potri.001G375800 ID=Potri.001G375800.1.v3.0 annot-version=v3.0	1
Conserved	ptc-miR319h	Potri.005G224800	3	1	20	536	555	UUGGACUGAAGGGAGCUCCU	AGGAGUUCCGUUCAGUCCAC	Translation	pacid=27028893 locus=Potri.005G224800 ID=Potri.005G224800.1.v3.0 annot-version=v3.0	1
Conserved	ptc-miR319h	Potri.T098500	3	1	20	592	611	UUGGACUGAAGGGAGCUCCU	AGAAGCUCUCUUUAGUCCAU	Cleavage	pacid=26983153 locus=Potri.T098500 ID=Potri.T098500.1.v3.0 annot-version=v3.0	1
Conserved	ptc-miR319h	Potri.007G137700	3	1	20	627	646	UUGGACUGAAGGGAGCUCCU	AGAAGCUCUCUUUAGUCCAU	Cleavage	pacid=27016107 locus=Potri.007G137700 ID=Potri.007G137700.1.v3.0 annot-version=v3.0	1
Conserved	ptc-miR319h	Potri.017G023300	3	1	20	120	139	UUGGACUGAAGGGAGCUCCU	UAGAGCUCCCUUCAGUCAAG	Cleavage	pacid=26984279 locus=Potri.017G023300 ID=Potri.017G023300.1.v3.0 annot-version=v3.0	1
Conserved	ptc-miR319h	Potri.013G119400	3	1	20	1733	1752	UUGGACUGAAGGGAGCUCCU	AGGGGAACCCUUCAGUCCAG	Cleavage	pacid=26995625 locus=Potri.013G119400 ID=Potri.013G119400.1.v3.0 annot-version=v3.0	1
Conserved	ptc-miR319h	Potri.011G096600	3	1	20	1552	1571	UUGGACUGAAGGGAGCUCCU	AGGGGAACCCUUCAGUCCAG	Cleavage	pacid=27002297 locus=Potri.011G096600 ID=Potri.011G096600.1.v3.0 annot-version=v3.0	1
Conserved	ptc-miR319h	Potri.019G091300	3	1	20	2185	2204	UUGGACUGAAGGGAGCUCCU	AGGGGGCCCCUUCAGUCCAG	Cleavage	pacid=27024928 locus=Potri.019G091300 ID=Potri.019G091300.1.v3.0 annot-version=v3.0	1
Conserved	ptc-miR319h	Potri.001G375800	3	1	20	2291	2310	UUGGACUGAAGGGAGCUCCU	AGGGGACCCCUUCAGUCCAG	Cleavage	pacid=27043079 locus=Potri.001G375800 ID=Potri.001G375800.1.v3.0 annot-version=v3.0	1
Conserved	ptc-miR319i	Potri.001G036000	3	1	20	1283	1302	UUUGGGCUGAAGGGAGCUCC	GGAGCUCCCUUCACUCCAAU	Cleavage	pacid=27045653 locus=Potri.001G036000 ID=Potri.001G036000.1.v3.0 annot-version=v3.0	1
Conserved	ptc-miR319i	Potri.014G093600	3	1	20	294	313	UUUGGGCUGAAGGGAGCUCC	GGAGCUUUCUUUGGUUCAAA	Cleavage	pacid=27032076 locus=Potri.014G093600 ID=Potri.014G093600.1.v3.0 annot-version=v3.0	1
Conserved	ptc-miR319i	Potri.002G140900	3	1	20	119	138	UUUGGGCUGAAGGGAGCUCC	GGAGCUCUAUUCGGUCCAAA	Cleavage	pacid=27020989 locus=Potri.002G140900 ID=Potri.002G140900.1.v3.0 annot-version=v3.0	1
Conserved	ptc-miR319i	Potri.007G113800	3	1	20	610	629	UUUGGGCUGAAGGGAGCUCC	GUGGCUCCUUUCAGUUCAAA	Cleavage	pacid=27014440 locus=Potri.007G113800 ID=Potri.007G113800.1.v3.0 annot-version=v3.0	1
Conserved	ptc-miR319i	Potri.001G224500	3	1	20	1365	1384	UUUGGGCUGAAGGGAGCUCC	AGAGCUCCCUUCACUCCAAU	Cleavage	pacid=27044820 locus=Potri.001G224500 ID=Potri.001G224500.1.v3.0 annot-version=v3.0	1
Conserved	ptc-miR319i	Potri.003G189700	3	1	20	1259	1278	UUUGGGCUGAAGGGAGCUCC	UGAGCUCCCUUCACUCCAAU	Cleavage	pacid=26998406 locus=Potri.003G189700 ID=Potri.003G189700.1.v3.0 annot-version=v3.0	1
Conserved	ptc-miR319i	Potri.009G018700	3	1	20	1577	1596	UUUGGGCUGAAGGGAGCUCC	AGAGCUCCCUUCACUCCAAU	Cleavage	pacid=26986103 locus=Potri.009G018700 ID=Potri.009G018700.1.v3.0 annot-version=v3.0	1
Conserved	ptc-miR319i	Potri.001G192500	3	1	20	1123	1142	UUUGGGCUGAAGGGAGCUCC	AGAGCUCCCUUCGACUCGAA	Cleavage	pacid=27045806 locus=Potri.001G192500 ID=Potri.001G192500.1.v3.0 annot-version=v3.0	2
Conserved	ptc-miR319i	Potri.007G132700	3	1	20	91	110	UUUGGGCUGAAGGGAGCUCC	AGAGUUCCCUUCAGUCAAGA	Cleavage	pacid=27014363 locus=Potri.007G132700 ID=Potri.007G132700.1.v3.0 annot-version=v3.0	1
Conserved	ptc-miR319i	Potri.010G218700	3	1	20	66	85	UUUGGGCUGAAGGGAGCUCC	GCAUCUCUCUUCAGCUCAAA	Cleavage	pacid=26978495 locus=Potri.010G218700 ID=Potri.010G218700.1.v3.0 annot-version=v3.0	1
Conserved	ptc-miR319i	Potri.017G019900	3	1	20	248	267	UUUGGGCUGAAGGGAGCUCC	AUAACUCUCUUCAGUCCAAA	Cleavage	pacid=26983526 locus=Potri.017G019900 ID=Potri.017G019900.1.v3.0 annot-version=v3.0	1
Conserved	ptc-miR319i	Potri.017G025900	3	1	20	302	321	UUUGGGCUGAAGGGAGCUCC	AUAACUCUCUUCAGUCCAAA	Cleavage	pacid=26984016 locus=Potri.017G025900 ID=Potri.017G025900.1.v3.0 annot-version=v3.0	1
Conserved	ptc-miR319i	Potri.012G092000	3	1	20	1555	1574	UUUGGGCUGAAGGGAGCUCC	CGUGCUCUCUUCAGCUUGAA	Cleavage	pacid=27049375 locus=Potri.012G092000 ID=Potri.012G092000.1.v3.0 annot-version=v3.0	1
Conserved	ptc-miR3627a	Potri.001G258700	3	1	21	63	83	UUCUGUCGCUGGAAAGAUGGU	AUCACCUUUCUAGUGACAGGG	Cleavage	pacid=27047742 locus=Potri.001G258700 ID=Potri.001G258700.1.v3.0 annot-version=v3.0	1
Conserved	ptc-miR3627a	Potri.015G092800	3	1	21	669	689	UUCUGUCGCUGGAAAGAUGGU	UCCAUCCUUCUAGUGGUAGAA	Cleavage	pacid=27017483 locus=Potri.015G092800 ID=Potri.015G092800.1.v3.0 annot-version=v3.0	1
Conserved	ptc-miR3627a	Potri.012G032200	3	1	21	888	908	UUCUGUCGCUGGAAAGAUGGU	AAGAUCUUUACAGCGACAGGA	Cleavage	pacid=27050933 locus=Potri.012G032200 ID=Potri.012G032200.1.v3.0 annot-version=v3.0	2
Conserved	ptc-miR3627a	Potri.014G139000	3	1	21	1672	1692	UUCUGUCGCUGGAAAGAUGGU	CUCAUAUUUUCGGCGGUAGAA	Cleavage	pacid=27032526 locus=Potri.014G139000 ID=Potri.014G139000.1.v3.0 annot-version=v3.0	1
Conserved	ptc-miR3627a	Potri.003G194600	3	1	21	831	853	UUCUGUCGCUGGAA--AGAUGGU	GGCAUCUGAUUCCAGUGACAGAA	Cleavage	pacid=26996909 locus=Potri.003G194600 ID=Potri.003G194600.1.v3.0 annot-version=v3.0	1
Conserved	ptc-miR3627a	Potri.004G167500	3	1	21	1505	1525	UUCUGUCGCUGGAAAGAUGGU	GUAAUCUAUCCAGCGAUAGAG	Cleavage	pacid=26993106 locus=Potri.004G167500 ID=Potri.004G167500.1.v3.0 annot-version=v3.0	1
Conserved	ptc-miR3627a	Potri.019G081600	3	1	21	1486	1506	UUCUGUCGCUGGAAAGAUGGU	GAAGUGUUUUCAGCGACAGAA	Cleavage	pacid=27025817 locus=Potri.019G081600 ID=Potri.019G081600.1.v3.0 annot-version=v3.0	1
Conserved	ptc-miR390a	Potri.008G101700	3	1	21	591	611	AAGCUCAGGAGGGAUAGCGCC	UUAUCUAUCCCUCCUGAGCUA	Cleavage	pacid=27037998 locus=Potri.008G101700 ID=Potri.008G101700.1.v3.0 annot-version=v3.0	2
Conserved	ptc-miR390a	Potri.010G149600	3	1	21	491	511	AAGCUCAGGAGGGAUAGCGCC	UUGUCUAUCCCUCCUGAGCUA	Cleavage	pacid=26982203 locus=Potri.010G149600 ID=Potri.010G149600.1.v3.0 annot-version=v3.0	2
Conserved	ptc-miR390a	Potri.T010100	3	1	21	259	279	AAGCUCAGGAGGGAUAGCGCC	GGUGUUGUCCCGCCUGAGCUU	Translation	pacid=27019801 locus=Potri.T010100 ID=Potri.T010100.1.v3.0 annot-version=v3.0	1
Conserved	ptc-miR390a	Potri.011G073100	3	1	21	193	213	AAGCUCAGGAGGGAUAGCGCC	GGUGUUGUCCCACCUGAGCUU	Translation	pacid=27001444 locus=Potri.011G073100 ID=Potri.011G073100.1.v3.0 annot-version=v3.0	1
Conserved	ptc-miR390a	Potri.T032300	3	1	21	292	312	AAGCUCAGGAGGGAUAGCGCC	GGUGUUGUCCCACCUGAGCUU	Translation	pacid=27027130 locus=Potri.T032300 ID=Potri.T032300.1.v3.0 annot-version=v3.0	1
Conserved	ptc-miR390a	Potri.T008800	3	1	21	262	282	AAGCUCAGGAGGGAUAGCGCC	GGUGUUGUCCCACCUGAGCUU	Translation	pacid=27019789 locus=Potri.T008800 ID=Potri.T008800.1.v3.0 annot-version=v3.0	1
Conserved	ptc-miR390a	Potri.T009700	3	1	21	364	384	AAGCUCAGGAGGGAUAGCGCC	GGUGUUGUCCCACCUGAGCUU	Translation	pacid=27019791 locus=Potri.T009700 ID=Potri.T009700.1.v3.0 annot-version=v3.0	1
Conserved	ptc-miR390a	Potri.T008500	3	1	21	208	228	AAGCUCAGGAGGGAUAGCGCC	GGUGUUGUCCCACCUGAGCUU	Translation	pacid=27019810 locus=Potri.T008500 ID=Potri.T008500.1.v3.0 annot-version=v3.0	1
Conserved	ptc-miR390a	Potri.011G073600	3	1	21	335	355	AAGCUCAGGAGGGAUAGCGCC	GGUGUUGUCCCGCCUGAGCUU	Translation	pacid=27002731 locus=Potri.011G073600 ID=Potri.011G073600.1.v3.0 annot-version=v3.0	1
Conserved	ptc-miR390a	Potri.T009400	3	1	21	493	513	AAGCUCAGGAGGGAUAGCGCC	GGUGUUGUCCCACCUGAGCUU	Translation	pacid=27019784 locus=Potri.T009400 ID=Potri.T009400.1.v3.0 annot-version=v3.0	1
Conserved	ptc-miR390a	Potri.T032800	3	1	21	529	549	AAGCUCAGGAGGGAUAGCGCC	GGUGUUGUCCCACCUGAGCUU	Translation	pacid=27027114 locus=Potri.T032800 ID=Potri.T032800.1.v3.0 annot-version=v3.0	1
Conserved	ptc-miR390a	Potri.T032600	3	1	21	472	492	AAGCUCAGGAGGGAUAGCGCC	GGUGUUGUCCCACCUGAGCUU	Translation	pacid=27027120 locus=Potri.T032600 ID=Potri.T032600.1.v3.0 annot-version=v3.0	1
Conserved	ptc-miR390a	Potri.T008100	3	1	21	300	320	AAGCUCAGGAGGGAUAGCGCC	GGUGUUGUCCCACCUGAGCUU	Translation	pacid=27019798 locus=Potri.T008100 ID=Potri.T008100.1.v3.0 annot-version=v3.0	1
Conserved	ptc-miR390a	Potri.010G071600	3	1	21	664	684	AAGCUCAGGAGGGAUAGCGCC	GGUGCUGUCCCUGCUGGGCUU	Cleavage	pacid=26981447 locus=Potri.010G071600 ID=Potri.010G071600.1.v3.0 annot-version=v3.0	1
Conserved	ptc-miR390a	Potri.T009900	3	1	21	286	306	AAGCUCAGGAGGGAUAGCGCC	GGUGUUGUCCCACCUGAGCUU	Translation	pacid=27019787 locus=Potri.T009900 ID=Potri.T009900.1.v3.0 annot-version=v3.0	1
Conserved	ptc-miR390a	Potri.011G075400	3	1	21	522	542	AAGCUCAGGAGGGAUAGCGCC	GGUGUUGUCCCACCUGAGCUU	Translation	pacid=27002663 locus=Potri.011G075400 ID=Potri.011G075400.1.v3.0 annot-version=v3.0	1
Conserved	ptc-miR390a	Potri.011G116900	3	1	21	2974	2994	AAGCUCAGGAGGGAUAGCGCC	GGUGUUGUUCUUCUUGAGCUU	Cleavage	pacid=27002870 locus=Potri.011G116900 ID=Potri.011G116900.1.v3.0 annot-version=v3.0	1
Conserved	ptc-miR390a	Potri.009G144500	3	1	21	676	696	AAGCUCAGGAGGGAUAGCGCC	GGUGCUAACCCUCCUGAGCCU	Cleavage	pacid=26986787 locus=Potri.009G144500 ID=Potri.009G144500.1.v3.0 annot-version=v3.0	1
Conserved	ptc-miR390a	Potri.006G061300	3	1	21	2404	2424	AAGCUCAGGAGGGAUAGCGCC	GGGGCUAUCCCUCCUGGACUU	Cleavage	pacid=27006609 locus=Potri.006G061300 ID=Potri.006G061300.1.v3.0 annot-version=v3.0	1
Conserved	ptc-miR390a	Potri.012G088900	3	1	21	614	634	AAGCUCAGGAGGGAUAGCGCC	GGCUCAAUUCCUUCUGAGCUU	Cleavage	pacid=27049467 locus=Potri.012G088900 ID=Potri.012G088900.1.v3.0 annot-version=v3.0	1
Conserved	ptc-miR390a	Potri.010G254700	3	1	21	1084	1104	AAGCUCAGGAGGGAUAGCGCC	CAAGCUGUCUUUCCUGGGCUU	Cleavage	pacid=26980813 locus=Potri.010G254700 ID=Potri.010G254700.1.v3.0 annot-version=v3.0	1
Conserved	ptc-miR390a	Potri.008G002900	3	1	21	1275	1295	AAGCUCAGGAGGGAUAGCGCC	CAAGCUGUCUUUCCUGGGCUU	Cleavage	pacid=27039697 locus=Potri.008G002900 ID=Potri.008G002900.1.v3.0 annot-version=v3.0	1
Conserved	ptc-miR390a	Potri.002G129300	3	1	21	1508	1528	AAGCUCAGGAGGGAUAGCGCC	UUUGCUAUCCUUGUUGAGCUU	Cleavage	pacid=27023493 locus=Potri.002G129300 ID=Potri.002G129300.1.v3.0 annot-version=v3.0	1
Conserved	ptc-miR390a	Potri.002G258100	3	1	21	592	612	AAGCUCAGGAGGGAUAGCGCC	UCAACGAUCCCUCCUGAGCUU	Cleavage	pacid=27021224 locus=Potri.002G258100 ID=Potri.002G258100.1.v3.0 annot-version=v3.0	2
Conserved	ptc-miR390a	Potri.002G258400	3	1	21	982	1002	AAGCUCAGGAGGGAUAGCGCC	UCAACGAUCCCUCCUGAGCUU	Cleavage	pacid=27023682 locus=Potri.002G258400 ID=Potri.002G258400.1.v3.0 annot-version=v3.0	2
Conserved	ptc-miR390a	Potri.002G258000	3	1	21	982	1002	AAGCUCAGGAGGGAUAGCGCC	UCAACGAUCCCUCCUGAGCUU	Cleavage	pacid=27024170 locus=Potri.002G258000 ID=Potri.002G258000.1.v3.0 annot-version=v3.0	2
Conserved	ptc-miR390a	Potri.002G258200	3	1	21	982	1002	AAGCUCAGGAGGGAUAGCGCC	UCAACGAUCCCUCCUGAGCUU	Cleavage	pacid=27022041 locus=Potri.002G258200 ID=Potri.002G258200.1.v3.0 annot-version=v3.0	2
Conserved	ptc-miR390b	Potri.008G101700	3	1	21	591	611	AAGCUCAGGAGGGAUAGCGCC	UUAUCUAUCCCUCCUGAGCUA	Cleavage	pacid=27037998 locus=Potri.008G101700 ID=Potri.008G101700.1.v3.0 annot-version=v3.0	2
Conserved	ptc-miR390b	Potri.010G149600	3	1	21	491	511	AAGCUCAGGAGGGAUAGCGCC	UUGUCUAUCCCUCCUGAGCUA	Cleavage	pacid=26982203 locus=Potri.010G149600 ID=Potri.010G149600.1.v3.0 annot-version=v3.0	2
Conserved	ptc-miR390b	Potri.T010100	3	1	21	259	279	AAGCUCAGGAGGGAUAGCGCC	GGUGUUGUCCCGCCUGAGCUU	Translation	pacid=27019801 locus=Potri.T010100 ID=Potri.T010100.1.v3.0 annot-version=v3.0	1
Conserved	ptc-miR390b	Potri.011G073100	3	1	21	193	213	AAGCUCAGGAGGGAUAGCGCC	GGUGUUGUCCCACCUGAGCUU	Translation	pacid=27001444 locus=Potri.011G073100 ID=Potri.011G073100.1.v3.0 annot-version=v3.0	1
Conserved	ptc-miR390b	Potri.T032300	3	1	21	292	312	AAGCUCAGGAGGGAUAGCGCC	GGUGUUGUCCCACCUGAGCUU	Translation	pacid=27027130 locus=Potri.T032300 ID=Potri.T032300.1.v3.0 annot-version=v3.0	1
Conserved	ptc-miR390b	Potri.T008800	3	1	21	262	282	AAGCUCAGGAGGGAUAGCGCC	GGUGUUGUCCCACCUGAGCUU	Translation	pacid=27019789 locus=Potri.T008800 ID=Potri.T008800.1.v3.0 annot-version=v3.0	1
Conserved	ptc-miR390b	Potri.T009700	3	1	21	364	384	AAGCUCAGGAGGGAUAGCGCC	GGUGUUGUCCCACCUGAGCUU	Translation	pacid=27019791 locus=Potri.T009700 ID=Potri.T009700.1.v3.0 annot-version=v3.0	1
Conserved	ptc-miR390b	Potri.T008500	3	1	21	208	228	AAGCUCAGGAGGGAUAGCGCC	GGUGUUGUCCCACCUGAGCUU	Translation	pacid=27019810 locus=Potri.T008500 ID=Potri.T008500.1.v3.0 annot-version=v3.0	1
Conserved	ptc-miR390b	Potri.011G073600	3	1	21	335	355	AAGCUCAGGAGGGAUAGCGCC	GGUGUUGUCCCGCCUGAGCUU	Translation	pacid=27002731 locus=Potri.011G073600 ID=Potri.011G073600.1.v3.0 annot-version=v3.0	1
Conserved	ptc-miR390b	Potri.T009400	3	1	21	493	513	AAGCUCAGGAGGGAUAGCGCC	GGUGUUGUCCCACCUGAGCUU	Translation	pacid=27019784 locus=Potri.T009400 ID=Potri.T009400.1.v3.0 annot-version=v3.0	1
Conserved	ptc-miR390b	Potri.T032800	3	1	21	529	549	AAGCUCAGGAGGGAUAGCGCC	GGUGUUGUCCCACCUGAGCUU	Translation	pacid=27027114 locus=Potri.T032800 ID=Potri.T032800.1.v3.0 annot-version=v3.0	1
Conserved	ptc-miR390b	Potri.T032600	3	1	21	472	492	AAGCUCAGGAGGGAUAGCGCC	GGUGUUGUCCCACCUGAGCUU	Translation	pacid=27027120 locus=Potri.T032600 ID=Potri.T032600.1.v3.0 annot-version=v3.0	1
Conserved	ptc-miR390b	Potri.T008100	3	1	21	300	320	AAGCUCAGGAGGGAUAGCGCC	GGUGUUGUCCCACCUGAGCUU	Translation	pacid=27019798 locus=Potri.T008100 ID=Potri.T008100.1.v3.0 annot-version=v3.0	1
Conserved	ptc-miR390b	Potri.010G071600	3	1	21	664	684	AAGCUCAGGAGGGAUAGCGCC	GGUGCUGUCCCUGCUGGGCUU	Cleavage	pacid=26981447 locus=Potri.010G071600 ID=Potri.010G071600.1.v3.0 annot-version=v3.0	1
Conserved	ptc-miR390b	Potri.T009900	3	1	21	286	306	AAGCUCAGGAGGGAUAGCGCC	GGUGUUGUCCCACCUGAGCUU	Translation	pacid=27019787 locus=Potri.T009900 ID=Potri.T009900.1.v3.0 annot-version=v3.0	1
Conserved	ptc-miR390b	Potri.011G075400	3	1	21	522	542	AAGCUCAGGAGGGAUAGCGCC	GGUGUUGUCCCACCUGAGCUU	Translation	pacid=27002663 locus=Potri.011G075400 ID=Potri.011G075400.1.v3.0 annot-version=v3.0	1
Conserved	ptc-miR390b	Potri.011G116900	3	1	21	2974	2994	AAGCUCAGGAGGGAUAGCGCC	GGUGUUGUUCUUCUUGAGCUU	Cleavage	pacid=27002870 locus=Potri.011G116900 ID=Potri.011G116900.1.v3.0 annot-version=v3.0	1
Conserved	ptc-miR390b	Potri.009G144500	3	1	21	676	696	AAGCUCAGGAGGGAUAGCGCC	GGUGCUAACCCUCCUGAGCCU	Cleavage	pacid=26986787 locus=Potri.009G144500 ID=Potri.009G144500.1.v3.0 annot-version=v3.0	1
Conserved	ptc-miR390b	Potri.006G061300	3	1	21	2404	2424	AAGCUCAGGAGGGAUAGCGCC	GGGGCUAUCCCUCCUGGACUU	Cleavage	pacid=27006609 locus=Potri.006G061300 ID=Potri.006G061300.1.v3.0 annot-version=v3.0	1
Conserved	ptc-miR390b	Potri.012G088900	3	1	21	614	634	AAGCUCAGGAGGGAUAGCGCC	GGCUCAAUUCCUUCUGAGCUU	Cleavage	pacid=27049467 locus=Potri.012G088900 ID=Potri.012G088900.1.v3.0 annot-version=v3.0	1
Conserved	ptc-miR390b	Potri.010G254700	3	1	21	1084	1104	AAGCUCAGGAGGGAUAGCGCC	CAAGCUGUCUUUCCUGGGCUU	Cleavage	pacid=26980813 locus=Potri.010G254700 ID=Potri.010G254700.1.v3.0 annot-version=v3.0	1
Conserved	ptc-miR390b	Potri.008G002900	3	1	21	1275	1295	AAGCUCAGGAGGGAUAGCGCC	CAAGCUGUCUUUCCUGGGCUU	Cleavage	pacid=27039697 locus=Potri.008G002900 ID=Potri.008G002900.1.v3.0 annot-version=v3.0	1
Conserved	ptc-miR390b	Potri.002G129300	3	1	21	1508	1528	AAGCUCAGGAGGGAUAGCGCC	UUUGCUAUCCUUGUUGAGCUU	Cleavage	pacid=27023493 locus=Potri.002G129300 ID=Potri.002G129300.1.v3.0 annot-version=v3.0	1
Conserved	ptc-miR390b	Potri.002G258100	3	1	21	592	612	AAGCUCAGGAGGGAUAGCGCC	UCAACGAUCCCUCCUGAGCUU	Cleavage	pacid=27021224 locus=Potri.002G258100 ID=Potri.002G258100.1.v3.0 annot-version=v3.0	2
Conserved	ptc-miR390b	Potri.002G258400	3	1	21	982	1002	AAGCUCAGGAGGGAUAGCGCC	UCAACGAUCCCUCCUGAGCUU	Cleavage	pacid=27023682 locus=Potri.002G258400 ID=Potri.002G258400.1.v3.0 annot-version=v3.0	2
Conserved	ptc-miR390b	Potri.002G258000	3	1	21	982	1002	AAGCUCAGGAGGGAUAGCGCC	UCAACGAUCCCUCCUGAGCUU	Cleavage	pacid=27024170 locus=Potri.002G258000 ID=Potri.002G258000.1.v3.0 annot-version=v3.0	2
Conserved	ptc-miR390b	Potri.002G258200	3	1	21	982	1002	AAGCUCAGGAGGGAUAGCGCC	UCAACGAUCCCUCCUGAGCUU	Cleavage	pacid=27022041 locus=Potri.002G258200 ID=Potri.002G258200.1.v3.0 annot-version=v3.0	2
Conserved	ptc-miR390c	Potri.008G101700	3	1	21	591	611	AAGCUCAGGAGGGAUAGCGCC	UUAUCUAUCCCUCCUGAGCUA	Cleavage	pacid=27037998 locus=Potri.008G101700 ID=Potri.008G101700.1.v3.0 annot-version=v3.0	2
Conserved	ptc-miR390c	Potri.010G149600	3	1	21	491	511	AAGCUCAGGAGGGAUAGCGCC	UUGUCUAUCCCUCCUGAGCUA	Cleavage	pacid=26982203 locus=Potri.010G149600 ID=Potri.010G149600.1.v3.0 annot-version=v3.0	2
Conserved	ptc-miR390c	Potri.T010100	3	1	21	259	279	AAGCUCAGGAGGGAUAGCGCC	GGUGUUGUCCCGCCUGAGCUU	Translation	pacid=27019801 locus=Potri.T010100 ID=Potri.T010100.1.v3.0 annot-version=v3.0	1
Conserved	ptc-miR390c	Potri.011G073100	3	1	21	193	213	AAGCUCAGGAGGGAUAGCGCC	GGUGUUGUCCCACCUGAGCUU	Translation	pacid=27001444 locus=Potri.011G073100 ID=Potri.011G073100.1.v3.0 annot-version=v3.0	1
Conserved	ptc-miR390c	Potri.T032300	3	1	21	292	312	AAGCUCAGGAGGGAUAGCGCC	GGUGUUGUCCCACCUGAGCUU	Translation	pacid=27027130 locus=Potri.T032300 ID=Potri.T032300.1.v3.0 annot-version=v3.0	1
Conserved	ptc-miR390c	Potri.T008800	3	1	21	262	282	AAGCUCAGGAGGGAUAGCGCC	GGUGUUGUCCCACCUGAGCUU	Translation	pacid=27019789 locus=Potri.T008800 ID=Potri.T008800.1.v3.0 annot-version=v3.0	1
Conserved	ptc-miR390c	Potri.T009700	3	1	21	364	384	AAGCUCAGGAGGGAUAGCGCC	GGUGUUGUCCCACCUGAGCUU	Translation	pacid=27019791 locus=Potri.T009700 ID=Potri.T009700.1.v3.0 annot-version=v3.0	1
Conserved	ptc-miR390c	Potri.T008500	3	1	21	208	228	AAGCUCAGGAGGGAUAGCGCC	GGUGUUGUCCCACCUGAGCUU	Translation	pacid=27019810 locus=Potri.T008500 ID=Potri.T008500.1.v3.0 annot-version=v3.0	1
Conserved	ptc-miR390c	Potri.011G073600	3	1	21	335	355	AAGCUCAGGAGGGAUAGCGCC	GGUGUUGUCCCGCCUGAGCUU	Translation	pacid=27002731 locus=Potri.011G073600 ID=Potri.011G073600.1.v3.0 annot-version=v3.0	1
Conserved	ptc-miR390c	Potri.T009400	3	1	21	493	513	AAGCUCAGGAGGGAUAGCGCC	GGUGUUGUCCCACCUGAGCUU	Translation	pacid=27019784 locus=Potri.T009400 ID=Potri.T009400.1.v3.0 annot-version=v3.0	1
Conserved	ptc-miR390c	Potri.T032800	3	1	21	529	549	AAGCUCAGGAGGGAUAGCGCC	GGUGUUGUCCCACCUGAGCUU	Translation	pacid=27027114 locus=Potri.T032800 ID=Potri.T032800.1.v3.0 annot-version=v3.0	1
Conserved	ptc-miR390c	Potri.T032600	3	1	21	472	492	AAGCUCAGGAGGGAUAGCGCC	GGUGUUGUCCCACCUGAGCUU	Translation	pacid=27027120 locus=Potri.T032600 ID=Potri.T032600.1.v3.0 annot-version=v3.0	1
Conserved	ptc-miR390c	Potri.T008100	3	1	21	300	320	AAGCUCAGGAGGGAUAGCGCC	GGUGUUGUCCCACCUGAGCUU	Translation	pacid=27019798 locus=Potri.T008100 ID=Potri.T008100.1.v3.0 annot-version=v3.0	1
Conserved	ptc-miR390c	Potri.010G071600	3	1	21	664	684	AAGCUCAGGAGGGAUAGCGCC	GGUGCUGUCCCUGCUGGGCUU	Cleavage	pacid=26981447 locus=Potri.010G071600 ID=Potri.010G071600.1.v3.0 annot-version=v3.0	1
Conserved	ptc-miR390c	Potri.T009900	3	1	21	286	306	AAGCUCAGGAGGGAUAGCGCC	GGUGUUGUCCCACCUGAGCUU	Translation	pacid=27019787 locus=Potri.T009900 ID=Potri.T009900.1.v3.0 annot-version=v3.0	1
Conserved	ptc-miR390c	Potri.011G075400	3	1	21	522	542	AAGCUCAGGAGGGAUAGCGCC	GGUGUUGUCCCACCUGAGCUU	Translation	pacid=27002663 locus=Potri.011G075400 ID=Potri.011G075400.1.v3.0 annot-version=v3.0	1
Conserved	ptc-miR390c	Potri.011G116900	3	1	21	2974	2994	AAGCUCAGGAGGGAUAGCGCC	GGUGUUGUUCUUCUUGAGCUU	Cleavage	pacid=27002870 locus=Potri.011G116900 ID=Potri.011G116900.1.v3.0 annot-version=v3.0	1
Conserved	ptc-miR390c	Potri.009G144500	3	1	21	676	696	AAGCUCAGGAGGGAUAGCGCC	GGUGCUAACCCUCCUGAGCCU	Cleavage	pacid=26986787 locus=Potri.009G144500 ID=Potri.009G144500.1.v3.0 annot-version=v3.0	1
Conserved	ptc-miR390c	Potri.006G061300	3	1	21	2404	2424	AAGCUCAGGAGGGAUAGCGCC	GGGGCUAUCCCUCCUGGACUU	Cleavage	pacid=27006609 locus=Potri.006G061300 ID=Potri.006G061300.1.v3.0 annot-version=v3.0	1
Conserved	ptc-miR390c	Potri.012G088900	3	1	21	614	634	AAGCUCAGGAGGGAUAGCGCC	GGCUCAAUUCCUUCUGAGCUU	Cleavage	pacid=27049467 locus=Potri.012G088900 ID=Potri.012G088900.1.v3.0 annot-version=v3.0	1
Conserved	ptc-miR390c	Potri.010G254700	3	1	21	1084	1104	AAGCUCAGGAGGGAUAGCGCC	CAAGCUGUCUUUCCUGGGCUU	Cleavage	pacid=26980813 locus=Potri.010G254700 ID=Potri.010G254700.1.v3.0 annot-version=v3.0	1
Conserved	ptc-miR390c	Potri.008G002900	3	1	21	1275	1295	AAGCUCAGGAGGGAUAGCGCC	CAAGCUGUCUUUCCUGGGCUU	Cleavage	pacid=27039697 locus=Potri.008G002900 ID=Potri.008G002900.1.v3.0 annot-version=v3.0	1
Conserved	ptc-miR390c	Potri.002G129300	3	1	21	1508	1528	AAGCUCAGGAGGGAUAGCGCC	UUUGCUAUCCUUGUUGAGCUU	Cleavage	pacid=27023493 locus=Potri.002G129300 ID=Potri.002G129300.1.v3.0 annot-version=v3.0	1
Conserved	ptc-miR390c	Potri.002G258100	3	1	21	592	612	AAGCUCAGGAGGGAUAGCGCC	UCAACGAUCCCUCCUGAGCUU	Cleavage	pacid=27021224 locus=Potri.002G258100 ID=Potri.002G258100.1.v3.0 annot-version=v3.0	2
Conserved	ptc-miR390c	Potri.002G258400	3	1	21	982	1002	AAGCUCAGGAGGGAUAGCGCC	UCAACGAUCCCUCCUGAGCUU	Cleavage	pacid=27023682 locus=Potri.002G258400 ID=Potri.002G258400.1.v3.0 annot-version=v3.0	2
Conserved	ptc-miR390c	Potri.002G258000	3	1	21	982	1002	AAGCUCAGGAGGGAUAGCGCC	UCAACGAUCCCUCCUGAGCUU	Cleavage	pacid=27024170 locus=Potri.002G258000 ID=Potri.002G258000.1.v3.0 annot-version=v3.0	2
Conserved	ptc-miR390c	Potri.002G258200	3	1	21	982	1002	AAGCUCAGGAGGGAUAGCGCC	UCAACGAUCCCUCCUGAGCUU	Cleavage	pacid=27022041 locus=Potri.002G258200 ID=Potri.002G258200.1.v3.0 annot-version=v3.0	2
Conserved	ptc-miR390d	Potri.008G101700	3	1	21	591	611	AAGCUCAGGAGGGAUAGCGCC	UUAUCUAUCCCUCCUGAGCUA	Cleavage	pacid=27037998 locus=Potri.008G101700 ID=Potri.008G101700.1.v3.0 annot-version=v3.0	2
Conserved	ptc-miR390d	Potri.010G149600	3	1	21	491	511	AAGCUCAGGAGGGAUAGCGCC	UUGUCUAUCCCUCCUGAGCUA	Cleavage	pacid=26982203 locus=Potri.010G149600 ID=Potri.010G149600.1.v3.0 annot-version=v3.0	2
Conserved	ptc-miR390d	Potri.T010100	3	1	21	259	279	AAGCUCAGGAGGGAUAGCGCC	GGUGUUGUCCCGCCUGAGCUU	Translation	pacid=27019801 locus=Potri.T010100 ID=Potri.T010100.1.v3.0 annot-version=v3.0	1
Conserved	ptc-miR390d	Potri.011G073100	3	1	21	193	213	AAGCUCAGGAGGGAUAGCGCC	GGUGUUGUCCCACCUGAGCUU	Translation	pacid=27001444 locus=Potri.011G073100 ID=Potri.011G073100.1.v3.0 annot-version=v3.0	1
Conserved	ptc-miR390d	Potri.T032300	3	1	21	292	312	AAGCUCAGGAGGGAUAGCGCC	GGUGUUGUCCCACCUGAGCUU	Translation	pacid=27027130 locus=Potri.T032300 ID=Potri.T032300.1.v3.0 annot-version=v3.0	1
Conserved	ptc-miR390d	Potri.T008800	3	1	21	262	282	AAGCUCAGGAGGGAUAGCGCC	GGUGUUGUCCCACCUGAGCUU	Translation	pacid=27019789 locus=Potri.T008800 ID=Potri.T008800.1.v3.0 annot-version=v3.0	1
Conserved	ptc-miR390d	Potri.T009700	3	1	21	364	384	AAGCUCAGGAGGGAUAGCGCC	GGUGUUGUCCCACCUGAGCUU	Translation	pacid=27019791 locus=Potri.T009700 ID=Potri.T009700.1.v3.0 annot-version=v3.0	1
Conserved	ptc-miR390d	Potri.T008500	3	1	21	208	228	AAGCUCAGGAGGGAUAGCGCC	GGUGUUGUCCCACCUGAGCUU	Translation	pacid=27019810 locus=Potri.T008500 ID=Potri.T008500.1.v3.0 annot-version=v3.0	1
Conserved	ptc-miR390d	Potri.011G073600	3	1	21	335	355	AAGCUCAGGAGGGAUAGCGCC	GGUGUUGUCCCGCCUGAGCUU	Translation	pacid=27002731 locus=Potri.011G073600 ID=Potri.011G073600.1.v3.0 annot-version=v3.0	1
Conserved	ptc-miR390d	Potri.T009400	3	1	21	493	513	AAGCUCAGGAGGGAUAGCGCC	GGUGUUGUCCCACCUGAGCUU	Translation	pacid=27019784 locus=Potri.T009400 ID=Potri.T009400.1.v3.0 annot-version=v3.0	1
Conserved	ptc-miR390d	Potri.T032800	3	1	21	529	549	AAGCUCAGGAGGGAUAGCGCC	GGUGUUGUCCCACCUGAGCUU	Translation	pacid=27027114 locus=Potri.T032800 ID=Potri.T032800.1.v3.0 annot-version=v3.0	1
Conserved	ptc-miR390d	Potri.T032600	3	1	21	472	492	AAGCUCAGGAGGGAUAGCGCC	GGUGUUGUCCCACCUGAGCUU	Translation	pacid=27027120 locus=Potri.T032600 ID=Potri.T032600.1.v3.0 annot-version=v3.0	1
Conserved	ptc-miR390d	Potri.T008100	3	1	21	300	320	AAGCUCAGGAGGGAUAGCGCC	GGUGUUGUCCCACCUGAGCUU	Translation	pacid=27019798 locus=Potri.T008100 ID=Potri.T008100.1.v3.0 annot-version=v3.0	1
Conserved	ptc-miR390d	Potri.010G071600	3	1	21	664	684	AAGCUCAGGAGGGAUAGCGCC	GGUGCUGUCCCUGCUGGGCUU	Cleavage	pacid=26981447 locus=Potri.010G071600 ID=Potri.010G071600.1.v3.0 annot-version=v3.0	1
Conserved	ptc-miR390d	Potri.T009900	3	1	21	286	306	AAGCUCAGGAGGGAUAGCGCC	GGUGUUGUCCCACCUGAGCUU	Translation	pacid=27019787 locus=Potri.T009900 ID=Potri.T009900.1.v3.0 annot-version=v3.0	1
Conserved	ptc-miR390d	Potri.011G075400	3	1	21	522	542	AAGCUCAGGAGGGAUAGCGCC	GGUGUUGUCCCACCUGAGCUU	Translation	pacid=27002663 locus=Potri.011G075400 ID=Potri.011G075400.1.v3.0 annot-version=v3.0	1
Conserved	ptc-miR390d	Potri.011G116900	3	1	21	2974	2994	AAGCUCAGGAGGGAUAGCGCC	GGUGUUGUUCUUCUUGAGCUU	Cleavage	pacid=27002870 locus=Potri.011G116900 ID=Potri.011G116900.1.v3.0 annot-version=v3.0	1
Conserved	ptc-miR390d	Potri.009G144500	3	1	21	676	696	AAGCUCAGGAGGGAUAGCGCC	GGUGCUAACCCUCCUGAGCCU	Cleavage	pacid=26986787 locus=Potri.009G144500 ID=Potri.009G144500.1.v3.0 annot-version=v3.0	1
Conserved	ptc-miR390d	Potri.006G061300	3	1	21	2404	2424	AAGCUCAGGAGGGAUAGCGCC	GGGGCUAUCCCUCCUGGACUU	Cleavage	pacid=27006609 locus=Potri.006G061300 ID=Potri.006G061300.1.v3.0 annot-version=v3.0	1
Conserved	ptc-miR390d	Potri.012G088900	3	1	21	614	634	AAGCUCAGGAGGGAUAGCGCC	GGCUCAAUUCCUUCUGAGCUU	Cleavage	pacid=27049467 locus=Potri.012G088900 ID=Potri.012G088900.1.v3.0 annot-version=v3.0	1
Conserved	ptc-miR390d	Potri.010G254700	3	1	21	1084	1104	AAGCUCAGGAGGGAUAGCGCC	CAAGCUGUCUUUCCUGGGCUU	Cleavage	pacid=26980813 locus=Potri.010G254700 ID=Potri.010G254700.1.v3.0 annot-version=v3.0	1
Conserved	ptc-miR390d	Potri.008G002900	3	1	21	1275	1295	AAGCUCAGGAGGGAUAGCGCC	CAAGCUGUCUUUCCUGGGCUU	Cleavage	pacid=27039697 locus=Potri.008G002900 ID=Potri.008G002900.1.v3.0 annot-version=v3.0	1
Conserved	ptc-miR390d	Potri.002G129300	3	1	21	1508	1528	AAGCUCAGGAGGGAUAGCGCC	UUUGCUAUCCUUGUUGAGCUU	Cleavage	pacid=27023493 locus=Potri.002G129300 ID=Potri.002G129300.1.v3.0 annot-version=v3.0	1
Conserved	ptc-miR390d	Potri.002G258100	3	1	21	592	612	AAGCUCAGGAGGGAUAGCGCC	UCAACGAUCCCUCCUGAGCUU	Cleavage	pacid=27021224 locus=Potri.002G258100 ID=Potri.002G258100.1.v3.0 annot-version=v3.0	2
Conserved	ptc-miR390d	Potri.002G258400	3	1	21	982	1002	AAGCUCAGGAGGGAUAGCGCC	UCAACGAUCCCUCCUGAGCUU	Cleavage	pacid=27023682 locus=Potri.002G258400 ID=Potri.002G258400.1.v3.0 annot-version=v3.0	2
Conserved	ptc-miR390d	Potri.002G258000	3	1	21	982	1002	AAGCUCAGGAGGGAUAGCGCC	UCAACGAUCCCUCCUGAGCUU	Cleavage	pacid=27024170 locus=Potri.002G258000 ID=Potri.002G258000.1.v3.0 annot-version=v3.0	2
Conserved	ptc-miR390d	Potri.002G258200	3	1	21	982	1002	AAGCUCAGGAGGGAUAGCGCC	UCAACGAUCCCUCCUGAGCUU	Cleavage	pacid=27022041 locus=Potri.002G258200 ID=Potri.002G258200.1.v3.0 annot-version=v3.0	2
Conserved	ptc-miR393a	Potri.005G147300	3	1	20	2038	2057	UCCAAAGGGAUCGCAUUGAU	AUCAAUGUGAUUCUAUUGGA	Cleavage	pacid=27029043 locus=Potri.005G147300 ID=Potri.005G147300.1.v3.0 annot-version=v3.0	1
Conserved	ptc-miR393a	Potri.005G181300	3	1	20	1093	1112	UCCAAAGGGAUCGCAUUGAU	CACAAUGCGAUCUCUUUGCA	Cleavage	pacid=27031351 locus=Potri.005G181300 ID=Potri.005G181300.1.v3.0 annot-version=v3.0	1
Conserved	ptc-miR393a	Potri.004G089100	3	1	20	1324	1343	UCCAAAGGGAUCGCAUUGAU	UUUGGUGUGGUCCUUUUGGA	Cleavage	pacid=26990257 locus=Potri.004G089100 ID=Potri.004G089100.1.v3.0 annot-version=v3.0	1
Conserved	ptc-miR393a	Potri.014G015000	3	1	20	51	70	UCCAAAGGGAUCGCAUUGAU	UUGAAUGUGAUUCCUUUGGU	Cleavage	pacid=27033950 locus=Potri.014G015000 ID=Potri.014G015000.1.v3.0 annot-version=v3.0	1
Conserved	ptc-miR393a	Potri.003G124600	3	1	20	383	402	UCCAAAGGGAUCGCAUUGAU	CUCAACCCGAUCUCUUUGGG	Cleavage	pacid=27000115 locus=Potri.003G124600 ID=Potri.003G124600.1.v3.0 annot-version=v3.0	1
Conserved	ptc-miR393a	Potri.001G029600	3	1	20	2494	2513	UCCAAAGGGAUCGCAUUGAU	UUGAAGGUGAUUCCUUUGGA	Cleavage	pacid=27041373 locus=Potri.001G029600 ID=Potri.001G029600.1.v3.0 annot-version=v3.0	1
Conserved	ptc-miR393b	Potri.005G147300	3	1	20	2038	2057	UCCAAAGGGAUCGCAUUGAU	AUCAAUGUGAUUCUAUUGGA	Cleavage	pacid=27029043 locus=Potri.005G147300 ID=Potri.005G147300.1.v3.0 annot-version=v3.0	1
Conserved	ptc-miR393b	Potri.005G181300	3	1	20	1093	1112	UCCAAAGGGAUCGCAUUGAU	CACAAUGCGAUCUCUUUGCA	Cleavage	pacid=27031351 locus=Potri.005G181300 ID=Potri.005G181300.1.v3.0 annot-version=v3.0	1
Conserved	ptc-miR393b	Potri.004G089100	3	1	20	1324	1343	UCCAAAGGGAUCGCAUUGAU	UUUGGUGUGGUCCUUUUGGA	Cleavage	pacid=26990257 locus=Potri.004G089100 ID=Potri.004G089100.1.v3.0 annot-version=v3.0	1
Conserved	ptc-miR393b	Potri.014G015000	3	1	20	51	70	UCCAAAGGGAUCGCAUUGAU	UUGAAUGUGAUUCCUUUGGU	Cleavage	pacid=27033950 locus=Potri.014G015000 ID=Potri.014G015000.1.v3.0 annot-version=v3.0	1
Conserved	ptc-miR393b	Potri.003G124600	3	1	20	383	402	UCCAAAGGGAUCGCAUUGAU	CUCAACCCGAUCUCUUUGGG	Cleavage	pacid=27000115 locus=Potri.003G124600 ID=Potri.003G124600.1.v3.0 annot-version=v3.0	1
Conserved	ptc-miR393b	Potri.001G029600	3	1	20	2494	2513	UCCAAAGGGAUCGCAUUGAU	UUGAAGGUGAUUCCUUUGGA	Cleavage	pacid=27041373 locus=Potri.001G029600 ID=Potri.001G029600.1.v3.0 annot-version=v3.0	1
Conserved	ptc-miR393c	Potri.005G147300	3	1	21	2037	2057	UCCAAAGGGAUCGCAUUGAUC	CAUCAAUGUGAUUCUAUUGGA	Cleavage	pacid=27029043 locus=Potri.005G147300 ID=Potri.005G147300.1.v3.0 annot-version=v3.0	1
Conserved	ptc-miR393c	Potri.005G181300	3	1	21	1092	1112	UCCAAAGGGAUCGCAUUGAUC	ACACAAUGCGAUCUCUUUGCA	Cleavage	pacid=27031351 locus=Potri.005G181300 ID=Potri.005G181300.1.v3.0 annot-version=v3.0	1
Conserved	ptc-miR393c	Potri.004G089100	3	1	21	1323	1343	UCCAAAGGGAUCGCAUUGAUC	UUUUGGUGUGGUCCUUUUGGA	Cleavage	pacid=26990257 locus=Potri.004G089100 ID=Potri.004G089100.1.v3.0 annot-version=v3.0	1
Conserved	ptc-miR393c	Potri.014G015000	3	1	21	50	70	UCCAAAGGGAUCGCAUUGAUC	UUUGAAUGUGAUUCCUUUGGU	Cleavage	pacid=27033950 locus=Potri.014G015000 ID=Potri.014G015000.1.v3.0 annot-version=v3.0	1
Conserved	ptc-miR394a	Potri.009G168500	3	1	21	4488	4508	AGCUCUGUUGGUCUCUCUUUG	AAGAGAGAGACCCACAGAGCG	Cleavage	pacid=26986444 locus=Potri.009G168500 ID=Potri.009G168500.1.v3.0 annot-version=v3.0	1
Conserved	ptc-miR394a	Potri.012G056700	3	1	21	1170	1190	AGCUCUGUUGGUCUCUCUUUG	UGAGGAGAGAUUAAAAGAGCU	Cleavage	pacid=27049520 locus=Potri.012G056700 ID=Potri.012G056700.1.v3.0 annot-version=v3.0	1
Conserved	ptc-miR394a	Potri.019G129300	3	1	21	1140	1160	AGCUCUGUUGGUCUCUCUUUG	UGGGGAGAUACCAGCAGAGCU	Cleavage	pacid=27026299 locus=Potri.019G129300 ID=Potri.019G129300.1.v3.0 annot-version=v3.0	1
Conserved	ptc-miR394a	Potri.019G129400	3	1	21	1140	1160	AGCUCUGUUGGUCUCUCUUUG	UGGGGAGAUACCAGCAGAGCU	Cleavage	pacid=27025438 locus=Potri.019G129400 ID=Potri.019G129400.1.v3.0 annot-version=v3.0	1
Conserved	ptc-miR394a	Potri.019G127200	3	1	21	1848	1868	AGCUCUGUUGGUCUCUCUUUG	UGGGGAGAUACCAGCAGAGCU	Cleavage	pacid=27024840 locus=Potri.019G127200 ID=Potri.019G127200.1.v3.0 annot-version=v3.0	1
Conserved	ptc-miR394a	Potri.001G076600	3	1	21	280	300	AGCUCUGUUGGUCUCUCUUUG	AAAAGAGCGACCGACAGGGCA	Cleavage	pacid=27043186 locus=Potri.001G076600 ID=Potri.001G076600.1.v3.0 annot-version=v3.0	1
Conserved	ptc-miR394a	Potri.005G122500	3	1	21	1901	1921	AGCUCUGUUGGUCUCUCUUUG	AGAAGAGAGAUUGACGGAGCG	Cleavage	pacid=27030481 locus=Potri.005G122500 ID=Potri.005G122500.1.v3.0 annot-version=v3.0	1
Conserved	ptc-miR394a	Potri.001G330400	3	1	21	251	271	AGCUCUGUUGGUCUCUCUUUG	GAAGGAAAGAUUAACGGAGCU	Cleavage	pacid=27048023 locus=Potri.001G330400 ID=Potri.001G330400.1.v3.0 annot-version=v3.0	1
Conserved	ptc-miR394a	Potri.015G094300	3	1	21	651	671	AGCUCUGUUGGUCUCUCUUUG	AAAAGGAAGACUGAUAGAGCU	Cleavage	pacid=27018731 locus=Potri.015G094300 ID=Potri.015G094300.1.v3.0 annot-version=v3.0	1
Conserved	ptc-miR394a	Potri.006G061700	3	1	21	268	288	AGCUCUGUUGGUCUCUCUUUG	GGAAGAGAGACCAGCAGGUUU	Cleavage	pacid=27008151 locus=Potri.006G061700 ID=Potri.006G061700.1.v3.0 annot-version=v3.0	1
Conserved	ptc-miR394a	Potri.004G126800	3	1	21	8	28	AGCUCUGUUGGUCUCUCUUUG	AAAAGACAGAUUAAUAGAGUU	Cleavage	pacid=26989785 locus=Potri.004G126800 ID=Potri.004G126800.1.v3.0 annot-version=v3.0	1
Conserved	ptc-miR394a	Potri.010G015900	3	1	21	382	402	AGCUCUGUUGGUCUCUCUUUG	AAAAGACAGAUUAAUAGAGUU	Cleavage	pacid=26982281 locus=Potri.010G015900 ID=Potri.010G015900.1.v3.0 annot-version=v3.0	1
Conserved	ptc-miR394a	Potri.003G050100	3	1	21	591	611	AGCUCUGUUGGUCUCUCUUUG	GGAAGAGAGACUAGCUGGGCU	Cleavage	pacid=26996745 locus=Potri.003G050100 ID=Potri.003G050100.1.v3.0 annot-version=v3.0	2
Conserved	ptc-miR394a	Potri.009G045400	3	1	21	261	281	AGCUCUGUUGGUCUCUCUUUG	CCAAGGGAGAACGACGGAGCU	Translation	pacid=26987316 locus=Potri.009G045400 ID=Potri.009G045400.1.v3.0 annot-version=v3.0	1
Conserved	ptc-miR394a	Potri.015G091700	3	1	21	1770	1790	AGCUCUGUUGGUCUCUCUUUG	GCAAGAGAGGAUGACAGAGCU	Translation	pacid=27017582 locus=Potri.015G091700 ID=Potri.015G091700.1.v3.0 annot-version=v3.0	1
Conserved	ptc-miR394a	Potri.005G083300	3	1	21	1444	1463	AGCUCUGUUGGUCUCUCUUUG	CGAAG-GAGACCGAUAGAGCU	Cleavage	pacid=27028958 locus=Potri.005G083300 ID=Potri.005G083300.1.v3.0 annot-version=v3.0	1
Conserved	ptc-miR394a	Potri.006G058200	3	1	21	954	974	AGCUCUGUUGGUCUCUCUUUG	AGAAUGGGGACUAGCAGAGCU	Cleavage	pacid=27006937 locus=Potri.006G058200 ID=Potri.006G058200.1.v3.0 annot-version=v3.0	1
Conserved	ptc-miR394a	Potri.013G132100	3	1	21	16	35	AGCUCUGUUGGUCUCUCUUUG	UCAAGAGAGACCAACA-AGCU	Cleavage	pacid=26993449 locus=Potri.013G132100 ID=Potri.013G132100.1.v3.0 annot-version=v3.0	1
Conserved	ptc-miR394a	Potri.019G002500	3	1	21	3058	3078	AGCUCUGUUGGUCUCUCUUUG	AGAAGAUAGAUCAACAAAGCU	Cleavage	pacid=27025039 locus=Potri.019G002500 ID=Potri.019G002500.1.v3.0 annot-version=v3.0	1
Conserved	ptc-miR394b	Potri.009G168500	3	1	21	4488	4508	AGCUCUGUUGGUCUCUCUUUG	AAGAGAGAGACCCACAGAGCG	Cleavage	pacid=26986444 locus=Potri.009G168500 ID=Potri.009G168500.1.v3.0 annot-version=v3.0	1
Conserved	ptc-miR394b	Potri.012G056700	3	1	21	1170	1190	AGCUCUGUUGGUCUCUCUUUG	UGAGGAGAGAUUAAAAGAGCU	Cleavage	pacid=27049520 locus=Potri.012G056700 ID=Potri.012G056700.1.v3.0 annot-version=v3.0	1
Conserved	ptc-miR394b	Potri.019G129300	3	1	21	1140	1160	AGCUCUGUUGGUCUCUCUUUG	UGGGGAGAUACCAGCAGAGCU	Cleavage	pacid=27026299 locus=Potri.019G129300 ID=Potri.019G129300.1.v3.0 annot-version=v3.0	1
Conserved	ptc-miR394b	Potri.019G129400	3	1	21	1140	1160	AGCUCUGUUGGUCUCUCUUUG	UGGGGAGAUACCAGCAGAGCU	Cleavage	pacid=27025438 locus=Potri.019G129400 ID=Potri.019G129400.1.v3.0 annot-version=v3.0	1
Conserved	ptc-miR394b	Potri.019G127200	3	1	21	1848	1868	AGCUCUGUUGGUCUCUCUUUG	UGGGGAGAUACCAGCAGAGCU	Cleavage	pacid=27024840 locus=Potri.019G127200 ID=Potri.019G127200.1.v3.0 annot-version=v3.0	1
Conserved	ptc-miR394b	Potri.001G076600	3	1	21	280	300	AGCUCUGUUGGUCUCUCUUUG	AAAAGAGCGACCGACAGGGCA	Cleavage	pacid=27043186 locus=Potri.001G076600 ID=Potri.001G076600.1.v3.0 annot-version=v3.0	1
Conserved	ptc-miR394b	Potri.005G122500	3	1	21	1901	1921	AGCUCUGUUGGUCUCUCUUUG	AGAAGAGAGAUUGACGGAGCG	Cleavage	pacid=27030481 locus=Potri.005G122500 ID=Potri.005G122500.1.v3.0 annot-version=v3.0	1
Conserved	ptc-miR394b	Potri.001G330400	3	1	21	251	271	AGCUCUGUUGGUCUCUCUUUG	GAAGGAAAGAUUAACGGAGCU	Cleavage	pacid=27048023 locus=Potri.001G330400 ID=Potri.001G330400.1.v3.0 annot-version=v3.0	1
Conserved	ptc-miR394b	Potri.015G094300	3	1	21	651	671	AGCUCUGUUGGUCUCUCUUUG	AAAAGGAAGACUGAUAGAGCU	Cleavage	pacid=27018731 locus=Potri.015G094300 ID=Potri.015G094300.1.v3.0 annot-version=v3.0	1
Conserved	ptc-miR394b	Potri.006G061700	3	1	21	268	288	AGCUCUGUUGGUCUCUCUUUG	GGAAGAGAGACCAGCAGGUUU	Cleavage	pacid=27008151 locus=Potri.006G061700 ID=Potri.006G061700.1.v3.0 annot-version=v3.0	1
Conserved	ptc-miR394b	Potri.004G126800	3	1	21	8	28	AGCUCUGUUGGUCUCUCUUUG	AAAAGACAGAUUAAUAGAGUU	Cleavage	pacid=26989785 locus=Potri.004G126800 ID=Potri.004G126800.1.v3.0 annot-version=v3.0	1
Conserved	ptc-miR394b	Potri.010G015900	3	1	21	382	402	AGCUCUGUUGGUCUCUCUUUG	AAAAGACAGAUUAAUAGAGUU	Cleavage	pacid=26982281 locus=Potri.010G015900 ID=Potri.010G015900.1.v3.0 annot-version=v3.0	1
Conserved	ptc-miR394b	Potri.003G050100	3	1	21	591	611	AGCUCUGUUGGUCUCUCUUUG	GGAAGAGAGACUAGCUGGGCU	Cleavage	pacid=26996745 locus=Potri.003G050100 ID=Potri.003G050100.1.v3.0 annot-version=v3.0	2
Conserved	ptc-miR394b	Potri.009G045400	3	1	21	261	281	AGCUCUGUUGGUCUCUCUUUG	CCAAGGGAGAACGACGGAGCU	Translation	pacid=26987316 locus=Potri.009G045400 ID=Potri.009G045400.1.v3.0 annot-version=v3.0	1
Conserved	ptc-miR394b	Potri.015G091700	3	1	21	1770	1790	AGCUCUGUUGGUCUCUCUUUG	GCAAGAGAGGAUGACAGAGCU	Translation	pacid=27017582 locus=Potri.015G091700 ID=Potri.015G091700.1.v3.0 annot-version=v3.0	1
Conserved	ptc-miR394b	Potri.005G083300	3	1	21	1444	1463	AGCUCUGUUGGUCUCUCUUUG	CGAAG-GAGACCGAUAGAGCU	Cleavage	pacid=27028958 locus=Potri.005G083300 ID=Potri.005G083300.1.v3.0 annot-version=v3.0	1
Conserved	ptc-miR394b	Potri.006G058200	3	1	21	954	974	AGCUCUGUUGGUCUCUCUUUG	AGAAUGGGGACUAGCAGAGCU	Cleavage	pacid=27006937 locus=Potri.006G058200 ID=Potri.006G058200.1.v3.0 annot-version=v3.0	1
Conserved	ptc-miR394b	Potri.013G132100	3	1	21	16	35	AGCUCUGUUGGUCUCUCUUUG	UCAAGAGAGACCAACA-AGCU	Cleavage	pacid=26993449 locus=Potri.013G132100 ID=Potri.013G132100.1.v3.0 annot-version=v3.0	1
Conserved	ptc-miR394b	Potri.019G002500	3	1	21	3058	3078	AGCUCUGUUGGUCUCUCUUUG	AGAAGAUAGAUCAACAAAGCU	Cleavage	pacid=27025039 locus=Potri.019G002500 ID=Potri.019G002500.1.v3.0 annot-version=v3.0	1
Conserved	ptc-miR395a	Potri.006G056800	3	1	19	369	387	UGAAGGGUUUGGAGGAACU	AGUUCCUCCGAAACCUUCU	Cleavage	pacid=27005822 locus=Potri.006G056800 ID=Potri.006G056800.1.v3.0 annot-version=v3.0	1
Conserved	ptc-miR395a	Potri.007G023900	3	1	19	2203	2221	UGAAGGGUUUGGAGGAACU	UGUUCCUCUAAAUCUUUUA	Cleavage	pacid=27015781 locus=Potri.007G023900 ID=Potri.007G023900.1.v3.0 annot-version=v3.0	1
Conserved	ptc-miR395a	Potri.006G164000	3	1	19	737	755	UGAAGGGUUUGGAGGAACU	UGUUCCUCCAAACCUGUCA	Cleavage	pacid=27003551 locus=Potri.006G164000 ID=Potri.006G164000.1.v3.0 annot-version=v3.0	1
Conserved	ptc-miR395a	Potri.013G036600	3	1	19	85	103	UGAAGGGUUUGGAGGAACU	AGUUUCUCCAAGUCCUUUU	Cleavage	pacid=26995119 locus=Potri.013G036600 ID=Potri.013G036600.1.v3.0 annot-version=v3.0	1
Conserved	ptc-miR395a	Potri.014G097300	3	1	19	1344	1362	UGAAGGGUUUGGAGGAACU	AGUUCCUCAAAACUCUUUG	Translation	pacid=27033524 locus=Potri.014G097300 ID=Potri.014G097300.1.v3.0 annot-version=v3.0	1
Conserved	ptc-miR395a	Potri.017G146800	3	1	19	336	354	UGAAGGGUUUGGAGGAACU	AGUUCCUUGAAGCUCUUCA	Translation	pacid=26984564 locus=Potri.017G146800 ID=Potri.017G146800.1.v3.0 annot-version=v3.0	1
Conserved	ptc-miR395a	Potri.009G062600	3	1	19	588	606	UGAAGGGUUUGGAGGAACU	GGUUCCUCCAGAGCUUUCA	Cleavage	pacid=26987023 locus=Potri.009G062600 ID=Potri.009G062600.1.v3.0 annot-version=v3.0	1
Conserved	ptc-miR395a	Potri.002G227200	3	1	19	464	482	UGAAGGGUUUGGAGGAACU	GGUUUCUCCAAUCUCUUCA	Cleavage	pacid=27020492 locus=Potri.002G227200 ID=Potri.002G227200.1.v3.0 annot-version=v3.0	1
Conserved	ptc-miR395a	Potri.017G001600	3	1	19	338	356	UGAAGGGUUUGGAGGAACU	AGUUUCUUAAAGCCCUUCA	Translation	pacid=26983865 locus=Potri.017G001600 ID=Potri.017G001600.1.v3.0 annot-version=v3.0	1
Conserved	ptc-miR395a	Potri.018G033300	3	1	19	1408	1426	UGAAGGGUUUGGAGGAACU	GGUUCUUCUAAGCCUUUUA	Cleavage	pacid=27010151 locus=Potri.018G033300 ID=Potri.018G033300.1.v3.0 annot-version=v3.0	1
Conserved	ptc-miR395a	Potri.005G166300	3	1	19	563	581	UGAAGGGUUUGGAGGAACU	GGUUCCUCCAAGGCCUUCG	Cleavage	pacid=27027755 locus=Potri.005G166300 ID=Potri.005G166300.1.v3.0 annot-version=v3.0	1
Conserved	ptc-miR395a	Potri.014G117800	3	1	19	1905	1923	UGAAGGGUUUGGAGGAACU	AGUUUCUCAAAAUUCUUCA	Translation	pacid=27033947 locus=Potri.014G117800 ID=Potri.014G117800.1.v3.0 annot-version=v3.0	1
Conserved	ptc-miR395a	Potri.016G051500	3	1	19	851	869	UGAAGGGUUUGGAGGAACU	AGUUCCUCCUAAACCUUCA	Translation	pacid=27013561 locus=Potri.016G051500 ID=Potri.016G051500.1.v3.0 annot-version=v3.0	1
Conserved	ptc-miR395a	Potri.006G248100	3	1	19	1769	1787	UGAAGGGUUUGGAGGAACU	GGUUCUUCUAAGCCUUUUA	Cleavage	pacid=27005924 locus=Potri.006G248100 ID=Potri.006G248100.1.v3.0 annot-version=v3.0	1
Conserved	ptc-miR395a	Potri.001G092300	3	1	19	1233	1251	UGAAGGGUUUGGAGGAACU	UGUUACUCCAAGCCUUUCA	Cleavage	pacid=27045445 locus=Potri.001G092300 ID=Potri.001G092300.1.v3.0 annot-version=v3.0	1
Conserved	ptc-miR395a	Potri.001G165900	3	1	19	779	797	UGAAGGGUUUGGAGGAACU	UGUGCCUCCGAAUCCUUCA	Cleavage	pacid=27046927 locus=Potri.001G165900 ID=Potri.001G165900.1.v3.0 annot-version=v3.0	1
Conserved	ptc-miR395a	Potri.012G029800	3	1	19	68	86	UGAAGGGUUUGGAGGAACU	AGUUGCUUCAGAUCCUUUA	Cleavage	pacid=27049017 locus=Potri.012G029800 ID=Potri.012G029800.1.v3.0 annot-version=v3.0	1
Conserved	ptc-miR395a	Potri.006G083800	3	1	19	68	86	UGAAGGGUUUGGAGGAACU	AGUAUUUUCAAACCCUUUA	Cleavage	pacid=27005703 locus=Potri.006G083800 ID=Potri.006G083800.1.v3.0 annot-version=v3.0	1
Conserved	ptc-miR395a	Potri.005G189300	3	1	19	289	307	UGAAGGGUUUGGAGGAACU	ACUUCCUCCAAUCCCUUUA	Cleavage	pacid=27031089 locus=Potri.005G189300 ID=Potri.005G189300.1.v3.0 annot-version=v3.0	1
Conserved	ptc-miR395a	Potri.008G117400	3	1	19	266	284	UGAAGGGUUUGGAGGAACU	AGUACUUCCGAACUCUUCG	Cleavage	pacid=27036038 locus=Potri.008G117400 ID=Potri.008G117400.1.v3.0 annot-version=v3.0	1
Conserved	ptc-miR395a	Potri.004G150800	3	1	19	711	729	UGAAGGGUUUGGAGGAACU	AAUUCUUUCAAAUCUUUCA	Cleavage	pacid=26991877 locus=Potri.004G150800 ID=Potri.004G150800.1.v3.0 annot-version=v3.0	1
Conserved	ptc-miR395a	Potri.009G112400	3	1	19	1205	1223	UGAAGGGUUUGGAGGAACU	AAUUCUUUCAAAUCUUUCA	Cleavage	pacid=26987580 locus=Potri.009G112400 ID=Potri.009G112400.1.v3.0 annot-version=v3.0	1
Conserved	ptc-miR395a	Potri.018G111300	3	1	19	1739	1757	UGAAGGGUUUGGAGGAACU	AUUUCCUUCAAACUCUUUG	Cleavage	pacid=27008864 locus=Potri.018G111300 ID=Potri.018G111300.1.v3.0 annot-version=v3.0	1
Conserved	ptc-miR395a	Potri.007G135500	3	1	19	1751	1769	UGAAGGGUUUGGAGGAACU	AGUUUGUCCAAGCUUUUCA	Cleavage	pacid=27014644 locus=Potri.007G135500 ID=Potri.007G135500.1.v3.0 annot-version=v3.0	1
Conserved	ptc-miR395a	Potri.017G016200	3	1	19	2442	2460	UGAAGGGUUUGGAGGAACU	AGUUUGUCCAAGCUUUUCA	Cleavage	pacid=26983335 locus=Potri.017G016200 ID=Potri.017G016200.1.v3.0 annot-version=v3.0	1
Conserved	ptc-miR395b	Potri.008G159000	3	1	21	489	509	CUGAAGUGUUUGGGGGAACUC	GAGUUCCUCCAAACUCUUCAU	Cleavage	pacid=27037021 locus=Potri.008G159000 ID=Potri.008G159000.1.v3.0 annot-version=v3.0	1
Conserved	ptc-miR395b	Potri.010G230300	3	1	21	505	525	CUGAAGUGUUUGGGGGAACUC	AAGUUCUCCCGGCCACUUCAG	Cleavage	pacid=26978470 locus=Potri.010G230300 ID=Potri.010G230300.1.v3.0 annot-version=v3.0	1
Conserved	ptc-miR395b	Potri.002G054400	3	1	21	2051	2071	CUGAAGUGUUUGGGGGAACUC	CAGUUUCCUCAAACAUAUCAG	Cleavage	pacid=27021918 locus=Potri.002G054400 ID=Potri.002G054400.1.v3.0 annot-version=v3.0	1
Conserved	ptc-miR395b	Potri.005G116100	3	1	21	891	911	CUGAAGUGUUUGGGGGAACUC	UGGUUCUUCCAAGCAUUUCAC	Cleavage	pacid=27031737 locus=Potri.005G116100 ID=Potri.005G116100.1.v3.0 annot-version=v3.0	1
Conserved	ptc-miR395b	Potri.002G253400	3	1	21	1077	1097	CUGAAGUGUUUGGGGGAACUC	CAGCUCUUCCAAAUGCUUCAG	Cleavage	pacid=27020932 locus=Potri.002G253400 ID=Potri.002G253400.1.v3.0 annot-version=v3.0	1
Conserved	ptc-miR395b	Potri.011G036500	3	1	21	720	740	CUGAAGUGUUUGGGGGAACUC	UAAUUCUUCCGGACACUUCAG	Cleavage	pacid=27000821 locus=Potri.011G036500 ID=Potri.011G036500.1.v3.0 annot-version=v3.0	1
Conserved	ptc-miR395b	Potri.011G036600	3	1	21	1040	1060	CUGAAGUGUUUGGGGGAACUC	UAAUUCUUCCGGACACUUCAG	Cleavage	pacid=27000559 locus=Potri.011G036600 ID=Potri.011G036600.1.v3.0 annot-version=v3.0	1
Conserved	ptc-miR395b	Potri.011G034400	3	1	21	1040	1060	CUGAAGUGUUUGGGGGAACUC	UAAUUCUUCCGGACACUUCAG	Cleavage	pacid=27003089 locus=Potri.011G034400 ID=Potri.011G034400.1.v3.0 annot-version=v3.0	1
Conserved	ptc-miR395b	Potri.T090500	3	1	21	256	276	CUGAAGUGUUUGGGGGAACUC	CUCUUUCCUCAAAUGCUUCAG	Cleavage	pacid=27040085 locus=Potri.T090500 ID=Potri.T090500.1.v3.0 annot-version=v3.0	1
Conserved	ptc-miR395b	Potri.006G057200	3	1	21	463	483	CUGAAGUGUUUGGGGGAACUC	CUUUUCCCUCAAACACUUCCG	Cleavage	pacid=27005709 locus=Potri.006G057200 ID=Potri.006G057200.1.v3.0 annot-version=v3.0	1
Conserved	ptc-miR395b	Potri.005G213500	3	1	21	847	867	CUGAAGUGUUUGGGGGAACUC	GUCUUCUCCCAAACACAUCAG	Cleavage	pacid=27030916 locus=Potri.005G213500 ID=Potri.005G213500.1.v3.0 annot-version=v3.0	1
Conserved	ptc-miR395b	Potri.017G042100	3	1	21	757	777	CUGAAGUGUUUGGGGGAACUC	AUGUUCCUUCAAAUGUUUCGG	Cleavage	pacid=26983788 locus=Potri.017G042100 ID=Potri.017G042100.1.v3.0 annot-version=v3.0	1
Conserved	ptc-miR395b	Potri.017G079600	3	1	21	42	62	CUGAAGUGUUUGGGGGAACUC	UGGAUUUUCCAGACACUUCAG	Cleavage	pacid=26983423 locus=Potri.017G079600 ID=Potri.017G079600.1.v3.0 annot-version=v3.0	1
Conserved	ptc-miR395b	Potri.014G004600	3	1	21	251	271	CUGAAGUGUUUGGGGGAACUC	UUGUGUCUCCAAACACUUCAC	Cleavage	pacid=27034940 locus=Potri.014G004600 ID=Potri.014G004600.1.v3.0 annot-version=v3.0	1
Conserved	ptc-miR395b	Potri.014G010100	3	1	21	289	309	CUGAAGUGUUUGGGGGAACUC	UUGUGUCUCCAAACACUUCAC	Cleavage	pacid=27032419 locus=Potri.014G010100 ID=Potri.014G010100.1.v3.0 annot-version=v3.0	1
Conserved	ptc-miR395e	Potri.008G159000	3	1	21	489	509	CUGAAGUGUUUGGGGGAACUC	GAGUUCCUCCAAACUCUUCAU	Cleavage	pacid=27037021 locus=Potri.008G159000 ID=Potri.008G159000.1.v3.0 annot-version=v3.0	1
Conserved	ptc-miR395e	Potri.010G230300	3	1	21	505	525	CUGAAGUGUUUGGGGGAACUC	AAGUUCUCCCGGCCACUUCAG	Cleavage	pacid=26978470 locus=Potri.010G230300 ID=Potri.010G230300.1.v3.0 annot-version=v3.0	1
Conserved	ptc-miR395e	Potri.002G054400	3	1	21	2051	2071	CUGAAGUGUUUGGGGGAACUC	CAGUUUCCUCAAACAUAUCAG	Cleavage	pacid=27021918 locus=Potri.002G054400 ID=Potri.002G054400.1.v3.0 annot-version=v3.0	1
Conserved	ptc-miR395e	Potri.005G116100	3	1	21	891	911	CUGAAGUGUUUGGGGGAACUC	UGGUUCUUCCAAGCAUUUCAC	Cleavage	pacid=27031737 locus=Potri.005G116100 ID=Potri.005G116100.1.v3.0 annot-version=v3.0	1
Conserved	ptc-miR395e	Potri.002G253400	3	1	21	1077	1097	CUGAAGUGUUUGGGGGAACUC	CAGCUCUUCCAAAUGCUUCAG	Cleavage	pacid=27020932 locus=Potri.002G253400 ID=Potri.002G253400.1.v3.0 annot-version=v3.0	1
Conserved	ptc-miR395e	Potri.011G036500	3	1	21	720	740	CUGAAGUGUUUGGGGGAACUC	UAAUUCUUCCGGACACUUCAG	Cleavage	pacid=27000821 locus=Potri.011G036500 ID=Potri.011G036500.1.v3.0 annot-version=v3.0	1
Conserved	ptc-miR395e	Potri.011G036600	3	1	21	1040	1060	CUGAAGUGUUUGGGGGAACUC	UAAUUCUUCCGGACACUUCAG	Cleavage	pacid=27000559 locus=Potri.011G036600 ID=Potri.011G036600.1.v3.0 annot-version=v3.0	1
Conserved	ptc-miR395e	Potri.011G034400	3	1	21	1040	1060	CUGAAGUGUUUGGGGGAACUC	UAAUUCUUCCGGACACUUCAG	Cleavage	pacid=27003089 locus=Potri.011G034400 ID=Potri.011G034400.1.v3.0 annot-version=v3.0	1
[truncated: 10,841 more rows]
