# Supplementary material for: Genome-Wide Analysis of Coding and Non-coding RNA Reveals a Conserved miR164–NAC–mRNA Regulatory Pathway for Disease Defense in Populus
Source: Front Genet. 2021 May 28;12:668940. doi: 10.3389/fgene.2021.668940 (PMC8195341; doi:10.3389/fgene.2021.668940)
Supplement: Supplementary Data 9 — Correlation of miRNA/target pairs (r < –9 × 10–1, P < 5 × 10–2). [file Data_Sheet_9.xlsx]

## Sheet: Sheet1
Supplementary Data 9 | Correlation of miRNA/target pairs (r < –9 × 10-1, P < 5 × 10-2).
miRNA	Target gene	Correlation ( r )	P-value
ptc-miR156a	Potri.015G060400	-0.965298	0.0347019
ptc-miR156a	Potri.018G149900	-0.951846	0.0481538
ptc-miR156a	Potri.007G138800	-0.987376	0.012624
ptc-miR156a	Potri.009G073300	-0.978598	0.0214022
ptc-miR156a	Potri.018G115100	-0.957252	0.0427477
ptc-miR156b	Potri.008G097900	-0.98082	0.0191795
ptc-miR156b	Potri.018G149900	-0.980479	0.0195215
ptc-miR156b	Potri.007G138800	-0.99075	0.00924996
ptc-miR156b	Potri.008G117900	-0.969639	0.0303612
ptc-miR156c	Potri.008G117900	-0.955729	0.0442714
ptc-miR156d	Potri.008G097900	-0.98555	0.0144497
ptc-miR156d	Potri.018G149900	-0.976006	0.0239938
ptc-miR156d	Potri.007G138800	-0.987149	0.0128506
ptc-miR156d	Potri.008G117900	-0.964724	0.0352756
ptc-miR156e	Potri.018G149900	-0.985862	0.0141376
ptc-miR156e	Potri.007G138800	-0.957665	0.0423349
ptc-miR156e	Potri.008G117900	-0.987968	0.0120319
ptc-miR156f	Potri.018G149900	-0.986331	0.0136691
ptc-miR156f	Potri.007G138800	-0.958033	0.0419669
ptc-miR156f	Potri.008G117900	-0.988492	0.0115075
ptc-miR156g	Potri.015G098900	-0.964299	0.0357013
ptc-miR156g	Potri.001G378500	-0.985519	0.0144806
ptc-miR156g	Potri.012G065400	-0.983141	0.0168588
ptc-miR156g	Potri.005G159100	-0.972371	0.0276294
ptc-miR156g	Potri.006G034900	-0.977872	0.0221279
ptc-miR156g	Potri.002G244800	-0.971319	0.0286815
ptc-miR156g	Potri.001G412500	-0.985423	0.0145774
ptc-miR156g	Potri.012G046800	-0.991208	0.00879196
ptc-miR156g	Potri.012G139600	-0.999031	0.000968618
ptc-miR156g	Potri.003G095200	-0.990862	0.00913828
ptc-miR156g	Potri.011G126300	-0.99319	0.00680984
ptc-miR156g	Potri.005G063500	-0.987525	0.0124752
ptc-miR156g	Potri.010G234000	-0.968405	0.031595
ptc-miR156h	Potri.006G178500	-0.954201	0.0457989
ptc-miR156j	Potri.015G098900	-0.964299	0.0357013
ptc-miR156j	Potri.001G378500	-0.985519	0.0144806
ptc-miR156j	Potri.012G065400	-0.983141	0.0168588
ptc-miR156j	Potri.010G058200	-0.969254	0.0307461
ptc-miR156j	Potri.005G159100	-0.972371	0.0276294
ptc-miR156j	Potri.002G244800	-0.971319	0.0286815
ptc-miR156j	Potri.005G063500	-0.987525	0.0124752
ptc-miR159d	Potri.001G192500	-0.9869	0.0130998
ptc-miR159d	Potri.011G149200	-0.980342	0.0196584
ptc-miR159d	Potri.017G122500	-0.951357	0.0486431
ptc-miR160a	Potri.004G211700	-0.980442	0.0195584
ptc-miR160a	Potri.010G223200	-0.954131	0.0458691
ptc-miR160a	Potri.006G127500	-0.971481	0.0285186
ptc-miR160a	Potri.017G031700	-0.999883	0.000117418
ptc-miR160a	Potri.004G185700	-0.962605	0.0373948
ptc-miR160a	Potri.001G092400	-0.96984	0.0301605
ptc-miR160a	Potri.008G187400	-0.983889	0.0161109
ptc-miR160a	Potri.001G439000	-0.996391	0.00360851
ptc-miR160a	Potri.009G017400	-0.965239	0.0347612
ptc-miR160a	Potri.001G216600	-0.961774	0.0382257
ptc-miR160d	Potri.004G211700	-0.980442	0.0195584
ptc-miR160d	Potri.010G223200	-0.954131	0.0458691
ptc-miR160d	Potri.006G127500	-0.971481	0.0285186
ptc-miR160d	Potri.017G031700	-0.999883	0.000117418
ptc-miR160d	Potri.004G185700	-0.962605	0.0373948
ptc-miR160d	Potri.001G092400	-0.96984	0.0301605
ptc-miR160d	Potri.008G187400	-0.983889	0.0161109
ptc-miR160d	Potri.001G439000	-0.996391	0.00360851
ptc-miR160d	Potri.009G017400	-0.965239	0.0347612
ptc-miR160d	Potri.001G216600	-0.961774	0.0382257
ptc-miR160e	Potri.004G063900	-0.97798	0.0220201
ptc-miR160e	Potri.001G012300	-0.994741	0.00525909
ptc-miR160f	Potri.004G063900	-0.984203	0.0157972
ptc-miR160f	Potri.001G012300	-0.99036	0.00964013
ptc-miR162a	Potri.003G147900	-0.95714	0.0428601
ptc-miR162b	Potri.006G258700	-0.963885	0.0361148
ptc-miR164a	Potri.001G262300	-0.960803	0.0391972
ptc-miR164a	Potri.010G137100	-0.957353	0.0426472
ptc-miR164a	Potri.001G148500	-0.982102	0.017898
ptc-miR164a	Potri.003G146500	-0.975521	0.0244788
ptc-miR164b	Potri.001G262300	-0.961691	0.038309
ptc-miR164b	Potri.010G137100	-0.958007	0.0419931
ptc-miR164b	Potri.001G148500	-0.980501	0.0194993
ptc-miR164b	Potri.003G146500	-0.974673	0.0253268
ptc-miR164c	Potri.001G262300	-0.960803	0.0391972
ptc-miR164c	Potri.010G137100	-0.957353	0.0426472
ptc-miR164c	Potri.001G148500	-0.982102	0.017898
ptc-miR164c	Potri.003G146500	-0.975521	0.0244788
ptc-miR164d	Potri.001G262300	-0.960803	0.0391972
ptc-miR164d	Potri.010G137100	-0.957353	0.0426472
ptc-miR164d	Potri.001G148500	-0.982102	0.017898
ptc-miR164d	Potri.003G146500	-0.975521	0.0244788
ptc-miR166a	Potri.003G096000	-0.988485	0.0115152
ptc-miR166a	Potri.014G195100	-0.955958	0.0440422
ptc-miR166b	Potri.003G096000	-0.990556	0.00944407
ptc-miR166b	Potri.014G195100	-0.958163	0.0418375
ptc-miR166c	Potri.003G096000	-0.988483	0.0115168
ptc-miR166c	Potri.014G195100	-0.955963	0.0440372
ptc-miR166d	Potri.003G096000	-0.985675	0.0143253
ptc-miR166d	Potri.014G195100	-0.954068	0.0459322
ptc-miR166e	Potri.007G040100	-0.989578	0.0104219
ptc-miR166f	Potri.003G096000	-0.985675	0.0143253
ptc-miR166f	Potri.014G195100	-0.954068	0.0459322
ptc-miR166g	Potri.003G050100	-0.954229	0.0457713
ptc-miR166g	Potri.003G096000	-0.982265	0.0177348
ptc-miR166g	Potri.014G195100	-0.954836	0.045164
ptc-miR166h	Potri.003G050100	-0.954229	0.0457713
ptc-miR166h	Potri.003G096000	-0.982265	0.0177348
ptc-miR166h	Potri.014G195100	-0.954836	0.045164
ptc-miR166i	Potri.003G050100	-0.950367	0.0496332
ptc-miR166i	Potri.003G096000	-0.982848	0.0171517
ptc-miR166i	Potri.014G195100	-0.951121	0.0488788
ptc-miR166j	Potri.003G096000	-0.988475	0.011525
ptc-miR166j	Potri.014G195100	-0.955942	0.0440584
ptc-miR166k	Potri.003G096000	-0.988475	0.011525
ptc-miR166k	Potri.014G195100	-0.955942	0.0440584
ptc-miR166l	Potri.003G050100	-0.950367	0.0496332
ptc-miR166l	Potri.003G096000	-0.982848	0.0171517
ptc-miR166l	Potri.014G195100	-0.951121	0.0488788
ptc-miR166m	Potri.019G039500	-0.95888	0.0411202
ptc-miR166p	Potri.006G240600	-0.971115	0.0288846
ptc-miR166p	Potri.013G073900	-0.965227	0.0347734
ptc-miR167a	Potri.002G055000	-0.991134	0.00886585
ptc-miR167a	Potri.004G207500	-0.999309	0.000691491
ptc-miR167a	Potri.008G094700	-0.960638	0.0393616
ptc-miR167a	Potri.016G010200	-0.975052	0.0249476
ptc-miR167a	Potri.002G036700	-0.997313	0.00268657
ptc-miR167a	Potri.007G116600	-0.962543	0.0374573
ptc-miR167a	Potri.004G114600	-0.995889	0.00411103
ptc-miR167a	Potri.019G080000	-0.963883	0.036117
ptc-miR167b	Potri.006G130700	-0.95387	0.0461303
ptc-miR167c	Potri.015G092900	-0.991335	0.00866469
ptc-miR167c	Potri.009G021900	-0.967054	0.0329457
ptc-miR167d	Potri.002G055000	-0.991478	0.00852189
ptc-miR167d	Potri.004G207500	-0.999567	0.000433247
ptc-miR167d	Potri.008G094700	-0.960295	0.0397047
ptc-miR167d	Potri.016G010200	-0.978321	0.0216785
ptc-miR167d	Potri.002G036700	-0.998214	0.00178573
ptc-miR167d	Potri.007G116600	-0.965492	0.0345081
ptc-miR167d	Potri.004G114600	-0.99442	0.00558044
ptc-miR167d	Potri.019G080000	-0.959726	0.0402739
ptc-miR167f	Potri.001G059700	-0.959461	0.0405394
ptc-miR167g	Potri.001G059700	-0.96084	0.0391599
ptc-miR169aa	Potri.015G093300	-0.998345	0.00165533
ptc-miR169ac	Potri.002G134900	-0.97396	0.0260403
ptc-miR169ac	Potri.003G062100	-0.975273	0.0247265
ptc-miR169ac	Potri.001G371900	-0.971918	0.0280822
ptc-miR169ad	Potri.002G134900	-0.966666	0.0333337
ptc-miR169ad	Potri.003G062100	-0.973488	0.0265123
ptc-miR169ad	Potri.001G371900	-0.971851	0.0281486
ptc-miR169ae	Potri.003G062100	-0.999949	5.14063e-05
ptc-miR169af	Potri.003G062100	-0.999949	5.14063e-05
ptc-miR169i	Potri.002G134900	-0.950119	0.0498814
ptc-miR169i	Potri.014G141400	-0.992182	0.00781825
ptc-miR169j	Potri.002G134900	-0.950119	0.0498814
ptc-miR169j	Potri.014G141400	-0.992182	0.00781825
ptc-miR169l	Potri.002G134900	-0.950119	0.0498814
ptc-miR169l	Potri.014G141400	-0.992182	0.00781825
ptc-miR169m	Potri.002G134900	-0.950119	0.0498814
ptc-miR169m	Potri.014G141400	-0.992182	0.00781825
ptc-miR169q	Potri.018G029400	-0.95817	0.04183
ptc-miR169q	Potri.001G148300	-0.954443	0.0455567
ptc-miR169u	Potri.002G134900	-0.989507	0.0104926
ptc-miR169u	Potri.003G062100	-0.976521	0.0234792
ptc-miR169u	Potri.007G125600	-0.997409	0.00259108
ptc-miR171c	Potri.017G131000	-0.981663	0.0183372
ptc-miR171d	Potri.017G131000	-0.981663	0.0183372
ptc-miR171i	Potri.004G215900	-0.985694	0.0143056
ptc-miR171i	Potri.002G076000	-0.953438	0.0465623
ptc-miR171i	Potri.014G174700	-0.985784	0.0142159
ptc-miR171i	Potri.010G189900	-0.957657	0.0423435
ptc-miR171i	Potri.T123300	-0.98022	0.0197799
ptc-miR171i	Potri.010G201600	-0.957652	0.0423483
ptc-miR171i	Potri.002G075900	-0.975407	0.024593
ptc-miR172a	Potri.010G181800	-0.952655	0.0473446
ptc-miR172c	Potri.010G181800	-0.952655	0.0473446
ptc-miR319a	Potri.004G064600	-0.964073	0.0359266
ptc-miR319e	Potri.016G139000	-0.952359	0.047641
ptc-miR319h	Potri.016G139000	-0.952359	0.047641
ptc-miR319i	Potri.017G023300	-0.972726	0.0272744
ptc-miR319i	Potri.014G141900	-0.975297	0.0247031
ptc-miR393a	Potri.019G113900	-0.977168	0.0228325
ptc-miR393b	Potri.019G113900	-0.977168	0.0228325
ptc-miR393c	Potri.014G190800	-0.979066	0.020934
ptc-miR393c	Potri.015G076000	-0.95196	0.0480395
ptc-miR394a	Potri.006G061700	-0.965787	0.0342131
ptc-miR394a	Potri.016G087800	-0.995296	0.00470358
ptc-miR394b	Potri.006G061700	-0.991444	0.0085559
ptc-miR394b	Potri.005G083300	-0.979475	0.0205254
ptc-miR394b	Potri.016G087800	-0.967167	0.0328327
ptc-miR394b	Potri.012G122500	-0.955485	0.044515
ptc-miR395a	Potri.005G189300	-0.957576	0.0424235
ptc-miR395a	Potri.002G081400	-0.963506	0.0364938
ptc-miR395b	Potri.012G142800	-0.96839	0.0316097
ptc-miR395b	Potri.014G132500	-0.952955	0.0470446
ptc-miR395e	Potri.010G114800	-0.977713	0.0222866
ptc-miR395f	Potri.010G114800	-0.977713	0.0222866
ptc-miR395k	Potri.010G114800	-0.977713	0.0222866
ptc-miR396a	Potri.019G052600	-0.972346	0.027654
ptc-miR396b	Potri.019G052600	-0.972346	0.027654
ptc-miR396c	Potri.T116400	-0.99207	0.00793011
ptc-miR396c	Potri.019G052600	-0.977768	0.022232
ptc-miR396c	Potri.002G193900	-0.985954	0.0140456
ptc-miR396c	Potri.006G027300	-0.953804	0.0461956
ptc-miR396e	Potri.T116400	-0.958714	0.0412857
ptc-miR396e	Potri.019G052600	-0.998211	0.00178872
ptc-miR396f	Potri.001G359000	-0.953201	0.046799
ptc-miR396f	Potri.019G077500	-0.998854	0.00114581
ptc-miR396f	Potri.001G448700	-0.955732	0.0442685
ptc-miR396g	Potri.011G137800	-0.973173	0.0268271
ptc-miR396g	Potri.002G047500	-0.984221	0.0157788
ptc-miR396g	Potri.009G022300	-0.96015	0.0398498
ptc-miR398a	Potri.001G375800	-0.959682	0.0403185
ptc-miR398a	Potri.001G151900	-0.959112	0.0408878
ptc-miR398a	Potri.004G202500	-0.982163	0.0178374
ptc-miR398a	Potri.004G224300	-0.999171	0.000828926
ptc-miR398b	Potri.015G078500	-0.97405	0.0259499
ptc-miR399f	Potri.009G130600	-0.98086	0.01914
ptc-miR399f	Potri.014G113700	-0.995182	0.00481796
ptc-miR399g	Potri.016G024000	-0.959449	0.0405507
ptc-miR399g	Potri.005G209600	-0.959739	0.040261
ptc-miR399g	Potri.009G130600	-0.991788	0.00821231
ptc-miR399g	Potri.014G113700	-0.995612	0.00438756
ptc-miR403a	Potri.010G073500	-0.965151	0.0348489
ptc-miR403c	Potri.010G073500	-0.964621	0.0353792
ptc-miR403d	Potri.010G073500	-0.965151	0.0348489
ptc-miR530a	Potri.011G065700	-0.976448	0.0235522
ptc-miR1446a	Potri.016G056400	-0.973792	0.0262075
ptc-miR1446a	Potri.014G039200	-0.974581	0.0254194
ptc-miR1446b	Potri.013G060000	-0.963325	0.0366754
ptc-miR1446c	Potri.003G198900	-0.998906	0.00109366
ptc-miR1446c	Potri.001G120800	-0.978386	0.0216145
ptc-miR1446c	Potri.005G209500	-0.994639	0.00536075
ptc-miR1446c	Potri.003G199500	-0.970464	0.0295358
ptc-miR1446c	Potri.014G160300	-0.956576	0.0434238
ptc-miR1446d	Potri.003G198900	-0.998906	0.00109366
ptc-miR1446d	Potri.001G120800	-0.978386	0.0216145
ptc-miR1446d	Potri.005G209500	-0.994639	0.00536075
ptc-miR1446d	Potri.003G199500	-0.970464	0.0295358
ptc-miR1446d	Potri.014G160300	-0.956576	0.0434238
ptc-miR1446e	Potri.003G198900	-0.998906	0.00109366
ptc-miR1446e	Potri.001G120800	-0.978386	0.0216145
ptc-miR1446e	Potri.005G209500	-0.994639	0.00536075
ptc-miR1446e	Potri.003G199500	-0.970464	0.0295358
ptc-miR1446e	Potri.014G160300	-0.956576	0.0434238
ptc-miR478e	Potri.008G101800	-0.971377	0.0286234
ptc-miR1447	Potri.019G107800	-0.966995	0.033005
ptc-miR1447	Potri.006G199600	-0.958758	0.0412417
ptc-miR1447	Potri.005G229400	-0.99249	0.00750966
ptc-miR1447	Potri.016G018700	-0.980928	0.0190715
ptc-miR1448	Potri.005G040100	-0.982508	0.0174921
ptc-miR1448	Potri.008G211100	-0.995082	0.00491824
ptc-miR1448	Potri.T130900	-0.958186	0.0418143
ptc-miR1448	Potri.014G195800	-0.97091	0.0290899
ptc-miR6425a	Potri.015G035800	-0.994721	0.00527941
ptc-miR6425a	Potri.006G074600	-0.968221	0.0317788
ptc-miR6425a	Potri.014G157200	-0.95481	0.0451897
ptc-miR6425a	Potri.003G124300	-0.954422	0.0455781
ptc-miR6425a	Potri.005G218800	-0.975282	0.0247181
ptc-miR6425a	Potri.016G076700	-0.986528	0.0134722
ptc-miR6425b	Potri.015G035800	-0.994721	0.00527941
ptc-miR6425b	Potri.006G074600	-0.968221	0.0317788
ptc-miR6425b	Potri.014G157200	-0.95481	0.0451897
ptc-miR6425b	Potri.003G124300	-0.954422	0.0455781
ptc-miR6425b	Potri.005G218800	-0.975282	0.0247181
ptc-miR6425b	Potri.016G076700	-0.986528	0.0134722
ptc-miR6425c	Potri.015G035800	-0.994721	0.00527941
ptc-miR6425c	Potri.006G074600	-0.968221	0.0317788
ptc-miR6425c	Potri.014G157200	-0.95481	0.0451897
ptc-miR6425c	Potri.003G124300	-0.954422	0.0455781
ptc-miR6425c	Potri.005G218800	-0.975282	0.0247181
ptc-miR6425c	Potri.016G076700	-0.986528	0.0134722
ptc-miR6425d	Potri.015G035800	-0.994721	0.00527941
ptc-miR6425d	Potri.006G074600	-0.968221	0.0317788
ptc-miR6425d	Potri.014G157200	-0.95481	0.0451897
ptc-miR6425d	Potri.003G124300	-0.954422	0.0455781
ptc-miR6425d	Potri.005G218800	-0.975282	0.0247181
ptc-miR6425d	Potri.016G076700	-0.986528	0.0134722
ptc-miR6425e	Potri.012G018500	-0.957195	0.0428052
ptc-miR6425e	Potri.017G129000	-0.961886	0.0381145
ptc-miR6427	Potri.T034900	-0.97625	0.0237504
ptc-miR6438a	Potri.013G011800	-0.977736	0.0222643
ptc-miR6438b	Potri.002G183300	-0.987045	0.0129552
ptc-miR6438b	Potri.016G004800	-0.97278	0.0272198
ptc-miR6438b	Potri.014G153700	-0.971049	0.028951
ptc-miR6438b	Potri.017G078500	-0.987045	0.0129552
ptc-miR6438b	Potri.015G139800	-0.999561	0.000439455
ptc-miR6445a	Potri.013G159800	-0.96086	0.0391398
ptc-miR6445a	Potri.014G152900	-0.959545	0.040455
ptc-miR6445b	Potri.002G011700	-0.960568	0.0394319
ptc-miR6445b	Potri.013G159800	-0.989033	0.0109666
ptc-miR6459a	Potri.001G035600	-0.960807	0.0391928
ptc-miR7828	Potri.008G131100	-0.990587	0.00941254
ptc-miR7840	Potri.011G000900	-0.96105	0.0389504
ptc-miRN1	Potri.014G038600	-0.985453	0.0145469
ptc-miRN1	Potri.016G090800	-0.950851	0.0491485
ptc-miRN2	Potri.002G128200	-0.989073	0.0109268
ptc-miRN2	Potri.006G123900	-0.981141	0.0188591
ptc-miRN3	Potri.015G013400	-0.950992	0.0490078
ptc-miRN3	Potri.013G108000	-0.98011	0.0198898
ptc-miRN3	Potri.010G159900	-0.959216	0.0407836
ptc-miRN4	Potri.016G064700	-0.95023	0.0497697
ptc-miRN4	Potri.001G372200	-0.987912	0.0120883
ptc-miRN4	Potri.018G107500	-0.988819	0.0111813
ptc-miRN4	Potri.014G071100	-0.991487	0.00851313
ptc-miRN4	Potri.015G002100	-0.966002	0.0339984
ptc-miRN5	Potri.012G023100	-0.990008	0.00999188
ptc-miRN5	Potri.008G098600	-0.981474	0.0185257
ptc-miRN5	Potri.004G145700	-0.997048	0.00295165
ptc-miRN5	Potri.017G089600	-0.970841	0.0291594
ptc-miRN5	Potri.017G129800	-0.979449	0.0205514
ptc-miRN6	Potri.012G037100	-0.957986	0.0420135
ptc-miRN8	Potri.017G039100	-0.999812	0.000187847
ptc-miRN8	Potri.017G084900	-0.994627	0.00537267
ptc-miRN8	Potri.008G173800	-0.995193	0.00480744
ptc-miRN9	Potri.012G093500	-0.957087	0.0429131
ptc-miRN9	Potri.008G136400	-0.979506	0.0204944
ptc-miRN9	Potri.006G028600	-0.986152	0.0138485
ptc-miRN9	Potri.002G014200	-0.991444	0.00855616
ptc-miRN9	Potri.006G041200	-0.976321	0.0236793
ptc-miRN10	Potri.010G076700	-0.986613	0.0133868
ptc-miRN10	Potri.010G219400	-0.993173	0.0068274
ptc-miRN10	Potri.001G155300	-0.953039	0.0469614
ptc-miRN18	Potri.004G115500	-0.96457	0.0354299
ptc-miRN18	Potri.007G101100	-0.964556	0.0354437
ptc-miRN19	Potri.001G232600	-0.98741	0.0125896
ptc-miRN20	Potri.002G242200	-0.9564	0.0436002
