# Supplementary material for: Genome-Wide Analysis of Coding and Non-coding RNA Reveals a Conserved miR164–NAC–mRNA Regulatory Pathway for Disease Defense in Populus
Source: Front Genet. 2021 May 28;12:668940. doi: 10.3389/fgene.2021.668940 (PMC8195341; doi:10.3389/fgene.2021.668940)
Supplement: Supplementary Data 10 — The miRNA/target pairs having degradome evidence. [file Data_Sheet_10.xlsx]

## Sheet: Sheet1
Supplementary Data 10 | The miRNA/target pairs having degradome evidence.
miRNA	Target	AlignmentScore	Alignment Range	CleavageSite	Category	P value	Duplicate
miR156a	Potri.012G100700.4	2	1077-1096	1087	0	0.0258106	1
miR156a	Potri.001G398200.1	2	646-665	656	0	0.0258106	1
miR156a	Potri.007G138800.3	2	927-946	937	0	0.0258106	1
miR156a	Potri.011G116800.1	2	699-718	709	0	0.0258106	1
miR156b	Potri.012G100700.4	2	1077-1096	1087	0	0.0258106	1
miR156b	Potri.001G398200.1	2	646-665	656	0	0.0258106	1
miR156b	Potri.007G138800.3	2	927-946	937	0	0.0258106	1
miR156b	Potri.011G116800.1	2	699-718	709	0	0.0258106	1
miR156c	Potri.012G100700.4	2	1077-1096	1087	0	0.0258106	1
miR156c	Potri.001G398200.1	2	646-665	656	0	0.0258106	1
miR156c	Potri.007G138800.3	2	927-946	937	0	0.0258106	1
miR156c	Potri.011G116800.1	2	699-718	709	0	0.0258106	1
miR156d	Potri.012G100700.4	2	1077-1096	1087	0	0.0258106	1
miR156d	Potri.001G398200.1	2	646-665	656	0	0.0258106	1
miR156d	Potri.007G138800.3	2	927-946	937	0	0.0258106	1
miR156d	Potri.011G116800.1	2	699-718	709	0	0.0258106	1
miR156e	Potri.012G100700.4	2	1077-1096	1087	0	0.0258106	1
miR156e	Potri.001G398200.1	2	646-665	656	0	0.0258106	1
miR156e	Potri.007G138800.3	2	927-946	937	0	0.0258106	1
miR156e	Potri.011G116800.1	2	699-718	709	0	0.0258106	1
miR156f	Potri.012G100700.4	2	1077-1096	1087	0	0.0258106	1
miR156f	Potri.001G398200.1	2	646-665	656	0	0.0258106	1
miR156f	Potri.007G138800.3	2	927-946	937	0	0.0258106	1
miR156f	Potri.011G116800.1	2	699-718	709	0	0.0258106	1
miR156g	Potri.012G100700.4	4	1077-1097	1088	0	0.0373333	1
miR156g	Potri.008G097900.3	2.5	1237-1257	1248	1	0.00747837	1
miR156g	Potri.001G058600.1	3	1389-1409	1400	0	0.0256129	1
miR156g	Potri.010G154300.2	2.5	1175-1195	1186	0	0.00638609	1
miR156g	Potri.001G398200.1	4	646-666	657	1	0.0363775	1
miR156g	Potri.014G057800.1	3	1072-1092	1083	1	0.0324456	1
miR156g	Potri.003G169400.2	3	1401-1421	1412	0	0.0234098	1
miR156g	Potri.002G142400.1	3	1024-1044	1035	0	0.0234098	1
miR156g	Potri.004G046700.1	3	618-638	629	0	0.0234098	1
miR156h	Potri.012G100700.4	4	1077-1097	1088	0	0.0373333	1
miR156h	Potri.008G097900.3	2.5	1237-1257	1248	1	0.00747837	1
miR156h	Potri.001G058600.1	3	1389-1409	1400	0	0.0256129	1
miR156h	Potri.010G154300.2	2.5	1175-1195	1186	0	0.00638609	1
miR156h	Potri.001G398200.1	4	646-666	657	1	0.0363775	1
miR156h	Potri.014G057800.1	3	1072-1092	1083	1	0.0324456	1
miR156h	Potri.003G169400.2	3	1401-1421	1412	0	0.0234098	1
miR156h	Potri.002G142400.1	3	1024-1044	1035	0	0.0234098	1
miR156h	Potri.004G046700.1	3	618-638	629	0	0.0234098	1
miR156j	Potri.012G100700.4	4	1077-1097	1088	0	0.0373333	1
miR156j	Potri.008G097900.3	2.5	1237-1257	1248	1	0.00747837	1
miR156j	Potri.001G058600.1	3	1389-1409	1400	0	0.0256129	1
miR156j	Potri.010G154300.2	2.5	1175-1195	1186	0	0.00638609	1
miR156j	Potri.001G398200.1	4	646-666	657	1	0.0363775	1
miR156j	Potri.014G057800.1	3	1072-1092	1083	1	0.0324456	1
miR156j	Potri.003G169400.2	3	1401-1421	1412	0	0.0234098	1
miR156j	Potri.002G142400.1	3	1024-1044	1035	0	0.0234098	1
miR156j	Potri.004G046700.1	3	618-638	629	0	0.0234098	1
miR159a	Potri.001G224500.3	3	1076-1096	1087	1	0.0101507	1
miR159a	Potri.009G018700.1	3	1049-1069	1060	0	0.00917076	1
miR159a	Potri.001G036000.2	3.5	1256-1276	1267	0	0.0133124	1
miR159b	Potri.001G224500.3	3	1076-1096	1087	1	0.0101507	1
miR159b	Potri.009G018700.1	3	1049-1069	1060	0	0.00917076	1
miR159b	Potri.001G036000.2	3.5	1256-1276	1267	0	0.0133124	1
miR159c	Potri.003G189700.4	0.5	1259-1279	1270	0	0.0110324	1
miR159c	Potri.001G224500.3	1	1076-1096	1087	1	0.0194576	1
miR159c	Potri.009G018700.1	1	1049-1069	1060	0	0.0175872	1
miR159c	Potri.001G036000.2	1	1256-1276	1267	0	0.00867331	1
miR159d	Potri.005G149800.3	3	1454-1474	1465	0	0.0106405	0
miR159d	Potri.009G018700.1	5	1049-1069	1060	0	0.0442233	1
miR159d	Potri.001G036000.2	4	1256-1276	1267	0	0.0185876	1
miR160a	Potri.006G127500.2	0.5	2256-2276	2267	0	0.0219432	1
miR160a	Potri.009G014800.2	1	1407-1427	1418	0	0.0203919	1
miR160a	Potri.005G171300.3	0.5	1468-1488	1479	1	0.0211922	1
miR160a	Potri.002G089900.2	0.5	1311-1331	1322	0	0.0177785	1
miR160a	Potri.004G211700.1	1	1718-1738	1729	0	0.0157262	1
miR160d	Potri.006G127500.2	0.5	2256-2276	2267	0	0.0219432	1
miR160d	Potri.009G014800.2	1	1407-1427	1418	0	0.0203919	1
miR160d	Potri.005G171300.3	0.5	1468-1488	1479	1	0.0211922	1
miR160d	Potri.002G089900.2	0.5	1311-1331	1322	0	0.0177785	1
miR160d	Potri.004G211700.1	1	1718-1738	1729	0	0.0157262	1
miR160f	Potri.006G127500.2	1	2256-2276	2267	0	0.0203919	1
miR160f	Potri.009G014800.2	2	1407-1427	1418	0	0.017282	1
miR160f	Potri.005G171300.3	1	1468-1488	1479	1	0.0196935	1
miR160f	Potri.002G089900.2	1	1311-1331	1322	0	0.0165191	1
miR160f	Potri.004G211700.1	2	1718-1738	1729	0	0.013323	1
miR164a	Potri.007G065400.2	2	729-749	740	0	0.00867864	1
miR164a	Potri.012G001400.3	2.5	641-661	652	0	0.00956382	1
miR164a	Potri.015G020000.1	2.5	641-661	652	0	0.00956382	1
miR164a	Potri.005G098200.3	2	910-930	921	0	0.00702245	1
miR164b	Potri.007G065400.2	2	729-749	740	0	0.00867864	1
miR164b	Potri.012G001400.3	2.5	641-661	652	0	0.00956382	1
miR164b	Potri.015G020000.1	2.5	641-661	652	0	0.00956382	1
miR164b	Potri.005G098200.3	2	910-930	921	0	0.00702245	1
miR164c	Potri.007G065400.2	2	729-749	740	0	0.00867864	1
miR164c	Potri.012G001400.3	2.5	641-661	652	0	0.00956382	1
miR164c	Potri.015G020000.1	2.5	641-661	652	0	0.00956382	1
miR164c	Potri.005G098200.3	2	910-930	921	0	0.00702245	1
miR164d	Potri.007G065400.2	2	729-749	740	0	0.00867864	1
miR164d	Potri.012G001400.3	2.5	641-661	652	0	0.00956382	1
miR164d	Potri.015G020000.1	2.5	641-661	652	0	0.00956382	1
miR164d	Potri.005G098200.3	2	910-930	921	0	0.00702245	1
miR166d	Potri.004G211300.3	2.5	551-571	562	1	0.0121418	1
miR166d	Potri.009G014500.4	3	563-583	574	1	0.0145525	1
miR166e	Potri.004G211300.3	2.5	551-571	562	1	0.0121418	1
miR166e	Potri.009G014500.4	3	563-583	574	1	0.0145525	1
miR166f	Potri.004G211300.3	2.5	551-571	562	1	0.0121418	1
miR166f	Potri.009G014500.4	3	563-583	574	1	0.0145525	1
miR166g	Potri.004G211300.3	2.5	551-571	562	1	0.0121418	1
miR166g	Potri.009G014500.4	3	563-583	574	1	0.0145525	1
miR166h	Potri.004G211300.3	2.5	551-571	562	1	0.0121418	1
miR166h	Potri.009G014500.4	3	563-583	574	1	0.0145525	1
miR166i	Potri.004G211300.3	2.5	551-571	562	1	0.0121418	1
miR166i	Potri.009G014500.4	3	563-583	574	1	0.0145525	1
miR166j	Potri.004G211300.3	2.5	551-571	562	1	0.0121418	1
miR166j	Potri.009G014500.4	3	563-583	574	1	0.0145525	1
miR166k	Potri.004G211300.3	2.5	551-571	562	1	0.0121418	1
miR166k	Potri.009G014500.4	3	563-583	574	1	0.0145525	1
miR166l	Potri.004G211300.3	2.5	551-571	562	1	0.0121418	1
miR166l	Potri.009G014500.4	3	563-583	574	1	0.0145525	1
miR166m	Potri.004G211300.3	2.5	551-571	562	1	0.0121418	1
miR166m	Potri.009G014500.4	3	563-583	574	1	0.0145525	1
miR166p	Potri.004G211300.3	4.5	551-571	562	1	0.0265176	1
miR166p	Potri.009G014500.4	5	563-583	574	1	0.0201544	1
miR166q	Potri.004G211300.3	2.5	551-571	562	1	0.0121418	1
miR166q	Potri.009G014500.4	3	563-583	574	1	0.0145525	1
miR167a	Potri.017G141000.3	4	2599-2620	2610	0	0.0300471	1
miR167a	Potri.004G078200.5	4	1527-1548	1538	0	0.0243636	1
miR167b	Potri.017G141000.3	4	2599-2620	2610	0	0.0300471	1
miR167b	Potri.004G078200.5	4	1527-1548	1538	0	0.0243636	1
miR167c	Potri.017G141000.3	4	2599-2620	2610	0	0.0300471	1
miR167c	Potri.004G078200.5	4	1527-1548	1538	0	0.0243636	1
miR167d	Potri.017G141000.3	4	2599-2620	2610	0	0.0300471	1
miR167d	Potri.004G078200.5	4	1527-1548	1538	0	0.0243636	1
miR169ac	Potri.016G068200.3	3	1440-1460	1451	0	0.0281237	1
miR169ac	Potri.006G201900.5	3	911-931	922	0	0.0227997	1
miR169ad	Potri.016G068200.3	3	1440-1460	1451	0	0.0281237	1
miR169ad	Potri.006G201900.5	3	911-931	922	0	0.0227997	1
miR169ae	Potri.016G068200.3	3	1440-1460	1451	0	0.0281237	1
miR169ae	Potri.006G201900.5	3	911-931	922	0	0.0227997	1
miR169af	Potri.016G068200.3	3	1440-1460	1451	0	0.0281237	1
miR169af	Potri.006G201900.5	3	911-931	922	0	0.0227997	1
miR169i	Potri.016G068200.3	4.5	1440-1460	1451	0	0.0441625	1
miR169i	Potri.006G145100.6	2	1346-1366	1357	1	0.0208177	1
miR169i	Potri.018G064700.3	2	1267-1287	1278	0	0.0215556	1
miR169i	Potri.009G060600.6	3	1266-1286	1277	0	0.0149393	1
miR169i	Potri.006G201900.5	4.5	911-931	922	0	0.0358587	1
miR169i	Potri.001G266000.6	3	1203-1223	1214	0	0.0114656	1
miR169j	Potri.016G068200.3	4.5	1440-1460	1451	0	0.0441625	1
miR169j	Potri.006G145100.6	2	1346-1366	1357	1	0.0208177	1
miR169j	Potri.018G064700.3	2	1267-1287	1278	0	0.0215556	1
miR169j	Potri.009G060600.6	3	1266-1286	1277	0	0.0149393	1
miR169j	Potri.006G201900.5	4.5	911-931	922	0	0.0358587	1
miR169j	Potri.001G266000.6	3	1203-1223	1214	0	0.0114656	1
miR169k	Potri.016G068200.3	4.5	1440-1460	1451	0	0.0441625	1
miR169k	Potri.006G145100.6	2	1346-1366	1357	1	0.0208177	1
miR169k	Potri.018G064700.3	2	1267-1287	1278	0	0.0215556	1
miR169k	Potri.009G060600.6	3	1266-1286	1277	0	0.0149393	1
miR169k	Potri.006G201900.5	4.5	911-931	922	0	0.0358587	1
miR169k	Potri.001G266000.6	3	1203-1223	1214	0	0.0114656	1
miR169l	Potri.016G068200.3	4.5	1440-1460	1451	0	0.0441625	1
miR169l	Potri.006G145100.6	2	1346-1366	1357	1	0.0208177	1
miR169l	Potri.018G064700.3	2	1267-1287	1278	0	0.0215556	1
miR169l	Potri.009G060600.6	3	1266-1286	1277	0	0.0149393	1
miR169l	Potri.006G201900.5	4.5	911-931	922	0	0.0358587	1
miR169l	Potri.001G266000.6	3	1203-1223	1214	0	0.0114656	1
miR169m	Potri.016G068200.3	4.5	1440-1460	1451	0	0.0441625	1
miR169m	Potri.006G145100.6	2	1346-1366	1357	1	0.0208177	1
miR169m	Potri.018G064700.3	2	1267-1287	1278	0	0.0215556	1
miR169m	Potri.009G060600.6	3	1266-1286	1277	0	0.0149393	1
miR169m	Potri.006G201900.5	4.5	911-931	922	0	0.0358587	1
miR169m	Potri.001G266000.6	3	1203-1223	1214	0	0.0114656	1
miR169q	Potri.016G068200.3	3.5	1440-1460	1451	0	0.0219432	1
miR169q	Potri.006G145100.6	4	1346-1366	1357	1	0.0211922	1
miR169q	Potri.018G064700.3	4	1267-1287	1278	0	0.0219432	1
miR169q	Potri.009G060600.6	5	1266-1286	1277	0	0.0349153	1
miR169q	Potri.006G201900.5	3.5	911-931	922	0	0.0177785	1
miR169q	Potri.001G266000.6	5	1203-1223	1214	0	0.0268606	1
miR172a	Potri.006G132400.2	3	1343-1363	1354	0	0.024652	1
miR172a	Potri.005G140700.4	2	1744-1764	1755	0	0.0215556	1
miR172a	Potri.016G084500.2	3	1232-1252	1243	0	0.024652	1
miR172a	Potri.008G045300.5	2	1364-1384	1375	0	0.0215556	1
miR172a	Potri.010G216200.5	2	1316-1336	1327	0	0.0215556	1
miR172a	Potri.007G046200.3	3	2019-2039	2030	0	0.024652	1
miR172c	Potri.006G132400.2	3	1343-1363	1354	0	0.024652	1
miR172c	Potri.005G140700.4	2	1744-1764	1755	0	0.0215556	1
miR172c	Potri.016G084500.2	3	1232-1252	1243	0	0.024652	1
miR172c	Potri.008G045300.5	2	1364-1384	1375	0	0.0215556	1
miR172c	Potri.010G216200.5	2	1316-1336	1327	0	0.0215556	1
miR172c	Potri.007G046200.3	3	2019-2039	2030	0	0.024652	1
miR172f	Potri.006G132400.2	3	1343-1363	1354	0	0.024652	1
miR172f	Potri.005G140700.4	2	1744-1764	1755	0	0.0215556	1
miR172f	Potri.016G084500.2	3	1232-1252	1243	0	0.024652	1
miR172f	Potri.008G045300.5	2	1364-1384	1375	0	0.0215556	1
miR172f	Potri.010G216200.5	2	1316-1336	1327	0	0.0215556	1
miR172f	Potri.007G046200.3	3	2019-2039	2030	0	0.024652	1
miR319a	Potri.011G096600.2	4	1552-1571	1562	0	0.0243636	1
miR319b	Potri.011G096600.2	4	1552-1571	1562	0	0.0243636	1
miR319e	Potri.011G096600.2	3	1552-1571	1562	0	0.0143114	1
miR319e	Potri.005G149800.3	3.5	1454-1473	1464	2	0.03467	1
miR319f	Potri.011G096600.2	3	1552-1571	1562	0	0.0143114	1
miR319f	Potri.005G149800.3	3.5	1454-1473	1464	2	0.03467	1
miR319g	Potri.011G096600.2	3	1552-1571	1562	0	0.0143114	1
miR319g	Potri.005G149800.3	3.5	1454-1473	1464	2	0.03467	1
miR319h	Potri.011G096600.2	3	1552-1571	1562	0	0.0143114	1
miR319h	Potri.005G149800.3	3.5	1454-1473	1464	2	0.03467	1
miR393c	Potri.002G207800.1	1	1763-1782	1773	0	0.0102485	1
miR393c	Potri.014G134800.1	1	1606-1625	1616	0	0.0102485	1
miR393c	Potri.001G323100.4	2	1982-2002	1993	0	0.00867864	1
miR393c	Potri.017G061600.1	2	1954-1974	1965	0	0.00867864	1
miR396a	Potri.012G022600.2	3	783-804	794	0	0.038465	1
miR396a	Potri.001G114000.3	4	670-691	681	0	0.0407481	1
miR396a	Potri.018G065400.1	3	330-351	341	0	0.038465	1
miR396a	Potri.013G077500.1	3	399-420	410	0	0.038465	1
miR396a	Potri.006G143200.1	3	339-360	350	0	0.0405479	1
miR396a	Potri.015G006200.5	3	624-645	635	0	0.0405479	1
miR396a	Potri.014G071800.1	4	435-456	446	0	0.0429519	1
miR396a	Potri.014G007200.1	3.5	859-880	870	0	0.0277953	1
miR396a	Potri.007G007100.1	3.5	1101-1122	1112	0	0.0277953	1
miR396a	Potri.001G082700.1	3	690-711	701	0	0.0285371	1
miR396b	Potri.012G022600.2	3	783-804	794	0	0.038465	1
miR396b	Potri.001G114000.3	4	670-691	681	0	0.0407481	1
miR396b	Potri.018G065400.1	3	330-351	341	0	0.038465	1
miR396b	Potri.013G077500.1	3	399-420	410	0	0.038465	1
miR396b	Potri.006G143200.1	3	339-360	350	0	0.0405479	1
miR396b	Potri.015G006200.5	3	624-645	635	0	0.0405479	1
miR396b	Potri.014G071800.1	4	435-456	446	0	0.0429519	1
miR396b	Potri.014G007200.1	3.5	859-880	870	0	0.0277953	1
miR396b	Potri.007G007100.1	3.5	1101-1122	1112	0	0.0277953	1
miR396b	Potri.001G082700.1	3	690-711	701	0	0.0285371	1
miR396c	Potri.001G114000.3	3.5	670-691	681	0	0.0157233	1
miR396c	Potri.014G071800.1	3	435-456	446	0	0.022325	1
miR396c	Potri.001G082700.1	4	690-711	701	0	0.0498906	1
miR396c	Potri.012G022600.2	4	783-804	794	0	0.0498906	1
miR396c	Potri.018G127000.1	2	246-266	257	4	0.0475197	1
miR396f	Potri.012G022600.2	4	783-804	794	0	0.0219432	1
miR396f	Potri.003G100800.4	3	506-527	517	0	0.0350302	0
miR396f	Potri.018G065400.1	3	330-351	341	0	0.0350302	1
miR396f	Potri.013G077500.1	3	399-420	410	0	0.0350302	1
miR396f	Potri.006G143200.1	3	339-360	350	0	0.0369307	1
miR396f	Potri.015G006200.5	4	624-645	635	0	0.0231422	1
miR396f	Potri.014G007200.1	3.5	859-880	870	0	0.0152582	1
miR396f	Potri.007G007100.1	3.5	1101-1122	1112	0	0.0152582	1
miR396f	Potri.002G115100.1	3.5	759-780	770	0	0.0152582	1
miR396f	Potri.001G082700.1	3	690-711	701	0	0.0259768	1
miR396f	Potri.001G114000.3	5	670-691	681	0	0.0353763	1
miR403a	Potri.009G162800.1	6.5	965-985	976	1	0.0463793	1
miR403a	Potri.013G099200.2	5	783-803	794	1	0.0119413	1
miR403b	Potri.009G162800.1	6.5	965-985	976	1	0.0463793	1
miR403b	Potri.013G099200.2	5	783-803	794	1	0.0119413	1
miR403d	Potri.009G162800.1	6.5	965-985	976	1	0.0463793	1
miR403d	Potri.013G099200.2	5	783-803	794	1	0.0119413	1
miR6425e	Potri.001G168900.1	3.5	154-175	166	0	0.00511214	1
miR6438a	Potri.012G102200.6	7	1563-1584	1575	0	0.0305163	1
