# Supplementary material for: Genome-Wide Analysis of Coding and Non-coding RNA Reveals a Conserved miR164–NAC–mRNA Regulatory Pathway for Disease Defense in Populus
Source: Front Genet. 2021 May 28;12:668940. doi: 10.3389/fgene.2021.668940 (PMC8195341; doi:10.3389/fgene.2021.668940)
Supplement: Supplementary Data 11 — miRNA–TF pairs. [file Data_Sheet_11.xlsx]

## Sheet: Sheet1
Supplementary Data 11 | miRNA-TF pairs.
Conserved/Specific	miRNA	TF_id	TF_family
Conserved	ptc-miR160a	Potri.009G014800	ARF
Conserved	ptc-miR160a	Potri.004G211700	ARF
Conserved	ptc-miR160a	Potri.008G039000	ARF
Conserved	ptc-miR160a	Potri.010G223200	ARF
Conserved	ptc-miR160d	Potri.009G014800	ARF
Conserved	ptc-miR160d	Potri.004G211700	ARF
Conserved	ptc-miR160d	Potri.008G039000	ARF
Conserved	ptc-miR160d	Potri.010G223200	ARF
Conserved	ptc-miR156a	Potri.015G060400	SBP
Conserved	ptc-miR156b	Potri.015G060400	SBP
Conserved	ptc-miR156c	Potri.015G060400	SBP
Conserved	ptc-miR156d	Potri.015G060400	SBP
Conserved	ptc-miR156e	Potri.015G060400	SBP
Conserved	ptc-miR156f	Potri.015G060400	SBP
Conserved	ptc-miR159c	Potri.003G189700	MYB
Conserved	ptc-miR160a	Potri.002G089900	ARF
Conserved	ptc-miR160a	Potri.005G171300	ARF
Conserved	ptc-miR160a	Potri.016G090300	ARF
Conserved	ptc-miR160a	Potri.006G127500	ARF
Conserved	ptc-miR160d	Potri.002G089900	ARF
Conserved	ptc-miR160d	Potri.005G171300	ARF
Conserved	ptc-miR160d	Potri.016G090300	ARF
Conserved	ptc-miR160d	Potri.006G127500	ARF
Conserved	ptc-miR164a	Potri.015G020000	NAC
Conserved	ptc-miR164a	Potri.012G001400	NAC
Conserved	ptc-miR164b	Potri.015G020000	NAC
Conserved	ptc-miR164b	Potri.012G001400	NAC
Conserved	ptc-miR164c	Potri.015G020000	NAC
Conserved	ptc-miR164c	Potri.012G001400	NAC
Conserved	ptc-miR164d	Potri.015G020000	NAC
Conserved	ptc-miR164d	Potri.012G001400	NAC
Conserved	ptc-miR166a	Potri.004G211300	HD-ZIP
Conserved	ptc-miR166a	Potri.003G050100	HD-ZIP
Conserved	ptc-miR166a	Potri.001G188800	HD-ZIP
Conserved	ptc-miR166b	Potri.004G211300	HD-ZIP
Conserved	ptc-miR166b	Potri.003G050100	HD-ZIP
Conserved	ptc-miR166b	Potri.001G188800	HD-ZIP
Conserved	ptc-miR166c	Potri.004G211300	HD-ZIP
Conserved	ptc-miR166c	Potri.003G050100	HD-ZIP
Conserved	ptc-miR166c	Potri.001G188800	HD-ZIP
Conserved	ptc-miR166d	Potri.004G211300	HD-ZIP
Conserved	ptc-miR166d	Potri.003G050100	HD-ZIP
Conserved	ptc-miR166d	Potri.001G188800	HD-ZIP
Conserved	ptc-miR166e	Potri.004G211300	HD-ZIP
Conserved	ptc-miR166e	Potri.003G050100	HD-ZIP
Conserved	ptc-miR166e	Potri.001G188800	HD-ZIP
Conserved	ptc-miR166f	Potri.004G211300	HD-ZIP
Conserved	ptc-miR166f	Potri.003G050100	HD-ZIP
Conserved	ptc-miR166f	Potri.001G188800	HD-ZIP
Conserved	ptc-miR166g	Potri.004G211300	HD-ZIP
Conserved	ptc-miR166g	Potri.003G050100	HD-ZIP
Conserved	ptc-miR166g	Potri.001G188800	HD-ZIP
Conserved	ptc-miR166h	Potri.004G211300	HD-ZIP
Conserved	ptc-miR166h	Potri.003G050100	HD-ZIP
Conserved	ptc-miR166h	Potri.001G188800	HD-ZIP
Conserved	ptc-miR166i	Potri.004G211300	HD-ZIP
Conserved	ptc-miR166i	Potri.003G050100	HD-ZIP
Conserved	ptc-miR166i	Potri.001G188800	HD-ZIP
Conserved	ptc-miR166j	Potri.004G211300	HD-ZIP
Conserved	ptc-miR166j	Potri.003G050100	HD-ZIP
Conserved	ptc-miR166j	Potri.001G188800	HD-ZIP
Conserved	ptc-miR166k	Potri.004G211300	HD-ZIP
Conserved	ptc-miR166k	Potri.003G050100	HD-ZIP
Conserved	ptc-miR166k	Potri.001G188800	HD-ZIP
Conserved	ptc-miR166l	Potri.004G211300	HD-ZIP
Conserved	ptc-miR166l	Potri.003G050100	HD-ZIP
Conserved	ptc-miR166l	Potri.001G188800	HD-ZIP
Conserved	ptc-miR166m	Potri.004G211300	HD-ZIP
Conserved	ptc-miR166m	Potri.003G050100	HD-ZIP
Conserved	ptc-miR166m	Potri.001G188800	HD-ZIP
Conserved	ptc-miR166q	Potri.004G211300	HD-ZIP
Conserved	ptc-miR166q	Potri.003G050100	HD-ZIP
Conserved	ptc-miR166q	Potri.001G188800	HD-ZIP
Conserved	ptc-miR172a	Potri.005G140700	AP2
Conserved	ptc-miR172a	Potri.010G216200	AP2
Conserved	ptc-miR172a	Potri.008G045300	AP2
Conserved	ptc-miR172c	Potri.005G140700	AP2
Conserved	ptc-miR172c	Potri.010G216200	AP2
Conserved	ptc-miR172c	Potri.008G045300	AP2
Conserved	ptc-miR172f	Potri.005G140700	AP2
Conserved	ptc-miR172f	Potri.010G216200	AP2
Conserved	ptc-miR172f	Potri.008G045300	AP2
Conserved	ptc-miR156a	Potri.002G142400	SBP
Conserved	ptc-miR156a	Potri.015G098900	SBP
Conserved	ptc-miR156a	Potri.014G057800	SBP
Conserved	ptc-miR156a	Potri.016G048500	SBP
Conserved	ptc-miR156a	Potri.001G058600	SBP
Conserved	ptc-miR156a	Potri.003G169400	SBP
Conserved	ptc-miR156a	Potri.010G154300	SBP
Conserved	ptc-miR156a	Potri.008G097900	SBP
Conserved	ptc-miR156a	Potri.018G149900	SBP
Conserved	ptc-miR156a	Potri.001G055900	SBP
Conserved	ptc-miR156a	Potri.004G046700	SBP
Conserved	ptc-miR156a	Potri.011G055900	SBP
Conserved	ptc-miR156a	Potri.001G398200	SBP
Conserved	ptc-miR156a	Potri.011G116800	SBP
Conserved	ptc-miR156a	Potri.007G138800	SBP
Conserved	ptc-miR156b	Potri.002G142400	SBP
Conserved	ptc-miR156b	Potri.015G098900	SBP
Conserved	ptc-miR156b	Potri.014G057800	SBP
Conserved	ptc-miR156b	Potri.016G048500	SBP
Conserved	ptc-miR156b	Potri.001G058600	SBP
Conserved	ptc-miR156b	Potri.003G169400	SBP
Conserved	ptc-miR156b	Potri.010G154300	SBP
Conserved	ptc-miR156b	Potri.008G097900	SBP
Conserved	ptc-miR156b	Potri.018G149900	SBP
Conserved	ptc-miR156b	Potri.001G055900	SBP
Conserved	ptc-miR156b	Potri.004G046700	SBP
Conserved	ptc-miR156b	Potri.011G055900	SBP
Conserved	ptc-miR156b	Potri.001G398200	SBP
Conserved	ptc-miR156b	Potri.011G116800	SBP
Conserved	ptc-miR156b	Potri.007G138800	SBP
Conserved	ptc-miR156c	Potri.002G142400	SBP
Conserved	ptc-miR156c	Potri.015G098900	SBP
Conserved	ptc-miR156c	Potri.014G057800	SBP
Conserved	ptc-miR156c	Potri.016G048500	SBP
Conserved	ptc-miR156c	Potri.001G058600	SBP
Conserved	ptc-miR156c	Potri.003G169400	SBP
Conserved	ptc-miR156c	Potri.010G154300	SBP
Conserved	ptc-miR156c	Potri.008G097900	SBP
Conserved	ptc-miR156c	Potri.018G149900	SBP
Conserved	ptc-miR156c	Potri.001G055900	SBP
Conserved	ptc-miR156c	Potri.004G046700	SBP
Conserved	ptc-miR156c	Potri.011G055900	SBP
Conserved	ptc-miR156c	Potri.001G398200	SBP
Conserved	ptc-miR156c	Potri.011G116800	SBP
Conserved	ptc-miR156c	Potri.007G138800	SBP
Conserved	ptc-miR156d	Potri.002G142400	SBP
Conserved	ptc-miR156d	Potri.015G098900	SBP
Conserved	ptc-miR156d	Potri.014G057800	SBP
Conserved	ptc-miR156d	Potri.016G048500	SBP
Conserved	ptc-miR156d	Potri.001G058600	SBP
Conserved	ptc-miR156d	Potri.003G169400	SBP
Conserved	ptc-miR156d	Potri.010G154300	SBP
Conserved	ptc-miR156d	Potri.008G097900	SBP
Conserved	ptc-miR156d	Potri.018G149900	SBP
Conserved	ptc-miR156d	Potri.001G055900	SBP
Conserved	ptc-miR156d	Potri.004G046700	SBP
Conserved	ptc-miR156d	Potri.011G055900	SBP
Conserved	ptc-miR156d	Potri.001G398200	SBP
Conserved	ptc-miR156d	Potri.011G116800	SBP
Conserved	ptc-miR156d	Potri.007G138800	SBP
Conserved	ptc-miR156e	Potri.002G142400	SBP
Conserved	ptc-miR156e	Potri.015G098900	SBP
Conserved	ptc-miR156e	Potri.014G057800	SBP
Conserved	ptc-miR156e	Potri.016G048500	SBP
Conserved	ptc-miR156e	Potri.001G058600	SBP
Conserved	ptc-miR156e	Potri.003G169400	SBP
Conserved	ptc-miR156e	Potri.010G154300	SBP
Conserved	ptc-miR156e	Potri.008G097900	SBP
Conserved	ptc-miR156e	Potri.018G149900	SBP
Conserved	ptc-miR156e	Potri.001G055900	SBP
Conserved	ptc-miR156e	Potri.004G046700	SBP
Conserved	ptc-miR156e	Potri.011G055900	SBP
Conserved	ptc-miR156e	Potri.001G398200	SBP
Conserved	ptc-miR156e	Potri.011G116800	SBP
Conserved	ptc-miR156e	Potri.007G138800	SBP
Conserved	ptc-miR156f	Potri.002G142400	SBP
Conserved	ptc-miR156f	Potri.015G098900	SBP
Conserved	ptc-miR156f	Potri.014G057800	SBP
Conserved	ptc-miR156f	Potri.016G048500	SBP
Conserved	ptc-miR156f	Potri.001G058600	SBP
Conserved	ptc-miR156f	Potri.003G169400	SBP
Conserved	ptc-miR156f	Potri.010G154300	SBP
Conserved	ptc-miR156f	Potri.008G097900	SBP
Conserved	ptc-miR156f	Potri.018G149900	SBP
Conserved	ptc-miR156f	Potri.001G055900	SBP
Conserved	ptc-miR156f	Potri.004G046700	SBP
Conserved	ptc-miR156f	Potri.011G055900	SBP
Conserved	ptc-miR156f	Potri.001G398200	SBP
Conserved	ptc-miR156f	Potri.011G116800	SBP
Conserved	ptc-miR156f	Potri.007G138800	SBP
Conserved	ptc-miR159c	Potri.001G224500	MYB
Conserved	ptc-miR159c	Potri.001G036000	MYB
Conserved	ptc-miR159c	Potri.009G018700	MYB
Conserved	ptc-miR160e	Potri.002G089900	ARF
Conserved	ptc-miR160e	Potri.009G014800	ARF
Conserved	ptc-miR160e	Potri.005G171300	ARF
Conserved	ptc-miR160e	Potri.004G211700	ARF
Conserved	ptc-miR160e	Potri.008G039000	ARF
Conserved	ptc-miR160e	Potri.010G223200	ARF
Conserved	ptc-miR160e	Potri.016G090300	ARF
Conserved	ptc-miR160e	Potri.006G127500	ARF
Conserved	ptc-miR160f	Potri.002G089900	ARF
Conserved	ptc-miR160f	Potri.009G014800	ARF
Conserved	ptc-miR160f	Potri.005G171300	ARF
Conserved	ptc-miR160f	Potri.004G211700	ARF
Conserved	ptc-miR160f	Potri.008G039000	ARF
Conserved	ptc-miR160f	Potri.010G223200	ARF
Conserved	ptc-miR160f	Potri.016G090300	ARF
Conserved	ptc-miR160f	Potri.006G127500	ARF
Conserved	ptc-miR164a	Potri.001G396300	NAC
Conserved	ptc-miR164a	Potri.001G396400	NAC
Conserved	ptc-miR164a	Potri.011G115400	NAC
Conserved	ptc-miR164a	Potri.007G065400	NAC
Conserved	ptc-miR164a	Potri.005G098200	NAC
Conserved	ptc-miR164b	Potri.001G396300	NAC
Conserved	ptc-miR164b	Potri.001G396400	NAC
Conserved	ptc-miR164b	Potri.011G115400	NAC
Conserved	ptc-miR164b	Potri.007G065400	NAC
Conserved	ptc-miR164b	Potri.005G098200	NAC
Conserved	ptc-miR164c	Potri.001G396300	NAC
Conserved	ptc-miR164c	Potri.001G396400	NAC
Conserved	ptc-miR164c	Potri.011G115400	NAC
Conserved	ptc-miR164c	Potri.007G065400	NAC
Conserved	ptc-miR164c	Potri.005G098200	NAC
Conserved	ptc-miR164d	Potri.001G396300	NAC
Conserved	ptc-miR164d	Potri.001G396400	NAC
Conserved	ptc-miR164d	Potri.011G115400	NAC
Conserved	ptc-miR164d	Potri.007G065400	NAC
Conserved	ptc-miR164d	Potri.005G098200	NAC
Conserved	ptc-miR166a	Potri.009G014500	HD-ZIP
Conserved	ptc-miR166a	Potri.006G237500	HD-ZIP
Conserved	ptc-miR166a	Potri.018G045100	HD-ZIP
Conserved	ptc-miR166b	Potri.009G014500	HD-ZIP
Conserved	ptc-miR166b	Potri.006G237500	HD-ZIP
Conserved	ptc-miR166b	Potri.018G045100	HD-ZIP
Conserved	ptc-miR166c	Potri.009G014500	HD-ZIP
Conserved	ptc-miR166c	Potri.006G237500	HD-ZIP
Conserved	ptc-miR166c	Potri.018G045100	HD-ZIP
Conserved	ptc-miR166d	Potri.009G014500	HD-ZIP
Conserved	ptc-miR166d	Potri.006G237500	HD-ZIP
Conserved	ptc-miR166d	Potri.018G045100	HD-ZIP
Conserved	ptc-miR166e	Potri.009G014500	HD-ZIP
Conserved	ptc-miR166e	Potri.006G237500	HD-ZIP
Conserved	ptc-miR166e	Potri.018G045100	HD-ZIP
Conserved	ptc-miR166f	Potri.009G014500	HD-ZIP
Conserved	ptc-miR166f	Potri.006G237500	HD-ZIP
Conserved	ptc-miR166f	Potri.018G045100	HD-ZIP
Conserved	ptc-miR166g	Potri.009G014500	HD-ZIP
Conserved	ptc-miR166g	Potri.006G237500	HD-ZIP
Conserved	ptc-miR166g	Potri.018G045100	HD-ZIP
Conserved	ptc-miR166h	Potri.009G014500	HD-ZIP
Conserved	ptc-miR166h	Potri.006G237500	HD-ZIP
Conserved	ptc-miR166h	Potri.018G045100	HD-ZIP
Conserved	ptc-miR166i	Potri.009G014500	HD-ZIP
Conserved	ptc-miR166i	Potri.006G237500	HD-ZIP
Conserved	ptc-miR166i	Potri.018G045100	HD-ZIP
Conserved	ptc-miR166j	Potri.009G014500	HD-ZIP
Conserved	ptc-miR166j	Potri.006G237500	HD-ZIP
Conserved	ptc-miR166j	Potri.018G045100	HD-ZIP
Conserved	ptc-miR166k	Potri.009G014500	HD-ZIP
Conserved	ptc-miR166k	Potri.006G237500	HD-ZIP
Conserved	ptc-miR166k	Potri.018G045100	HD-ZIP
Conserved	ptc-miR166l	Potri.009G014500	HD-ZIP
Conserved	ptc-miR166l	Potri.006G237500	HD-ZIP
Conserved	ptc-miR166l	Potri.018G045100	HD-ZIP
Conserved	ptc-miR166m	Potri.009G014500	HD-ZIP
Conserved	ptc-miR166m	Potri.006G237500	HD-ZIP
Conserved	ptc-miR166m	Potri.018G045100	HD-ZIP
Conserved	ptc-miR166q	Potri.009G014500	HD-ZIP
Conserved	ptc-miR166q	Potri.006G237500	HD-ZIP
Conserved	ptc-miR166q	Potri.018G045100	HD-ZIP
Conserved	ptc-miR530a	Potri.008G135500	ARR-B
Conserved	ptc-miR156g	Potri.004G046700	SBP
Conserved	ptc-miR156g	Potri.011G055900	SBP
Conserved	ptc-miR156g	Potri.016G048500	SBP
Conserved	ptc-miR156g	Potri.018G149900	SBP
Conserved	ptc-miR156g	Potri.001G055900	SBP
Conserved	ptc-miR156h	Potri.016G048500	SBP
Conserved	ptc-miR156h	Potri.018G149900	SBP
Conserved	ptc-miR156h	Potri.001G055900	SBP
Conserved	ptc-miR156h	Potri.004G046700	SBP
Conserved	ptc-miR156h	Potri.011G055900	SBP
Conserved	ptc-miR156j	Potri.002G142400	SBP
Conserved	ptc-miR156j	Potri.015G098900	SBP
Conserved	ptc-miR156j	Potri.014G057800	SBP
Conserved	ptc-miR156j	Potri.016G048500	SBP
Conserved	ptc-miR156j	Potri.001G058600	SBP
Conserved	ptc-miR156j	Potri.003G169400	SBP
Conserved	ptc-miR156j	Potri.010G154300	SBP
Conserved	ptc-miR156j	Potri.008G097900	SBP
Conserved	ptc-miR156j	Potri.018G149900	SBP
Conserved	ptc-miR156j	Potri.001G055900	SBP
Conserved	ptc-miR156j	Potri.004G046700	SBP
Conserved	ptc-miR156j	Potri.011G055900	SBP
Conserved	ptc-miR156j	Potri.007G138800	SBP
Conserved	ptc-miR164a	Potri.017G086200	NAC
Conserved	ptc-miR164b	Potri.017G086200	NAC
Conserved	ptc-miR164c	Potri.017G086200	NAC
Conserved	ptc-miR164d	Potri.017G086200	NAC
Conserved	ptc-miR166a	Potri.001G372300	HD-ZIP
Conserved	ptc-miR166b	Potri.001G372300	HD-ZIP
Conserved	ptc-miR166c	Potri.001G372300	HD-ZIP
Conserved	ptc-miR166d	Potri.001G372300	HD-ZIP
Conserved	ptc-miR166e	Potri.001G372300	HD-ZIP
Conserved	ptc-miR166f	Potri.001G372300	HD-ZIP
Conserved	ptc-miR166g	Potri.001G372300	HD-ZIP
Conserved	ptc-miR166h	Potri.001G372300	HD-ZIP
Conserved	ptc-miR166i	Potri.001G372300	HD-ZIP
Conserved	ptc-miR166j	Potri.001G372300	HD-ZIP
Conserved	ptc-miR166k	Potri.001G372300	HD-ZIP
Conserved	ptc-miR166l	Potri.001G372300	HD-ZIP
Conserved	ptc-miR166m	Potri.001G372300	HD-ZIP
Conserved	ptc-miR166q	Potri.001G372300	HD-ZIP
Conserved	ptc-miR169ac	Potri.006G201900	NF-YA
Conserved	ptc-miR169ac	Potri.016G068200	NF-YA
Conserved	ptc-miR169ad	Potri.006G201900	NF-YA
Conserved	ptc-miR169ad	Potri.016G068200	NF-YA
Conserved	ptc-miR169ae	Potri.006G201900	NF-YA
Conserved	ptc-miR169ae	Potri.016G068200	NF-YA
Conserved	ptc-miR169af	Potri.006G201900	NF-YA
Conserved	ptc-miR169af	Potri.016G068200	NF-YA
Conserved	ptc-miR169q	Potri.006G201900	NF-YA
Conserved	ptc-miR169q	Potri.016G068200	NF-YA
Conserved	ptc-miR169u	Potri.006G201900	NF-YA
Conserved	ptc-miR169u	Potri.016G068200	NF-YA
Conserved	ptc-miR172a	Potri.006G132400	AP2
Conserved	ptc-miR172a	Potri.016G084500	AP2
Conserved	ptc-miR172a	Potri.007G046200	AP2
Conserved	ptc-miR172c	Potri.006G132400	AP2
Conserved	ptc-miR172c	Potri.016G084500	AP2
Conserved	ptc-miR172c	Potri.007G046200	AP2
Conserved	ptc-miR172f	Potri.006G132400	AP2
Conserved	ptc-miR172f	Potri.016G084500	AP2
Conserved	ptc-miR172f	Potri.007G046200	AP2
Conserved	ptc-miR319a	Potri.001G036000	MYB
Conserved	ptc-miR319b	Potri.001G036000	MYB
Conserved	ptc-miR319e	Potri.001G036000	MYB
Conserved	ptc-miR319f	Potri.001G036000	MYB
Conserved	ptc-miR319g	Potri.001G036000	MYB
Conserved	ptc-miR319h	Potri.001G036000	MYB
Conserved	ptc-miR395a	Potri.012G001400	NAC
Conserved	ptc-miR1446a	Potri.016G056400	AP2
Conserved	ptc-miR1446b	Potri.016G056400	AP2
Conserved	ptc-miR1446c	Potri.016G056400	AP2
Conserved	ptc-miR1446d	Potri.016G056400	AP2
Conserved	ptc-miR1446e	Potri.016G056400	AP2
Conserved	ptc-miR156a	Potri.012G100700	SBP
Conserved	ptc-miR156b	Potri.012G100700	SBP
Conserved	ptc-miR156c	Potri.012G100700	SBP
Conserved	ptc-miR156d	Potri.012G100700	SBP
Conserved	ptc-miR156e	Potri.012G100700	SBP
Conserved	ptc-miR156f	Potri.012G100700	SBP
Conserved	ptc-miR156g	Potri.010G154300	SBP
Conserved	ptc-miR156g	Potri.008G097900	SBP
Conserved	ptc-miR156h	Potri.010G154300	SBP
Conserved	ptc-miR156h	Potri.008G097900	SBP
Conserved	ptc-miR159a	Potri.001G414900	NZZ/SPL
Conserved	ptc-miR159a	Potri.001G409000	NZZ/SPL
Conserved	ptc-miR159a	Potri.011G125600	NZZ/SPL
Conserved	ptc-miR159a	Potri.T024300	NZZ/SPL
Conserved	ptc-miR159a	Potri.014G054700	MYB
Conserved	ptc-miR159b	Potri.001G409000	NZZ/SPL
Conserved	ptc-miR159b	Potri.001G414900	NZZ/SPL
Conserved	ptc-miR159b	Potri.011G125600	NZZ/SPL
Conserved	ptc-miR159b	Potri.T024300	NZZ/SPL
Conserved	ptc-miR159b	Potri.014G054700	MYB
Conserved	ptc-miR166p	Potri.004G211300	HD-ZIP
Conserved	ptc-miR166p	Potri.003G050100	HD-ZIP
Conserved	ptc-miR166p	Potri.001G188800	HD-ZIP
Conserved	ptc-miR167a	Potri.014G114300	SBP
Conserved	ptc-miR167b	Potri.014G114300	SBP
Conserved	ptc-miR167c	Potri.014G114300	SBP
Conserved	ptc-miR167d	Potri.014G114300	SBP
Conserved	ptc-miR167f	Potri.014G114300	SBP
Conserved	ptc-miR167g	Potri.014G114300	SBP
Conserved	ptc-miR169i	Potri.018G064700	NF-YA
Conserved	ptc-miR169i	Potri.006G145100	NF-YA
Conserved	ptc-miR169i	Potri.006G201900	NF-YA
Conserved	ptc-miR169i	Potri.016G068200	NF-YA
Conserved	ptc-miR169j	Potri.018G064700	NF-YA
Conserved	ptc-miR169j	Potri.006G145100	NF-YA
Conserved	ptc-miR169j	Potri.006G201900	NF-YA
Conserved	ptc-miR169j	Potri.016G068200	NF-YA
Conserved	ptc-miR169k	Potri.018G064700	NF-YA
Conserved	ptc-miR169k	Potri.006G145100	NF-YA
Conserved	ptc-miR169k	Potri.006G201900	NF-YA
Conserved	ptc-miR169k	Potri.016G068200	NF-YA
Conserved	ptc-miR169l	Potri.018G064700	NF-YA
Conserved	ptc-miR169l	Potri.006G145100	NF-YA
Conserved	ptc-miR169l	Potri.006G201900	NF-YA
Conserved	ptc-miR169l	Potri.016G068200	NF-YA
Conserved	ptc-miR169m	Potri.018G064700	NF-YA
Conserved	ptc-miR169m	Potri.006G145100	NF-YA
Conserved	ptc-miR169m	Potri.006G201900	NF-YA
Conserved	ptc-miR169m	Potri.016G068200	NF-YA
Conserved	ptc-miR396f	Potri.016G121800	G2-like
Conserved	ptc-miR396g	Potri.016G121800	G2-like
Specific	ptc-miR478e	Potri.014G108100	NAC
Specific	ptc-miR6438b	Potri.005G140900	ERF
Specific	ptc-miR7817a	Potri.003G128000	bHLH
Specific	ptc-miRN20	Potri.003G096000	HD-ZIP
Specific	ptc-miRN5	Potri.002G164400	WRKY
Specific	ptc-miRN5	Potri.006G150300	MYB_related
Conserved	ptc-miR1446a	Potri.012G093900	GRAS
Conserved	ptc-miR1446b	Potri.012G093900	GRAS
Conserved	ptc-miR1446c	Potri.012G093900	GRAS
Conserved	ptc-miR1446d	Potri.012G093900	GRAS
Conserved	ptc-miR1446e	Potri.012G093900	GRAS
Conserved	ptc-miR156g	Potri.007G138800	SBP
Conserved	ptc-miR156g	Potri.012G100700	SBP
Conserved	ptc-miR156g	Potri.002G142400	SBP
Conserved	ptc-miR156g	Potri.015G098900	SBP
Conserved	ptc-miR156g	Potri.014G057800	SBP
Conserved	ptc-miR156g	Potri.001G058600	SBP
Conserved	ptc-miR156g	Potri.003G169400	SBP
Conserved	ptc-miR156g	Potri.001G398200	SBP
Conserved	ptc-miR156g	Potri.011G116800	SBP
Conserved	ptc-miR156h	Potri.002G142400	SBP
Conserved	ptc-miR156h	Potri.015G098900	SBP
Conserved	ptc-miR156h	Potri.014G057800	SBP
Conserved	ptc-miR156h	Potri.001G058600	SBP
Conserved	ptc-miR156h	Potri.003G169400	SBP
Conserved	ptc-miR156h	Potri.007G138800	SBP
Conserved	ptc-miR156h	Potri.001G398200	SBP
Conserved	ptc-miR156h	Potri.011G116800	SBP
Conserved	ptc-miR156h	Potri.012G100700	SBP
Conserved	ptc-miR156j	Potri.012G100700	SBP
Conserved	ptc-miR156j	Potri.015G060400	SBP
Conserved	ptc-miR156j	Potri.001G398200	SBP
Conserved	ptc-miR156j	Potri.011G116800	SBP
Conserved	ptc-miR159a	Potri.001G224500	MYB
Conserved	ptc-miR159a	Potri.009G018700	MYB
Conserved	ptc-miR159a	Potri.001G036000	MYB
Conserved	ptc-miR159a	Potri.003G189700	MYB
Conserved	ptc-miR159b	Potri.001G224500	MYB
Conserved	ptc-miR159b	Potri.009G018700	MYB
Conserved	ptc-miR159b	Potri.001G036000	MYB
Conserved	ptc-miR159b	Potri.003G189700	MYB
Conserved	ptc-miR159c	Potri.017G017600	MYB
Conserved	ptc-miR159d	Potri.001G036000	MYB
Conserved	ptc-miR159d	Potri.001G224500	MYB
Conserved	ptc-miR159d	Potri.003G189700	MYB
Conserved	ptc-miR159d	Potri.009G018700	MYB
Conserved	ptc-miR159d	Potri.008G071700	G2-like
Conserved	ptc-miR166a	Potri.T078200	Nin-like
Conserved	ptc-miR166b	Potri.T078200	Nin-like
Conserved	ptc-miR166c	Potri.T078200	Nin-like
Conserved	ptc-miR166d	Potri.T078200	Nin-like
Conserved	ptc-miR166e	Potri.T078200	Nin-like
Conserved	ptc-miR166f	Potri.T078200	Nin-like
Conserved	ptc-miR166g	Potri.T078200	Nin-like
Conserved	ptc-miR166h	Potri.T078200	Nin-like
Conserved	ptc-miR166i	Potri.T078200	Nin-like
Conserved	ptc-miR166j	Potri.T078200	Nin-like
Conserved	ptc-miR166k	Potri.T078200	Nin-like
Conserved	ptc-miR166l	Potri.T078200	Nin-like
Conserved	ptc-miR166m	Potri.T078200	Nin-like
Conserved	ptc-miR166p	Potri.009G014500	HD-ZIP
Conserved	ptc-miR166p	Potri.006G237500	HD-ZIP
Conserved	ptc-miR166p	Potri.018G045100	HD-ZIP
Conserved	ptc-miR166q	Potri.T078200	Nin-like
Conserved	ptc-miR167h	Potri.014G114300	SBP
Conserved	ptc-miR169i	Potri.001G266000	NF-YA
Conserved	ptc-miR169i	Potri.009G060600	NF-YA
Conserved	ptc-miR169i	Potri.009G052900	NF-YA
Conserved	ptc-miR169i	Potri.001G257600	NF-YA
Conserved	ptc-miR169i	Potri.006G053500	NF-YA
Conserved	ptc-miR169j	Potri.001G266000	NF-YA
Conserved	ptc-miR169j	Potri.009G060600	NF-YA
Conserved	ptc-miR169j	Potri.009G052900	NF-YA
Conserved	ptc-miR169j	Potri.001G257600	NF-YA
Conserved	ptc-miR169j	Potri.006G053500	NF-YA
Conserved	ptc-miR169k	Potri.001G266000	NF-YA
Conserved	ptc-miR169k	Potri.009G060600	NF-YA
Conserved	ptc-miR169k	Potri.009G052900	NF-YA
Conserved	ptc-miR169k	Potri.001G257600	NF-YA
Conserved	ptc-miR169k	Potri.006G053500	NF-YA
Conserved	ptc-miR169l	Potri.001G266000	NF-YA
Conserved	ptc-miR169l	Potri.009G060600	NF-YA
Conserved	ptc-miR169l	Potri.009G052900	NF-YA
Conserved	ptc-miR169l	Potri.001G257600	NF-YA
Conserved	ptc-miR169l	Potri.006G053500	NF-YA
Conserved	ptc-miR169m	Potri.001G266000	NF-YA
Conserved	ptc-miR169m	Potri.009G060600	NF-YA
Conserved	ptc-miR169m	Potri.009G052900	NF-YA
Conserved	ptc-miR169m	Potri.001G257600	NF-YA
Conserved	ptc-miR169m	Potri.006G053500	NF-YA
Conserved	ptc-miR319a	Potri.001G224500	MYB
Conserved	ptc-miR319a	Potri.003G189700	MYB
Conserved	ptc-miR319a	Potri.009G018700	MYB
Conserved	ptc-miR319a	Potri.002G140900	MYB
Conserved	ptc-miR319a	Potri.007G113800	M-type_MADS
Conserved	ptc-miR319a	Potri.011G083100	TCP
Conserved	ptc-miR319a	Potri.004G065800	TCP
Conserved	ptc-miR319b	Potri.001G224500	MYB
Conserved	ptc-miR319b	Potri.003G189700	MYB
Conserved	ptc-miR319b	Potri.009G018700	MYB
Conserved	ptc-miR319b	Potri.002G140900	MYB
Conserved	ptc-miR319b	Potri.007G113800	M-type_MADS
Conserved	ptc-miR319b	Potri.011G083100	TCP
Conserved	ptc-miR319b	Potri.004G065800	TCP
Conserved	ptc-miR319e	Potri.001G224500	MYB
Conserved	ptc-miR319e	Potri.003G189700	MYB
Conserved	ptc-miR319e	Potri.009G018700	MYB
Conserved	ptc-miR319e	Potri.002G140900	MYB
Conserved	ptc-miR319e	Potri.011G083100	TCP
Conserved	ptc-miR319e	Potri.004G065800	TCP
Conserved	ptc-miR319e	Potri.007G113800	M-type_MADS
Conserved	ptc-miR319f	Potri.002G140900	MYB
Conserved	ptc-miR319f	Potri.011G083100	TCP
Conserved	ptc-miR319f	Potri.004G065800	TCP
Conserved	ptc-miR319f	Potri.007G113800	M-type_MADS
Conserved	ptc-miR319g	Potri.002G140900	MYB
Conserved	ptc-miR319g	Potri.011G083100	TCP
Conserved	ptc-miR319g	Potri.004G065800	TCP
Conserved	ptc-miR319g	Potri.007G113800	M-type_MADS
Conserved	ptc-miR319h	Potri.001G224500	MYB
Conserved	ptc-miR319h	Potri.003G189700	MYB
Conserved	ptc-miR319h	Potri.009G018700	MYB
Conserved	ptc-miR319h	Potri.002G140900	MYB
Conserved	ptc-miR319h	Potri.011G083100	TCP
Conserved	ptc-miR319h	Potri.004G065800	TCP
Conserved	ptc-miR319h	Potri.007G113800	M-type_MADS
Conserved	ptc-miR395a	Potri.016G083900	MYB_related
Conserved	ptc-miR395a	Potri.006G133000	MYB_related
Conserved	ptc-miR396a	Potri.016G121800	G2-like
Conserved	ptc-miR396b	Potri.016G121800	G2-like
Conserved	ptc-miR396c	Potri.016G121800	G2-like
Conserved	ptc-miR396e	Potri.016G121800	G2-like
Conserved	ptc-miR403a	Potri.004G074300	MYB_related
Conserved	ptc-miR403b	Potri.004G074300	MYB_related
Conserved	ptc-miR403c	Potri.004G074300	MYB_related
Conserved	ptc-miR403d	Potri.004G074300	MYB_related
Conserved	ptc-miR530a	Potri.010G105600	ARR-B
Specific	ptc-miR6425a	Potri.015G141800	HD-ZIP
Specific	ptc-miR6425b	Potri.015G141800	HD-ZIP
Specific	ptc-miR6425c	Potri.015G141800	HD-ZIP
Specific	ptc-miR6425d	Potri.015G141800	HD-ZIP
Specific	ptc-miR6425e	Potri.015G141800	HD-ZIP
Specific	ptc-miRN11	Potri.007G023600	bHLH
Specific	ptc-miRN17	Potri.004G211800	GATA
Specific	ptc-miRN18	Potri.004G115500	MIKC_MADS
Specific	ptc-miRN21	Potri.007G023600	bHLH
Specific	ptc-miRN5	Potri.014G090300	WRKY
Specific	ptc-miRN7	Potri.012G140500	MYB
Conserved	ptc-miR1446a	Potri.001G112200	TALE
Conserved	ptc-miR1446b	Potri.001G112200	TALE
Conserved	ptc-miR1446c	Potri.001G112200	TALE
Conserved	ptc-miR1446d	Potri.001G112200	TALE
Conserved	ptc-miR1446e	Potri.001G112200	TALE
Specific	ptc-miR1448	Potri.002G048000	C2H2
Conserved	ptc-miR159a	Potri.002G140900	MYB
Conserved	ptc-miR159a	Potri.008G071700	G2-like
Conserved	ptc-miR159a	Potri.007G113800	M-type_MADS
Conserved	ptc-miR159a	Potri.006G085600	MYB
Conserved	ptc-miR159a	Potri.017G019900	GRAS
Conserved	ptc-miR159a	Potri.017G025900	GRAS
Conserved	ptc-miR159a	Potri.013G079700	NAC
Conserved	ptc-miR159b	Potri.002G140900	MYB
Conserved	ptc-miR159b	Potri.008G071700	G2-like
Conserved	ptc-miR159b	Potri.007G113800	M-type_MADS
Conserved	ptc-miR159b	Potri.006G085600	MYB
Conserved	ptc-miR159b	Potri.017G019900	GRAS
Conserved	ptc-miR159b	Potri.017G025900	GRAS
Conserved	ptc-miR159b	Potri.013G079700	NAC
Conserved	ptc-miR159c	Potri.011G083100	TCP
Conserved	ptc-miR159d	Potri.014G054700	MYB
Conserved	ptc-miR159d	Potri.001G414900	NZZ/SPL
Conserved	ptc-miR159d	Potri.001G409000	NZZ/SPL
Conserved	ptc-miR159d	Potri.011G125600	NZZ/SPL
Conserved	ptc-miR159d	Potri.T024300	NZZ/SPL
Conserved	ptc-miR166a	Potri.004G049300	NAC
Conserved	ptc-miR166a	Potri.011G098300	HD-ZIP
Conserved	ptc-miR166a	Potri.017G016700	NAC
Conserved	ptc-miR166b	Potri.004G049300	NAC
Conserved	ptc-miR166b	Potri.011G098300	HD-ZIP
Conserved	ptc-miR166b	Potri.017G016700	NAC
Conserved	ptc-miR166c	Potri.004G049300	NAC
Conserved	ptc-miR166c	Potri.011G098300	HD-ZIP
Conserved	ptc-miR166c	Potri.017G016700	NAC
Conserved	ptc-miR166d	Potri.004G049300	NAC
Conserved	ptc-miR166d	Potri.011G098300	HD-ZIP
Conserved	ptc-miR166d	Potri.017G016700	NAC
Conserved	ptc-miR166e	Potri.004G049300	NAC
Conserved	ptc-miR166e	Potri.011G098300	HD-ZIP
Conserved	ptc-miR166e	Potri.017G016700	NAC
Conserved	ptc-miR166f	Potri.004G049300	NAC
Conserved	ptc-miR166f	Potri.011G098300	HD-ZIP
Conserved	ptc-miR166f	Potri.017G016700	NAC
Conserved	ptc-miR166g	Potri.004G049300	NAC
Conserved	ptc-miR166g	Potri.011G098300	HD-ZIP
Conserved	ptc-miR166g	Potri.017G016700	NAC
Conserved	ptc-miR166h	Potri.004G049300	NAC
Conserved	ptc-miR166h	Potri.011G098300	HD-ZIP
Conserved	ptc-miR166h	Potri.017G016700	NAC
Conserved	ptc-miR166i	Potri.004G049300	NAC
Conserved	ptc-miR166i	Potri.011G098300	HD-ZIP
Conserved	ptc-miR166i	Potri.017G016700	NAC
Conserved	ptc-miR166j	Potri.004G049300	NAC
Conserved	ptc-miR166j	Potri.011G098300	HD-ZIP
Conserved	ptc-miR166j	Potri.017G016700	NAC
Conserved	ptc-miR166k	Potri.004G049300	NAC
Conserved	ptc-miR166k	Potri.011G098300	HD-ZIP
Conserved	ptc-miR166k	Potri.017G016700	NAC
Conserved	ptc-miR166l	Potri.004G049300	NAC
Conserved	ptc-miR166l	Potri.011G098300	HD-ZIP
Conserved	ptc-miR166l	Potri.017G016700	NAC
Conserved	ptc-miR166m	Potri.004G049300	NAC
Conserved	ptc-miR166m	Potri.011G098300	HD-ZIP
Conserved	ptc-miR166m	Potri.017G016700	NAC
Conserved	ptc-miR166p	Potri.001G372300	HD-ZIP
Conserved	ptc-miR166q	Potri.011G098300	HD-ZIP
Conserved	ptc-miR166q	Potri.004G049300	NAC
Conserved	ptc-miR166q	Potri.017G016700	NAC
Conserved	ptc-miR167h	Potri.003G147300	bHLH
Conserved	ptc-miR167h	Potri.002G248500	bHLH
Conserved	ptc-miR167h	Potri.017G141000	ARF
Conserved	ptc-miR172a	Potri.010G217700	LBD
Conserved	ptc-miR172a	Potri.008G043900	LBD
Conserved	ptc-miR172c	Potri.010G217700	LBD
Conserved	ptc-miR172c	Potri.008G043900	LBD
Conserved	ptc-miR172f	Potri.010G217700	LBD
Conserved	ptc-miR172f	Potri.008G043900	LBD
Conserved	ptc-miR319a	Potri.019G091300	TCP
Conserved	ptc-miR319a	Potri.013G119400	TCP
Conserved	ptc-miR319a	Potri.011G096600	TCP
Conserved	ptc-miR319a	Potri.001G375800	TCP
Conserved	ptc-miR319b	Potri.019G091300	TCP
Conserved	ptc-miR319b	Potri.013G119400	TCP
Conserved	ptc-miR319b	Potri.011G096600	TCP
Conserved	ptc-miR319b	Potri.001G375800	TCP
Conserved	ptc-miR319e	Potri.013G119400	TCP
Conserved	ptc-miR319e	Potri.011G096600	TCP
Conserved	ptc-miR319e	Potri.019G091300	TCP
Conserved	ptc-miR319e	Potri.001G375800	TCP
Conserved	ptc-miR319f	Potri.019G091300	TCP
Conserved	ptc-miR319f	Potri.013G119400	TCP
Conserved	ptc-miR319f	Potri.011G096600	TCP
Conserved	ptc-miR319f	Potri.001G375800	TCP
Conserved	ptc-miR319g	Potri.019G091300	TCP
Conserved	ptc-miR319g	Potri.013G119400	TCP
Conserved	ptc-miR319g	Potri.011G096600	TCP
Conserved	ptc-miR319g	Potri.001G375800	TCP
Conserved	ptc-miR319h	Potri.013G119400	TCP
Conserved	ptc-miR319h	Potri.011G096600	TCP
Conserved	ptc-miR319h	Potri.019G091300	TCP
Conserved	ptc-miR319h	Potri.001G375800	TCP
Conserved	ptc-miR319i	Potri.001G036000	MYB
Conserved	ptc-miR319i	Potri.002G140900	MYB
Conserved	ptc-miR319i	Potri.007G113800	M-type_MADS
Conserved	ptc-miR319i	Potri.001G224500	MYB
Conserved	ptc-miR319i	Potri.003G189700	MYB
Conserved	ptc-miR319i	Potri.009G018700	MYB
Conserved	ptc-miR319i	Potri.017G019900	GRAS
Conserved	ptc-miR319i	Potri.017G025900	GRAS
Conserved	ptc-miR3627a	Potri.001G258700	MYB
Conserved	ptc-miR3627a	Potri.003G194600	bZIP
Conserved	ptc-miR394a	Potri.005G122500	ZF-HD
Conserved	ptc-miR394a	Potri.003G050100	HD-ZIP
Conserved	ptc-miR394b	Potri.005G122500	ZF-HD
Conserved	ptc-miR394b	Potri.003G050100	HD-ZIP
Conserved	ptc-miR395a	Potri.014G097300	C3H
Conserved	ptc-miR395a	Potri.017G146800	MYB_related
Conserved	ptc-miR395a	Potri.009G062600	C3H
Conserved	ptc-miR395a	Potri.018G111300	ARR-B
Conserved	ptc-miR395a	Potri.007G135500	HB-other
Conserved	ptc-miR395a	Potri.017G016200	HB-other
Conserved	ptc-miR395b	Potri.006G057200	bHLH
Conserved	ptc-miR395e	Potri.006G057200	bHLH
Conserved	ptc-miR395f	Potri.006G057200	bHLH
Conserved	ptc-miR395k	Potri.006G057200	bHLH
Conserved	ptc-miR396a	Potri.001G169100	GRF
Conserved	ptc-miR396a	Potri.019G042300	GRF
Conserved	ptc-miR396a	Potri.001G114000	GRF
Conserved	ptc-miR396a	Potri.003G065000	GRF
Conserved	ptc-miR396a	Potri.002G115100	GRF
Conserved	ptc-miR396a	Potri.006G115200	GRF
Conserved	ptc-miR396a	Potri.003G100800	GRF
Conserved	ptc-miR396a	Potri.015G006200	GRF
Conserved	ptc-miR396a	Potri.001G132600	GRF
Conserved	ptc-miR396a	Potri.014G071800	GRF
Conserved	ptc-miR396a	Potri.001G082700	GRF
Conserved	ptc-miR396a	Potri.006G143200	GRF
Conserved	ptc-miR396a	Potri.018G065400	GRF
Conserved	ptc-miR396a	Potri.013G077500	GRF
Conserved	ptc-miR396a	Potri.012G022600	GRF
Conserved	ptc-miR396a	Potri.014G007200	GRF
Conserved	ptc-miR396a	Potri.007G007100	GRF
Conserved	ptc-miR396a	Potri.014G012800	GRF
Conserved	ptc-miR396a	Potri.007G010800	MIKC_MADS
Conserved	ptc-miR396b	Potri.001G169100	GRF
Conserved	ptc-miR396b	Potri.019G042300	GRF
Conserved	ptc-miR396b	Potri.001G114000	GRF
Conserved	ptc-miR396b	Potri.003G065000	GRF
Conserved	ptc-miR396b	Potri.002G115100	GRF
Conserved	ptc-miR396b	Potri.006G115200	GRF
Conserved	ptc-miR396b	Potri.003G100800	GRF
Conserved	ptc-miR396b	Potri.015G006200	GRF
Conserved	ptc-miR396b	Potri.001G132600	GRF
Conserved	ptc-miR396b	Potri.014G071800	GRF
Conserved	ptc-miR396b	Potri.001G082700	GRF
Conserved	ptc-miR396b	Potri.006G143200	GRF
Conserved	ptc-miR396b	Potri.018G065400	GRF
Conserved	ptc-miR396b	Potri.013G077500	GRF
Conserved	ptc-miR396b	Potri.012G022600	GRF
Conserved	ptc-miR396b	Potri.014G007200	GRF
Conserved	ptc-miR396b	Potri.007G007100	GRF
Conserved	ptc-miR396b	Potri.014G012800	GRF
Conserved	ptc-miR396b	Potri.007G010800	MIKC_MADS
Conserved	ptc-miR396c	Potri.014G071800	GRF
Conserved	ptc-miR396c	Potri.001G169100	GRF
Conserved	ptc-miR396c	Potri.019G042300	GRF
Conserved	ptc-miR396c	Potri.001G114000	GRF
Conserved	ptc-miR396c	Potri.003G065000	GRF
Conserved	ptc-miR396c	Potri.002G115100	GRF
Conserved	ptc-miR396c	Potri.006G115200	GRF
Conserved	ptc-miR396c	Potri.003G100800	GRF
Conserved	ptc-miR396c	Potri.015G006200	GRF
Conserved	ptc-miR396c	Potri.001G132600	GRF
Conserved	ptc-miR396c	Potri.001G082700	GRF
Conserved	ptc-miR396c	Potri.006G143200	GRF
Conserved	ptc-miR396c	Potri.018G065400	GRF
Conserved	ptc-miR396c	Potri.013G077500	GRF
Conserved	ptc-miR396c	Potri.012G022600	GRF
Conserved	ptc-miR396c	Potri.014G007200	GRF
Conserved	ptc-miR396c	Potri.007G007100	GRF
Conserved	ptc-miR396c	Potri.014G012800	GRF
Conserved	ptc-miR396c	Potri.007G010800	MIKC_MADS
Conserved	ptc-miR396e	Potri.001G169100	GRF
Conserved	ptc-miR396e	Potri.019G042300	GRF
Conserved	ptc-miR396e	Potri.001G114000	GRF
Conserved	ptc-miR396e	Potri.003G065000	GRF
Conserved	ptc-miR396e	Potri.002G115100	GRF
Conserved	ptc-miR396e	Potri.006G115200	GRF
Conserved	ptc-miR396e	Potri.003G100800	GRF
Conserved	ptc-miR396e	Potri.015G006200	GRF
Conserved	ptc-miR396e	Potri.001G132600	GRF
Conserved	ptc-miR396e	Potri.014G071800	GRF
Conserved	ptc-miR396e	Potri.001G082700	GRF
Conserved	ptc-miR396e	Potri.006G143200	GRF
Conserved	ptc-miR396e	Potri.018G065400	GRF
Conserved	ptc-miR396e	Potri.013G077500	GRF
Conserved	ptc-miR396e	Potri.012G022600	GRF
Conserved	ptc-miR396e	Potri.014G007200	GRF
Conserved	ptc-miR396e	Potri.007G007100	GRF
Conserved	ptc-miR396e	Potri.014G012800	GRF
Conserved	ptc-miR396e	Potri.007G010800	MIKC_MADS
Conserved	ptc-miR396f	Potri.006G115200	GRF
Conserved	ptc-miR396g	Potri.006G115200	GRF
Conserved	ptc-miR398a	Potri.011G096600	TCP
Conserved	ptc-miR398a	Potri.001G375800	TCP
Conserved	ptc-miR399i	Potri.014G111400	bHLH
Specific	ptc-miR478e	Potri.015G046200	MYB
Conserved	ptc-miR530a	Potri.002G113300	TALE
Specific	ptc-miR6438b	Potri.001G029800	bZIP
Specific	ptc-miR6445a	Potri.008G018400	bZIP
Specific	ptc-miR6445a	Potri.007G093400	CAMTA
Specific	ptc-miR6445b	Potri.008G018400	bZIP
Specific	ptc-miR6445b	Potri.007G093400	CAMTA
Specific	ptc-miR7817a	Potri.004G084100	C2H2
Specific	ptc-miR7840	Potri.010G072900	bHLH
Specific	ptc-miRN10	Potri.011G129500	bHLH
Specific	ptc-miRN10	Potri.001G155300	MYB_related
Specific	ptc-miRN12	Potri.006G201900	NF-YA
Specific	ptc-miRN12	Potri.016G068200	NF-YA
Specific	ptc-miRN4	Potri.005G053200	bZIP
Specific	ptc-miRN7	Potri.T120700	HD-ZIP
Specific	ptc-miRN7	Potri.002G108400	bHLH
Conserved	ptc-miR1446a	Potri.005G215100	C2H2
Conserved	ptc-miR1446a	Potri.016G068100	M-type_MADS
Conserved	ptc-miR1446a	Potri.006G049700	AP2
Conserved	ptc-miR1446b	Potri.005G215100	C2H2
Conserved	ptc-miR1446b	Potri.016G068100	M-type_MADS
Conserved	ptc-miR1446b	Potri.006G049700	AP2
Conserved	ptc-miR1446c	Potri.005G215100	C2H2
Conserved	ptc-miR1446d	Potri.005G215100	C2H2
Conserved	ptc-miR1446e	Potri.005G215100	C2H2
Specific	ptc-miR1447	Potri.006G097300	MYB
Specific	ptc-miR1447	Potri.006G124200	E2F/DP
Specific	ptc-miR1447	Potri.016G093200	E2F/DP
Conserved	ptc-miR156a	Potri.004G159300	TALE
Conserved	ptc-miR156b	Potri.004G159300	TALE
Conserved	ptc-miR156c	Potri.004G159300	TALE
Conserved	ptc-miR156d	Potri.004G159300	TALE
Conserved	ptc-miR156e	Potri.004G159300	TALE
Conserved	ptc-miR156f	Potri.004G159300	TALE
Conserved	ptc-miR156g	Potri.003G136300	ERF
Conserved	ptc-miR156g	Potri.006G034900	G2-like
Conserved	ptc-miR156g	Potri.015G060400	SBP
Conserved	ptc-miR156h	Potri.015G060400	SBP
Conserved	ptc-miR156j	Potri.018G139300	WRKY
Conserved	ptc-miR159c	Potri.006G034900	G2-like
Conserved	ptc-miR159d	Potri.007G113800	M-type_MADS
Conserved	ptc-miR159d	Potri.002G032400	bHLH
Conserved	ptc-miR160a	Potri.007G043400	ERF
Conserved	ptc-miR160d	Potri.007G043400	ERF
Conserved	ptc-miR164a	Potri.010G026200	SBP
Conserved	ptc-miR164b	Potri.010G026200	SBP
Conserved	ptc-miR164c	Potri.010G026200	SBP
Conserved	ptc-miR164d	Potri.010G026200	SBP
Conserved	ptc-miR166a	Potri.017G018500	Nin-like
Conserved	ptc-miR166b	Potri.017G018500	Nin-like
Conserved	ptc-miR166c	Potri.017G018500	Nin-like
Conserved	ptc-miR166d	Potri.017G018500	Nin-like
Conserved	ptc-miR166e	Potri.017G018500	Nin-like
Conserved	ptc-miR166f	Potri.017G018500	Nin-like
Conserved	ptc-miR166g	Potri.017G018500	Nin-like
Conserved	ptc-miR166h	Potri.017G018500	Nin-like
Conserved	ptc-miR166i	Potri.017G018500	Nin-like
Conserved	ptc-miR166j	Potri.017G018500	Nin-like
Conserved	ptc-miR166k	Potri.017G018500	Nin-like
Conserved	ptc-miR166l	Potri.017G018500	Nin-like
Conserved	ptc-miR166m	Potri.017G018500	Nin-like
Conserved	ptc-miR166p	Potri.004G048700	HB-other
Conserved	ptc-miR166q	Potri.017G018500	Nin-like
Conserved	ptc-miR167a	Potri.004G078200	ARF
Conserved	ptc-miR167a	Potri.002G055000	ARF
Conserved	ptc-miR167a	Potri.005G207700	ARF
Conserved	ptc-miR167a	Potri.017G141000	ARF
Conserved	ptc-miR167a	Potri.001G358500	ARF
Conserved	ptc-miR167a	Potri.011G091900	ARF
Conserved	ptc-miR167a	Potri.015G030400	MYB_related
Conserved	ptc-miR167a	Potri.003G161000	ERF
Conserved	ptc-miR167a	Potri.017G016200	HB-other
Conserved	ptc-miR167b	Potri.004G078200	ARF
Conserved	ptc-miR167b	Potri.002G055000	ARF
Conserved	ptc-miR167b	Potri.005G207700	ARF
Conserved	ptc-miR167b	Potri.017G141000	ARF
Conserved	ptc-miR167b	Potri.001G358500	ARF
Conserved	ptc-miR167b	Potri.011G091900	ARF
Conserved	ptc-miR167b	Potri.015G030400	MYB_related
Conserved	ptc-miR167b	Potri.003G161000	ERF
Conserved	ptc-miR167b	Potri.017G016200	HB-other
Conserved	ptc-miR167c	Potri.004G078200	ARF
Conserved	ptc-miR167c	Potri.002G055000	ARF
Conserved	ptc-miR167c	Potri.005G207700	ARF
Conserved	ptc-miR167c	Potri.017G141000	ARF
Conserved	ptc-miR167c	Potri.001G358500	ARF
Conserved	ptc-miR167c	Potri.011G091900	ARF
Conserved	ptc-miR167c	Potri.015G030400	MYB_related
Conserved	ptc-miR167c	Potri.003G161000	ERF
Conserved	ptc-miR167c	Potri.017G016200	HB-other
Conserved	ptc-miR167d	Potri.004G078200	ARF
Conserved	ptc-miR167d	Potri.002G055000	ARF
Conserved	ptc-miR167d	Potri.005G207700	ARF
Conserved	ptc-miR167d	Potri.017G141000	ARF
Conserved	ptc-miR167d	Potri.001G358500	ARF
Conserved	ptc-miR167d	Potri.011G091900	ARF
Conserved	ptc-miR167d	Potri.015G030400	MYB_related
Conserved	ptc-miR167d	Potri.003G161000	ERF
Conserved	ptc-miR167d	Potri.017G016200	HB-other
Conserved	ptc-miR167f	Potri.004G078200	ARF
Conserved	ptc-miR167f	Potri.002G055000	ARF
Conserved	ptc-miR167f	Potri.005G207700	ARF
Conserved	ptc-miR167f	Potri.017G141000	ARF
Conserved	ptc-miR167f	Potri.001G358500	ARF
Conserved	ptc-miR167f	Potri.011G091900	ARF
Conserved	ptc-miR167f	Potri.015G030400	MYB_related
Conserved	ptc-miR167f	Potri.003G161000	ERF
Conserved	ptc-miR167f	Potri.017G016200	HB-other
Conserved	ptc-miR167g	Potri.004G078200	ARF
Conserved	ptc-miR167g	Potri.002G055000	ARF
Conserved	ptc-miR167g	Potri.005G207700	ARF
Conserved	ptc-miR167g	Potri.017G141000	ARF
Conserved	ptc-miR167g	Potri.001G358500	ARF
Conserved	ptc-miR167g	Potri.011G091900	ARF
Conserved	ptc-miR167g	Potri.015G030400	MYB_related
Conserved	ptc-miR167g	Potri.003G161000	ERF
Conserved	ptc-miR167g	Potri.017G016200	HB-other
Conserved	ptc-miR167h	Potri.004G078200	ARF
Conserved	ptc-miR167h	Potri.017G141000	ARF
Conserved	ptc-miR169ac	Potri.018G064700	NF-YA
Conserved	ptc-miR169ac	Potri.006G145100	NF-YA
Conserved	ptc-miR169ac	Potri.012G098500	NF-YC
Conserved	ptc-miR169ac	Potri.015G097400	NF-YC
Conserved	ptc-miR169ad	Potri.018G064700	NF-YA
Conserved	ptc-miR169ad	Potri.006G145100	NF-YA
Conserved	ptc-miR169ad	Potri.012G098500	NF-YC
Conserved	ptc-miR169ad	Potri.015G097400	NF-YC
Conserved	ptc-miR169ae	Potri.018G064700	NF-YA
Conserved	ptc-miR169ae	Potri.006G145100	NF-YA
Conserved	ptc-miR169ae	Potri.012G098500	NF-YC
Conserved	ptc-miR169ae	Potri.015G097400	NF-YC
Conserved	ptc-miR169af	Potri.018G064700	NF-YA
Conserved	ptc-miR169af	Potri.006G145100	NF-YA
Conserved	ptc-miR169af	Potri.012G098500	NF-YC
Conserved	ptc-miR169af	Potri.015G097400	NF-YC
Conserved	ptc-miR169q	Potri.018G064700	NF-YA
Conserved	ptc-miR169q	Potri.006G145100	NF-YA
Conserved	ptc-miR169q	Potri.012G098500	NF-YC
Conserved	ptc-miR169q	Potri.015G097400	NF-YC
Conserved	ptc-miR169u	Potri.018G064700	NF-YA
Conserved	ptc-miR169u	Potri.006G145100	NF-YA
Conserved	ptc-miR169u	Potri.012G098500	NF-YC
Conserved	ptc-miR169u	Potri.015G097400	NF-YC
Conserved	ptc-miR171c	Potri.007G012100	WOX
Conserved	ptc-miR171c	Potri.016G091700	MYB_related
Conserved	ptc-miR171d	Potri.007G012100	WOX
Conserved	ptc-miR171d	Potri.016G091700	MYB_related
Conserved	ptc-miR172a	Potri.007G046200	AP2
Conserved	ptc-miR172a	Potri.004G089800	GRAS
Conserved	ptc-miR172c	Potri.007G046200	AP2
Conserved	ptc-miR172c	Potri.004G089800	GRAS
Conserved	ptc-miR172f	Potri.007G046200	AP2
Conserved	ptc-miR172f	Potri.004G089800	GRAS
Conserved	ptc-miR319a	Potri.014G054700	MYB
Conserved	ptc-miR319a	Potri.017G019900	GRAS
Conserved	ptc-miR319a	Potri.017G025900	GRAS
Conserved	ptc-miR319a	Potri.003G082800	GATA
Conserved	ptc-miR319b	Potri.014G054700	MYB
Conserved	ptc-miR319b	Potri.017G019900	GRAS
Conserved	ptc-miR319b	Potri.017G025900	GRAS
Conserved	ptc-miR319b	Potri.003G082800	GATA
Conserved	ptc-miR319e	Potri.014G054700	MYB
Conserved	ptc-miR319e	Potri.017G019900	GRAS
Conserved	ptc-miR319e	Potri.017G025900	GRAS
Conserved	ptc-miR319e	Potri.003G082800	GATA
Conserved	ptc-miR319f	Potri.003G082800	GATA
Conserved	ptc-miR319f	Potri.014G054700	MYB
Conserved	ptc-miR319g	Potri.003G082800	GATA
Conserved	ptc-miR319g	Potri.014G054700	MYB
Conserved	ptc-miR319h	Potri.014G054700	MYB
Conserved	ptc-miR319h	Potri.017G019900	GRAS
Conserved	ptc-miR319h	Potri.017G025900	GRAS
Conserved	ptc-miR319h	Potri.003G082800	GATA
Conserved	ptc-miR319i	Potri.014G135300	ARF
Conserved	ptc-miR319i	Potri.002G108400	bHLH
Conserved	ptc-miR390a	Potri.001G325100	NAC
Conserved	ptc-miR390b	Potri.001G325100	NAC
Conserved	ptc-miR390c	Potri.001G325100	NAC
Conserved	ptc-miR390d	Potri.001G325100	NAC
Conserved	ptc-miR394a	Potri.009G009800	TALE
Conserved	ptc-miR394b	Potri.009G009800	TALE
Conserved	ptc-miR395a	Potri.001G268200	C3H
Conserved	ptc-miR395a	Potri.002G068600	Trihelix
Conserved	ptc-miR395b	Potri.016G048500	SBP
Conserved	ptc-miR395b	Potri.012G001400	NAC
Conserved	ptc-miR395e	Potri.016G048500	SBP
Conserved	ptc-miR395e	Potri.012G001400	NAC
Conserved	ptc-miR395f	Potri.016G048500	SBP
Conserved	ptc-miR395f	Potri.012G001400	NAC
Conserved	ptc-miR395k	Potri.016G048500	SBP
Conserved	ptc-miR395k	Potri.012G001400	NAC
Conserved	ptc-miR396f	Potri.002G115100	GRF
Conserved	ptc-miR396f	Potri.006G143200	GRF
Conserved	ptc-miR396f	Potri.018G065400	GRF
Conserved	ptc-miR396f	Potri.014G007200	GRF
Conserved	ptc-miR396f	Potri.007G007100	GRF
Conserved	ptc-miR396f	Potri.014G012800	GRF
Conserved	ptc-miR396f	Potri.012G082000	MYB
Conserved	ptc-miR396f	Potri.007G010800	MIKC_MADS
Conserved	ptc-miR396g	Potri.002G115100	GRF
Conserved	ptc-miR396g	Potri.006G143200	GRF
Conserved	ptc-miR396g	Potri.018G065400	GRF
Conserved	ptc-miR396g	Potri.014G007200	GRF
Conserved	ptc-miR396g	Potri.007G007100	GRF
Conserved	ptc-miR396g	Potri.014G012800	GRF
Conserved	ptc-miR396g	Potri.012G082000	MYB
Conserved	ptc-miR396g	Potri.007G010800	MIKC_MADS
Conserved	ptc-miR398a	Potri.009G087500	Nin-like
Conserved	ptc-miR399f	Potri.005G138900	bHLH
Conserved	ptc-miR399g	Potri.005G138900	bHLH
Conserved	ptc-miR399i	Potri.009G032700	GRAS
Conserved	ptc-miR403a	Potri.016G035400	bHLH
Conserved	ptc-miR403a	Potri.017G144800	MYB_related
Conserved	ptc-miR403b	Potri.016G035400	bHLH
Conserved	ptc-miR403b	Potri.017G144800	MYB_related
Conserved	ptc-miR403c	Potri.016G035400	bHLH
Conserved	ptc-miR403c	Potri.017G144800	MYB_related
Conserved	ptc-miR403d	Potri.016G035400	bHLH
Conserved	ptc-miR403d	Potri.017G144800	MYB_related
Conserved	ptc-miR408	Potri.001G214700	YABBY
Conserved	ptc-miR408	Potri.005G118200	SRS
Specific	ptc-miR476a	Potri.001G293900	GeBP
Specific	ptc-miR476b	Potri.017G029100	FAR1
Specific	ptc-miR476b	Potri.T124200	FAR1
Specific	ptc-miR6425a	Potri.018G151400	G2-like
Specific	ptc-miR6425b	Potri.018G151400	G2-like
Specific	ptc-miR6425c	Potri.018G151400	G2-like
Specific	ptc-miR6425d	Potri.018G151400	G2-like
Specific	ptc-miR6425e	Potri.018G151400	G2-like
Specific	ptc-miR6438b	Potri.009G158400	FAR1
Specific	ptc-miR6445a	Potri.002G023400	E2F/DP
Specific	ptc-miR6445b	Potri.002G023400	E2F/DP
Specific	ptc-miR6459a	Potri.001G083500	bHLH
Specific	ptc-miR6459a	Potri.003G049100	MYB_related
Specific	ptc-miR6459a	Potri.001G189800	MYB_related
Specific	ptc-miR6459a	Potri.019G081800	TCP
Specific	ptc-miR6459b	Potri.001G375800	TCP
Specific	ptc-miR7828	Potri.003G207100	FAR1
Specific	ptc-miRN9	Potri.004G049500	NAC
Specific	ptc-miRN10	Potri.005G020500	GATA
Specific	ptc-miRN10	Potri.012G093900	GRAS
Specific	ptc-miRN11	Potri.011G091900	ARF
Specific	ptc-miRN17	Potri.009G024900	C2H2
Specific	ptc-miRN18	Potri.001G047500	C2H2
Specific	ptc-miRN18	Potri.017G020400	GRAS
Specific	ptc-miRN18	Potri.T078300	GRAS
Specific	ptc-miRN18	Potri.017G018600	GRAS
Specific	ptc-miRN18	Potri.006G057200	bHLH
Specific	ptc-miRN18	Potri.011G071800	BES1
Specific	ptc-miRN18	Potri.016G051100	bHLH
Specific	ptc-miRN18	Potri.004G051600	WOX
Specific	ptc-miRN1	Potri.016G076100	NAC
Specific	ptc-miRN20	Potri.006G115700	HSF
Specific	ptc-miRN21	Potri.011G091900	ARF
Specific	ptc-miRN2	Potri.006G021000	ERF
Specific	ptc-miRN3	Potri.004G147000	B3
Specific	ptc-miRN3	Potri.007G043800	HSF
Specific	ptc-miRN4	Potri.013G040700	bZIP
Specific	ptc-miRN5	Potri.008G098600	SBP
Specific	ptc-miRN5	Potri.008G166700	MYB
Specific	ptc-miRN7	Potri.016G074500	B3
Specific	ptc-miR1448	Potri.005G215100	C2H2
Conserved	ptc-miR156a	Potri.012G065000	bHLH
Conserved	ptc-miR156a	Potri.006G251800	bZIP
Conserved	ptc-miR156b	Potri.012G065000	bHLH
Conserved	ptc-miR156b	Potri.006G251800	bZIP
Conserved	ptc-miR156c	Potri.012G065000	bHLH
Conserved	ptc-miR156c	Potri.006G251800	bZIP
Conserved	ptc-miR156d	Potri.012G065000	bHLH
Conserved	ptc-miR156d	Potri.006G251800	bZIP
Conserved	ptc-miR156e	Potri.012G065000	bHLH
Conserved	ptc-miR156e	Potri.006G251800	bZIP
Conserved	ptc-miR156f	Potri.012G065000	bHLH
Conserved	ptc-miR156f	Potri.006G251800	bZIP
Conserved	ptc-miR156g	Potri.013G048000	G2-like
Conserved	ptc-miR156g	Potri.008G091900	WRKY
Conserved	ptc-miR159a	Potri.001G036000	MYB
Conserved	ptc-miR159a	Potri.007G113800	M-type_MADS
Conserved	ptc-miR159a	Potri.008G148400	MYB
Conserved	ptc-miR159b	Potri.001G036000	MYB
Conserved	ptc-miR159b	Potri.007G113800	M-type_MADS
Conserved	ptc-miR159b	Potri.008G148400	MYB
Conserved	ptc-miR159c	Potri.014G017300	C2H2
Conserved	ptc-miR159c	Potri.002G119300	C2H2
Conserved	ptc-miR159c	Potri.008G194400	HD-ZIP
Conserved	ptc-miR159c	Potri.014G037200	G2-like
Conserved	ptc-miR159d	Potri.002G140900	MYB
Conserved	ptc-miR159d	Potri.014G017300	C2H2
Conserved	ptc-miR159d	Potri.007G113800	M-type_MADS
Conserved	ptc-miR159d	Potri.002G119300	C2H2
Conserved	ptc-miR159d	Potri.003G082800	GATA
Conserved	ptc-miR159d	Potri.006G085600	MYB
Conserved	ptc-miR160a	Potri.018G139300	WRKY
Conserved	ptc-miR160d	Potri.018G139300	WRKY
Conserved	ptc-miR160e	Potri.005G227900	ZF-HD
Conserved	ptc-miR160e	Potri.015G070300	E2F/DP
Conserved	ptc-miR160f	Potri.005G227900	ZF-HD
Conserved	ptc-miR160f	Potri.015G070300	E2F/DP
Conserved	ptc-miR162a	Potri.011G154800	LSD
Conserved	ptc-miR162a	Potri.009G035000	G2-like
Conserved	ptc-miR162b	Potri.011G154800	LSD
Conserved	ptc-miR162b	Potri.009G035000	G2-like
Conserved	ptc-miR164a	Potri.006G221500	MYB
Conserved	ptc-miR164a	Potri.014G035100	MYB
Conserved	ptc-miR164a	Potri.002G128900	MYB
Conserved	ptc-miR164a	Potri.011G025000	HD-ZIP
Conserved	ptc-miR164b	Potri.006G221500	MYB
Conserved	ptc-miR164b	Potri.014G035100	MYB
Conserved	ptc-miR164b	Potri.002G128900	MYB
Conserved	ptc-miR164b	Potri.011G025000	HD-ZIP
Conserved	ptc-miR164c	Potri.006G221500	MYB
Conserved	ptc-miR164c	Potri.014G035100	MYB
Conserved	ptc-miR164c	Potri.002G128900	MYB
Conserved	ptc-miR164c	Potri.011G025000	HD-ZIP
Conserved	ptc-miR164d	Potri.006G221500	MYB
Conserved	ptc-miR164d	Potri.014G035100	MYB
Conserved	ptc-miR164d	Potri.002G128900	MYB
Conserved	ptc-miR164d	Potri.011G025000	HD-ZIP
Conserved	ptc-miR166a	Potri.004G168100	bHLH
Conserved	ptc-miR166a	Potri.003G096000	HD-ZIP
Conserved	ptc-miR166a	Potri.004G048700	HB-other
Conserved	ptc-miR166a	Potri.006G083000	bZIP
Conserved	ptc-miR166b	Potri.004G168100	bHLH
Conserved	ptc-miR166b	Potri.003G096000	HD-ZIP
Conserved	ptc-miR166b	Potri.004G048700	HB-other
Conserved	ptc-miR166b	Potri.006G083000	bZIP
Conserved	ptc-miR166c	Potri.004G168100	bHLH
Conserved	ptc-miR166c	Potri.003G096000	HD-ZIP
Conserved	ptc-miR166c	Potri.004G048700	HB-other
Conserved	ptc-miR166c	Potri.006G083000	bZIP
Conserved	ptc-miR166d	Potri.004G168100	bHLH
Conserved	ptc-miR166d	Potri.003G096000	HD-ZIP
Conserved	ptc-miR166d	Potri.004G048700	HB-other
Conserved	ptc-miR166d	Potri.006G083000	bZIP
Conserved	ptc-miR166e	Potri.004G168100	bHLH
Conserved	ptc-miR166e	Potri.003G096000	HD-ZIP
Conserved	ptc-miR166e	Potri.004G048700	HB-other
Conserved	ptc-miR166e	Potri.006G083000	bZIP
Conserved	ptc-miR166f	Potri.004G168100	bHLH
Conserved	ptc-miR166f	Potri.003G096000	HD-ZIP
Conserved	ptc-miR166f	Potri.004G048700	HB-other
Conserved	ptc-miR166f	Potri.006G083000	bZIP
Conserved	ptc-miR166g	Potri.004G168100	bHLH
Conserved	ptc-miR166g	Potri.003G096000	HD-ZIP
Conserved	ptc-miR166g	Potri.004G048700	HB-other
Conserved	ptc-miR166g	Potri.006G083000	bZIP
Conserved	ptc-miR166h	Potri.004G168100	bHLH
Conserved	ptc-miR166h	Potri.003G096000	HD-ZIP
Conserved	ptc-miR166h	Potri.004G048700	HB-other
Conserved	ptc-miR166h	Potri.006G083000	bZIP
Conserved	ptc-miR166i	Potri.004G168100	bHLH
Conserved	ptc-miR166i	Potri.003G096000	HD-ZIP
Conserved	ptc-miR166i	Potri.004G048700	HB-other
Conserved	ptc-miR166i	Potri.006G083000	bZIP
Conserved	ptc-miR166j	Potri.004G168100	bHLH
Conserved	ptc-miR166j	Potri.003G096000	HD-ZIP
Conserved	ptc-miR166j	Potri.004G048700	HB-other
Conserved	ptc-miR166j	Potri.006G083000	bZIP
Conserved	ptc-miR166k	Potri.004G168100	bHLH
Conserved	ptc-miR166k	Potri.003G096000	HD-ZIP
Conserved	ptc-miR166k	Potri.004G048700	HB-other
Conserved	ptc-miR166k	Potri.006G083000	bZIP
Conserved	ptc-miR166l	Potri.004G168100	bHLH
Conserved	ptc-miR166l	Potri.003G096000	HD-ZIP
Conserved	ptc-miR166l	Potri.004G048700	HB-other
Conserved	ptc-miR166l	Potri.006G083000	bZIP
Conserved	ptc-miR166m	Potri.004G168100	bHLH
Conserved	ptc-miR166m	Potri.003G096000	HD-ZIP
Conserved	ptc-miR166m	Potri.004G048700	HB-other
Conserved	ptc-miR166m	Potri.006G083000	bZIP
Conserved	ptc-miR166p	Potri.003G096000	HD-ZIP
Conserved	ptc-miR166p	Potri.T078200	Nin-like
Conserved	ptc-miR166q	Potri.003G096000	HD-ZIP
Conserved	ptc-miR166q	Potri.004G168100	bHLH
Conserved	ptc-miR167h	Potri.002G243300	Trihelix
Conserved	ptc-miR167h	Potri.001G358500	ARF
Conserved	ptc-miR167h	Potri.011G091900	ARF
Conserved	ptc-miR167h	Potri.004G078200	ARF
Conserved	ptc-miR169ac	Potri.001G266000	NF-YA
Conserved	ptc-miR169ac	Potri.009G052900	NF-YA
Conserved	ptc-miR169ac	Potri.009G060600	NF-YA
Conserved	ptc-miR169ac	Potri.001G257600	NF-YA
Conserved	ptc-miR169ac	Potri.006G053500	NF-YA
Conserved	ptc-miR169ad	Potri.001G266000	NF-YA
Conserved	ptc-miR169ad	Potri.009G052900	NF-YA
Conserved	ptc-miR169ad	Potri.009G060600	NF-YA
Conserved	ptc-miR169ad	Potri.001G257600	NF-YA
Conserved	ptc-miR169ad	Potri.006G053500	NF-YA
Conserved	ptc-miR169ae	Potri.001G266000	NF-YA
Conserved	ptc-miR169ae	Potri.009G052900	NF-YA
Conserved	ptc-miR169ae	Potri.009G060600	NF-YA
Conserved	ptc-miR169ae	Potri.001G257600	NF-YA
Conserved	ptc-miR169ae	Potri.006G053500	NF-YA
Conserved	ptc-miR169af	Potri.001G266000	NF-YA
Conserved	ptc-miR169af	Potri.009G052900	NF-YA
Conserved	ptc-miR169af	Potri.009G060600	NF-YA
Conserved	ptc-miR169af	Potri.001G257600	NF-YA
Conserved	ptc-miR169af	Potri.006G053500	NF-YA
Conserved	ptc-miR169i	Potri.014G141400	HSF
Conserved	ptc-miR169j	Potri.014G141400	HSF
Conserved	ptc-miR169k	Potri.014G141400	HSF
Conserved	ptc-miR169l	Potri.014G141400	HSF
Conserved	ptc-miR169m	Potri.014G141400	HSF
Conserved	ptc-miR169q	Potri.001G266000	NF-YA
Conserved	ptc-miR169q	Potri.009G060600	NF-YA
Conserved	ptc-miR169u	Potri.001G266000	NF-YA
Conserved	ptc-miR169u	Potri.009G060600	NF-YA
Conserved	ptc-miR169u	Potri.009G052900	NF-YA
Conserved	ptc-miR169u	Potri.001G257600	NF-YA
Conserved	ptc-miR169u	Potri.006G053500	NF-YA
Conserved	ptc-miR171c	Potri.017G116300	C2H2
Conserved	ptc-miR171c	Potri.019G006600	Trihelix
Conserved	ptc-miR171c	Potri.019G010200	Trihelix
Conserved	ptc-miR171d	Potri.017G116300	C2H2
Conserved	ptc-miR171d	Potri.019G006600	Trihelix
Conserved	ptc-miR171d	Potri.019G010200	Trihelix
Conserved	ptc-miR171i	Potri.004G046300	TCP
Conserved	ptc-miR171i	Potri.007G115100	MIKC_MADS
Conserved	ptc-miR172a	Potri.005G147100	HD-ZIP
Conserved	ptc-miR172c	Potri.005G147100	HD-ZIP
Conserved	ptc-miR172f	Potri.005G147100	HD-ZIP
Conserved	ptc-miR319a	Potri.014G017300	C2H2
Conserved	ptc-miR319a	Potri.002G119300	C2H2
Conserved	ptc-miR319b	Potri.014G017300	C2H2
Conserved	ptc-miR319b	Potri.002G119300	C2H2
Conserved	ptc-miR319e	Potri.014G017300	C2H2
Conserved	ptc-miR319e	Potri.002G119300	C2H2
Conserved	ptc-miR319f	Potri.014G017300	C2H2
Conserved	ptc-miR319f	Potri.002G119300	C2H2
Conserved	ptc-miR319g	Potri.014G017300	C2H2
Conserved	ptc-miR319g	Potri.002G119300	C2H2
Conserved	ptc-miR319h	Potri.014G017300	C2H2
Conserved	ptc-miR319h	Potri.002G119300	C2H2
Conserved	ptc-miR319i	Potri.014G054700	MYB
Conserved	ptc-miR319i	Potri.010G248100	bZIP
Conserved	ptc-miR319i	Potri.010G248300	bZIP
Conserved	ptc-miR319i	Potri.002G032400	bHLH
Conserved	ptc-miR319i	Potri.011G060000	VOZ
Conserved	ptc-miR319i	Potri.001G409000	NZZ/SPL
Conserved	ptc-miR319i	Potri.001G414900	NZZ/SPL
Conserved	ptc-miR319i	Potri.011G125600	NZZ/SPL
Conserved	ptc-miR319i	Potri.T024300	NZZ/SPL
Conserved	ptc-miR3627a	Potri.005G233300	ERF
Conserved	ptc-miR3627a	Potri.001G081400	LBD
Conserved	ptc-miR3627a	Potri.005G141400	WRKY
Conserved	ptc-miR3627a	Potri.001G320900	HSF
Conserved	ptc-miR3627a	Potri.005G071900	HD-ZIP
Conserved	ptc-miR393a	Potri.002G235400	bHLH
Conserved	ptc-miR393a	Potri.014G148900	bHLH
Conserved	ptc-miR393b	Potri.002G235400	bHLH
Conserved	ptc-miR393b	Potri.014G148900	bHLH
Conserved	ptc-miR393c	Potri.002G235400	bHLH
Conserved	ptc-miR393c	Potri.014G148900	bHLH
Conserved	ptc-miR394a	Potri.012G059900	TCP
Conserved	ptc-miR394a	Potri.001G137600	G2-like
Conserved	ptc-miR394b	Potri.012G059900	TCP
Conserved	ptc-miR394b	Potri.001G137600	G2-like
Conserved	ptc-miR396a	Potri.001G241700	GRAS
Conserved	ptc-miR396a	Potri.009G032700	GRAS
Conserved	ptc-miR396b	Potri.001G241700	GRAS
Conserved	ptc-miR396b	Potri.009G032700	GRAS
Conserved	ptc-miR396c	Potri.001G241700	GRAS
Conserved	ptc-miR396c	Potri.009G032700	GRAS
Conserved	ptc-miR396e	Potri.001G241700	GRAS
Conserved	ptc-miR396e	Potri.009G032700	GRAS
Conserved	ptc-miR396f	Potri.001G169100	GRF
Conserved	ptc-miR396f	Potri.003G065000	GRF
Conserved	ptc-miR396f	Potri.003G100800	GRF
Conserved	ptc-miR396f	Potri.001G132600	GRF
Conserved	ptc-miR396f	Potri.001G082700	GRF
Conserved	ptc-miR396f	Potri.013G077500	GRF
Conserved	ptc-miR396f	Potri.001G114000	GRF
Conserved	ptc-miR396f	Potri.014G071800	GRF
Conserved	ptc-miR396f	Potri.011G125400	DBB
Conserved	ptc-miR396g	Potri.001G169100	GRF
Conserved	ptc-miR396g	Potri.003G065000	GRF
Conserved	ptc-miR396g	Potri.003G100800	GRF
Conserved	ptc-miR396g	Potri.001G132600	GRF
Conserved	ptc-miR396g	Potri.001G082700	GRF
Conserved	ptc-miR396g	Potri.013G077500	GRF
Conserved	ptc-miR396g	Potri.001G114000	GRF
Conserved	ptc-miR396g	Potri.014G071800	GRF
Conserved	ptc-miR396g	Potri.011G125400	DBB
Conserved	ptc-miR398b	Potri.005G217800	bHLH
Conserved	ptc-miR398b	Potri.016G018300	FAR1
Conserved	ptc-miR398b	Potri.008G142000	G2-like
Conserved	ptc-miR398c	Potri.005G217800	bHLH
Conserved	ptc-miR398c	Potri.016G018300	FAR1
Conserved	ptc-miR398c	Potri.008G142000	G2-like
Conserved	ptc-miR399f	Potri.016G024000	bZIP
Conserved	ptc-miR399f	Potri.014G028200	bZIP
Conserved	ptc-miR399g	Potri.016G024000	bZIP
Conserved	ptc-miR399g	Potri.014G028200	bZIP
Conserved	ptc-miR399h	Potri.009G125400	bZIP
Conserved	ptc-miR399h	Potri.014G028200	bZIP
Conserved	ptc-miR408	Potri.001G313500	ERF
Specific	ptc-miR476b	Potri.011G057000	ERF
Conserved	ptc-miR530a	Potri.015G089000	C2H2
Conserved	ptc-miR530a	Potri.014G099700	bHLH
Conserved	ptc-miR530a	Potri.003G093600	C3H
Specific	ptc-miR6425a	Potri.004G169500	C3H
Specific	ptc-miR6425a	Potri.009G130600	C3H
Specific	ptc-miR6425a	Potri.006G074600	bHLH
Specific	ptc-miR6425a	Potri.004G004700	TALE
Specific	ptc-miR6425b	Potri.004G169500	C3H
Specific	ptc-miR6425b	Potri.009G130600	C3H
Specific	ptc-miR6425b	Potri.006G074600	bHLH
Specific	ptc-miR6425b	Potri.004G004700	TALE
Specific	ptc-miR6425c	Potri.004G169500	C3H
Specific	ptc-miR6425c	Potri.009G130600	C3H
Specific	ptc-miR6425c	Potri.006G074600	bHLH
Specific	ptc-miR6425c	Potri.004G004700	TALE
Specific	ptc-miR6425d	Potri.004G169500	C3H
Specific	ptc-miR6425d	Potri.009G130600	C3H
Specific	ptc-miR6425d	Potri.006G074600	bHLH
Specific	ptc-miR6425d	Potri.004G004700	TALE
Specific	ptc-miR6425e	Potri.004G169500	C3H
Specific	ptc-miR6425e	Potri.009G130600	C3H
Specific	ptc-miR6425e	Potri.006G074600	bHLH
Specific	ptc-miR6425e	Potri.004G004700	TALE
Specific	ptc-miR6427	Potri.014G100100	ARF
Specific	ptc-miR6459a	Potri.003G147300	bHLH
Specific	ptc-miR6459a	Potri.011G058600	NAC
Specific	ptc-miR6459b	Potri.009G119700	bZIP
Specific	ptc-miR6459b	Potri.011G131100	GRAS
Specific	ptc-miR6459b	Potri.001G155300	MYB_related
Specific	ptc-miR6459b	Potri.005G071900	HD-ZIP
Specific	ptc-miR7828	Potri.008G131700	GRAS
Specific	ptc-miR7828	Potri.006G021400	GRAS
Specific	ptc-miR7828	Potri.016G018900	GRAS
Specific	ptc-miR7840	Potri.012G079100	bHLH
Specific	ptc-miR7840	Potri.011G040400	MYB
Specific	ptc-miRN9	Potri.006G086500	MYB_related
Specific	ptc-miRN9	Potri.008G217900	NF-YB
Specific	ptc-miRN9	Potri.008G210300	NF-YB
Specific	ptc-miRN10	Potri.005G251700	Nin-like
Specific	ptc-miRN12	Potri.017G119900	C3H
Specific	ptc-miRN12	Potri.004G095100	C3H
Specific	ptc-miRN16	Potri.003G050100	HD-ZIP
Specific	ptc-miRN17	Potri.T158300	GATA
Specific	ptc-miRN17	Potri.018G044900	GATA
Specific	ptc-miRN18	Potri.008G138000	C2H2
Specific	ptc-miRN1	Potri.018G045100	HD-ZIP
Specific	ptc-miRN1	Potri.001G060000	TCP
Specific	ptc-miRN19	Potri.004G090900	GeBP
Specific	ptc-miRN20	Potri.003G213200	C3H
Specific	ptc-miRN20	Potri.002G129800	B3
Specific	ptc-miRN2	Potri.003G050700	ERF
Specific	ptc-miRN2	Potri.016G018600	ERF
Specific	ptc-miRN4	Potri.006G085600	MYB
Specific	ptc-miRN4	Potri.006G279100	Trihelix
Specific	ptc-miRN6	Potri.017G063300	NAC
Specific	ptc-miRN7	Potri.013G018100	M-type_MADS
Specific	ptc-miRN7	Potri.017G115300	bHLH
Specific	ptc-miRN8	Potri.002G002400	SBP
Conserved	ptc-miR1446a	Potri.015G091200	GRAS
Conserved	ptc-miR1446b	Potri.015G091200	GRAS
Conserved	ptc-miR1446c	Potri.015G091200	GRAS
Conserved	ptc-miR1446c	Potri.010G154000	SBP
Conserved	ptc-miR1446d	Potri.015G091200	GRAS
Conserved	ptc-miR1446d	Potri.010G154000	SBP
Conserved	ptc-miR1446e	Potri.015G091200	GRAS
Conserved	ptc-miR1446e	Potri.010G154000	SBP
Specific	ptc-miR1447	Potri.016G112300	MYB
Specific	ptc-miR1447	Potri.001G257600	NF-YA
Specific	ptc-miR1448	Potri.018G151400	G2-like
Specific	ptc-miR1448	Potri.002G167400	ERF
Conserved	ptc-miR159a	Potri.006G127500	ARF
Conserved	ptc-miR159a	Potri.012G038300	MYB_related
Conserved	ptc-miR159a	Potri.006G034900	G2-like
Conserved	ptc-miR159b	Potri.006G127500	ARF
Conserved	ptc-miR159b	Potri.012G038300	MYB_related
Conserved	ptc-miR159b	Potri.006G034900	G2-like
Conserved	ptc-miR159c	Potri.005G223100	ERF
Conserved	ptc-miR159c	Potri.010G197300	TALE
Conserved	ptc-miR159d	Potri.012G038300	MYB_related
Conserved	ptc-miR160a	Potri.014G004900	MYB_related
Conserved	ptc-miR160d	Potri.014G004900	MYB_related
Conserved	ptc-miR160e	Potri.012G075300	E2F/DP
Conserved	ptc-miR160f	Potri.012G075300	E2F/DP
Conserved	ptc-miR162a	Potri.002G130200	G2-like
Conserved	ptc-miR162a	Potri.010G082000	HSF
Conserved	ptc-miR162b	Potri.002G130200	G2-like
Conserved	ptc-miR162b	Potri.010G082000	HSF
Conserved	ptc-miR166p	Potri.011G098300	HD-ZIP
Conserved	ptc-miR166q	Potri.011G058400	NAC
Conserved	ptc-miR167a	Potri.003G147300	bHLH
Conserved	ptc-miR167a	Potri.001G169500	AP2
Conserved	ptc-miR167a	Potri.007G116600	GATA
Conserved	ptc-miR167b	Potri.003G147300	bHLH
Conserved	ptc-miR167b	Potri.001G169500	AP2
Conserved	ptc-miR167b	Potri.007G116600	GATA
Conserved	ptc-miR167c	Potri.003G147300	bHLH
Conserved	ptc-miR167c	Potri.001G169500	AP2
Conserved	ptc-miR167c	Potri.007G116600	GATA
Conserved	ptc-miR167d	Potri.003G147300	bHLH
Conserved	ptc-miR167d	Potri.001G169500	AP2
Conserved	ptc-miR167d	Potri.007G116600	GATA
Conserved	ptc-miR167f	Potri.003G147300	bHLH
Conserved	ptc-miR167f	Potri.001G169500	AP2
Conserved	ptc-miR167f	Potri.007G116600	GATA
Conserved	ptc-miR167g	Potri.003G147300	bHLH
Conserved	ptc-miR167g	Potri.001G169500	AP2
Conserved	ptc-miR167g	Potri.007G116600	GATA
Conserved	ptc-miR169aa	Potri.002G154700	HD-ZIP
Conserved	ptc-miR169ac	Potri.016G058500	FAR1
Conserved	ptc-miR169ad	Potri.016G058500	FAR1
Conserved	ptc-miR169ae	Potri.016G058500	FAR1
Conserved	ptc-miR169af	Potri.016G058500	FAR1
Conserved	ptc-miR169u	Potri.016G058500	FAR1
Conserved	ptc-miR171c	Potri.010G001000	ARR-B
Conserved	ptc-miR171c	Potri.002G028200	DBB
Conserved	ptc-miR171d	Potri.010G001000	ARR-B
Conserved	ptc-miR171d	Potri.002G028200	DBB
Conserved	ptc-miR171i	Potri.008G157600	HSF
Conserved	ptc-miR171i	Potri.005G170500	bZIP
Conserved	ptc-miR172a	Potri.002G087500	C2H2
Conserved	ptc-miR172a	Potri.009G117300	bHLH
Conserved	ptc-miR172c	Potri.002G087500	C2H2
Conserved	ptc-miR172c	Potri.009G117300	bHLH
Conserved	ptc-miR172f	Potri.002G087500	C2H2
Conserved	ptc-miR172f	Potri.009G117300	bHLH
Conserved	ptc-miR319a	Potri.006G025800	bZIP
Conserved	ptc-miR319b	Potri.006G025800	bZIP
Conserved	ptc-miR319e	Potri.001G414900	NZZ/SPL
Conserved	ptc-miR319e	Potri.001G409000	NZZ/SPL
Conserved	ptc-miR319e	Potri.T024300	NZZ/SPL
Conserved	ptc-miR319e	Potri.011G125600	NZZ/SPL
Conserved	ptc-miR319e	Potri.006G025800	bZIP
Conserved	ptc-miR319f	Potri.001G224500	MYB
Conserved	ptc-miR319f	Potri.003G189700	MYB
Conserved	ptc-miR319f	Potri.009G018700	MYB
Conserved	ptc-miR319f	Potri.001G409000	NZZ/SPL
Conserved	ptc-miR319f	Potri.001G414900	NZZ/SPL
Conserved	ptc-miR319f	Potri.T024300	NZZ/SPL
Conserved	ptc-miR319f	Potri.011G125600	NZZ/SPL
Conserved	ptc-miR319f	Potri.005G221900	LBD
Conserved	ptc-miR319g	Potri.001G224500	MYB
Conserved	ptc-miR319g	Potri.003G189700	MYB
Conserved	ptc-miR319g	Potri.009G018700	MYB
Conserved	ptc-miR319g	Potri.001G409000	NZZ/SPL
Conserved	ptc-miR319g	Potri.001G414900	NZZ/SPL
Conserved	ptc-miR319g	Potri.011G125600	NZZ/SPL
Conserved	ptc-miR319g	Potri.T024300	NZZ/SPL
Conserved	ptc-miR319g	Potri.005G221900	LBD
Conserved	ptc-miR319h	Potri.001G409000	NZZ/SPL
Conserved	ptc-miR319h	Potri.001G414900	NZZ/SPL
Conserved	ptc-miR319h	Potri.T024300	NZZ/SPL
Conserved	ptc-miR319h	Potri.011G125600	NZZ/SPL
Conserved	ptc-miR319h	Potri.006G025800	bZIP
Conserved	ptc-miR319i	Potri.014G017300	C2H2
Conserved	ptc-miR319i	Potri.004G073300	MYB_related
Conserved	ptc-miR319i	Potri.002G119300	C2H2
Conserved	ptc-miR3627a	Potri.004G060900	WRKY
Conserved	ptc-miR3627a	Potri.004G060400	WRKY
Conserved	ptc-miR394a	Potri.003G050100	HD-ZIP
Conserved	ptc-miR394b	Potri.003G050100	HD-ZIP
Conserved	ptc-miR395a	Potri.012G001400	NAC
Conserved	ptc-miR396f	Potri.019G042300	GRF
Conserved	ptc-miR396f	Potri.015G006200	GRF
Conserved	ptc-miR396f	Potri.012G022600	GRF
Conserved	ptc-miR396f	Potri.013G129800	bHLH
Conserved	ptc-miR396f	Potri.019G099500	bHLH
Conserved	ptc-miR396g	Potri.019G042300	GRF
Conserved	ptc-miR396g	Potri.015G006200	GRF
Conserved	ptc-miR396g	Potri.012G022600	GRF
Conserved	ptc-miR396g	Potri.013G129800	bHLH
Conserved	ptc-miR396g	Potri.019G099500	bHLH
Conserved	ptc-miR398a	Potri.007G076200	MYB
Conserved	ptc-miR398a	Potri.002G172100	bHLH
Conserved	ptc-miR398a	Potri.001G293300	Nin-like
Conserved	ptc-miR398b	Potri.016G122500	GRAS
Conserved	ptc-miR398b	Potri.010G129000	C2H2
Conserved	ptc-miR398c	Potri.016G122500	GRAS
Conserved	ptc-miR398c	Potri.010G129000	C2H2
Conserved	ptc-miR399f	Potri.009G130600	C3H
Conserved	ptc-miR399f	Potri.004G222100	TCP
Conserved	ptc-miR399g	Potri.009G130600	C3H
Conserved	ptc-miR399g	Potri.004G222100	TCP
Conserved	ptc-miR399h	Potri.014G197800	HB-other
Conserved	ptc-miR399i	Potri.016G024000	bZIP
Conserved	ptc-miR403a	Potri.001G015900	EIL
Conserved	ptc-miR403a	Potri.017G013400	C3H
Conserved	ptc-miR403b	Potri.001G015900	EIL
Conserved	ptc-miR403b	Potri.017G013400	C3H
Conserved	ptc-miR403c	Potri.001G015900	EIL
Conserved	ptc-miR403c	Potri.017G013400	C3H
Conserved	ptc-miR403d	Potri.001G015900	EIL
Conserved	ptc-miR403d	Potri.017G013400	C3H
Conserved	ptc-miR408	Potri.003G093600	C3H
Specific	ptc-miR476b	Potri.008G118300	bZIP
Specific	ptc-miR476b	Potri.019G068800	GRAS
Conserved	ptc-miR530a	Potri.002G172100	bHLH
Specific	ptc-miR6425a	Potri.001G053500	GATA
Specific	ptc-miR6425b	Potri.001G053500	GATA
Specific	ptc-miR6425c	Potri.001G053500	GATA
Specific	ptc-miR6425d	Potri.001G053500	GATA
Specific	ptc-miR6425e	Potri.001G053500	GATA
Specific	ptc-miR6427	Potri.009G114900	MYB_related
Specific	ptc-miR6427	Potri.004G050200	ARF
Specific	ptc-miR6427	Potri.004G153300	MYB_related
Specific	ptc-miR6438a	Potri.010G129000	C2H2
Specific	ptc-miR6438a	Potri.005G233300	ERF
Specific	ptc-miR6438b	Potri.009G062600	C3H
Specific	ptc-miR6459a	Potri.018G140700	B3
Specific	ptc-miR6459a	Potri.002G168700	WRKY
Specific	ptc-miR6459a	Potri.014G106300	bHLH
Specific	ptc-miR7840	Potri.010G046600	ERF
Specific	ptc-miR7840	Potri.016G005900	Trihelix
Specific	ptc-miRN9	Potri.007G085700	bZIP
Specific	ptc-miRN10	Potri.006G034900	G2-like
Specific	ptc-miRN12	Potri.012G098500	NF-YC
Specific	ptc-miRN12	Potri.015G097400	NF-YC
Specific	ptc-miRN12	Potri.001G361700	GRAS
Specific	ptc-miRN14	Potri.002G213400	HB-other
Specific	ptc-miRN15	Potri.002G213400	HB-other
Specific	ptc-miRN17	Potri.011G057700	HB-other
Specific	ptc-miRN17	Potri.001G231700	C2H2
Specific	ptc-miRN17	Potri.001G232300	C2H2
Specific	ptc-miRN18	Potri.004G073300	MYB_related
Specific	ptc-miRN1	Potri.003G167900	TCP
Specific	ptc-miRN2	Potri.006G238600	ERF
Specific	ptc-miRN2	Potri.001G187500	ERF
Specific	ptc-miRN3	Potri.011G131100	GRAS
Specific	ptc-miRN4	Potri.T044100	TCP
Specific	ptc-miRN4	Potri.001G109400	GRAS
Specific	ptc-miRN4	Potri.008G135500	ARR-B
Specific	ptc-miRN5	Potri.T133700	C2H2
Specific	ptc-miRN5	Potri.001G069900	C2H2
Specific	ptc-miRN6	Potri.011G098300	HD-ZIP
Specific	ptc-miRN6	Potri.003G061600	C3H
Specific	ptc-miRN6	Potri.009G029500	Dof
Specific	ptc-miRN7	Potri.004G026600	MYB
Specific	ptc-miRN7	Potri.002G185900	MYB
Specific	ptc-miRN7	Potri.010G053100	ARR-B
Specific	ptc-miRN8	Potri.001G453100	ERF
Conserved	ptc-miR1446a	Potri.004G162600	DBB
Conserved	ptc-miR1446a	Potri.014G066500	bHLH
Conserved	ptc-miR1446b	Potri.004G162600	DBB
Conserved	ptc-miR1446b	Potri.014G066500	bHLH
Conserved	ptc-miR1446c	Potri.014G066500	bHLH
Conserved	ptc-miR1446c	Potri.004G162600	DBB
Conserved	ptc-miR1446d	Potri.014G066500	bHLH
Conserved	ptc-miR1446d	Potri.004G162600	DBB
Conserved	ptc-miR1446e	Potri.014G066500	bHLH
Conserved	ptc-miR1446e	Potri.004G162600	DBB
Specific	ptc-miR1447	Potri.016G048500	SBP
Conserved	ptc-miR156h	Potri.007G043800	HSF
Conserved	ptc-miR156j	Potri.011G055900	SBP
Conserved	ptc-miR159d	Potri.001G036000	MYB
Conserved	ptc-miR160a	Potri.001G092400	ERF
Conserved	ptc-miR160a	Potri.003G139300	ERF
Conserved	ptc-miR160a	Potri.009G017400	TALE
Conserved	ptc-miR160a	Potri.001G216600	TALE
Conserved	ptc-miR160d	Potri.001G092400	ERF
Conserved	ptc-miR160d	Potri.003G139300	ERF
Conserved	ptc-miR160d	Potri.009G017400	TALE
Conserved	ptc-miR160d	Potri.001G216600	TALE
Conserved	ptc-miR160e	Potri.007G043400	ERF
Conserved	ptc-miR160e	Potri.001G103600	bHLH
Conserved	ptc-miR160e	Potri.006G048700	MIKC_MADS
Conserved	ptc-miR160f	Potri.007G043400	ERF
Conserved	ptc-miR160f	Potri.001G103600	bHLH
Conserved	ptc-miR160f	Potri.006G048700	MIKC_MADS
Conserved	ptc-miR162a	Potri.006G138900	ERF
Conserved	ptc-miR162b	Potri.006G138900	ERF
Conserved	ptc-miR164a	Potri.001G322700	B3
Conserved	ptc-miR164b	Potri.001G322700	B3
Conserved	ptc-miR164c	Potri.001G322700	B3
Conserved	ptc-miR164d	Potri.001G322700	B3
Conserved	ptc-miR166p	Potri.012G092400	C2H2
Conserved	ptc-miR166p	Potri.008G138000	C2H2
Conserved	ptc-miR166p	Potri.003G207100	FAR1
Conserved	ptc-miR166p	Potri.002G073400	GRAS
Conserved	ptc-miR167a	Potri.007G116600	GATA
Conserved	ptc-miR167b	Potri.007G116600	GATA
Conserved	ptc-miR167c	Potri.007G116600	GATA
Conserved	ptc-miR167d	Potri.007G116600	GATA
Conserved	ptc-miR167f	Potri.007G116600	GATA
Conserved	ptc-miR167g	Potri.007G116600	GATA
Conserved	ptc-miR167h	Potri.007G067600	MYB
Conserved	ptc-miR167h	Potri.001G103600	bHLH
Conserved	ptc-miR169aa	Potri.009G043900	C2H2
Conserved	ptc-miR169ac	Potri.015G097400	NF-YC
Conserved	ptc-miR169ad	Potri.015G097400	NF-YC
Conserved	ptc-miR169ae	Potri.015G097400	NF-YC
Conserved	ptc-miR169af	Potri.015G097400	NF-YC
Conserved	ptc-miR169q	Potri.015G097400	NF-YC
Conserved	ptc-miR169q	Potri.002G097700	C2H2
Conserved	ptc-miR169u	Potri.015G097400	NF-YC
Conserved	ptc-miR171c	Potri.008G213500	ARR-B
Conserved	ptc-miR171d	Potri.008G213500	ARR-B
Conserved	ptc-miR171i	Potri.002G090700	bZIP
Conserved	ptc-miR171l	Potri.005G227900	ZF-HD
Conserved	ptc-miR171l	Potri.005G182200	MIKC_MADS
Conserved	ptc-miR171l	Potri.002G079000	MIKC_MADS
Conserved	ptc-miR172a	Potri.001G454500	Trihelix
Conserved	ptc-miR172c	Potri.001G454500	Trihelix
Conserved	ptc-miR172f	Potri.001G454500	Trihelix
Conserved	ptc-miR319a	Potri.007G113800	M-type_MADS
Conserved	ptc-miR319b	Potri.007G113800	M-type_MADS
Conserved	ptc-miR319e	Potri.007G113800	M-type_MADS
Conserved	ptc-miR319e	Potri.013G158500	ERF
Conserved	ptc-miR319e	Potri.007G035500	B3
Conserved	ptc-miR319f	Potri.007G113800	M-type_MADS
Conserved	ptc-miR319f	Potri.013G158500	ERF
Conserved	ptc-miR319g	Potri.007G113800	M-type_MADS
Conserved	ptc-miR319g	Potri.013G158500	ERF
Conserved	ptc-miR319h	Potri.007G113800	M-type_MADS
Conserved	ptc-miR319h	Potri.013G158500	ERF
Conserved	ptc-miR319h	Potri.007G035500	B3
Conserved	ptc-miR3627a	Potri.009G009400	TCP
Conserved	ptc-miR396a	Potri.008G190800	bHLH
Conserved	ptc-miR396a	Potri.010G040000	bHLH
Conserved	ptc-miR396b	Potri.008G190800	bHLH
Conserved	ptc-miR396b	Potri.010G040000	bHLH
Conserved	ptc-miR396e	Potri.008G190800	bHLH
Conserved	ptc-miR396e	Potri.010G040000	bHLH
Conserved	ptc-miR398b	Potri.015G137200	C3H
Conserved	ptc-miR398b	Potri.001G111800	TCP
Conserved	ptc-miR398b	Potri.012G134800	C3H
Conserved	ptc-miR398c	Potri.015G137200	C3H
Conserved	ptc-miR398c	Potri.001G111800	TCP
Conserved	ptc-miR398c	Potri.012G134800	C3H
Conserved	ptc-miR403a	Potri.008G011900	AP2
Conserved	ptc-miR403a	Potri.019G031600	NAC
Conserved	ptc-miR403b	Potri.008G011900	AP2
Conserved	ptc-miR403b	Potri.019G031600	NAC
Conserved	ptc-miR403c	Potri.008G011900	AP2
Conserved	ptc-miR403c	Potri.019G031600	NAC
Conserved	ptc-miR403d	Potri.008G011900	AP2
Conserved	ptc-miR403d	Potri.019G031600	NAC
Specific	ptc-miR478e	Potri.006G251700	HB-other
Specific	ptc-miR478e	Potri.008G027000	Trihelix
Conserved	ptc-miR530a	Potri.002G089900	ARF
Specific	ptc-miR6427	Potri.006G034500	bZIP
Specific	ptc-miR6427	Potri.015G098400	MIKC_MADS
Specific	ptc-miR6438a	Potri.002G005600	MYB_related
Specific	ptc-miR6438b	Potri.010G006800	ERF
Specific	ptc-miR6438b	Potri.008G044800	NF-YB
Specific	ptc-miR6459b	Potri.014G037200	G2-like
Specific	ptc-miR6478	Potri.008G148400	MYB
Specific	ptc-miR7840	Potri.005G101000	Nin-like
Specific	ptc-miRN9	Potri.007G024500	GATA
Specific	ptc-miRN10	Potri.T034600	C2H2
Specific	ptc-miRN12	Potri.001G266000	NF-YA
Specific	ptc-miRN13	Potri.016G074200	TCP
Specific	ptc-miRN13	Potri.009G130600	C3H
Specific	ptc-miRN14	Potri.001G214700	YABBY
Specific	ptc-miRN14	Potri.016G027800	GRAS
Specific	ptc-miRN15	Potri.001G214700	YABBY
Specific	ptc-miRN15	Potri.016G027800	GRAS
Specific	ptc-miRN16	Potri.007G023600	bHLH
Specific	ptc-miRN16	Potri.012G138900	HSF
Specific	ptc-miRN18	Potri.006G057200	bHLH
Specific	ptc-miRN18	Potri.016G051100	bHLH
Specific	ptc-miRN1	Potri.006G237500	HD-ZIP
Specific	ptc-miRN2	Potri.019G042300	GRF
Specific	ptc-miRN4	Potri.006G114200	GRAS
Specific	ptc-miRN5	Potri.001G461000	bHLH
Specific	ptc-miRN5	Potri.001G214900	M-type_MADS
Specific	ptc-miRN6	Potri.002G039000	ERF
Specific	ptc-miRN6	Potri.007G115100	MIKC_MADS
Specific	ptc-miRN7	Potri.003G010900	B3
Specific	ptc-miRN8	Potri.009G005600	bHLH
Specific	ptc-miRN8	Potri.T155900	bHLH
Specific	ptc-miRN8	Potri.002G073400	GRAS
Specific	ptc-miRN8	Potri.011G148900	ERF
Specific	ptc-miRN8	Potri.006G051400	NAC
