# Supplementary material for: Genome-Wide Analysis of Coding and Non-coding RNA Reveals a Conserved miR164–NAC–mRNA Regulatory Pathway for Disease Defense in Populus
Source: Front Genet. 2021 May 28;12:668940. doi: 10.3389/fgene.2021.668940 (PMC8195341; doi:10.3389/fgene.2021.668940)
Supplement: Supplementary Data 12 — WGD pairs in TF targets. [file Data_Sheet_12.xlsx]

## Sheet: Sheet1
Supplementary Data 12 | WGD pairs in TF targets.
Conserved/Specific	miRNA	WGD pairs	WGD pairs	TF_family
Conserved	ptc-miR160a	Potri.004G211700	Potri.009G011800	ARF
Conserved	ptc-miR160a	Potri.008G039000	Potri.010G223200	ARF
Conserved	ptc-miR160a	Potri.010G223200	Potri.008G039000	ARF
Conserved	ptc-miR160d	Potri.004G211700	Potri.009G011800	ARF
Conserved	ptc-miR160d	Potri.008G039000	Potri.010G223200	ARF
Conserved	ptc-miR160d	Potri.010G223200	Potri.008G039000	ARF
Conserved	ptc-miR160a	Potri.002G089900	Potri.005G171300	ARF
Conserved	ptc-miR160a	Potri.005G171300	Potri.002G089900	ARF
Conserved	ptc-miR160a	Potri.016G090300	Potri.006G127500	ARF
Conserved	ptc-miR160d	Potri.002G089900	Potri.005G171300	ARF
Conserved	ptc-miR160d	Potri.005G171300	Potri.002G089900	ARF
Conserved	ptc-miR160d	Potri.016G090300	Potri.006G127500	ARF
Conserved	ptc-miR164a	Potri.015G020000	Potri.012G001400	NAC
Conserved	ptc-miR164a	Potri.012G001400	Potri.015G020000	NAC
Conserved	ptc-miR164b	Potri.015G020000	Potri.012G001400	NAC
Conserved	ptc-miR164b	Potri.012G001400	Potri.015G020000	NAC
Conserved	ptc-miR164c	Potri.015G020000	Potri.012G001400	NAC
Conserved	ptc-miR164c	Potri.012G001400	Potri.015G020000	NAC
Conserved	ptc-miR164d	Potri.015G020000	Potri.012G001400	NAC
Conserved	ptc-miR164d	Potri.012G001400	Potri.015G020000	NAC
Conserved	ptc-miR166a	Potri.003G050100	Potri.001G188800	HD-ZIP
Conserved	ptc-miR166a	Potri.001G188800	Potri.003G050100	HD-ZIP
Conserved	ptc-miR166b	Potri.003G050100	Potri.001G188800	HD-ZIP
Conserved	ptc-miR166b	Potri.001G188800	Potri.003G050100	HD-ZIP
Conserved	ptc-miR166c	Potri.003G050100	Potri.001G188800	HD-ZIP
Conserved	ptc-miR166c	Potri.001G188800	Potri.003G050100	HD-ZIP
Conserved	ptc-miR166d	Potri.003G050100	Potri.001G188800	HD-ZIP
Conserved	ptc-miR166d	Potri.001G188800	Potri.003G050100	HD-ZIP
Conserved	ptc-miR166e	Potri.003G050100	Potri.001G188800	HD-ZIP
Conserved	ptc-miR166e	Potri.001G188800	Potri.003G050100	HD-ZIP
Conserved	ptc-miR166f	Potri.003G050100	Potri.001G188800	HD-ZIP
Conserved	ptc-miR166f	Potri.001G188800	Potri.003G050100	HD-ZIP
Conserved	ptc-miR166g	Potri.003G050100	Potri.001G188800	HD-ZIP
Conserved	ptc-miR166g	Potri.001G188800	Potri.003G050100	HD-ZIP
Conserved	ptc-miR166h	Potri.003G050100	Potri.001G188800	HD-ZIP
Conserved	ptc-miR166h	Potri.001G188800	Potri.003G050100	HD-ZIP
Conserved	ptc-miR166i	Potri.003G050100	Potri.001G188800	HD-ZIP
Conserved	ptc-miR166i	Potri.001G188800	Potri.003G050100	HD-ZIP
Conserved	ptc-miR166j	Potri.003G050100	Potri.001G188800	HD-ZIP
Conserved	ptc-miR166j	Potri.001G188800	Potri.003G050100	HD-ZIP
Conserved	ptc-miR166k	Potri.003G050100	Potri.001G188800	HD-ZIP
Conserved	ptc-miR166k	Potri.001G188800	Potri.003G050100	HD-ZIP
Conserved	ptc-miR166l	Potri.003G050100	Potri.001G188800	HD-ZIP
Conserved	ptc-miR166l	Potri.001G188800	Potri.003G050100	HD-ZIP
Conserved	ptc-miR166m	Potri.003G050100	Potri.001G188800	HD-ZIP
Conserved	ptc-miR166m	Potri.001G188800	Potri.003G050100	HD-ZIP
Conserved	ptc-miR166q	Potri.003G050100	Potri.001G188800	HD-ZIP
Conserved	ptc-miR166q	Potri.001G188800	Potri.003G050100	HD-ZIP
Conserved	ptc-miR172a	Potri.005G140700	Potri.007G046200	AP2
Conserved	ptc-miR172a	Potri.010G216200	Potri.008G045300	AP2
Conserved	ptc-miR172a	Potri.008G045300	Potri.010G216200	AP2
Conserved	ptc-miR172c	Potri.005G140700	Potri.007G046200	AP2
Conserved	ptc-miR172c	Potri.010G216200	Potri.008G045300	AP2
Conserved	ptc-miR172c	Potri.008G045300	Potri.010G216200	AP2
Conserved	ptc-miR172f	Potri.005G140700	Potri.007G046200	AP2
Conserved	ptc-miR172f	Potri.010G216200	Potri.008G045300	AP2
Conserved	ptc-miR172f	Potri.008G045300	Potri.010G216200	AP2
Conserved	ptc-miR156a	Potri.002G142400	Potri.014G057800	SBP
Conserved	ptc-miR156a	Potri.015G098900	Potri.012G100700	SBP
Conserved	ptc-miR156a	Potri.014G057800	Potri.002G142400	SBP
Conserved	ptc-miR156a	Potri.001G058600	Potri.003G169400	SBP
Conserved	ptc-miR156a	Potri.003G169400	Potri.001G058600	SBP
Conserved	ptc-miR156a	Potri.001G055900	Potri.003G172600	SBP
Conserved	ptc-miR156a	Potri.004G046700	Potri.011G055900	SBP
Conserved	ptc-miR156a	Potri.001G398200	Potri.011G116800	SBP
Conserved	ptc-miR156a	Potri.011G116800	Potri.001G398200	SBP
Conserved	ptc-miR156a	Potri.007G138800	Potri.017G012900	SBP
Conserved	ptc-miR156b	Potri.002G142400	Potri.014G057800	SBP
Conserved	ptc-miR156b	Potri.015G098900	Potri.012G100700	SBP
Conserved	ptc-miR156b	Potri.014G057800	Potri.002G142400	SBP
Conserved	ptc-miR156b	Potri.001G058600	Potri.003G169400	SBP
Conserved	ptc-miR156b	Potri.003G169400	Potri.001G058600	SBP
Conserved	ptc-miR156b	Potri.001G055900	Potri.003G172600	SBP
Conserved	ptc-miR156b	Potri.004G046700	Potri.011G055900	SBP
Conserved	ptc-miR156b	Potri.001G398200	Potri.011G116800	SBP
Conserved	ptc-miR156b	Potri.011G116800	Potri.001G398200	SBP
Conserved	ptc-miR156b	Potri.007G138800	Potri.017G012900	SBP
Conserved	ptc-miR156c	Potri.002G142400	Potri.014G057800	SBP
Conserved	ptc-miR156c	Potri.015G098900	Potri.012G100700	SBP
Conserved	ptc-miR156c	Potri.014G057800	Potri.002G142400	SBP
Conserved	ptc-miR156c	Potri.001G058600	Potri.003G169400	SBP
Conserved	ptc-miR156c	Potri.003G169400	Potri.001G058600	SBP
Conserved	ptc-miR156c	Potri.001G055900	Potri.003G172600	SBP
Conserved	ptc-miR156c	Potri.004G046700	Potri.011G055900	SBP
Conserved	ptc-miR156c	Potri.001G398200	Potri.011G116800	SBP
Conserved	ptc-miR156c	Potri.011G116800	Potri.001G398200	SBP
Conserved	ptc-miR156c	Potri.007G138800	Potri.017G012900	SBP
Conserved	ptc-miR156d	Potri.002G142400	Potri.014G057800	SBP
Conserved	ptc-miR156d	Potri.015G098900	Potri.012G100700	SBP
Conserved	ptc-miR156d	Potri.014G057800	Potri.002G142400	SBP
Conserved	ptc-miR156d	Potri.001G058600	Potri.003G169400	SBP
Conserved	ptc-miR156d	Potri.003G169400	Potri.001G058600	SBP
Conserved	ptc-miR156d	Potri.001G055900	Potri.003G172600	SBP
Conserved	ptc-miR156d	Potri.004G046700	Potri.011G055900	SBP
Conserved	ptc-miR156d	Potri.001G398200	Potri.011G116800	SBP
Conserved	ptc-miR156d	Potri.011G116800	Potri.001G398200	SBP
Conserved	ptc-miR156d	Potri.007G138800	Potri.017G012900	SBP
Conserved	ptc-miR156e	Potri.002G142400	Potri.014G057800	SBP
Conserved	ptc-miR156e	Potri.015G098900	Potri.012G100700	SBP
Conserved	ptc-miR156e	Potri.014G057800	Potri.002G142400	SBP
Conserved	ptc-miR156e	Potri.001G058600	Potri.003G169400	SBP
Conserved	ptc-miR156e	Potri.003G169400	Potri.001G058600	SBP
Conserved	ptc-miR156e	Potri.001G055900	Potri.003G172600	SBP
Conserved	ptc-miR156e	Potri.004G046700	Potri.011G055900	SBP
Conserved	ptc-miR156e	Potri.001G398200	Potri.011G116800	SBP
Conserved	ptc-miR156e	Potri.011G116800	Potri.001G398200	SBP
Conserved	ptc-miR156e	Potri.007G138800	Potri.017G012900	SBP
Conserved	ptc-miR156f	Potri.002G142400	Potri.014G057800	SBP
Conserved	ptc-miR156f	Potri.015G098900	Potri.012G100700	SBP
Conserved	ptc-miR156f	Potri.014G057800	Potri.002G142400	SBP
Conserved	ptc-miR156f	Potri.001G058600	Potri.003G169400	SBP
Conserved	ptc-miR156f	Potri.003G169400	Potri.001G058600	SBP
Conserved	ptc-miR156f	Potri.001G055900	Potri.003G172600	SBP
Conserved	ptc-miR156f	Potri.004G046700	Potri.011G055900	SBP
Conserved	ptc-miR156f	Potri.001G398200	Potri.011G116800	SBP
Conserved	ptc-miR156f	Potri.011G116800	Potri.001G398200	SBP
Conserved	ptc-miR156f	Potri.007G138800	Potri.017G012900	SBP
Conserved	ptc-miR159c	Potri.001G036000	Potri.003G189700	MYB
Conserved	ptc-miR159c	Potri.009G018700	Potri.001G224500	MYB
Conserved	ptc-miR160e	Potri.002G089900	Potri.005G171300	ARF
Conserved	ptc-miR160e	Potri.005G171300	Potri.002G089900	ARF
Conserved	ptc-miR160e	Potri.004G211700	Potri.009G011800	ARF
Conserved	ptc-miR160e	Potri.008G039000	Potri.010G223200	ARF
Conserved	ptc-miR160e	Potri.010G223200	Potri.008G039000	ARF
Conserved	ptc-miR160e	Potri.016G090300	Potri.006G127500	ARF
Conserved	ptc-miR160f	Potri.002G089900	Potri.005G171300	ARF
Conserved	ptc-miR160f	Potri.005G171300	Potri.002G089900	ARF
Conserved	ptc-miR160f	Potri.004G211700	Potri.009G011800	ARF
Conserved	ptc-miR160f	Potri.008G039000	Potri.010G223200	ARF
Conserved	ptc-miR160f	Potri.010G223200	Potri.008G039000	ARF
Conserved	ptc-miR160f	Potri.016G090300	Potri.006G127500	ARF
Conserved	ptc-miR164a	Potri.001G396400	Potri.011G123300;Potri.011G115400	NAC
Conserved	ptc-miR164a	Potri.011G115400	Potri.001G396400	NAC
Conserved	ptc-miR164b	Potri.001G396400	Potri.011G123300;Potri.011G115400	NAC
Conserved	ptc-miR164b	Potri.011G115400	Potri.001G396400	NAC
Conserved	ptc-miR164c	Potri.001G396400	Potri.011G123300;Potri.011G115400	NAC
Conserved	ptc-miR164c	Potri.011G115400	Potri.001G396400	NAC
Conserved	ptc-miR164d	Potri.001G396400	Potri.011G123300;Potri.011G115400	NAC
Conserved	ptc-miR164d	Potri.011G115400	Potri.001G396400	NAC
Conserved	ptc-miR530a	Potri.008G135500	Potri.010G105600	ARR-B
Conserved	ptc-miR156g	Potri.004G046700	Potri.011G055900	SBP
Conserved	ptc-miR156g	Potri.001G055900	Potri.003G172600	SBP
Conserved	ptc-miR156h	Potri.001G055900	Potri.003G172600	SBP
Conserved	ptc-miR156h	Potri.004G046700	Potri.011G055900	SBP
Conserved	ptc-miR156j	Potri.002G142400	Potri.014G057800	SBP
Conserved	ptc-miR156j	Potri.015G098900	Potri.012G100700	SBP
Conserved	ptc-miR156j	Potri.014G057800	Potri.002G142400	SBP
Conserved	ptc-miR156j	Potri.001G058600	Potri.003G169400	SBP
Conserved	ptc-miR156j	Potri.003G169400	Potri.001G058600	SBP
Conserved	ptc-miR156j	Potri.001G055900	Potri.003G172600	SBP
Conserved	ptc-miR156j	Potri.004G046700	Potri.011G055900	SBP
Conserved	ptc-miR156j	Potri.007G138800	Potri.017G012900	SBP
Conserved	ptc-miR166a	Potri.001G372300	Potri.011G098300	HD-ZIP
Conserved	ptc-miR166b	Potri.001G372300	Potri.011G098300	HD-ZIP
Conserved	ptc-miR166c	Potri.001G372300	Potri.011G098300	HD-ZIP
Conserved	ptc-miR166d	Potri.001G372300	Potri.011G098300	HD-ZIP
Conserved	ptc-miR166e	Potri.001G372300	Potri.011G098300	HD-ZIP
Conserved	ptc-miR166f	Potri.001G372300	Potri.011G098300	HD-ZIP
Conserved	ptc-miR166g	Potri.001G372300	Potri.011G098300	HD-ZIP
Conserved	ptc-miR166h	Potri.001G372300	Potri.011G098300	HD-ZIP
Conserved	ptc-miR166i	Potri.001G372300	Potri.011G098300	HD-ZIP
Conserved	ptc-miR166j	Potri.001G372300	Potri.011G098300	HD-ZIP
Conserved	ptc-miR166k	Potri.001G372300	Potri.011G098300	HD-ZIP
Conserved	ptc-miR166l	Potri.001G372300	Potri.011G098300	HD-ZIP
Conserved	ptc-miR166m	Potri.001G372300	Potri.011G098300	HD-ZIP
Conserved	ptc-miR166q	Potri.001G372300	Potri.011G098300	HD-ZIP
Conserved	ptc-miR169ac	Potri.006G201900	Potri.016G068200	NF-YA
Conserved	ptc-miR169ac	Potri.016G068200	Potri.006G201900	NF-YA
Conserved	ptc-miR169ad	Potri.006G201900	Potri.016G068200	NF-YA
Conserved	ptc-miR169ad	Potri.016G068200	Potri.006G201900	NF-YA
Conserved	ptc-miR169ae	Potri.006G201900	Potri.016G068200	NF-YA
Conserved	ptc-miR169ae	Potri.016G068200	Potri.006G201900	NF-YA
Conserved	ptc-miR169af	Potri.006G201900	Potri.016G068200	NF-YA
Conserved	ptc-miR169af	Potri.016G068200	Potri.006G201900	NF-YA
Conserved	ptc-miR169q	Potri.006G201900	Potri.016G068200	NF-YA
Conserved	ptc-miR169q	Potri.016G068200	Potri.006G201900	NF-YA
Conserved	ptc-miR169u	Potri.006G201900	Potri.016G068200	NF-YA
Conserved	ptc-miR169u	Potri.016G068200	Potri.006G201900	NF-YA
Conserved	ptc-miR172a	Potri.006G132400	Potri.016G084500	AP2
Conserved	ptc-miR172a	Potri.016G084500	Potri.006G132400	AP2
Conserved	ptc-miR172a	Potri.007G046200	Potri.005G140700	AP2
Conserved	ptc-miR172c	Potri.006G132400	Potri.016G084500	AP2
Conserved	ptc-miR172c	Potri.016G084500	Potri.006G132400	AP2
Conserved	ptc-miR172c	Potri.007G046200	Potri.005G140700	AP2
Conserved	ptc-miR172f	Potri.006G132400	Potri.016G084500	AP2
Conserved	ptc-miR172f	Potri.016G084500	Potri.006G132400	AP2
Conserved	ptc-miR172f	Potri.007G046200	Potri.005G140700	AP2
Conserved	ptc-miR319a	Potri.001G036000	Potri.003G189700	MYB
Conserved	ptc-miR319b	Potri.001G036000	Potri.003G189700	MYB
Conserved	ptc-miR319e	Potri.001G036000	Potri.003G189700	MYB
Conserved	ptc-miR319f	Potri.001G036000	Potri.003G189700	MYB
Conserved	ptc-miR319g	Potri.001G036000	Potri.003G189700	MYB
Conserved	ptc-miR319h	Potri.001G036000	Potri.003G189700	MYB
Conserved	ptc-miR395a	Potri.012G001400	Potri.015G020000	NAC
Conserved	ptc-miR1446a	Potri.016G056400	Potri.006G049700	AP2
Conserved	ptc-miR1446b	Potri.016G056400	Potri.006G049700	AP2
Conserved	ptc-miR1446c	Potri.016G056400	Potri.006G049700	AP2
Conserved	ptc-miR1446d	Potri.016G056400	Potri.006G049700	AP2
Conserved	ptc-miR1446e	Potri.016G056400	Potri.006G049700	AP2
Conserved	ptc-miR156a	Potri.012G100700	Potri.015G098900	SBP
Conserved	ptc-miR156b	Potri.012G100700	Potri.015G098900	SBP
Conserved	ptc-miR156c	Potri.012G100700	Potri.015G098900	SBP
Conserved	ptc-miR156d	Potri.012G100700	Potri.015G098900	SBP
Conserved	ptc-miR156e	Potri.012G100700	Potri.015G098900	SBP
Conserved	ptc-miR156f	Potri.012G100700	Potri.015G098900	SBP
Conserved	ptc-miR159a	Potri.001G409000	Potri.T024300	NZZ/SPL
Conserved	ptc-miR159a	Potri.T024300	Potri.001G409000	NZZ/SPL
Conserved	ptc-miR159b	Potri.001G409000	Potri.T024300	NZZ/SPL
Conserved	ptc-miR159b	Potri.T024300	Potri.001G409000	NZZ/SPL
Conserved	ptc-miR166p	Potri.003G050100	Potri.001G188800	HD-ZIP
Conserved	ptc-miR166p	Potri.001G188800	Potri.003G050100	HD-ZIP
Conserved	ptc-miR167a	Potri.014G114300	Potri.002G188700	SBP
Conserved	ptc-miR167b	Potri.014G114300	Potri.002G188700	SBP
Conserved	ptc-miR167c	Potri.014G114300	Potri.002G188700	SBP
Conserved	ptc-miR167d	Potri.014G114300	Potri.002G188700	SBP
Conserved	ptc-miR167f	Potri.014G114300	Potri.002G188700	SBP
Conserved	ptc-miR167g	Potri.014G114300	Potri.002G188700	SBP
Conserved	ptc-miR169i	Potri.006G201900	Potri.016G068200	NF-YA
Conserved	ptc-miR169i	Potri.016G068200	Potri.006G201900	NF-YA
Conserved	ptc-miR169j	Potri.006G201900	Potri.016G068200	NF-YA
Conserved	ptc-miR169j	Potri.016G068200	Potri.006G201900	NF-YA
Conserved	ptc-miR169k	Potri.006G201900	Potri.016G068200	NF-YA
Conserved	ptc-miR169k	Potri.016G068200	Potri.006G201900	NF-YA
Conserved	ptc-miR169l	Potri.006G201900	Potri.016G068200	NF-YA
Conserved	ptc-miR169l	Potri.016G068200	Potri.006G201900	NF-YA
Conserved	ptc-miR169m	Potri.006G201900	Potri.016G068200	NF-YA
Conserved	ptc-miR169m	Potri.016G068200	Potri.006G201900	NF-YA
Specific	ptc-miR6438b	Potri.005G140900	Potri.007G046500	ERF
Specific	ptc-miR7817a	Potri.003G128000	Potri.001G103600	bHLH
Specific	ptc-miRN20	Potri.003G096000	Potri.001G137800	HD-ZIP
Specific	ptc-miRN5	Potri.002G164400	Potri.014G096200;Potri.014G090300	WRKY
Conserved	ptc-miR1446a	Potri.012G093900	Potri.015G091200	GRAS
Conserved	ptc-miR1446b	Potri.012G093900	Potri.015G091200	GRAS
Conserved	ptc-miR1446c	Potri.012G093900	Potri.015G091200	GRAS
Conserved	ptc-miR1446d	Potri.012G093900	Potri.015G091200	GRAS
Conserved	ptc-miR1446e	Potri.012G093900	Potri.015G091200	GRAS
Conserved	ptc-miR156g	Potri.007G138800	Potri.017G012900	SBP
Conserved	ptc-miR156g	Potri.012G100700	Potri.015G098900	SBP
Conserved	ptc-miR156g	Potri.002G142400	Potri.014G057800	SBP
Conserved	ptc-miR156g	Potri.015G098900	Potri.012G100700	SBP
Conserved	ptc-miR156g	Potri.014G057800	Potri.002G142400	SBP
Conserved	ptc-miR156g	Potri.001G058600	Potri.003G169400	SBP
Conserved	ptc-miR156g	Potri.003G169400	Potri.001G058600	SBP
Conserved	ptc-miR156g	Potri.001G398200	Potri.011G116800	SBP
Conserved	ptc-miR156g	Potri.011G116800	Potri.001G398200	SBP
Conserved	ptc-miR156h	Potri.002G142400	Potri.014G057800	SBP
Conserved	ptc-miR156h	Potri.015G098900	Potri.012G100700	SBP
Conserved	ptc-miR156h	Potri.014G057800	Potri.002G142400	SBP
Conserved	ptc-miR156h	Potri.001G058600	Potri.003G169400	SBP
Conserved	ptc-miR156h	Potri.003G169400	Potri.001G058600	SBP
Conserved	ptc-miR156h	Potri.007G138800	Potri.017G012900	SBP
Conserved	ptc-miR156h	Potri.001G398200	Potri.011G116800	SBP
Conserved	ptc-miR156h	Potri.011G116800	Potri.001G398200	SBP
Conserved	ptc-miR156h	Potri.012G100700	Potri.015G098900	SBP
Conserved	ptc-miR156j	Potri.012G100700	Potri.015G098900	SBP
Conserved	ptc-miR156j	Potri.001G398200	Potri.011G116800	SBP
Conserved	ptc-miR156j	Potri.011G116800	Potri.001G398200	SBP
Conserved	ptc-miR159a	Potri.009G018700	Potri.001G224500	MYB
Conserved	ptc-miR159a	Potri.001G036000	Potri.003G189700	MYB
Conserved	ptc-miR159b	Potri.009G018700	Potri.001G224500	MYB
Conserved	ptc-miR159b	Potri.001G036000	Potri.003G189700	MYB
Conserved	ptc-miR159c	Potri.017G017600	Potri.007G134500	MYB
Conserved	ptc-miR159d	Potri.001G036000	Potri.003G189700	MYB
Conserved	ptc-miR159d	Potri.009G018700	Potri.001G224500	MYB
Conserved	ptc-miR159d	Potri.008G071700	Potri.010G185700;	G2-like
Conserved	ptc-miR166a	Potri.T078200	Potri.007G133400	Nin-like
Conserved	ptc-miR166b	Potri.T078200	Potri.007G133400	Nin-like
Conserved	ptc-miR166c	Potri.T078200	Potri.007G133400	Nin-like
Conserved	ptc-miR166d	Potri.T078200	Potri.007G133400	Nin-like
Conserved	ptc-miR166e	Potri.T078200	Potri.007G133400	Nin-like
Conserved	ptc-miR166f	Potri.T078200	Potri.007G133400	Nin-like
Conserved	ptc-miR166g	Potri.T078200	Potri.007G133400	Nin-like
Conserved	ptc-miR166h	Potri.T078200	Potri.007G133400	Nin-like
Conserved	ptc-miR166i	Potri.T078200	Potri.007G133400	Nin-like
Conserved	ptc-miR166j	Potri.T078200	Potri.007G133400	Nin-like
Conserved	ptc-miR166k	Potri.T078200	Potri.007G133400	Nin-like
Conserved	ptc-miR166l	Potri.T078200	Potri.007G133400	Nin-like
Conserved	ptc-miR166m	Potri.T078200	Potri.007G133400	Nin-like
Conserved	ptc-miR166q	Potri.T078200	Potri.007G133400	Nin-like
Conserved	ptc-miR167h	Potri.014G114300	Potri.002G188700	SBP
Conserved	ptc-miR169i	Potri.001G266000	Potri.009G060600;Potri.009G052900	NF-YA
Conserved	ptc-miR169i	Potri.009G060600	Potri.001G266000	NF-YA
Conserved	ptc-miR169i	Potri.009G052900	Potri.001G257600;Potri.001G266000	NF-YA
Conserved	ptc-miR169i	Potri.001G257600	Potri.009G052900	NF-YA
Conserved	ptc-miR169i	Potri.006G053500	Potri.016G054100	NF-YA
Conserved	ptc-miR169j	Potri.001G266000	Potri.009G060600;Potri.009G052900	NF-YA
Conserved	ptc-miR169j	Potri.009G060600	Potri.001G266000	NF-YA
Conserved	ptc-miR169j	Potri.009G052900	Potri.001G257600;Potri.001G266000	NF-YA
Conserved	ptc-miR169j	Potri.001G257600	Potri.009G052900	NF-YA
Conserved	ptc-miR169j	Potri.006G053500	Potri.016G054100	NF-YA
Conserved	ptc-miR169k	Potri.001G266000	Potri.009G060600;Potri.009G052900	NF-YA
Conserved	ptc-miR169k	Potri.009G060600	Potri.001G266000	NF-YA
Conserved	ptc-miR169k	Potri.009G052900	Potri.001G257600;Potri.001G266000	NF-YA
Conserved	ptc-miR169k	Potri.001G257600	Potri.009G052900	NF-YA
Conserved	ptc-miR169k	Potri.006G053500	Potri.016G054100	NF-YA
Conserved	ptc-miR169l	Potri.001G266000	Potri.009G060600;Potri.009G052900	NF-YA
Conserved	ptc-miR169l	Potri.009G060600	Potri.001G266000	NF-YA
Conserved	ptc-miR169l	Potri.009G052900	Potri.001G257600;Potri.001G266000	NF-YA
Conserved	ptc-miR169l	Potri.001G257600	Potri.009G052900	NF-YA
Conserved	ptc-miR169l	Potri.006G053500	Potri.016G054100	NF-YA
Conserved	ptc-miR169m	Potri.001G266000	Potri.009G060600;Potri.009G052900	NF-YA
Conserved	ptc-miR169m	Potri.009G060600	Potri.001G266000	NF-YA
Conserved	ptc-miR169m	Potri.009G052900	Potri.001G257600;Potri.001G266000	NF-YA
Conserved	ptc-miR169m	Potri.001G257600	Potri.009G052900	NF-YA
Conserved	ptc-miR169m	Potri.006G053500	Potri.016G054100	NF-YA
Conserved	ptc-miR319a	Potri.009G018700	Potri.001G224500	MYB
Conserved	ptc-miR319a	Potri.002G140900	Potri.014G053500	MYB
Conserved	ptc-miR319b	Potri.009G018700	Potri.001G224500	MYB
Conserved	ptc-miR319b	Potri.002G140900	Potri.014G053500	MYB
Conserved	ptc-miR319e	Potri.009G018700	Potri.001G224500	MYB
Conserved	ptc-miR319e	Potri.002G140900	Potri.014G053500	MYB
Conserved	ptc-miR319f	Potri.002G140900	Potri.014G053500	MYB
Conserved	ptc-miR319g	Potri.002G140900	Potri.014G053500	MYB
Conserved	ptc-miR319h	Potri.009G018700	Potri.001G224500	MYB
Conserved	ptc-miR319h	Potri.002G140900	Potri.014G053500	MYB
Conserved	ptc-miR395a	Potri.016G083900	Potri.006G133000	MYB_related
Conserved	ptc-miR403a	Potri.004G074300	Potri.017G144800	MYB_related
Conserved	ptc-miR403b	Potri.004G074300	Potri.017G144800	MYB_related
Conserved	ptc-miR403c	Potri.004G074300	Potri.017G144800	MYB_related
Conserved	ptc-miR403d	Potri.004G074300	Potri.017G144800	MYB_related
Conserved	ptc-miR530a	Potri.010G105600	Potri.008G135500	ARR-B
Specific	ptc-miR6425a	Potri.015G141800	Potri.012G139300	HD-ZIP
Specific	ptc-miR6425b	Potri.015G141800	Potri.012G139300	HD-ZIP
Specific	ptc-miR6425c	Potri.015G141800	Potri.012G139300	HD-ZIP
Specific	ptc-miR6425d	Potri.015G141800	Potri.012G139300	HD-ZIP
Specific	ptc-miR6425e	Potri.015G141800	Potri.012G139300	HD-ZIP
Specific	ptc-miRN11	Potri.007G023600	Potri.005G121900	bHLH
Specific	ptc-miRN18	Potri.004G115500	Potri.017G099200	MIKC_MADS
Specific	ptc-miRN21	Potri.007G023600	Potri.005G121900	bHLH
Specific	ptc-miRN5	Potri.014G090300	Potri.002G164400	WRKY
Specific	ptc-miR1448	Potri.002G048000	Potri.005G215100	C2H2
Conserved	ptc-miR159a	Potri.002G140900	Potri.014G053500	MYB
Conserved	ptc-miR159a	Potri.008G071700	Potri.010G185700;	G2-like
Conserved	ptc-miR159a	Potri.017G025900	Potri.007G132000	GRAS
Conserved	ptc-miR159b	Potri.002G140900	Potri.014G053500	MYB
Conserved	ptc-miR159b	Potri.008G071700	Potri.010G185700;	G2-like
Conserved	ptc-miR159b	Potri.017G025900	Potri.007G132000	GRAS
Conserved	ptc-miR159d	Potri.001G409000	Potri.T024300	NZZ/SPL
Conserved	ptc-miR159d	Potri.T024300	Potri.001G409000	NZZ/SPL
Conserved	ptc-miR166a	Potri.004G049300	Potri.011G058400	NAC
Conserved	ptc-miR166a	Potri.011G098300	Potri.001G372300	HD-ZIP
Conserved	ptc-miR166a	Potri.017G016700	Potri.007G135300	NAC
Conserved	ptc-miR166b	Potri.004G049300	Potri.011G058400	NAC
Conserved	ptc-miR166b	Potri.011G098300	Potri.001G372300	HD-ZIP
Conserved	ptc-miR166b	Potri.017G016700	Potri.007G135300	NAC
Conserved	ptc-miR166c	Potri.004G049300	Potri.011G058400	NAC
Conserved	ptc-miR166c	Potri.011G098300	Potri.001G372300	HD-ZIP
Conserved	ptc-miR166c	Potri.017G016700	Potri.007G135300	NAC
Conserved	ptc-miR166d	Potri.004G049300	Potri.011G058400	NAC
Conserved	ptc-miR166d	Potri.011G098300	Potri.001G372300	HD-ZIP
Conserved	ptc-miR166d	Potri.017G016700	Potri.007G135300	NAC
Conserved	ptc-miR166e	Potri.004G049300	Potri.011G058400	NAC
Conserved	ptc-miR166e	Potri.011G098300	Potri.001G372300	HD-ZIP
Conserved	ptc-miR166e	Potri.017G016700	Potri.007G135300	NAC
Conserved	ptc-miR166f	Potri.004G049300	Potri.011G058400	NAC
Conserved	ptc-miR166f	Potri.011G098300	Potri.001G372300	HD-ZIP
Conserved	ptc-miR166f	Potri.017G016700	Potri.007G135300	NAC
Conserved	ptc-miR166g	Potri.004G049300	Potri.011G058400	NAC
Conserved	ptc-miR166g	Potri.011G098300	Potri.001G372300	HD-ZIP
Conserved	ptc-miR166g	Potri.017G016700	Potri.007G135300	NAC
Conserved	ptc-miR166h	Potri.004G049300	Potri.011G058400	NAC
Conserved	ptc-miR166h	Potri.011G098300	Potri.001G372300	HD-ZIP
Conserved	ptc-miR166h	Potri.017G016700	Potri.007G135300	NAC
Conserved	ptc-miR166i	Potri.004G049300	Potri.011G058400	NAC
Conserved	ptc-miR166i	Potri.011G098300	Potri.001G372300	HD-ZIP
Conserved	ptc-miR166i	Potri.017G016700	Potri.007G135300	NAC
Conserved	ptc-miR166j	Potri.004G049300	Potri.011G058400	NAC
Conserved	ptc-miR166j	Potri.011G098300	Potri.001G372300	HD-ZIP
Conserved	ptc-miR166j	Potri.017G016700	Potri.007G135300	NAC
Conserved	ptc-miR166k	Potri.004G049300	Potri.011G058400	NAC
Conserved	ptc-miR166k	Potri.011G098300	Potri.001G372300	HD-ZIP
Conserved	ptc-miR166k	Potri.017G016700	Potri.007G135300	NAC
Conserved	ptc-miR166l	Potri.004G049300	Potri.011G058400	NAC
Conserved	ptc-miR166l	Potri.011G098300	Potri.001G372300	HD-ZIP
Conserved	ptc-miR166l	Potri.017G016700	Potri.007G135300	NAC
Conserved	ptc-miR166m	Potri.004G049300	Potri.011G058400	NAC
Conserved	ptc-miR166m	Potri.011G098300	Potri.001G372300	HD-ZIP
Conserved	ptc-miR166m	Potri.017G016700	Potri.007G135300	NAC
Conserved	ptc-miR166p	Potri.001G372300	Potri.011G098300	HD-ZIP
Conserved	ptc-miR166q	Potri.011G098300	Potri.001G372300	HD-ZIP
Conserved	ptc-miR166q	Potri.004G049300	Potri.011G058400	NAC
Conserved	ptc-miR166q	Potri.017G016700	Potri.007G135300	NAC
Conserved	ptc-miR167h	Potri.017G141000	Potri.004G078200	ARF
Conserved	ptc-miR172a	Potri.010G217700	Potri.008G043900	LBD
Conserved	ptc-miR172a	Potri.008G043900	Potri.010G217700	LBD
Conserved	ptc-miR172c	Potri.010G217700	Potri.008G043900	LBD
Conserved	ptc-miR172c	Potri.008G043900	Potri.010G217700	LBD
Conserved	ptc-miR172f	Potri.010G217700	Potri.008G043900	LBD
Conserved	ptc-miR172f	Potri.008G043900	Potri.010G217700	LBD
Conserved	ptc-miR319a	Potri.019G091300	Potri.013G119400	TCP
Conserved	ptc-miR319a	Potri.013G119400	Potri.019G091300	TCP
Conserved	ptc-miR319a	Potri.011G096600	Potri.001G375800	TCP
Conserved	ptc-miR319a	Potri.001G375800	Potri.011G096600	TCP
Conserved	ptc-miR319b	Potri.019G091300	Potri.013G119400	TCP
Conserved	ptc-miR319b	Potri.013G119400	Potri.019G091300	TCP
Conserved	ptc-miR319b	Potri.011G096600	Potri.001G375800	TCP
Conserved	ptc-miR319b	Potri.001G375800	Potri.011G096600	TCP
Conserved	ptc-miR319e	Potri.013G119400	Potri.019G091300	TCP
Conserved	ptc-miR319e	Potri.011G096600	Potri.001G375800	TCP
Conserved	ptc-miR319e	Potri.019G091300	Potri.013G119400	TCP
Conserved	ptc-miR319e	Potri.001G375800	Potri.011G096600	TCP
Conserved	ptc-miR319f	Potri.019G091300	Potri.013G119400	TCP
Conserved	ptc-miR319f	Potri.013G119400	Potri.019G091300	TCP
Conserved	ptc-miR319f	Potri.011G096600	Potri.001G375800	TCP
Conserved	ptc-miR319f	Potri.001G375800	Potri.011G096600	TCP
Conserved	ptc-miR319g	Potri.019G091300	Potri.013G119400	TCP
Conserved	ptc-miR319g	Potri.013G119400	Potri.019G091300	TCP
Conserved	ptc-miR319g	Potri.011G096600	Potri.001G375800	TCP
Conserved	ptc-miR319g	Potri.001G375800	Potri.011G096600	TCP
Conserved	ptc-miR319h	Potri.013G119400	Potri.019G091300	TCP
Conserved	ptc-miR319h	Potri.011G096600	Potri.001G375800	TCP
Conserved	ptc-miR319h	Potri.019G091300	Potri.013G119400	TCP
Conserved	ptc-miR319h	Potri.001G375800	Potri.011G096600	TCP
Conserved	ptc-miR319i	Potri.001G036000	Potri.003G189700	MYB
Conserved	ptc-miR319i	Potri.002G140900	Potri.014G053500	MYB
Conserved	ptc-miR319i	Potri.009G018700	Potri.001G224500	MYB
Conserved	ptc-miR319i	Potri.017G025900	Potri.007G132000	GRAS
Conserved	ptc-miR3627a	Potri.001G258700	Potri.009G053900	MYB
Conserved	ptc-miR3627a	Potri.003G194600	Potri.001G029800	bZIP
Conserved	ptc-miR394a	Potri.005G122500	Potri.007G024100	ZF-HD
Conserved	ptc-miR394a	Potri.003G050100	Potri.001G188800	HD-ZIP
Conserved	ptc-miR394b	Potri.005G122500	Potri.007G024100	ZF-HD
Conserved	ptc-miR394b	Potri.003G050100	Potri.001G188800	HD-ZIP
Conserved	ptc-miR395a	Potri.017G146800	Potri.004G073300	MYB_related
Conserved	ptc-miR395a	Potri.018G111300	Potri.006G188000	ARR-B
Conserved	ptc-miR395a	Potri.007G135500	Potri.017G016200	HB-other
Conserved	ptc-miR395a	Potri.017G016200	Potri.007G135500	HB-other
Conserved	ptc-miR395b	Potri.006G057200	Potri.016G051000	bHLH
Conserved	ptc-miR395e	Potri.006G057200	Potri.016G051000	bHLH
Conserved	ptc-miR395f	Potri.006G057200	Potri.016G051000	bHLH
Conserved	ptc-miR395k	Potri.006G057200	Potri.016G051000	bHLH
Conserved	ptc-miR396a	Potri.003G065000	Potri.001G169100	GRF
Conserved	ptc-miR396a	Potri.002G115100	Potri.014G012800	GRF
Conserved	ptc-miR396a	Potri.015G006200	Potri.012G022600	GRF
Conserved	ptc-miR396a	Potri.001G132600	Potri.003G100800	GRF
Conserved	ptc-miR396a	Potri.001G082700	Potri.003G118100	GRF
Conserved	ptc-miR396a	Potri.012G022600	Potri.015G006200	GRF
Conserved	ptc-miR396a	Potri.014G012800	Potri.002G115100	GRF
Conserved	ptc-miR396b	Potri.003G065000	Potri.001G169100	GRF
Conserved	ptc-miR396b	Potri.002G115100	Potri.014G012800	GRF
Conserved	ptc-miR396b	Potri.015G006200	Potri.012G022600	GRF
Conserved	ptc-miR396b	Potri.001G132600	Potri.003G100800	GRF
Conserved	ptc-miR396b	Potri.001G082700	Potri.003G118100	GRF
Conserved	ptc-miR396b	Potri.012G022600	Potri.015G006200	GRF
Conserved	ptc-miR396b	Potri.014G012800	Potri.002G115100	GRF
Conserved	ptc-miR396c	Potri.003G065000	Potri.001G169100	GRF
Conserved	ptc-miR396c	Potri.002G115100	Potri.014G012800	GRF
Conserved	ptc-miR396c	Potri.015G006200	Potri.012G022600	GRF
Conserved	ptc-miR396c	Potri.001G132600	Potri.003G100800	GRF
Conserved	ptc-miR396c	Potri.001G082700	Potri.003G118100	GRF
Conserved	ptc-miR396c	Potri.012G022600	Potri.015G006200	GRF
Conserved	ptc-miR396c	Potri.014G012800	Potri.002G115100	GRF
Conserved	ptc-miR396e	Potri.003G065000	Potri.001G169100	GRF
Conserved	ptc-miR396e	Potri.002G115100	Potri.014G012800	GRF
Conserved	ptc-miR396e	Potri.015G006200	Potri.012G022600	GRF
Conserved	ptc-miR396e	Potri.001G132600	Potri.003G100800	GRF
Conserved	ptc-miR396e	Potri.001G082700	Potri.003G118100	GRF
Conserved	ptc-miR396e	Potri.012G022600	Potri.015G006200	GRF
Conserved	ptc-miR396e	Potri.014G012800	Potri.002G115100	GRF
Conserved	ptc-miR398a	Potri.011G096600	Potri.001G375800	TCP
Conserved	ptc-miR398a	Potri.001G375800	Potri.011G096600	TCP
Specific	ptc-miR478e	Potri.015G046200	Potri.012G055600	MYB
Specific	ptc-miR6445a	Potri.008G018400	Potri.010G242800	bZIP
Specific	ptc-miR6445a	Potri.007G093400	Potri.005G075100	CAMTA
Specific	ptc-miR6445b	Potri.008G018400	Potri.010G242800	bZIP
Specific	ptc-miR6445b	Potri.007G093400	Potri.005G075100	CAMTA
Specific	ptc-miR7840	Potri.010G072900	Potri.008G165700	bHLH
Specific	ptc-miRN10	Potri.011G129500	Potri.001G410600	bHLH
Specific	ptc-miRN10	Potri.001G155300	Potri.003G079500	MYB_related
Specific	ptc-miRN12	Potri.006G201900	Potri.016G068200	NF-YA
Specific	ptc-miRN12	Potri.016G068200	Potri.006G201900	NF-YA
Specific	ptc-miRN4	Potri.005G053200	Potri.013G040700	bZIP
Conserved	ptc-miR1446a	Potri.005G215100	Potri.002G048000	C2H2
Conserved	ptc-miR1446a	Potri.016G068100	Potri.006G201700	M-type_MADS
Conserved	ptc-miR1446a	Potri.006G049700	Potri.016G056400	AP2
Conserved	ptc-miR1446b	Potri.005G215100	Potri.002G048000	C2H2
Conserved	ptc-miR1446b	Potri.016G068100	Potri.006G201700	M-type_MADS
Conserved	ptc-miR1446b	Potri.006G049700	Potri.016G056400	AP2
Conserved	ptc-miR1446c	Potri.005G215100	Potri.002G048000	C2H2
Conserved	ptc-miR1446d	Potri.005G215100	Potri.002G048000	C2H2
Conserved	ptc-miR1446e	Potri.005G215100	Potri.002G048000	C2H2
Conserved	ptc-miR156a	Potri.004G159300	Potri.009G120800	TALE
Conserved	ptc-miR156b	Potri.004G159300	Potri.009G120800	TALE
Conserved	ptc-miR156c	Potri.004G159300	Potri.009G120800	TALE
Conserved	ptc-miR156d	Potri.004G159300	Potri.009G120800	TALE
Conserved	ptc-miR156e	Potri.004G159300	Potri.009G120800	TALE
Conserved	ptc-miR156f	Potri.004G159300	Potri.009G120800	TALE
Conserved	ptc-miR156g	Potri.003G136300	Potri.001G094800	ERF
Conserved	ptc-miR156g	Potri.006G034900	Potri.016G032600	G2-like
Conserved	ptc-miR156j	Potri.018G139300	Potri.006G072400	WRKY
Conserved	ptc-miR159c	Potri.006G034900	Potri.016G032600	G2-like
Conserved	ptc-miR159d	Potri.002G032400	Potri.005G230800	bHLH
Conserved	ptc-miR164a	Potri.010G026200	Potri.008G197000	SBP
Conserved	ptc-miR164b	Potri.010G026200	Potri.008G197000	SBP
Conserved	ptc-miR164c	Potri.010G026200	Potri.008G197000	SBP
Conserved	ptc-miR164d	Potri.010G026200	Potri.008G197000	SBP
Conserved	ptc-miR166p	Potri.004G048700	Potri.011G057700	HB-other
Conserved	ptc-miR167a	Potri.004G078200	Potri.017G141000	ARF
Conserved	ptc-miR167a	Potri.002G055000	Potri.005G207500	ARF
Conserved	ptc-miR167a	Potri.017G141000	Potri.004G078200	ARF
Conserved	ptc-miR167a	Potri.001G358500	Potri.011G091900	ARF
Conserved	ptc-miR167a	Potri.011G091900	Potri.001G358500	ARF
Conserved	ptc-miR167a	Potri.015G030400	Potri.012G038300	MYB_related
Conserved	ptc-miR167a	Potri.003G161000	Potri.001G069300	ERF
Conserved	ptc-miR167a	Potri.017G016200	Potri.007G135500	HB-other
Conserved	ptc-miR167b	Potri.004G078200	Potri.017G141000	ARF
Conserved	ptc-miR167b	Potri.002G055000	Potri.005G207500	ARF
Conserved	ptc-miR167b	Potri.017G141000	Potri.004G078200	ARF
Conserved	ptc-miR167b	Potri.001G358500	Potri.011G091900	ARF
Conserved	ptc-miR167b	Potri.011G091900	Potri.001G358500	ARF
Conserved	ptc-miR167b	Potri.015G030400	Potri.012G038300	MYB_related
Conserved	ptc-miR167b	Potri.003G161000	Potri.001G069300	ERF
Conserved	ptc-miR167b	Potri.017G016200	Potri.007G135500	HB-other
Conserved	ptc-miR167c	Potri.004G078200	Potri.017G141000	ARF
Conserved	ptc-miR167c	Potri.002G055000	Potri.005G207500	ARF
Conserved	ptc-miR167c	Potri.017G141000	Potri.004G078200	ARF
Conserved	ptc-miR167c	Potri.001G358500	Potri.011G091900	ARF
Conserved	ptc-miR167c	Potri.011G091900	Potri.001G358500	ARF
Conserved	ptc-miR167c	Potri.015G030400	Potri.012G038300	MYB_related
Conserved	ptc-miR167c	Potri.003G161000	Potri.001G069300	ERF
Conserved	ptc-miR167c	Potri.017G016200	Potri.007G135500	HB-other
Conserved	ptc-miR167d	Potri.004G078200	Potri.017G141000	ARF
Conserved	ptc-miR167d	Potri.002G055000	Potri.005G207500	ARF
Conserved	ptc-miR167d	Potri.017G141000	Potri.004G078200	ARF
Conserved	ptc-miR167d	Potri.001G358500	Potri.011G091900	ARF
Conserved	ptc-miR167d	Potri.011G091900	Potri.001G358500	ARF
Conserved	ptc-miR167d	Potri.015G030400	Potri.012G038300	MYB_related
Conserved	ptc-miR167d	Potri.003G161000	Potri.001G069300	ERF
Conserved	ptc-miR167d	Potri.017G016200	Potri.007G135500	HB-other
Conserved	ptc-miR167f	Potri.004G078200	Potri.017G141000	ARF
Conserved	ptc-miR167f	Potri.002G055000	Potri.005G207500	ARF
Conserved	ptc-miR167f	Potri.017G141000	Potri.004G078200	ARF
Conserved	ptc-miR167f	Potri.001G358500	Potri.011G091900	ARF
Conserved	ptc-miR167f	Potri.011G091900	Potri.001G358500	ARF
Conserved	ptc-miR167f	Potri.015G030400	Potri.012G038300	MYB_related
Conserved	ptc-miR167f	Potri.003G161000	Potri.001G069300	ERF
Conserved	ptc-miR167f	Potri.017G016200	Potri.007G135500	HB-other
Conserved	ptc-miR167g	Potri.004G078200	Potri.017G141000	ARF
Conserved	ptc-miR167g	Potri.002G055000	Potri.005G207500	ARF
Conserved	ptc-miR167g	Potri.017G141000	Potri.004G078200	ARF
Conserved	ptc-miR167g	Potri.001G358500	Potri.011G091900	ARF
Conserved	ptc-miR167g	Potri.011G091900	Potri.001G358500	ARF
Conserved	ptc-miR167g	Potri.015G030400	Potri.012G038300	MYB_related
Conserved	ptc-miR167g	Potri.003G161000	Potri.001G069300	ERF
Conserved	ptc-miR167g	Potri.017G016200	Potri.007G135500	HB-other
Conserved	ptc-miR167h	Potri.004G078200	Potri.017G141000	ARF
Conserved	ptc-miR167h	Potri.017G141000	Potri.004G078200	ARF
Conserved	ptc-miR169ac	Potri.012G098500	Potri.015G097400	NF-YC
Conserved	ptc-miR169ac	Potri.015G097400	Potri.012G098500	NF-YC
Conserved	ptc-miR169ad	Potri.012G098500	Potri.015G097400	NF-YC
Conserved	ptc-miR169ad	Potri.015G097400	Potri.012G098500	NF-YC
Conserved	ptc-miR169ae	Potri.012G098500	Potri.015G097400	NF-YC
Conserved	ptc-miR169ae	Potri.015G097400	Potri.012G098500	NF-YC
Conserved	ptc-miR169af	Potri.012G098500	Potri.015G097400	NF-YC
Conserved	ptc-miR169af	Potri.015G097400	Potri.012G098500	NF-YC
Conserved	ptc-miR169q	Potri.012G098500	Potri.015G097400	NF-YC
Conserved	ptc-miR169q	Potri.015G097400	Potri.012G098500	NF-YC
Conserved	ptc-miR169u	Potri.012G098500	Potri.015G097400	NF-YC
Conserved	ptc-miR169u	Potri.015G097400	Potri.012G098500	NF-YC
Conserved	ptc-miR171c	Potri.016G091700	Potri.006G125400	MYB_related
Conserved	ptc-miR171d	Potri.016G091700	Potri.006G125400	MYB_related
Conserved	ptc-miR172a	Potri.007G046200	Potri.005G140700	AP2
Conserved	ptc-miR172a	Potri.004G089800	Potri.017G125200	GRAS
Conserved	ptc-miR172c	Potri.007G046200	Potri.005G140700	AP2
Conserved	ptc-miR172c	Potri.004G089800	Potri.017G125200	GRAS
Conserved	ptc-miR172f	Potri.007G046200	Potri.005G140700	AP2
Conserved	ptc-miR172f	Potri.004G089800	Potri.017G125200	GRAS
Conserved	ptc-miR319a	Potri.017G025900	Potri.007G132000	GRAS
Conserved	ptc-miR319a	Potri.003G082800	Potri.001G151700	GATA
Conserved	ptc-miR319b	Potri.017G025900	Potri.007G132000	GRAS
Conserved	ptc-miR319b	Potri.003G082800	Potri.001G151700	GATA
Conserved	ptc-miR319e	Potri.017G025900	Potri.007G132000	GRAS
Conserved	ptc-miR319e	Potri.003G082800	Potri.001G151700	GATA
Conserved	ptc-miR319f	Potri.003G082800	Potri.001G151700	GATA
Conserved	ptc-miR319g	Potri.003G082800	Potri.001G151700	GATA
Conserved	ptc-miR319h	Potri.017G025900	Potri.007G132000	GRAS
Conserved	ptc-miR319h	Potri.003G082800	Potri.001G151700	GATA
Conserved	ptc-miR319i	Potri.014G135300	Potri.019G133400	ARF
Conserved	ptc-miR390a	Potri.001G325100	Potri.017G063300	NAC
Conserved	ptc-miR390b	Potri.001G325100	Potri.017G063300	NAC
Conserved	ptc-miR390c	Potri.001G325100	Potri.017G063300	NAC
Conserved	ptc-miR390d	Potri.001G325100	Potri.017G063300	NAC
Conserved	ptc-miR394a	Potri.009G009800	Potri.004G213000	TALE
Conserved	ptc-miR394b	Potri.009G009800	Potri.004G213000	TALE
Conserved	ptc-miR395b	Potri.012G001400	Potri.015G020000	NAC
Conserved	ptc-miR395e	Potri.012G001400	Potri.015G020000	NAC
Conserved	ptc-miR395f	Potri.012G001400	Potri.015G020000	NAC
Conserved	ptc-miR395k	Potri.012G001400	Potri.015G020000	NAC
Conserved	ptc-miR396f	Potri.002G115100	Potri.014G012800	GRF
Conserved	ptc-miR396f	Potri.014G012800	Potri.002G115100	GRF
Conserved	ptc-miR396f	Potri.012G082000	Potri.015G077700	MYB
Conserved	ptc-miR396g	Potri.002G115100	Potri.014G012800	GRF
Conserved	ptc-miR396g	Potri.014G012800	Potri.002G115100	GRF
Conserved	ptc-miR396g	Potri.012G082000	Potri.015G077700	MYB
Conserved	ptc-miR398a	Potri.009G087500	Potri.001G293300	Nin-like
Conserved	ptc-miR399f	Potri.005G138900	Potri.007G044600	bHLH
Conserved	ptc-miR399g	Potri.005G138900	Potri.007G044600	bHLH
Conserved	ptc-miR399i	Potri.009G032700	Potri.001G241700	GRAS
Conserved	ptc-miR403a	Potri.017G144800	Potri.004G074300	MYB_related
Conserved	ptc-miR403b	Potri.017G144800	Potri.004G074300	MYB_related
Conserved	ptc-miR403c	Potri.017G144800	Potri.004G074300	MYB_related
Conserved	ptc-miR403d	Potri.017G144800	Potri.004G074300	MYB_related
Conserved	ptc-miR408	Potri.005G118200	Potri.007G017500	SRS
Specific	ptc-miR476a	Potri.001G293900	Potri.009G088400	GeBP
Specific	ptc-miR476b	Potri.017G029100	Potri.007G129500	FAR1
Specific	ptc-miR6438b	Potri.009G158400	Potri.004G196300	FAR1
Specific	ptc-miR6445a	Potri.002G023400	Potri.005G238000	E2F/DP
Specific	ptc-miR6445b	Potri.002G023400	Potri.005G238000	E2F/DP
Specific	ptc-miR6459a	Potri.001G083500	Potri.003G147300	bHLH
Specific	ptc-miR6459a	Potri.019G081800	Potri.013G110700	TCP
Specific	ptc-miR6459b	Potri.001G375800	Potri.011G096600	TCP
Specific	ptc-miR7828	Potri.003G207100	Potri.001G017300	FAR1
Specific	ptc-miRN9	Potri.004G049500	Potri.011G058600	NAC
Specific	ptc-miRN10	Potri.012G093900	Potri.015G091200	GRAS
Specific	ptc-miRN11	Potri.011G091900	Potri.001G358500	ARF
Specific	ptc-miRN17	Potri.009G024900	Potri.001G231700	C2H2
Specific	ptc-miRN18	Potri.001G047500	Potri.003G180600	C2H2
Specific	ptc-miRN18	Potri.006G057200	Potri.016G051000	bHLH
Specific	ptc-miRN18	Potri.011G071800	Potri.004G062400	BES1
Specific	ptc-miRN18	Potri.004G051600	Potri.011G061400	WOX
Specific	ptc-miRN21	Potri.011G091900	Potri.001G358500	ARF
Specific	ptc-miRN4	Potri.013G040700	Potri.005G053200	bZIP
Specific	ptc-miRN5	Potri.008G098600	Potri.010G154000	SBP
Specific	ptc-miRN5	Potri.008G166700	Potri.010G071100	MYB
Specific	ptc-miR1448	Potri.005G215100	Potri.002G048000	C2H2
Conserved	ptc-miR156a	Potri.006G251800	Potri.018G029500	bZIP
Conserved	ptc-miR156b	Potri.006G251800	Potri.018G029500	bZIP
Conserved	ptc-miR156c	Potri.006G251800	Potri.018G029500	bZIP
Conserved	ptc-miR156d	Potri.006G251800	Potri.018G029500	bZIP
Conserved	ptc-miR156e	Potri.006G251800	Potri.018G029500	bZIP
Conserved	ptc-miR156f	Potri.006G251800	Potri.018G029500	bZIP
Conserved	ptc-miR156g	Potri.013G048000	Potri.019G020900	G2-like
Conserved	ptc-miR156g	Potri.008G091900	Potri.010G163000	WRKY
Conserved	ptc-miR159a	Potri.001G036000	Potri.003G189700	MYB
Conserved	ptc-miR159a	Potri.008G148400	Potri.010G093000	MYB
Conserved	ptc-miR159b	Potri.001G036000	Potri.003G189700	MYB
Conserved	ptc-miR159b	Potri.008G148400	Potri.010G093000	MYB
Conserved	ptc-miR159c	Potri.014G017300	Potri.002G119300	C2H2
Conserved	ptc-miR159c	Potri.002G119300	Potri.014G017300	C2H2
Conserved	ptc-miR159c	Potri.014G037200	Potri.002G130100	G2-like
Conserved	ptc-miR159d	Potri.002G140900	Potri.014G053500	MYB
Conserved	ptc-miR159d	Potri.014G017300	Potri.002G119300	C2H2
Conserved	ptc-miR159d	Potri.002G119300	Potri.014G017300	C2H2
Conserved	ptc-miR159d	Potri.003G082800	Potri.001G151700	GATA
Conserved	ptc-miR160a	Potri.018G139300	Potri.006G072400	WRKY
Conserved	ptc-miR160d	Potri.018G139300	Potri.006G072400	WRKY
Conserved	ptc-miR160e	Potri.005G227900	Potri.002G035200	ZF-HD
Conserved	ptc-miR160e	Potri.015G070300	Potri.012G075300	E2F/DP
Conserved	ptc-miR160f	Potri.005G227900	Potri.002G035200	ZF-HD
Conserved	ptc-miR160f	Potri.015G070300	Potri.012G075300	E2F/DP
Conserved	ptc-miR162a	Potri.011G154800	Potri.001G442400	LSD
Conserved	ptc-miR162a	Potri.009G035000	Potri.001G243600	G2-like
Conserved	ptc-miR162b	Potri.011G154800	Potri.001G442400	LSD
Conserved	ptc-miR162b	Potri.009G035000	Potri.001G243600	G2-like
Conserved	ptc-miR164a	Potri.014G035100	Potri.002G128900	MYB
Conserved	ptc-miR164a	Potri.002G128900	Potri.014G035100	MYB
Conserved	ptc-miR164a	Potri.011G025000	Potri.004G020400	HD-ZIP
Conserved	ptc-miR164b	Potri.014G035100	Potri.002G128900	MYB
Conserved	ptc-miR164b	Potri.002G128900	Potri.014G035100	MYB
Conserved	ptc-miR164b	Potri.011G025000	Potri.004G020400	HD-ZIP
Conserved	ptc-miR164c	Potri.014G035100	Potri.002G128900	MYB
Conserved	ptc-miR164c	Potri.002G128900	Potri.014G035100	MYB
Conserved	ptc-miR164c	Potri.011G025000	Potri.004G020400	HD-ZIP
Conserved	ptc-miR164d	Potri.014G035100	Potri.002G128900	MYB
Conserved	ptc-miR164d	Potri.002G128900	Potri.014G035100	MYB
Conserved	ptc-miR164d	Potri.011G025000	Potri.004G020400	HD-ZIP
Conserved	ptc-miR166a	Potri.004G168100	Potri.009G129600	bHLH
Conserved	ptc-miR166a	Potri.003G096000	Potri.001G137800	HD-ZIP
Conserved	ptc-miR166a	Potri.004G048700	Potri.011G057700	HB-other
Conserved	ptc-miR166b	Potri.004G168100	Potri.009G129600	bHLH
Conserved	ptc-miR166b	Potri.003G096000	Potri.001G137800	HD-ZIP
Conserved	ptc-miR166b	Potri.004G048700	Potri.011G057700	HB-other
Conserved	ptc-miR166c	Potri.004G168100	Potri.009G129600	bHLH
Conserved	ptc-miR166c	Potri.003G096000	Potri.001G137800	HD-ZIP
Conserved	ptc-miR166c	Potri.004G048700	Potri.011G057700	HB-other
Conserved	ptc-miR166d	Potri.004G168100	Potri.009G129600	bHLH
Conserved	ptc-miR166d	Potri.003G096000	Potri.001G137800	HD-ZIP
Conserved	ptc-miR166d	Potri.004G048700	Potri.011G057700	HB-other
Conserved	ptc-miR166e	Potri.004G168100	Potri.009G129600	bHLH
Conserved	ptc-miR166e	Potri.003G096000	Potri.001G137800	HD-ZIP
Conserved	ptc-miR166e	Potri.004G048700	Potri.011G057700	HB-other
Conserved	ptc-miR166f	Potri.004G168100	Potri.009G129600	bHLH
Conserved	ptc-miR166f	Potri.003G096000	Potri.001G137800	HD-ZIP
Conserved	ptc-miR166f	Potri.004G048700	Potri.011G057700	HB-other
Conserved	ptc-miR166g	Potri.004G168100	Potri.009G129600	bHLH
Conserved	ptc-miR166g	Potri.003G096000	Potri.001G137800	HD-ZIP
Conserved	ptc-miR166g	Potri.004G048700	Potri.011G057700	HB-other
Conserved	ptc-miR166h	Potri.004G168100	Potri.009G129600	bHLH
Conserved	ptc-miR166h	Potri.003G096000	Potri.001G137800	HD-ZIP
Conserved	ptc-miR166h	Potri.004G048700	Potri.011G057700	HB-other
Conserved	ptc-miR166i	Potri.004G168100	Potri.009G129600	bHLH
Conserved	ptc-miR166i	Potri.003G096000	Potri.001G137800	HD-ZIP
Conserved	ptc-miR166i	Potri.004G048700	Potri.011G057700	HB-other
Conserved	ptc-miR166j	Potri.004G168100	Potri.009G129600	bHLH
Conserved	ptc-miR166j	Potri.003G096000	Potri.001G137800	HD-ZIP
Conserved	ptc-miR166j	Potri.004G048700	Potri.011G057700	HB-other
Conserved	ptc-miR166k	Potri.004G168100	Potri.009G129600	bHLH
Conserved	ptc-miR166k	Potri.003G096000	Potri.001G137800	HD-ZIP
Conserved	ptc-miR166k	Potri.004G048700	Potri.011G057700	HB-other
Conserved	ptc-miR166l	Potri.004G168100	Potri.009G129600	bHLH
Conserved	ptc-miR166l	Potri.003G096000	Potri.001G137800	HD-ZIP
Conserved	ptc-miR166l	Potri.004G048700	Potri.011G057700	HB-other
Conserved	ptc-miR166m	Potri.004G168100	Potri.009G129600	bHLH
Conserved	ptc-miR166m	Potri.003G096000	Potri.001G137800	HD-ZIP
Conserved	ptc-miR166m	Potri.004G048700	Potri.011G057700	HB-other
Conserved	ptc-miR166p	Potri.003G096000	Potri.001G137800	HD-ZIP
Conserved	ptc-miR166p	Potri.T078200	Potri.007G133400	Nin-like
Conserved	ptc-miR166q	Potri.003G096000	Potri.001G137800	HD-ZIP
Conserved	ptc-miR166q	Potri.004G168100	Potri.009G129600	bHLH
Conserved	ptc-miR167h	Potri.001G358500	Potri.011G091900	ARF
Conserved	ptc-miR167h	Potri.011G091900	Potri.001G358500	ARF
Conserved	ptc-miR167h	Potri.004G078200	Potri.017G141000	ARF
Conserved	ptc-miR169ac	Potri.001G266000	Potri.009G060600;Potri.009G052900	NF-YA
Conserved	ptc-miR169ac	Potri.009G052900	Potri.001G257600;Potri.001G266000	NF-YA
Conserved	ptc-miR169ac	Potri.009G060600	Potri.001G266000	NF-YA
Conserved	ptc-miR169ac	Potri.001G257600	Potri.009G052900	NF-YA
Conserved	ptc-miR169ac	Potri.006G053500	Potri.016G054100	NF-YA
Conserved	ptc-miR169ad	Potri.001G266000	Potri.009G060600;Potri.009G052900	NF-YA
Conserved	ptc-miR169ad	Potri.009G052900	Potri.001G257600;Potri.001G266000	NF-YA
Conserved	ptc-miR169ad	Potri.009G060600	Potri.001G266000	NF-YA
Conserved	ptc-miR169ad	Potri.001G257600	Potri.009G052900	NF-YA
Conserved	ptc-miR169ad	Potri.006G053500	Potri.016G054100	NF-YA
Conserved	ptc-miR169ae	Potri.001G266000	Potri.009G060600;Potri.009G052900	NF-YA
Conserved	ptc-miR169ae	Potri.009G052900	Potri.001G257600;Potri.001G266000	NF-YA
Conserved	ptc-miR169ae	Potri.009G060600	Potri.001G266000	NF-YA
Conserved	ptc-miR169ae	Potri.001G257600	Potri.009G052900	NF-YA
Conserved	ptc-miR169ae	Potri.006G053500	Potri.016G054100	NF-YA
Conserved	ptc-miR169af	Potri.001G266000	Potri.009G060600;Potri.009G052900	NF-YA
Conserved	ptc-miR169af	Potri.009G052900	Potri.001G257600;Potri.001G266000	NF-YA
Conserved	ptc-miR169af	Potri.009G060600	Potri.001G266000	NF-YA
Conserved	ptc-miR169af	Potri.001G257600	Potri.009G052900	NF-YA
Conserved	ptc-miR169af	Potri.006G053500	Potri.016G054100	NF-YA
Conserved	ptc-miR169q	Potri.001G266000	Potri.009G060600;Potri.009G052900	NF-YA
Conserved	ptc-miR169q	Potri.009G060600	Potri.001G266000	NF-YA
Conserved	ptc-miR169u	Potri.001G266000	Potri.009G060600;Potri.009G052900	NF-YA
Conserved	ptc-miR169u	Potri.009G060600	Potri.001G266000	NF-YA
Conserved	ptc-miR169u	Potri.009G052900	Potri.001G257600;Potri.001G266000	NF-YA
Conserved	ptc-miR169u	Potri.001G257600	Potri.009G052900	NF-YA
Conserved	ptc-miR169u	Potri.006G053500	Potri.016G054100	NF-YA
Conserved	ptc-miR171c	Potri.017G116300	Potri.004G097900	C2H2
Conserved	ptc-miR171d	Potri.017G116300	Potri.004G097900	C2H2
Conserved	ptc-miR171i	Potri.004G046300	Potri.011G055500	TCP
Conserved	ptc-miR319a	Potri.014G017300	Potri.002G119300	C2H2
Conserved	ptc-miR319a	Potri.002G119300	Potri.014G017300	C2H2
Conserved	ptc-miR319b	Potri.014G017300	Potri.002G119300	C2H2
Conserved	ptc-miR319b	Potri.002G119300	Potri.014G017300	C2H2
Conserved	ptc-miR319e	Potri.014G017300	Potri.002G119300	C2H2
Conserved	ptc-miR319e	Potri.002G119300	Potri.014G017300	C2H2
Conserved	ptc-miR319f	Potri.014G017300	Potri.002G119300	C2H2
Conserved	ptc-miR319f	Potri.002G119300	Potri.014G017300	C2H2
Conserved	ptc-miR319g	Potri.014G017300	Potri.002G119300	C2H2
Conserved	ptc-miR319g	Potri.002G119300	Potri.014G017300	C2H2
Conserved	ptc-miR319h	Potri.014G017300	Potri.002G119300	C2H2
Conserved	ptc-miR319h	Potri.002G119300	Potri.014G017300	C2H2
Conserved	ptc-miR319i	Potri.002G032400	Potri.005G230800	bHLH
Conserved	ptc-miR319i	Potri.011G060000	Potri.004G050900	VOZ
Conserved	ptc-miR319i	Potri.001G409000	Potri.T024300	NZZ/SPL
Conserved	ptc-miR319i	Potri.T024300	Potri.001G409000	NZZ/SPL
Conserved	ptc-miR3627a	Potri.005G233300	Potri.002G029400	ERF
Conserved	ptc-miR3627a	Potri.001G081400	Potri.003G149000	LBD
Conserved	ptc-miR3627a	Potri.005G141400	Potri.007G047400	WRKY
Conserved	ptc-miR3627a	Potri.001G320900	Potri.017G059600	HSF
Conserved	ptc-miR3627a	Potri.005G071900	Potri.007G097100	HD-ZIP
Conserved	ptc-miR393a	Potri.002G235400	Potri.014G148900	bHLH
Conserved	ptc-miR393a	Potri.014G148900	Potri.002G235400	bHLH
Conserved	ptc-miR393b	Potri.002G235400	Potri.014G148900	bHLH
Conserved	ptc-miR393b	Potri.014G148900	Potri.002G235400	bHLH
Conserved	ptc-miR393c	Potri.002G235400	Potri.014G148900	bHLH
Conserved	ptc-miR393c	Potri.014G148900	Potri.002G235400	bHLH
Conserved	ptc-miR394a	Potri.001G137600	Potri.003G096300	G2-like
Conserved	ptc-miR394b	Potri.001G137600	Potri.003G096300	G2-like
Conserved	ptc-miR396a	Potri.001G241700	Potri.009G032700	GRAS
Conserved	ptc-miR396a	Potri.009G032700	Potri.001G241700	GRAS
Conserved	ptc-miR396b	Potri.001G241700	Potri.009G032700	GRAS
Conserved	ptc-miR396b	Potri.009G032700	Potri.001G241700	GRAS
Conserved	ptc-miR396c	Potri.001G241700	Potri.009G032700	GRAS
Conserved	ptc-miR396c	Potri.009G032700	Potri.001G241700	GRAS
Conserved	ptc-miR396e	Potri.001G241700	Potri.009G032700	GRAS
Conserved	ptc-miR396e	Potri.009G032700	Potri.001G241700	GRAS
Conserved	ptc-miR396f	Potri.003G065000	Potri.001G169100	GRF
Conserved	ptc-miR396f	Potri.001G132600	Potri.003G100800	GRF
Conserved	ptc-miR396f	Potri.001G082700	Potri.003G118100	GRF
Conserved	ptc-miR396g	Potri.003G065000	Potri.001G169100	GRF
Conserved	ptc-miR396g	Potri.001G132600	Potri.003G100800	GRF
Conserved	ptc-miR396g	Potri.001G082700	Potri.003G118100	GRF
Conserved	ptc-miR398b	Potri.005G217800	Potri.002G045400	bHLH
Conserved	ptc-miR398b	Potri.016G018300	Potri.006G020700	FAR1
Conserved	ptc-miR398c	Potri.005G217800	Potri.002G045400	bHLH
Conserved	ptc-miR398c	Potri.016G018300	Potri.006G020700	FAR1
Conserved	ptc-miR399f	Potri.016G024000	Potri.006G025800	bZIP
Conserved	ptc-miR399f	Potri.014G028200	Potri.002G125400	bZIP
Conserved	ptc-miR399g	Potri.016G024000	Potri.006G025800	bZIP
Conserved	ptc-miR399g	Potri.014G028200	Potri.002G125400	bZIP
Conserved	ptc-miR399h	Potri.009G125400	Potri.004G163800	bZIP
Conserved	ptc-miR399h	Potri.014G028200	Potri.002G125400	bZIP
Conserved	ptc-miR408	Potri.001G313500	Potri.017G053700	ERF
Specific	ptc-miR476b	Potri.011G057000	Potri.004G047600	ERF
Conserved	ptc-miR530a	Potri.015G089000	Potri.012G092400	C2H2
Conserved	ptc-miR530a	Potri.003G093600	Potri.001G140800	C3H
Specific	ptc-miR6425a	Potri.004G169500	Potri.009G130600	C3H
Specific	ptc-miR6425a	Potri.009G130600	Potri.004G169500	C3H
Specific	ptc-miR6425b	Potri.004G169500	Potri.009G130600	C3H
Specific	ptc-miR6425b	Potri.009G130600	Potri.004G169500	C3H
Specific	ptc-miR6425c	Potri.004G169500	Potri.009G130600	C3H
Specific	ptc-miR6425c	Potri.009G130600	Potri.004G169500	C3H
Specific	ptc-miR6425d	Potri.004G169500	Potri.009G130600	C3H
Specific	ptc-miR6425d	Potri.009G130600	Potri.004G169500	C3H
Specific	ptc-miR6425e	Potri.004G169500	Potri.009G130600	C3H
Specific	ptc-miR6425e	Potri.009G130600	Potri.004G169500	C3H
Specific	ptc-miR6427	Potri.014G100100	Potri.002G172800	ARF
Specific	ptc-miR6459a	Potri.011G058600	Potri.004G049500	NAC
Specific	ptc-miR6459b	Potri.009G119700	Potri.004G158200	bZIP
Specific	ptc-miR6459b	Potri.011G131100	Potri.001G415200	GRAS
Specific	ptc-miR6459b	Potri.001G155300	Potri.003G079500	MYB_related
Specific	ptc-miR6459b	Potri.005G071900	Potri.007G097100	HD-ZIP
Specific	ptc-miR7828	Potri.008G131700	Potri.010G110700	GRAS
Specific	ptc-miR7828	Potri.006G021400	Potri.016G018900	GRAS
Specific	ptc-miR7828	Potri.016G018900	Potri.006G021400	GRAS
Specific	ptc-miR7840	Potri.012G079100	Potri.015G074500	bHLH
Specific	ptc-miRN10	Potri.005G251700	Potri.002G009700;	Nin-like
Specific	ptc-miRN12	Potri.017G119900	Potri.004G094900;	C3H
Specific	ptc-miRN16	Potri.003G050100	Potri.001G188800	HD-ZIP
Specific	ptc-miRN18	Potri.008G138000	Potri.010G102700	C2H2
Specific	ptc-miRN1	Potri.001G060000	Potri.003G167900	TCP
Specific	ptc-miRN20	Potri.003G213200	Potri.001G013200	C3H
Specific	ptc-miRN2	Potri.003G050700	Potri.001G187500	ERF
Specific	ptc-miRN2	Potri.016G018600	Potri.006G021000	ERF
Specific	ptc-miRN4	Potri.006G279100	Potri.018G002800	Trihelix
Specific	ptc-miRN6	Potri.017G063300	Potri.001G325100	NAC
Specific	ptc-miRN7	Potri.017G115300	Potri.004G099400	bHLH
Conserved	ptc-miR1446a	Potri.015G091200	Potri.012G093900	GRAS
Conserved	ptc-miR1446b	Potri.015G091200	Potri.012G093900	GRAS
Conserved	ptc-miR1446c	Potri.015G091200	Potri.012G093900	GRAS
Conserved	ptc-miR1446c	Potri.010G154000	Potri.008G098600	SBP
Conserved	ptc-miR1446d	Potri.015G091200	Potri.012G093900	GRAS
Conserved	ptc-miR1446d	Potri.010G154000	Potri.008G098600	SBP
Conserved	ptc-miR1446e	Potri.015G091200	Potri.012G093900	GRAS
Conserved	ptc-miR1446e	Potri.010G154000	Potri.008G098600	SBP
Specific	ptc-miR1447	Potri.016G112300	Potri.006G097300	MYB
Specific	ptc-miR1447	Potri.001G257600	Potri.009G052900	NF-YA
Specific	ptc-miR1448	Potri.002G167400	Potri.014G094500;Potri.014G099900	ERF
Conserved	ptc-miR159a	Potri.012G038300	Potri.015G030400	MYB_related
Conserved	ptc-miR159a	Potri.006G034900	Potri.016G032600	G2-like
Conserved	ptc-miR159b	Potri.012G038300	Potri.015G030400	MYB_related
Conserved	ptc-miR159b	Potri.006G034900	Potri.016G032600	G2-like
Conserved	ptc-miR159c	Potri.005G223100	Potri.002G039000	ERF
Conserved	ptc-miR159d	Potri.012G038300	Potri.015G030400	MYB_related
Conserved	ptc-miR160e	Potri.012G075300	Potri.015G070300	E2F/DP
Conserved	ptc-miR160f	Potri.012G075300	Potri.015G070300	E2F/DP
Conserved	ptc-miR162a	Potri.010G082000	Potri.008G157600	HSF
Conserved	ptc-miR162b	Potri.010G082000	Potri.008G157600	HSF
Conserved	ptc-miR166p	Potri.011G098300	Potri.001G372300	HD-ZIP
Conserved	ptc-miR166q	Potri.011G058400	Potri.004G049300	NAC
Conserved	ptc-miR167a	Potri.001G169500	Potri.003G064700	AP2
Conserved	ptc-miR167b	Potri.001G169500	Potri.003G064700	AP2
Conserved	ptc-miR167c	Potri.001G169500	Potri.003G064700	AP2
Conserved	ptc-miR167d	Potri.001G169500	Potri.003G064700	AP2
Conserved	ptc-miR167f	Potri.001G169500	Potri.003G064700	AP2
Conserved	ptc-miR167g	Potri.001G169500	Potri.003G064700	AP2
Conserved	ptc-miR169aa	Potri.002G154700	Potri.014G075200	HD-ZIP
Conserved	ptc-miR171c	Potri.002G028200	Potri.005G234500	DBB
Conserved	ptc-miR171d	Potri.002G028200	Potri.005G234500	DBB
Conserved	ptc-miR171i	Potri.008G157600	Potri.010G082000	HSF
Conserved	ptc-miR171i	Potri.005G170500	Potri.002G090700	bZIP
Conserved	ptc-miR172a	Potri.002G087500	Potri.005G173400	C2H2
Conserved	ptc-miR172a	Potri.009G117300	Potri.004G156000	bHLH
Conserved	ptc-miR172c	Potri.002G087500	Potri.005G173400	C2H2
Conserved	ptc-miR172c	Potri.009G117300	Potri.004G156000	bHLH
Conserved	ptc-miR172f	Potri.002G087500	Potri.005G173400	C2H2
Conserved	ptc-miR172f	Potri.009G117300	Potri.004G156000	bHLH
Conserved	ptc-miR319a	Potri.006G025800	Potri.016G024000	bZIP
Conserved	ptc-miR319b	Potri.006G025800	Potri.016G024000	bZIP
Conserved	ptc-miR319e	Potri.001G409000	Potri.T024300	NZZ/SPL
Conserved	ptc-miR319e	Potri.T024300	Potri.001G409000	NZZ/SPL
Conserved	ptc-miR319e	Potri.006G025800	Potri.016G024000	bZIP
Conserved	ptc-miR319f	Potri.009G018700	Potri.001G224500	MYB
Conserved	ptc-miR319f	Potri.001G409000	Potri.T024300	NZZ/SPL
Conserved	ptc-miR319f	Potri.T024300	Potri.001G409000	NZZ/SPL
Conserved	ptc-miR319f	Potri.005G221900	Potri.002G041100	LBD
Conserved	ptc-miR319g	Potri.009G018700	Potri.001G224500	MYB
Conserved	ptc-miR319g	Potri.001G409000	Potri.T024300	NZZ/SPL
Conserved	ptc-miR319g	Potri.T024300	Potri.001G409000	NZZ/SPL
Conserved	ptc-miR319g	Potri.005G221900	Potri.002G041100	LBD
Conserved	ptc-miR319h	Potri.001G409000	Potri.T024300	NZZ/SPL
Conserved	ptc-miR319h	Potri.T024300	Potri.001G409000	NZZ/SPL
Conserved	ptc-miR319h	Potri.006G025800	Potri.016G024000	bZIP
Conserved	ptc-miR319i	Potri.014G017300	Potri.002G119300	C2H2
Conserved	ptc-miR319i	Potri.004G073300	Potri.017G146800	MYB_related
Conserved	ptc-miR319i	Potri.002G119300	Potri.014G017300	C2H2
Conserved	ptc-miR3627a	Potri.004G060900	Potri.011G070100	WRKY
Conserved	ptc-miR394a	Potri.003G050100	Potri.001G188800	HD-ZIP
Conserved	ptc-miR394b	Potri.003G050100	Potri.001G188800	HD-ZIP
Conserved	ptc-miR395a	Potri.012G001400	Potri.015G020000	NAC
Conserved	ptc-miR396f	Potri.015G006200	Potri.012G022600	GRF
Conserved	ptc-miR396f	Potri.012G022600	Potri.015G006200	GRF
Conserved	ptc-miR396f	Potri.013G129800	Potri.019G099300;Potri.019G099500	bHLH
Conserved	ptc-miR396g	Potri.015G006200	Potri.012G022600	GRF
Conserved	ptc-miR396g	Potri.012G022600	Potri.015G006200	GRF
Conserved	ptc-miR396g	Potri.013G129800	Potri.019G099300;Potri.019G099500	bHLH
Conserved	ptc-miR398a	Potri.007G076200	Potri.005G087700	MYB
Conserved	ptc-miR398a	Potri.002G172100	Potri.014G099700	bHLH
Conserved	ptc-miR398a	Potri.001G293300	Potri.009G087500	Nin-like
Conserved	ptc-miR399f	Potri.009G130600	Potri.004G169500	C3H
Conserved	ptc-miR399g	Potri.009G130600	Potri.004G169500	C3H
Conserved	ptc-miR399i	Potri.016G024000	Potri.006G025800	bZIP
Conserved	ptc-miR403a	Potri.001G015900	Potri.003G210500	EIL
Conserved	ptc-miR403a	Potri.017G013400	Potri.007G138300	C3H
Conserved	ptc-miR403b	Potri.001G015900	Potri.003G210500	EIL
Conserved	ptc-miR403b	Potri.017G013400	Potri.007G138300	C3H
Conserved	ptc-miR403c	Potri.001G015900	Potri.003G210500	EIL
Conserved	ptc-miR403c	Potri.017G013400	Potri.007G138300	C3H
Conserved	ptc-miR403d	Potri.001G015900	Potri.003G210500	EIL
Conserved	ptc-miR403d	Potri.017G013400	Potri.007G138300	C3H
Conserved	ptc-miR408	Potri.003G093600	Potri.001G140800	C3H
Specific	ptc-miR476b	Potri.008G118300	Potri.010G127600	bZIP
Conserved	ptc-miR530a	Potri.002G172100	Potri.014G099700	bHLH
Specific	ptc-miR6425a	Potri.001G053500	Potri.003G174800	GATA
Specific	ptc-miR6425b	Potri.001G053500	Potri.003G174800	GATA
Specific	ptc-miR6425c	Potri.001G053500	Potri.003G174800	GATA
Specific	ptc-miR6425d	Potri.001G053500	Potri.003G174800	GATA
Specific	ptc-miR6425e	Potri.001G053500	Potri.003G174800	GATA
Specific	ptc-miR6427	Potri.009G114900	Potri.004G153300	MYB_related
Specific	ptc-miR6427	Potri.004G050200	Potri.011G059100;Potri.011G059300	ARF
Specific	ptc-miR6427	Potri.004G153300	Potri.009G114900	MYB_related
Specific	ptc-miR6438a	Potri.005G233300	Potri.002G029400	ERF
Specific	ptc-miR6459a	Potri.002G168700	Potri.014G096200	WRKY
Specific	ptc-miR7840	Potri.010G046600	Potri.008G186300	ERF
Specific	ptc-miR7840	Potri.016G005900	Potri.006G005300	Trihelix
Specific	ptc-miRN9	Potri.007G085700	Potri.005G082000	bZIP
Specific	ptc-miRN10	Potri.006G034900	Potri.016G032600	G2-like
Specific	ptc-miRN12	Potri.012G098500	Potri.015G097400	NF-YC
Specific	ptc-miRN12	Potri.015G097400	Potri.012G098500	NF-YC
Specific	ptc-miRN17	Potri.011G057700	Potri.004G048700	HB-other
Specific	ptc-miRN17	Potri.001G231700	Potri.009G024900	C2H2
Specific	ptc-miRN18	Potri.004G073300	Potri.017G146800	MYB_related
Specific	ptc-miRN1	Potri.003G167900	Potri.001G060000	TCP
Specific	ptc-miRN2	Potri.001G187500	Potri.003G050700	ERF
Specific	ptc-miRN3	Potri.011G131100	Potri.001G415200	GRAS
Specific	ptc-miRN4	Potri.T044100	Potri.001G327100	TCP
Specific	ptc-miRN4	Potri.001G109400	Potri.003G122400	GRAS
Specific	ptc-miRN4	Potri.008G135500	Potri.010G105600	ARR-B
Specific	ptc-miRN6	Potri.011G098300	Potri.001G372300	HD-ZIP
Specific	ptc-miRN6	Potri.009G029500	Potri.001G238400	Dof
Specific	ptc-miRN7	Potri.002G185900	Potri.014G111200	MYB
Specific	ptc-miRN8	Potri.001G453100	Potri.011G148900	ERF
Conserved	ptc-miR1446a	Potri.004G162600	Potri.009G124400	DBB
Conserved	ptc-miR1446a	Potri.014G066500	Potri.002G143300	bHLH
Conserved	ptc-miR1446b	Potri.004G162600	Potri.009G124400	DBB
Conserved	ptc-miR1446b	Potri.014G066500	Potri.002G143300	bHLH
Conserved	ptc-miR1446c	Potri.014G066500	Potri.002G143300	bHLH
Conserved	ptc-miR1446c	Potri.004G162600	Potri.009G124400	DBB
Conserved	ptc-miR1446d	Potri.014G066500	Potri.002G143300	bHLH
Conserved	ptc-miR1446d	Potri.004G162600	Potri.009G124400	DBB
Conserved	ptc-miR1446e	Potri.014G066500	Potri.002G143300	bHLH
Conserved	ptc-miR1446e	Potri.004G162600	Potri.009G124400	DBB
Conserved	ptc-miR159d	Potri.001G036000	Potri.003G189700	MYB
Conserved	ptc-miR160a	Potri.003G139300	Potri.001G092400	ERF
Conserved	ptc-miR160a	Potri.009G017400	Potri.001G216600	TALE
Conserved	ptc-miR160a	Potri.001G216600	Potri.009G017400	TALE
Conserved	ptc-miR160d	Potri.003G139300	Potri.001G092400	ERF
Conserved	ptc-miR160d	Potri.009G017400	Potri.001G216600	TALE
Conserved	ptc-miR160d	Potri.001G216600	Potri.009G017400	TALE
Conserved	ptc-miR160e	Potri.001G103600	Potri.003G128000	bHLH
Conserved	ptc-miR160f	Potri.001G103600	Potri.003G128000	bHLH
Conserved	ptc-miR164a	Potri.001G322700	Potri.017G061200	B3
Conserved	ptc-miR164b	Potri.001G322700	Potri.017G061200	B3
Conserved	ptc-miR164c	Potri.001G322700	Potri.017G061200	B3
Conserved	ptc-miR164d	Potri.001G322700	Potri.017G061200	B3
Conserved	ptc-miR166p	Potri.012G092400	Potri.015G089000	C2H2
Conserved	ptc-miR166p	Potri.008G138000	Potri.010G102700	C2H2
Conserved	ptc-miR166p	Potri.003G207100	Potri.001G017300	FAR1
Conserved	ptc-miR166p	Potri.002G073400	Potri.005G186500	GRAS
Conserved	ptc-miR167h	Potri.007G067600	Potri.005G096600	MYB
Conserved	ptc-miR167h	Potri.001G103600	Potri.003G128000	bHLH
Conserved	ptc-miR169aa	Potri.009G043900	Potri.001G249900	C2H2
Conserved	ptc-miR169ac	Potri.015G097400	Potri.012G098500	NF-YC
Conserved	ptc-miR169ad	Potri.015G097400	Potri.012G098500	NF-YC
Conserved	ptc-miR169ae	Potri.015G097400	Potri.012G098500	NF-YC
Conserved	ptc-miR169af	Potri.015G097400	Potri.012G098500	NF-YC
Conserved	ptc-miR169q	Potri.015G097400	Potri.012G098500	NF-YC
Conserved	ptc-miR169q	Potri.002G097700	Potri.005G164100	C2H2
Conserved	ptc-miR169u	Potri.015G097400	Potri.012G098500	NF-YC
Conserved	ptc-miR171i	Potri.002G090700	Potri.005G170500	bZIP
Conserved	ptc-miR171l	Potri.005G227900	Potri.002G035200	ZF-HD
Conserved	ptc-miR171l	Potri.005G182200	Potri.002G079000	MIKC_MADS
Conserved	ptc-miR171l	Potri.002G079000	Potri.005G182200	MIKC_MADS
Conserved	ptc-miR172a	Potri.001G454500	Potri.011G147300	Trihelix
Conserved	ptc-miR172c	Potri.001G454500	Potri.011G147300	Trihelix
Conserved	ptc-miR172f	Potri.001G454500	Potri.011G147300	Trihelix
Conserved	ptc-miR319e	Potri.013G158500	Potri.019G131300	ERF
Conserved	ptc-miR319f	Potri.013G158500	Potri.019G131300	ERF
Conserved	ptc-miR319g	Potri.013G158500	Potri.019G131300	ERF
Conserved	ptc-miR319h	Potri.013G158500	Potri.019G131300	ERF
Conserved	ptc-miR396a	Potri.008G190800	Potri.010G040000	bHLH
Conserved	ptc-miR396b	Potri.008G190800	Potri.010G040000	bHLH
Conserved	ptc-miR396e	Potri.008G190800	Potri.010G040000	bHLH
Conserved	ptc-miR398b	Potri.015G137200	Potri.012G134800	C3H
Conserved	ptc-miR398b	Potri.012G134800	Potri.015G137200	C3H
Conserved	ptc-miR398c	Potri.015G137200	Potri.012G134800	C3H
Conserved	ptc-miR398c	Potri.012G134800	Potri.015G137200	C3H
Conserved	ptc-miR403a	Potri.019G031600	Potri.013G054200	NAC
Conserved	ptc-miR403b	Potri.019G031600	Potri.013G054200	NAC
Conserved	ptc-miR403c	Potri.019G031600	Potri.013G054200	NAC
Conserved	ptc-miR403d	Potri.019G031600	Potri.013G054200	NAC
Specific	ptc-miR478e	Potri.006G251700	Potri.018G029800	HB-other
Specific	ptc-miR478e	Potri.008G027000	Potri.010G233500	Trihelix
Conserved	ptc-miR530a	Potri.002G089900	Potri.005G171300	ARF
Specific	ptc-miR6427	Potri.006G034500	Potri.016G032400	bZIP
Specific	ptc-miR6438b	Potri.010G006800	Potri.008G210900	ERF
Specific	ptc-miR6438b	Potri.008G044800	Potri.010G216600	NF-YB
Specific	ptc-miR6459b	Potri.014G037200	Potri.002G130100	G2-like
Specific	ptc-miR6478	Potri.008G148400	Potri.010G093000	MYB
Specific	ptc-miRN9	Potri.007G024500	Potri.005G122700	GATA
Specific	ptc-miRN12	Potri.001G266000	Potri.009G060600;Potri.009G052900	NF-YA
Specific	ptc-miRN13	Potri.016G074200	Potri.006G206400	TCP
Specific	ptc-miRN13	Potri.009G130600	Potri.004G169500	C3H
Specific	ptc-miRN16	Potri.007G023600	Potri.005G121900	bHLH
Specific	ptc-miRN16	Potri.012G138900	Potri.015G141100	HSF
Specific	ptc-miRN18	Potri.006G057200	Potri.016G051000	bHLH
Specific	ptc-miRN4	Potri.006G114200	Potri.T138100	GRAS
Specific	ptc-miRN5	Potri.001G461000	Potri.011G157700	bHLH
Specific	ptc-miRN6	Potri.002G039000	Potri.005G223300;Potri.005G223100	ERF
Specific	ptc-miRN8	Potri.002G073400	Potri.005G186500	GRAS
