# Supplementary material for: Genome-Wide Analysis of Coding and Non-coding RNA Reveals a Conserved miR164–NAC–mRNA Regulatory Pathway for Disease Defense in Populus
Source: Front Genet. 2021 May 28;12:668940. doi: 10.3389/fgene.2021.668940 (PMC8195341; doi:10.3389/fgene.2021.668940)
Supplement: Supplementary Data 14 — Transcription factor binding sites of disease-resistance related genes. [file Data_Sheet_14.xlsx]

## Sheet: Sheet1
Supplementary Data 14 | Transcription factor binding sites of disease-resistance related genes.
Sequence ID	TFBS ID	Posistion	Strand	Binding sequence	TF family	TF ID
Potri.009G125400	TFmatrixID_0129	233	-	AATTTtttt	AT-Hook	POPTR_0004s08590;POPTR_0017s02940
Potri.009G125400	TFmatrixID_0129	345	-	AATTTttat	AT-Hook	POPTR_0004s08590;POPTR_0017s02940
Potri.009G125400	TFmatrixID_0129	574	+	agaaAAATT	AT-Hook	POPTR_0004s08590;POPTR_0017s02940
Potri.009G125400	TFmatrixID_0129	949	-	AATTTtttt	AT-Hook	POPTR_0004s08590;POPTR_0017s02940
Potri.009G125400	TFmatrixID_0129	1185	-	AATTTtttt	AT-Hook	POPTR_0004s08590;POPTR_0017s02940
Potri.009G125400	TFmatrixID_0129	1325	-	AATTTtttt	AT-Hook	POPTR_0004s08590;POPTR_0017s02940
Potri.009G125400	TFmatrixID_0129	1493	+	taaaAAATT	AT-Hook	POPTR_0004s08590;POPTR_0017s02940
Potri.009G125400	TFmatrixID_0129	1522	+	aaaaAAATT	AT-Hook	POPTR_0004s08590;POPTR_0017s02940
Potri.009G125400	TFmatrixID_0129	1577	+	ataaAAATT	AT-Hook	POPTR_0004s08590;POPTR_0017s02940
Potri.009G125400	TFmatrixID_0129	1766	+	ataaAAATT	AT-Hook	POPTR_0004s08590;POPTR_0017s02940
Potri.009G125400	TFmatrixID_0130	414	-	atatTATATa	AT-Hook	POPTR_0004s20060
Potri.009G125400	TFmatrixID_0130	502	+	gATATAataa	AT-Hook	POPTR_0004s20060
Potri.009G125400	TFmatrixID_0130	759	+	aATATAatga	AT-Hook	POPTR_0004s20060
Potri.009G125400	TFmatrixID_0130	995	+	aATATAtttt	AT-Hook	POPTR_0004s20060
Potri.009G125400	TFmatrixID_0130	1066	+	gATATAtttg	AT-Hook	POPTR_0004s20060
Potri.009G125400	TFmatrixID_0130	1206	-	tgatTATATt	AT-Hook	POPTR_0004s20060
Potri.009G125400	TFmatrixID_0130	1306	+	aATATAataa	AT-Hook	POPTR_0004s20060
Potri.009G125400	TFmatrixID_0130	1598	-	caaaTATATt	AT-Hook	POPTR_0004s20060
Potri.009G125400	TFmatrixID_0130	1600	+	aATATAttta	AT-Hook	POPTR_0004s20060
Potri.009G125400	TFmatrixID_0131	555	+	agggATAAA	AT-Hook	POPTR_0004s20060
Potri.009G125400	TFmatrixID_0131	746	+	aataATAAA	AT-Hook	POPTR_0004s20060
Potri.009G125400	TFmatrixID_0131	788	+	gaaaATAAA	AT-Hook	POPTR_0004s20060
Potri.009G125400	TFmatrixID_0131	842	+	agaaATAAA	AT-Hook	POPTR_0004s20060
Potri.009G125400	TFmatrixID_0131	973	-	TTTATtttt	AT-Hook	POPTR_0004s20060
Potri.009G125400	TFmatrixID_0131	1044	+	aaaaATAAA	AT-Hook	POPTR_0004s20060
Potri.009G125400	TFmatrixID_0131	1308	+	tataATAAA	AT-Hook	POPTR_0004s20060
Potri.009G125400	TFmatrixID_0131	1397	+	taaaATAAA	AT-Hook	POPTR_0004s20060
Potri.009G125400	TFmatrixID_0131	1402	+	taaaATAAA	AT-Hook	POPTR_0004s20060
Potri.009G125400	TFmatrixID_0131	1484	-	TTTATttta	AT-Hook	POPTR_0004s20060
Potri.009G125400	TFmatrixID_0131	1515	+	tataATAAA	AT-Hook	POPTR_0004s20060
Potri.009G125400	TFmatrixID_0131	1573	+	aaaaATAAA	AT-Hook	POPTR_0004s20060
Potri.009G125400	TFmatrixID_0131	1749	+	acaaATAAA	AT-Hook	POPTR_0004s20060
Potri.009G125400	TFmatrixID_0131	1762	+	aaaaATAAA	AT-Hook	POPTR_0004s20060
Potri.009G125400	TFmatrixID_0131	1818	+	acaaATAAA	AT-Hook	POPTR_0004s20060
Potri.009G125400	TFmatrixID_0131	1831	+	aaaaATAAA	AT-Hook	POPTR_0004s20060
Potri.009G125400	TFmatrixID_0131	1905	+	caaaATAAA	AT-Hook	POPTR_0004s20060
Potri.009G125400	TFmatrixID_0132	787	+	agaaAATAA	AT-Hook	POPTR_0002s10560;POPTR_0005s17920
Potri.009G125400	TFmatrixID_0132	1396	+	ataaAATAA	AT-Hook	POPTR_0002s10560;POPTR_0005s17920
Potri.009G125400	TFmatrixID_0132	1401	+	ataaAATAA	AT-Hook	POPTR_0002s10560;POPTR_0005s17920
Potri.009G125400	TFmatrixID_0132	1485	-	TTATTttat	AT-Hook	POPTR_0002s10560;POPTR_0005s17920
Potri.009G125400	TFmatrixID_0132	1761	+	gaaaAATAA	AT-Hook	POPTR_0002s10560;POPTR_0005s17920
Potri.009G125400	TFmatrixID_0132	1830	+	gaaaAATAA	AT-Hook	POPTR_0002s10560;POPTR_0005s17920
Potri.009G125400	TFmatrixID_0132	1904	+	gcaaAATAA	AT-Hook	POPTR_0002s10560;POPTR_0005s17920
Potri.009G125400	TFmatrixID_0134	512	+	gaagtAAAAA	AT-Hook	POPTR_0002s10560;POPTR_0005s17920
Potri.009G125400	TFmatrixID_0134	597	+	gataaAAAAA	AT-Hook	POPTR_0002s10560;POPTR_0005s17920
Potri.009G125400	TFmatrixID_0134	701	+	gatgaAAAAA	AT-Hook	POPTR_0002s10560;POPTR_0005s17920
Potri.009G125400	TFmatrixID_0135	346	-	ATTTTtat	AT-Hook	POPTR_0002s10560;POPTR_0005s17920
Potri.009G125400	TFmatrixID_0135	1577	+	ataAAAAT	AT-Hook	POPTR_0002s10560;POPTR_0005s17920
Potri.009G125400	TFmatrixID_0135	1766	+	ataAAAAT	AT-Hook	POPTR_0002s10560;POPTR_0005s17920
Potri.009G125400	TFmatrixID_0136	747	+	ataATAAA	AT-Hook	POPTR_0002s10560;POPTR_0005s17920
Potri.009G125400	TFmatrixID_0136	789	+	aaaATAAA	AT-Hook	POPTR_0002s10560;POPTR_0005s17920
Potri.009G125400	TFmatrixID_0136	973	-	TTTATttt	AT-Hook	POPTR_0002s10560;POPTR_0005s17920
Potri.009G125400	TFmatrixID_0136	1045	+	aaaATAAA	AT-Hook	POPTR_0002s10560;POPTR_0005s17920
Potri.009G125400	TFmatrixID_0136	1309	+	ataATAAA	AT-Hook	POPTR_0002s10560;POPTR_0005s17920
Potri.009G125400	TFmatrixID_0136	1398	+	aaaATAAA	AT-Hook	POPTR_0002s10560;POPTR_0005s17920
Potri.009G125400	TFmatrixID_0136	1403	+	aaaATAAA	AT-Hook	POPTR_0002s10560;POPTR_0005s17920
Potri.009G125400	TFmatrixID_0136	1484	-	TTTATttt	AT-Hook	POPTR_0002s10560;POPTR_0005s17920
Potri.009G125400	TFmatrixID_0136	1516	+	ataATAAA	AT-Hook	POPTR_0002s10560;POPTR_0005s17920
Potri.009G125400	TFmatrixID_0136	1574	+	aaaATAAA	AT-Hook	POPTR_0002s10560;POPTR_0005s17920
Potri.009G125400	TFmatrixID_0136	1763	+	aaaATAAA	AT-Hook	POPTR_0002s10560;POPTR_0005s17920
Potri.009G125400	TFmatrixID_0136	1832	+	aaaATAAA	AT-Hook	POPTR_0002s10560;POPTR_0005s17920
Potri.009G125400	TFmatrixID_0136	1906	+	aaaATAAA	AT-Hook	POPTR_0002s10560;POPTR_0005s17920
Potri.009G125400	TFmatrixID_0137	410	+	aaaAATAT	AT-Hook	POPTR_0002s10560;POPTR_0005s17920
Potri.009G125400	TFmatrixID_0137	960	+	aaaAATAT	AT-Hook	POPTR_0002s10560;POPTR_0005s17920
Potri.009G125400	TFmatrixID_0137	998	-	ATATTttt	AT-Hook	POPTR_0002s10560;POPTR_0005s17920
Potri.009G125400	TFmatrixID_0137	1052	+	aaaAATAT	AT-Hook	POPTR_0002s10560;POPTR_0005s17920
Potri.009G125400	TFmatrixID_0137	1662	+	aaaAATAT	AT-Hook	POPTR_0002s10560;POPTR_0005s17920
Potri.009G125400	TFmatrixID_0138	789	+	aAAATAaa	AT-Hook	POPTR_0002s10560;POPTR_0005s17920
Potri.009G125400	TFmatrixID_0138	973	-	ttTATTTt	AT-Hook	POPTR_0002s10560;POPTR_0005s17920
Potri.009G125400	TFmatrixID_0138	1045	+	aAAATAaa	AT-Hook	POPTR_0002s10560;POPTR_0005s17920
Potri.009G125400	TFmatrixID_0138	1398	+	aAAATAaa	AT-Hook	POPTR_0002s10560;POPTR_0005s17920
Potri.009G125400	TFmatrixID_0138	1403	+	aAAATAaa	AT-Hook	POPTR_0002s10560;POPTR_0005s17920
Potri.009G125400	TFmatrixID_0138	1484	-	ttTATTTt	AT-Hook	POPTR_0002s10560;POPTR_0005s17920
Potri.009G125400	TFmatrixID_0138	1574	+	aAAATAaa	AT-Hook	POPTR_0002s10560;POPTR_0005s17920
Potri.009G125400	TFmatrixID_0138	1763	+	aAAATAaa	AT-Hook	POPTR_0002s10560;POPTR_0005s17920
Potri.009G125400	TFmatrixID_0138	1832	+	aAAATAaa	AT-Hook	POPTR_0002s10560;POPTR_0005s17920
Potri.009G125400	TFmatrixID_0138	1906	+	aAAATAaa	AT-Hook	POPTR_0002s10560;POPTR_0005s17920
Potri.009G125400	TFmatrixID_0139	994	-	TAATAtattt	AT-Hook	POPTR_0002s10560;POPTR_0005s17920
Potri.009G125400	TFmatrixID_0139	1310	-	TAATAaatta	AT-Hook	POPTR_0002s10560;POPTR_0005s17920
Potri.009G125400	TFmatrixID_0140	234	-	ATTTTttt	AT-Hook	POPTR_0002s10560;POPTR_0005s17920
Potri.009G125400	TFmatrixID_0140	604	+	aaaAAAAT	AT-Hook	POPTR_0002s10560;POPTR_0005s17920
Potri.009G125400	TFmatrixID_0140	950	-	ATTTTttt	AT-Hook	POPTR_0002s10560;POPTR_0005s17920
Potri.009G125400	TFmatrixID_0140	976	-	ATTTTttt	AT-Hook	POPTR_0002s10560;POPTR_0005s17920
Potri.009G125400	TFmatrixID_0140	1050	+	aaaAAAAT	AT-Hook	POPTR_0002s10560;POPTR_0005s17920
Potri.009G125400	TFmatrixID_0140	1186	-	ATTTTttt	AT-Hook	POPTR_0002s10560;POPTR_0005s17920
Potri.009G125400	TFmatrixID_0140	1326	-	ATTTTttt	AT-Hook	POPTR_0002s10560;POPTR_0005s17920
Potri.009G125400	TFmatrixID_0140	1522	+	aaaAAAAT	AT-Hook	POPTR_0002s10560;POPTR_0005s17920
Potri.009G125400	TFmatrixID_0142	790	+	AAATAaat	AT-Hook	POPTR_0002s10560;POPTR_0005s17920
Potri.009G125400	TFmatrixID_0142	844	+	AAATAaat	AT-Hook	POPTR_0002s10560;POPTR_0005s17920
Potri.009G125400	TFmatrixID_0142	1404	+	AAATAaat	AT-Hook	POPTR_0002s10560;POPTR_0005s17920
Potri.009G125400	TFmatrixID_0142	1907	+	AAATAaat	AT-Hook	POPTR_0002s10560;POPTR_0005s17920
Potri.009G125400	TFmatrixID_0144	991	-	aatTAATAtatt	AT-Hook	POPTR_0002s10560;POPTR_0005s17920
Potri.009G125400	TFmatrixID_0144	1012	-	tttTAATAtgtt	AT-Hook	POPTR_0002s10560;POPTR_0005s17920
Potri.009G125400	TFmatrixID_0144	1020	-	tgtTAATAttaa	AT-Hook	POPTR_0002s10560;POPTR_0005s17920
Potri.009G125400	TFmatrixID_0144	1022	+	ttaaTATTAaaa	AT-Hook	POPTR_0002s10560;POPTR_0005s17920
Potri.009G125400	TFmatrixID_0144	1345	+	caaaTATTAatt	AT-Hook	POPTR_0002s10560;POPTR_0005s17920
Potri.009G125400	TFmatrixID_0146	279	+	gtacATAAT	AT-Hook	POPTR_0002s10560;POPTR_0005s17920
Potri.009G125400	TFmatrixID_0146	339	+	taaaATAAT	AT-Hook	POPTR_0002s10560;POPTR_0005s17920
Potri.009G125400	TFmatrixID_0146	416	-	ATTATataa	AT-Hook	POPTR_0002s10560;POPTR_0005s17920
Potri.009G125400	TFmatrixID_0146	442	-	ATTATttct	AT-Hook	POPTR_0002s10560;POPTR_0005s17920
Potri.009G125400	TFmatrixID_0146	501	+	tgatATAAT	AT-Hook	POPTR_0002s10560;POPTR_0005s17920
Potri.009G125400	TFmatrixID_0146	758	+	taatATAAT	AT-Hook	POPTR_0002s10560;POPTR_0005s17920
Potri.009G125400	TFmatrixID_0146	1008	-	ATTATttta	AT-Hook	POPTR_0002s10560;POPTR_0005s17920
Potri.009G125400	TFmatrixID_0146	1058	-	ATTATtttg	AT-Hook	POPTR_0002s10560;POPTR_0005s17920
Potri.009G125400	TFmatrixID_0146	1117	+	aaacATAAT	AT-Hook	POPTR_0002s10560;POPTR_0005s17920
Potri.009G125400	TFmatrixID_0146	1208	-	ATTATattc	AT-Hook	POPTR_0002s10560;POPTR_0005s17920
Potri.009G125400	TFmatrixID_0146	1305	+	caatATAAT	AT-Hook	POPTR_0002s10560;POPTR_0005s17920
Potri.009G125400	TFmatrixID_0146	1556	-	ATTATtttt	AT-Hook	POPTR_0002s10560;POPTR_0005s17920
Potri.009G125400	TFmatrixID_0146	1625	-	ATTATttaa	AT-Hook	POPTR_0002s10560;POPTR_0005s17920
Potri.009G125400	TFmatrixID_0146	1686	+	aaagATAAT	AT-Hook	POPTR_0002s10560;POPTR_0005s17920
Potri.009G125400	TFmatrixID_0148	233	-	aATTTTtt	AT-Hook	POPTR_0004s20060
Potri.009G125400	TFmatrixID_0148	409	+	aaAAAATa	AT-Hook	POPTR_0004s20060
Potri.009G125400	TFmatrixID_0148	437	+	atAAAATt	AT-Hook	POPTR_0004s20060
Potri.009G125400	TFmatrixID_0148	605	+	aaAAAATc	AT-Hook	POPTR_0004s20060
Potri.009G125400	TFmatrixID_0148	705	+	aaAAAATg	AT-Hook	POPTR_0004s20060
Potri.009G125400	TFmatrixID_0148	949	-	aATTTTtt	AT-Hook	POPTR_0004s20060
Potri.009G125400	TFmatrixID_0148	959	+	aaAAAATa	AT-Hook	POPTR_0004s20060
Potri.009G125400	TFmatrixID_0148	975	-	tATTTTtt	AT-Hook	POPTR_0004s20060
Potri.009G125400	TFmatrixID_0148	1051	+	aaAAAATa	AT-Hook	POPTR_0004s20060
Potri.009G125400	TFmatrixID_0148	1092	+	aaAAAATa	AT-Hook	POPTR_0004s20060
Potri.009G125400	TFmatrixID_0148	1185	-	aATTTTtt	AT-Hook	POPTR_0004s20060
Potri.009G125400	TFmatrixID_0148	1325	-	aATTTTtt	AT-Hook	POPTR_0004s20060
Potri.009G125400	TFmatrixID_0148	1396	+	atAAAATa	AT-Hook	POPTR_0004s20060
Potri.009G125400	TFmatrixID_0148	1401	+	atAAAATa	AT-Hook	POPTR_0004s20060
Potri.009G125400	TFmatrixID_0148	1481	-	aATTTTat	AT-Hook	POPTR_0004s20060
Potri.009G125400	TFmatrixID_0148	1486	-	tATTTTat	AT-Hook	POPTR_0004s20060
Potri.009G125400	TFmatrixID_0148	1494	+	aaAAAATt	AT-Hook	POPTR_0004s20060
Potri.009G125400	TFmatrixID_0148	1508	+	atAAAATt	AT-Hook	POPTR_0004s20060
Potri.009G125400	TFmatrixID_0148	1523	+	aaAAAATt	AT-Hook	POPTR_0004s20060
Potri.009G125400	TFmatrixID_0148	1661	+	aaAAAATa	AT-Hook	POPTR_0004s20060
Potri.009G125400	TFmatrixID_0148	1733	+	aaAAAATc	AT-Hook	POPTR_0004s20060
Potri.009G125400	TFmatrixID_0152	233	-	AATTTtt	AT-Hook	POPTR_0004s20060
Potri.009G125400	TFmatrixID_0152	345	-	AATTTtt	AT-Hook	POPTR_0004s20060
Potri.009G125400	TFmatrixID_0152	576	+	aaAAATT	AT-Hook	POPTR_0004s20060
Potri.009G125400	TFmatrixID_0152	949	-	AATTTtt	AT-Hook	POPTR_0004s20060
Potri.009G125400	TFmatrixID_0152	1185	-	AATTTtt	AT-Hook	POPTR_0004s20060
Potri.009G125400	TFmatrixID_0152	1325	-	AATTTtt	AT-Hook	POPTR_0004s20060
Potri.009G125400	TFmatrixID_0152	1495	+	aaAAATT	AT-Hook	POPTR_0004s20060
Potri.009G125400	TFmatrixID_0152	1524	+	aaAAATT	AT-Hook	POPTR_0004s20060
Potri.009G125400	TFmatrixID_0152	1579	+	aaAAATT	AT-Hook	POPTR_0004s20060
Potri.009G125400	TFmatrixID_0152	1768	+	aaAAATT	AT-Hook	POPTR_0004s20060
Potri.009G125400	TFmatrixID_0153	346	-	ATTTTtat	AT-Hook	POPTR_0002s10560;POPTR_0005s17920
Potri.009G125400	TFmatrixID_0153	1577	+	ataAAAAT	AT-Hook	POPTR_0002s10560;POPTR_0005s17920
Potri.009G125400	TFmatrixID_0153	1766	+	ataAAAAT	AT-Hook	POPTR_0002s10560;POPTR_0005s17920
Potri.009G125400	TFmatrixID_0154	340	+	aAAATAat	AT-Hook	POPTR_0002s10560;POPTR_0005s17920
Potri.009G125400	TFmatrixID_0154	411	+	aAAATAtt	AT-Hook	POPTR_0002s10560;POPTR_0005s17920
Potri.009G125400	TFmatrixID_0154	429	+	aAAATAtt	AT-Hook	POPTR_0002s10560;POPTR_0005s17920
Potri.009G125400	TFmatrixID_0154	961	+	aAAATAtt	AT-Hook	POPTR_0002s10560;POPTR_0005s17920
Potri.009G125400	TFmatrixID_0154	1008	-	atTATTTt	AT-Hook	POPTR_0002s10560;POPTR_0005s17920
Potri.009G125400	TFmatrixID_0154	1053	+	aAAATAtt	AT-Hook	POPTR_0002s10560;POPTR_0005s17920
Potri.009G125400	TFmatrixID_0154	1058	-	atTATTTt	AT-Hook	POPTR_0002s10560;POPTR_0005s17920
Potri.009G125400	TFmatrixID_0154	1556	-	atTATTTt	AT-Hook	POPTR_0002s10560;POPTR_0005s17920
Potri.009G125400	TFmatrixID_0157	1781	+	aACGTGc	bHLH	POPTR_0001s02450;POPTR_0001s11400;POPTR_0001s29400;POPTR_0002s04310;POPTR_0002s05510;POPTR_0002s17310;POPTR_0002s17750;POPTR_0003s09090;POPTR_0003s14710;POPTR_0005s09810;POPTR_0005s23020;POPTR_0005s24240;POPTR_0009s08500;POPTR_0014s09520;POPTR_0014s09950;POPTR_0018s13860
Potri.009G125400	TFmatrixID_0157	1850	+	aACGTGc	bHLH	POPTR_0001s02450;POPTR_0001s11400;POPTR_0001s29400;POPTR_0002s04310;POPTR_0002s05510;POPTR_0002s17310;POPTR_0002s17750;POPTR_0003s09090;POPTR_0003s14710;POPTR_0005s09810;POPTR_0005s23020;POPTR_0005s24240;POPTR_0009s08500;POPTR_0014s09520;POPTR_0014s09950;POPTR_0018s13860
Potri.009G125400	TFmatrixID_0159	144	+	gACGTGg	bZIP; bHLH;bHLH	POPTR_0005s22870;POPTR_0002s05630;POPTR_0002s14430;POPTR_0002s25410;POPTR_0005s00360;POPTR_0005s18280;POPTR_0006s13790;POPTR_0013s00310;POPTR_0014s02590;POPTR_0014s06190;POPTR_0014s10700;POPTR_0018s11800
Potri.009G125400	TFmatrixID_0159	1781	+	aACGTGc	bZIP; bHLH;bHLH	POPTR_0005s22870;POPTR_0002s05630;POPTR_0002s14430;POPTR_0002s25410;POPTR_0005s00360;POPTR_0005s18280;POPTR_0006s13790;POPTR_0013s00310;POPTR_0014s02590;POPTR_0014s06190;POPTR_0014s10700;POPTR_0018s11800
Potri.009G125400	TFmatrixID_0159	1850	+	aACGTGc	bZIP; bHLH;bHLH	POPTR_0005s22870;POPTR_0002s05630;POPTR_0002s14430;POPTR_0002s25410;POPTR_0005s00360;POPTR_0005s18280;POPTR_0006s13790;POPTR_0013s00310;POPTR_0014s02590;POPTR_0014s06190;POPTR_0014s10700;POPTR_0018s11800
Potri.009G125400	TFmatrixID_0161	1779	+	ctaACGTGc	bHLH	POPTR_0002s10030;POPTR_0002s11540;POPTR_0002s23650;POPTR_0002s24990;POPTR_0003s16300;POPTR_0004s09850;POPTR_0004s16330;POPTR_0005s12370;POPTR_0005s15590;POPTR_0005s19020;POPTR_0006s05600;POPTR_0006s13790;POPTR_0007s13020;POPTR_0008s11240;POPTR_0008s19510;POPTR_0009s12000;POPTR_0010s04920;POPTR_0010s14600;POPTR_0012s05210;POPTR_0012s07470;POPTR_0012s10670;POPTR_0014s14650;POPTR_0015s03760;POPTR_00…
Potri.009G125400	TFmatrixID_0161	1848	+	ctaACGTGc	bHLH	POPTR_0002s10030;POPTR_0002s11540;POPTR_0002s23650;POPTR_0002s24990;POPTR_0003s16300;POPTR_0004s09850;POPTR_0004s16330;POPTR_0005s12370;POPTR_0005s15590;POPTR_0005s19020;POPTR_0006s05600;POPTR_0006s13790;POPTR_0007s13020;POPTR_0008s11240;POPTR_0008s19510;POPTR_0009s12000;POPTR_0010s04920;POPTR_0010s14600;POPTR_0012s05210;POPTR_0012s07470;POPTR_0012s10670;POPTR_0014s14650;POPTR_0015s03760;POPTR_00…
Potri.009G125400	TFmatrixID_0166	143	-	ggACGTGg	bZIP; bHLH;bHLH	POPTR_0005s22870;POPTR_0002s05630;POPTR_0002s14430;POPTR_0002s25410;POPTR_0005s00360;POPTR_0005s18280;POPTR_0006s13790;POPTR_0013s00310;POPTR_0014s02590;POPTR_0014s06190;POPTR_0014s10700;POPTR_0018s11800
Potri.009G125400	TFmatrixID_0169	1779	-	ctaACGTGca	bHLH	POPTR_0002s10030;POPTR_0002s11540;POPTR_0002s23650;POPTR_0002s24990;POPTR_0003s16300;POPTR_0004s09850;POPTR_0004s16330;POPTR_0005s12370;POPTR_0005s15590;POPTR_0005s19020;POPTR_0006s05600;POPTR_0006s13790;POPTR_0007s13020;POPTR_0008s11240;POPTR_0008s19510;POPTR_0009s12000;POPTR_0010s04920;POPTR_0010s14600;POPTR_0012s05210;POPTR_0012s07470;POPTR_0012s10670;POPTR_0014s14650;POPTR_0015s03760;POPTR_00…
Potri.009G125400	TFmatrixID_0169	1848	-	ctaACGTGca	bHLH	POPTR_0002s10030;POPTR_0002s11540;POPTR_0002s23650;POPTR_0002s24990;POPTR_0003s16300;POPTR_0004s09850;POPTR_0004s16330;POPTR_0005s12370;POPTR_0005s15590;POPTR_0005s19020;POPTR_0006s05600;POPTR_0006s13790;POPTR_0007s13020;POPTR_0008s11240;POPTR_0008s19510;POPTR_0009s12000;POPTR_0010s04920;POPTR_0010s14600;POPTR_0012s05210;POPTR_0012s07470;POPTR_0012s10670;POPTR_0014s14650;POPTR_0015s03760;POPTR_00…
Potri.009G125400	TFmatrixID_0170	143	+	ggACGTGgg	bZIP; bHLH;bHLH	POPTR_0005s22870;POPTR_0002s05630;POPTR_0002s14430;POPTR_0002s25410;POPTR_0005s00360;POPTR_0005s18280;POPTR_0006s13790;POPTR_0013s00310;POPTR_0014s02590;POPTR_0014s06190;POPTR_0014s10700;POPTR_0018s11800
Potri.009G125400	TFmatrixID_0172	1779	-	ctaACGTGca	bHLH	POPTR_0004s11180;POPTR_0008s11120;POPTR_0010s14740;POPTR_0012s06650;POPTR_0015s03550;POPTR_0017s13610
Potri.009G125400	TFmatrixID_0172	1848	-	ctaACGTGca	bHLH	POPTR_0004s11180;POPTR_0008s11120;POPTR_0010s14740;POPTR_0012s06650;POPTR_0015s03550;POPTR_0017s13610
Potri.009G125400	TFmatrixID_0174	143	+	GGACGtgg	bHLH	POPTR_0002s10030;POPTR_0002s11540;POPTR_0002s23650;POPTR_0002s24990;POPTR_0003s16300;POPTR_0004s09850;POPTR_0004s16330;POPTR_0005s12370;POPTR_0005s15590;POPTR_0005s19020;POPTR_0006s05600;POPTR_0006s13790;POPTR_0007s13020;POPTR_0008s11240;POPTR_0008s19510;POPTR_0009s12000;POPTR_0010s04920;POPTR_0010s14600;POPTR_0012s05210;POPTR_0012s07470;POPTR_0012s10670;POPTR_0014s14650;POPTR_0015s03760;POPTR_00…
Potri.009G125400	TFmatrixID_0174	143	-	ggaCGTGG	bHLH	POPTR_0002s10030;POPTR_0002s11540;POPTR_0002s23650;POPTR_0002s24990;POPTR_0003s16300;POPTR_0004s09850;POPTR_0004s16330;POPTR_0005s12370;POPTR_0005s15590;POPTR_0005s19020;POPTR_0006s05600;POPTR_0006s13790;POPTR_0007s13020;POPTR_0008s11240;POPTR_0008s19510;POPTR_0009s12000;POPTR_0010s04920;POPTR_0010s14600;POPTR_0012s05210;POPTR_0012s07470;POPTR_0012s10670;POPTR_0014s14650;POPTR_0015s03760;POPTR_00…
Potri.009G125400	TFmatrixID_0174	629	+	GAACGttc	bHLH	POPTR_0002s10030;POPTR_0002s11540;POPTR_0002s23650;POPTR_0002s24990;POPTR_0003s16300;POPTR_0004s09850;POPTR_0004s16330;POPTR_0005s12370;POPTR_0005s15590;POPTR_0005s19020;POPTR_0006s05600;POPTR_0006s13790;POPTR_0007s13020;POPTR_0008s11240;POPTR_0008s19510;POPTR_0009s12000;POPTR_0010s04920;POPTR_0010s14600;POPTR_0012s05210;POPTR_0012s07470;POPTR_0012s10670;POPTR_0014s14650;POPTR_0015s03760;POPTR_00…
Potri.009G125400	TFmatrixID_0174	629	-	gaaCGTTC	bHLH	POPTR_0002s10030;POPTR_0002s11540;POPTR_0002s23650;POPTR_0002s24990;POPTR_0003s16300;POPTR_0004s09850;POPTR_0004s16330;POPTR_0005s12370;POPTR_0005s15590;POPTR_0005s19020;POPTR_0006s05600;POPTR_0006s13790;POPTR_0007s13020;POPTR_0008s11240;POPTR_0008s19510;POPTR_0009s12000;POPTR_0010s04920;POPTR_0010s14600;POPTR_0012s05210;POPTR_0012s07470;POPTR_0012s10670;POPTR_0014s14650;POPTR_0015s03760;POPTR_00…
Potri.009G125400	TFmatrixID_0174	1780	-	taaCGTGC	bHLH	POPTR_0002s10030;POPTR_0002s11540;POPTR_0002s23650;POPTR_0002s24990;POPTR_0003s16300;POPTR_0004s09850;POPTR_0004s16330;POPTR_0005s12370;POPTR_0005s15590;POPTR_0005s19020;POPTR_0006s05600;POPTR_0006s13790;POPTR_0007s13020;POPTR_0008s11240;POPTR_0008s19510;POPTR_0009s12000;POPTR_0010s04920;POPTR_0010s14600;POPTR_0012s05210;POPTR_0012s07470;POPTR_0012s10670;POPTR_0014s14650;POPTR_0015s03760;POPTR_00…
Potri.009G125400	TFmatrixID_0174	1806	+	GCGCGtgg	bHLH	POPTR_0002s10030;POPTR_0002s11540;POPTR_0002s23650;POPTR_0002s24990;POPTR_0003s16300;POPTR_0004s09850;POPTR_0004s16330;POPTR_0005s12370;POPTR_0005s15590;POPTR_0005s19020;POPTR_0006s05600;POPTR_0006s13790;POPTR_0007s13020;POPTR_0008s11240;POPTR_0008s19510;POPTR_0009s12000;POPTR_0010s04920;POPTR_0010s14600;POPTR_0012s05210;POPTR_0012s07470;POPTR_0012s10670;POPTR_0014s14650;POPTR_0015s03760;POPTR_00…
Potri.009G125400	TFmatrixID_0174	1806	-	gcgCGTGG	bHLH	POPTR_0002s10030;POPTR_0002s11540;POPTR_0002s23650;POPTR_0002s24990;POPTR_0003s16300;POPTR_0004s09850;POPTR_0004s16330;POPTR_0005s12370;POPTR_0005s15590;POPTR_0005s19020;POPTR_0006s05600;POPTR_0006s13790;POPTR_0007s13020;POPTR_0008s11240;POPTR_0008s19510;POPTR_0009s12000;POPTR_0010s04920;POPTR_0010s14600;POPTR_0012s05210;POPTR_0012s07470;POPTR_0012s10670;POPTR_0014s14650;POPTR_0015s03760;POPTR_00…
Potri.009G125400	TFmatrixID_0174	1849	-	taaCGTGC	bHLH	POPTR_0002s10030;POPTR_0002s11540;POPTR_0002s23650;POPTR_0002s24990;POPTR_0003s16300;POPTR_0004s09850;POPTR_0004s16330;POPTR_0005s12370;POPTR_0005s15590;POPTR_0005s19020;POPTR_0006s05600;POPTR_0006s13790;POPTR_0007s13020;POPTR_0008s11240;POPTR_0008s19510;POPTR_0009s12000;POPTR_0010s04920;POPTR_0010s14600;POPTR_0012s05210;POPTR_0012s07470;POPTR_0012s10670;POPTR_0014s14650;POPTR_0015s03760;POPTR_00…
Potri.009G125400	TFmatrixID_0174	1871	+	GCAAGcgc	bHLH	POPTR_0002s10030;POPTR_0002s11540;POPTR_0002s23650;POPTR_0002s24990;POPTR_0003s16300;POPTR_0004s09850;POPTR_0004s16330;POPTR_0005s12370;POPTR_0005s15590;POPTR_0005s19020;POPTR_0006s05600;POPTR_0006s13790;POPTR_0007s13020;POPTR_0008s11240;POPTR_0008s19510;POPTR_0009s12000;POPTR_0010s04920;POPTR_0010s14600;POPTR_0012s05210;POPTR_0012s07470;POPTR_0012s10670;POPTR_0014s14650;POPTR_0015s03760;POPTR_00…
Potri.009G125400	TFmatrixID_0174	1875	+	GCGCGtgg	bHLH	POPTR_0002s10030;POPTR_0002s11540;POPTR_0002s23650;POPTR_0002s24990;POPTR_0003s16300;POPTR_0004s09850;POPTR_0004s16330;POPTR_0005s12370;POPTR_0005s15590;POPTR_0005s19020;POPTR_0006s05600;POPTR_0006s13790;POPTR_0007s13020;POPTR_0008s11240;POPTR_0008s19510;POPTR_0009s12000;POPTR_0010s04920;POPTR_0010s14600;POPTR_0012s05210;POPTR_0012s07470;POPTR_0012s10670;POPTR_0014s14650;POPTR_0015s03760;POPTR_00…
Potri.009G125400	TFmatrixID_0174	1875	-	gcgCGTGG	bHLH	POPTR_0002s10030;POPTR_0002s11540;POPTR_0002s23650;POPTR_0002s24990;POPTR_0003s16300;POPTR_0004s09850;POPTR_0004s16330;POPTR_0005s12370;POPTR_0005s15590;POPTR_0005s19020;POPTR_0006s05600;POPTR_0006s13790;POPTR_0007s13020;POPTR_0008s11240;POPTR_0008s19510;POPTR_0009s12000;POPTR_0010s04920;POPTR_0010s14600;POPTR_0012s05210;POPTR_0012s07470;POPTR_0012s10670;POPTR_0014s14650;POPTR_0015s03760;POPTR_00…
Potri.009G125400	TFmatrixID_0176	163	-	cCAAGTggc	bHLH	POPTR_0001s27680;POPTR_0002s04620;POPTR_0003s22290;POPTR_0005s23930;POPTR_0006s05640;POPTR_0009s06910;POPTR_0013s11200;POPTR_0016s05100;POPTR_0018s11800;POPTR_0019s10900
Potri.009G125400	TFmatrixID_0177	1779	-	ctaACGTGca	bZIP; bHLH;bHLH	POPTR_0005s22870;POPTR_0002s04620;POPTR_0002s05630;POPTR_0002s10030;POPTR_0002s11540;POPTR_0002s14430;POPTR_0002s23650;POPTR_0002s24990;POPTR_0002s25410;POPTR_0004s16330;POPTR_0005s00360;POPTR_0005s05500;POPTR_0005s12370;POPTR_0005s18280;POPTR_0005s19020;POPTR_0005s23930;POPTR_0006s05640;POPTR_0006s13790;POPTR_0006s20070;POPTR_0007s13020;POPTR_0008s11240;POPTR_0008s19510;POPTR_0009s12000;POPTR_00…
Potri.009G125400	TFmatrixID_0177	1848	-	ctaACGTGca	bZIP; bHLH;bHLH	POPTR_0005s22870;POPTR_0002s04620;POPTR_0002s05630;POPTR_0002s10030;POPTR_0002s11540;POPTR_0002s14430;POPTR_0002s23650;POPTR_0002s24990;POPTR_0002s25410;POPTR_0004s16330;POPTR_0005s00360;POPTR_0005s05500;POPTR_0005s12370;POPTR_0005s18280;POPTR_0005s19020;POPTR_0005s23930;POPTR_0006s05640;POPTR_0006s13790;POPTR_0006s20070;POPTR_0007s13020;POPTR_0008s11240;POPTR_0008s19510;POPTR_0009s12000;POPTR_00…
Potri.009G125400	TFmatrixID_0181	143	-	ggaCGTGGg	bZIP	POPTR_0001s01840;POPTR_0003s09630;POPTR_0005s12750;POPTR_0014s08990
Potri.009G125400	TFmatrixID_0189	141	-	ctggACGTGg	bZIP	POPTR_0016s03220
Potri.009G125400	TFmatrixID_0189	1778	-	cctaACGTGc	bZIP	POPTR_0016s03220
Potri.009G125400	TFmatrixID_0189	1847	-	cctaACGTGc	bZIP	POPTR_0016s03220
Potri.009G125400	TFmatrixID_0190	143	-	ggaCGTGGgt	bZIP	POPTR_0001s01840;POPTR_0002s16870;POPTR_0003s09630;POPTR_0005s12750;POPTR_0014s08990
Potri.009G125400	TFmatrixID_0192	143	-	ggaCGTGGg	bZIP	POPTR_0002s16870;POPTR_0005s12750;POPTR_0014s08990
Potri.009G125400	TFmatrixID_0193	253	-	ataTGTGT	bZIP	POPTR_0002s12710;POPTR_0004s14790;POPTR_0006s08300;POPTR_0009s10400;POPTR_0009s16610;POPTR_0014s02810
Potri.009G125400	TFmatrixID_0193	1253	-	accTGTGT	bZIP	POPTR_0002s12710;POPTR_0004s14790;POPTR_0006s08300;POPTR_0009s10400;POPTR_0009s16610;POPTR_0014s02810
Potri.009G125400	TFmatrixID_0194	143	-	ggACGTGggt	bZIP	POPTR_0001s01840;POPTR_0003s09630;POPTR_0005s12750;POPTR_0007s12460;POPTR_0014s08990
Potri.009G125400	TFmatrixID_0198	140	-	actgGACGTggg	bZIP	POPTR_0002s04660;POPTR_0005s05470;POPTR_0005s23900;POPTR_0006s29250;POPTR_0013s03800
Potri.009G125400	TFmatrixID_0200	142	-	tggACGTGggt	bZIP	POPTR_0010s14530;POPTR_0017s14490
Potri.009G125400	TFmatrixID_0201	143	-	ggACGTGg	bZIP	POPTR_0010s14530;POPTR_0017s14490
Potri.009G125400	TFmatrixID_0203	141	-	ctggACGTGggt	bZIP	POPTR_0002s04660;POPTR_0005s05470;POPTR_0005s23900;POPTR_0006s29250;POPTR_0013s03800
Potri.009G125400	TFmatrixID_0211	137	+	gACACTg	C2H2	POPTR_0001s30260;POPTR_0009s09250;POPTR_0014s01760
Potri.009G125400	TFmatrixID_0211	310	-	tAGTGTg	C2H2	POPTR_0001s30260;POPTR_0009s09250;POPTR_0014s01760
Potri.009G125400	TFmatrixID_0211	1084	+	aACACTt	C2H2	POPTR_0001s30260;POPTR_0009s09250;POPTR_0014s01760
Potri.009G125400	TFmatrixID_0211	1108	+	cACACTc	C2H2	POPTR_0001s30260;POPTR_0009s09250;POPTR_0014s01760
Potri.009G125400	TFmatrixID_0211	1163	+	aACACTg	C2H2	POPTR_0001s30260;POPTR_0009s09250;POPTR_0014s01760
Potri.009G125400	TFmatrixID_0211	1705	+	tACACTa	C2H2	POPTR_0001s30260;POPTR_0009s09250;POPTR_0014s01760
Potri.009G125400	TFmatrixID_0213	137	+	gACACTg	C2H2	POPTR_0001s30260;POPTR_0002s14460;POPTR_0009s09250;POPTR_0014s01760
Potri.009G125400	TFmatrixID_0213	310	-	tAGTGTg	C2H2	POPTR_0001s30260;POPTR_0002s14460;POPTR_0009s09250;POPTR_0014s01760
Potri.009G125400	TFmatrixID_0213	1084	+	aACACTt	C2H2	POPTR_0001s30260;POPTR_0002s14460;POPTR_0009s09250;POPTR_0014s01760
Potri.009G125400	TFmatrixID_0213	1108	+	cACACTc	C2H2	POPTR_0001s30260;POPTR_0002s14460;POPTR_0009s09250;POPTR_0014s01760
Potri.009G125400	TFmatrixID_0213	1163	+	aACACTg	C2H2	POPTR_0001s30260;POPTR_0002s14460;POPTR_0009s09250;POPTR_0014s01760
Potri.009G125400	TFmatrixID_0213	1705	+	tACACTa	C2H2	POPTR_0001s30260;POPTR_0002s14460;POPTR_0009s09250;POPTR_0014s01760
Potri.009G125400	TFmatrixID_0214	307	-	atgtAGTGTgttt	C2H2	POPTR_0001s24250;POPTR_0006s12340;POPTR_0008s05110;POPTR_0009s03280;POPTR_0010s21650;POPTR_1833s00200
Potri.009G125400	TFmatrixID_0214	1105	+	aaccACACTccca	C2H2	POPTR_0001s24250;POPTR_0006s12340;POPTR_0008s05110;POPTR_0009s03280;POPTR_0010s21650;POPTR_1833s00200
Potri.009G125400	TFmatrixID_0214	1702	+	taatACACTaatt	C2H2	POPTR_0001s24250;POPTR_0006s12340;POPTR_0008s05110;POPTR_0009s03280;POPTR_0010s21650;POPTR_1833s00200
Potri.009G125400	TFmatrixID_0215	1108	+	cACACTc	C2H2	POPTR_0001s24250;POPTR_0006s12340;POPTR_0008s05110;POPTR_0009s03280;POPTR_0010s21650;POPTR_1833s00200
Potri.009G125400	TFmatrixID_0217	1363	+	aTAACTc	C2H2	POPTR_0002s04260;POPTR_0008s16390
Potri.009G125400	TFmatrixID_0219	1108	+	cACACTc	C2H2	POPTR_0001s30260;POPTR_0009s09250;POPTR_0014s01760
Potri.009G125400	TFmatrixID_0220	1806	+	gCGCGTgga	CG-1	POPTR_0005s07660;POPTR_0007s05410
Potri.009G125400	TFmatrixID_0220	1875	+	gCGCGTggg	CG-1	POPTR_0005s07660;POPTR_0007s05410
Potri.009G125400	TFmatrixID_0221	1803	+	aaagCGCGT	CG-1	POPTR_0005s07660;POPTR_0007s05410
Potri.009G125400	TFmatrixID_0221	1872	+	caagCGCGT	CG-1	POPTR_0005s07660;POPTR_0007s05410
Potri.009G125400	TFmatrixID_0223	227	-	aatttAAATTttt	TCR	POPTR_0010s09350
Potri.009G125400	TFmatrixID_0223	360	-	tatgaAAATTtta	TCR	POPTR_0010s09350
Potri.009G125400	TFmatrixID_0223	363	+	gaaAATTTtaaaa	TCR	POPTR_0010s09350
Potri.009G125400	TFmatrixID_0223	1133	-	aatgaAAATTttc	TCR	POPTR_0010s09350
Potri.009G125400	TFmatrixID_0223	1576	-	aataaAAATTtct	TCR	POPTR_0010s09350
Potri.009G125400	TFmatrixID_0223	1627	-	tatttAAATTtaa	TCR	POPTR_0010s09350
Potri.009G125400	TFmatrixID_0223	1630	+	ttaAATTTaaatt	TCR	POPTR_0010s09350
Potri.009G125400	TFmatrixID_0224	228	+	aTTTAAat	TCR	POPTR_0006s16340;POPTR_0018s08960
Potri.009G125400	TFmatrixID_0224	228	-	atTTAAAt	TCR	POPTR_0006s16340;POPTR_0018s08960
Potri.009G125400	TFmatrixID_0224	378	+	aTTTAAaa	TCR	POPTR_0006s16340;POPTR_0018s08960
Potri.009G125400	TFmatrixID_0224	378	-	atTTAAAa	TCR	POPTR_0006s16340;POPTR_0018s08960
Potri.009G125400	TFmatrixID_0224	401	+	tTTTAAat	TCR	POPTR_0006s16340;POPTR_0018s08960
Potri.009G125400	TFmatrixID_0224	401	-	ttTTAAAt	TCR	POPTR_0006s16340;POPTR_0018s08960
Potri.009G125400	TFmatrixID_0224	536	+	aTTTAAat	TCR	POPTR_0006s16340;POPTR_0018s08960
Potri.009G125400	TFmatrixID_0224	536	-	atTTAAAt	TCR	POPTR_0006s16340;POPTR_0018s08960
Potri.009G125400	TFmatrixID_0224	1002	+	tTTTAAat	TCR	POPTR_0006s16340;POPTR_0018s08960
Potri.009G125400	TFmatrixID_0224	1002	-	ttTTAAAt	TCR	POPTR_0006s16340;POPTR_0018s08960
Potri.009G125400	TFmatrixID_0224	1127	+	aTTTAAaa	TCR	POPTR_0006s16340;POPTR_0018s08960
Potri.009G125400	TFmatrixID_0224	1127	-	atTTAAAa	TCR	POPTR_0006s16340;POPTR_0018s08960
Potri.009G125400	TFmatrixID_0224	1241	+	aTTTAAaa	TCR	POPTR_0006s16340;POPTR_0018s08960
Potri.009G125400	TFmatrixID_0224	1241	-	atTTAAAa	TCR	POPTR_0006s16340;POPTR_0018s08960
Potri.009G125400	TFmatrixID_0224	1628	+	aTTTAAat	TCR	POPTR_0006s16340;POPTR_0018s08960
Potri.009G125400	TFmatrixID_0224	1628	-	atTTAAAt	TCR	POPTR_0006s16340;POPTR_0018s08960
Potri.009G125400	TFmatrixID_0224	1634	+	aTTTAAat	TCR	POPTR_0006s16340;POPTR_0018s08960
Potri.009G125400	TFmatrixID_0224	1634	-	atTTAAAt	TCR	POPTR_0006s16340;POPTR_0018s08960
Potri.009G125400	TFmatrixID_0226	1993	-	atTCAAAt	TCR	POPTR_0010s09350
Potri.009G125400	TFmatrixID_0227	330	-	tttTCAAAtt	TCR	POPTR_0006s16340;POPTR_0018s08960
Potri.009G125400	TFmatrixID_0227	985	-	actTCAAAtt	TCR	POPTR_0006s16340;POPTR_0018s08960
Potri.009G125400	TFmatrixID_0256	241	+	taATGCAtag	EIN3	POPTR_0001s05360;POPTR_0001s05370;POPTR_0003s22090;POPTR_0004s20830;POPTR_0008s01200;POPTR_0009s16080;POPTR_0010s25370
Potri.009G125400	TFmatrixID_0256	241	-	taaTGCATag	EIN3	POPTR_0001s05360;POPTR_0001s05370;POPTR_0003s22090;POPTR_0004s20830;POPTR_0008s01200;POPTR_0009s16080;POPTR_0010s25370
Potri.009G125400	TFmatrixID_0264	124	-	ctcGATCTtg	GATA	POPTR_0001s14130;POPTR_0001s18900;POPTR_0002s14380;POPTR_0003s17340;POPTR_0004s16860;POPTR_0004s22140;POPTR_0005s06720;POPTR_0005s11960;POPTR_0006s25410;POPTR_0007s13700;POPTR_0008s03880;POPTR_0009s12620;POPTR_0010s23010;POPTR_0013s05610;POPTR_0014s05760;POPTR_0018s08090;POPTR_0019s04860
Potri.009G125400	TFmatrixID_0264	622	+	ccAGATCgaa	GATA	POPTR_0001s14130;POPTR_0001s18900;POPTR_0002s14380;POPTR_0003s17340;POPTR_0004s16860;POPTR_0004s22140;POPTR_0005s06720;POPTR_0005s11960;POPTR_0006s25410;POPTR_0007s13700;POPTR_0008s03880;POPTR_0009s12620;POPTR_0010s23010;POPTR_0013s05610;POPTR_0014s05760;POPTR_0018s08090;POPTR_0019s04860
Potri.009G125400	TFmatrixID_0264	1918	+	aaAGATCgaa	GATA	POPTR_0001s14130;POPTR_0001s18900;POPTR_0002s14380;POPTR_0003s17340;POPTR_0004s16860;POPTR_0004s22140;POPTR_0005s06720;POPTR_0005s11960;POPTR_0006s25410;POPTR_0007s13700;POPTR_0008s03880;POPTR_0009s12620;POPTR_0010s23010;POPTR_0013s05610;POPTR_0014s05760;POPTR_0018s08090;POPTR_0019s04860
Potri.009G125400	TFmatrixID_0265	123	-	cctcGATCTt	GATA	POPTR_0001s14130;POPTR_0001s18900;POPTR_0002s14380;POPTR_0003s17340;POPTR_0004s16860;POPTR_0004s22140;POPTR_0005s06720;POPTR_0005s11960;POPTR_0006s25410;POPTR_0007s13700;POPTR_0008s03880;POPTR_0009s12620;POPTR_0010s23010;POPTR_0013s05610;POPTR_0014s05760;POPTR_0018s08090;POPTR_0019s04860
Potri.009G125400	TFmatrixID_0265	623	+	cAGATCgaac	GATA	POPTR_0001s14130;POPTR_0001s18900;POPTR_0002s14380;POPTR_0003s17340;POPTR_0004s16860;POPTR_0004s22140;POPTR_0005s06720;POPTR_0005s11960;POPTR_0006s25410;POPTR_0007s13700;POPTR_0008s03880;POPTR_0009s12620;POPTR_0010s23010;POPTR_0013s05610;POPTR_0014s05760;POPTR_0018s08090;POPTR_0019s04860
Potri.009G125400	TFmatrixID_0265	1919	+	aAGATCgaaa	GATA	POPTR_0001s14130;POPTR_0001s18900;POPTR_0002s14380;POPTR_0003s17340;POPTR_0004s16860;POPTR_0004s22140;POPTR_0005s06720;POPTR_0005s11960;POPTR_0006s25410;POPTR_0007s13700;POPTR_0008s03880;POPTR_0009s12620;POPTR_0010s23010;POPTR_0013s05610;POPTR_0014s05760;POPTR_0018s08090;POPTR_0019s04860
Potri.009G125400	TFmatrixID_0266	622	-	ccAGATCga	GATA	POPTR_0001s14130;POPTR_0001s18900;POPTR_0002s14380;POPTR_0003s17340;POPTR_0004s16860;POPTR_0004s22140;POPTR_0005s06720;POPTR_0005s11960;POPTR_0006s25410;POPTR_0007s13700;POPTR_0008s03880;POPTR_0009s12620;POPTR_0010s23010;POPTR_0013s05610;POPTR_0014s05760;POPTR_0018s08090;POPTR_0019s04860
Potri.009G125400	TFmatrixID_0267	124	-	ctcGATCTtg	GATA	POPTR_0001s14130;POPTR_0001s18900;POPTR_0002s14380;POPTR_0003s17340;POPTR_0004s16860;POPTR_0004s22140;POPTR_0005s06720;POPTR_0005s11960;POPTR_0006s25410;POPTR_0007s13700;POPTR_0008s03880;POPTR_0009s12620;POPTR_0010s23010;POPTR_0013s05610;POPTR_0014s05760;POPTR_0018s08090;POPTR_0019s04860
Potri.009G125400	TFmatrixID_0267	622	+	ccAGATCgaa	GATA	POPTR_0001s14130;POPTR_0001s18900;POPTR_0002s14380;POPTR_0003s17340;POPTR_0004s16860;POPTR_0004s22140;POPTR_0005s06720;POPTR_0005s11960;POPTR_0006s25410;POPTR_0007s13700;POPTR_0008s03880;POPTR_0009s12620;POPTR_0010s23010;POPTR_0013s05610;POPTR_0014s05760;POPTR_0018s08090;POPTR_0019s04860
Potri.009G125400	TFmatrixID_0267	1918	+	aaAGATCgaa	GATA	POPTR_0001s14130;POPTR_0001s18900;POPTR_0002s14380;POPTR_0003s17340;POPTR_0004s16860;POPTR_0004s22140;POPTR_0005s06720;POPTR_0005s11960;POPTR_0006s25410;POPTR_0007s13700;POPTR_0008s03880;POPTR_0009s12620;POPTR_0010s23010;POPTR_0013s05610;POPTR_0014s05760;POPTR_0018s08090;POPTR_0019s04860
Potri.009G125400	TFmatrixID_0268	125	+	tCGATCttga	GATA	POPTR_0001s15170;POPTR_0003s08080
Potri.009G125400	TFmatrixID_0268	621	-	accaGATCGa	GATA	POPTR_0001s15170;POPTR_0003s08080
Potri.009G125400	TFmatrixID_0268	1917	-	aaaaGATCGa	GATA	POPTR_0001s15170;POPTR_0003s08080
Potri.009G125400	TFmatrixID_0270	623	+	cAGATCgaac	GATA	POPTR_0001s14130;POPTR_0001s18900;POPTR_0002s14380;POPTR_0003s17340;POPTR_0004s16860;POPTR_0004s22140;POPTR_0005s11960;POPTR_0006s25410;POPTR_0007s13700;POPTR_0008s03880;POPTR_0009s12620;POPTR_0010s23010;POPTR_0013s05610;POPTR_0014s05760;POPTR_0018s08090;POPTR_0019s04860
Potri.009G125400	TFmatrixID_0271	622	-	ccAGATCgaa	GATA	POPTR_0001s14130;POPTR_0001s18900;POPTR_0002s14380;POPTR_0003s17340;POPTR_0004s16860;POPTR_0004s22140;POPTR_0005s06720;POPTR_0005s11960;POPTR_0006s25410;POPTR_0007s13700;POPTR_0008s03880;POPTR_0009s12620;POPTR_0010s23010;POPTR_0013s05610;POPTR_0014s05760;POPTR_0018s08090;POPTR_0019s04860
Potri.009G125400	TFmatrixID_0271	1918	-	aaAGATCgaa	GATA	POPTR_0001s14130;POPTR_0001s18900;POPTR_0002s14380;POPTR_0003s17340;POPTR_0004s16860;POPTR_0004s22140;POPTR_0005s06720;POPTR_0005s11960;POPTR_0006s25410;POPTR_0007s13700;POPTR_0008s03880;POPTR_0009s12620;POPTR_0010s23010;POPTR_0013s05610;POPTR_0014s05760;POPTR_0018s08090;POPTR_0019s04860
Potri.009G125400	TFmatrixID_0272	125	+	tCGATCttg	GATA	POPTR_0001s15170;POPTR_0003s08080
Potri.009G125400	TFmatrixID_0272	1918	-	aaaGATCGa	GATA	POPTR_0001s15170;POPTR_0003s08080
Potri.009G125400	TFmatrixID_0278	1592	-	aaaTGTCAaa	Homeodomain	POPTR_0002s11400;POPTR_0004s00650;POPTR_0008s19290;POPTR_0010s05340;POPTR_0011s01590;POPTR_0012s08900;POPTR_0015s09040
Potri.009G125400	TFmatrixID_0278	1965	-	agaTGTCAaa	Homeodomain	POPTR_0002s11400;POPTR_0004s00650;POPTR_0008s19290;POPTR_0010s05340;POPTR_0011s01590;POPTR_0012s08900;POPTR_0015s09040
Potri.009G125400	TFmatrixID_0280	237	+	tttTTAATgc	Homeodomain	POPTR_0001s02030;POPTR_0001s18470;POPTR_0002s15610;POPTR_0002s23080;POPTR_0003s05100;POPTR_0003s09470;POPTR_0004s01980;POPTR_0004s07310;POPTR_0011s00520;POPTR_0012s13390;POPTR_0014s07130;POPTR_0014s15010;POPTR_0015s05050;POPTR_0015s13340;POPTR_0017s01400
Potri.009G125400	TFmatrixID_0281	38	-	tcAATAAtg	Homeodomain	POPTR_0002s10080;POPTR_0005s07290;POPTR_0005s17390;POPTR_0007s05010;POPTR_0008s14770;POPTR_0008s19900;POPTR_0010s10340;POPTR_0012s07270;POPTR_0015s07640;POPTR_0017s11800
Potri.009G125400	TFmatrixID_0281	726	-	gcAATAAta	Homeodomain	POPTR_0002s10080;POPTR_0005s07290;POPTR_0005s17390;POPTR_0007s05010;POPTR_0008s14770;POPTR_0008s19900;POPTR_0010s10340;POPTR_0012s07270;POPTR_0015s07640;POPTR_0017s11800
Potri.009G125400	TFmatrixID_0281	1295	-	gcAATAAta	Homeodomain	POPTR_0002s10080;POPTR_0005s07290;POPTR_0005s17390;POPTR_0007s05010;POPTR_0008s14770;POPTR_0008s19900;POPTR_0010s10340;POPTR_0012s07270;POPTR_0015s07640;POPTR_0017s11800
Potri.009G125400	TFmatrixID_0281	1430	-	acAATAAtc	Homeodomain	POPTR_0002s10080;POPTR_0005s07290;POPTR_0005s17390;POPTR_0007s05010;POPTR_0008s14770;POPTR_0008s19900;POPTR_0010s10340;POPTR_0012s07270;POPTR_0015s07640;POPTR_0017s11800
Potri.009G125400	TFmatrixID_0283	94	-	tcAATCAaaa	Homeodomain	POPTR_0001s15490;POPTR_0001s23680;POPTR_0002s11410;POPTR_0002s13720;POPTR_0003s07760;POPTR_0005s19080;POPTR_0006s07100;POPTR_0006s20820;POPTR_0007s14590;POPTR_0008s12840;POPTR_0009s02850;POPTR_0010s12300;POPTR_0014s04460;POPTR_0016s05890;POPTR_0018s13300;POPTR_0149s00220
Potri.009G125400	TFmatrixID_0283	527	-	gcAATCAgaa	Homeodomain	POPTR_0001s15490;POPTR_0001s23680;POPTR_0002s11410;POPTR_0002s13720;POPTR_0003s07760;POPTR_0005s19080;POPTR_0006s07100;POPTR_0006s20820;POPTR_0007s14590;POPTR_0008s12840;POPTR_0009s02850;POPTR_0010s12300;POPTR_0014s04460;POPTR_0016s05890;POPTR_0018s13300;POPTR_0149s00220
Potri.009G125400	TFmatrixID_0283	799	+	ccaTGATTga	Homeodomain	POPTR_0001s15490;POPTR_0001s23680;POPTR_0002s11410;POPTR_0002s13720;POPTR_0003s07760;POPTR_0005s19080;POPTR_0006s07100;POPTR_0006s20820;POPTR_0007s14590;POPTR_0008s12840;POPTR_0009s02850;POPTR_0010s12300;POPTR_0014s04460;POPTR_0016s05890;POPTR_0018s13300;POPTR_0149s00220
Potri.009G125400	TFmatrixID_0283	1121	-	atAATCAttt	Homeodomain	POPTR_0001s15490;POPTR_0001s23680;POPTR_0002s11410;POPTR_0002s13720;POPTR_0003s07760;POPTR_0005s19080;POPTR_0006s07100;POPTR_0006s20820;POPTR_0007s14590;POPTR_0008s12840;POPTR_0009s02850;POPTR_0010s12300;POPTR_0014s04460;POPTR_0016s05890;POPTR_0018s13300;POPTR_0149s00220
Potri.009G125400	TFmatrixID_0283	1433	-	atAATCAtct	Homeodomain	POPTR_0001s15490;POPTR_0001s23680;POPTR_0002s11410;POPTR_0002s13720;POPTR_0003s07760;POPTR_0005s19080;POPTR_0006s07100;POPTR_0006s20820;POPTR_0007s14590;POPTR_0008s12840;POPTR_0009s02850;POPTR_0010s12300;POPTR_0014s04460;POPTR_0016s05890;POPTR_0018s13300;POPTR_0149s00220
Potri.009G125400	TFmatrixID_0284	94	-	tcAATCAaaa	Homeodomain	POPTR_0001s11380;POPTR_0002s17680;POPTR_0012s03080;POPTR_0014s09860
Potri.009G125400	TFmatrixID_0284	799	+	ccaTGATTga	Homeodomain	POPTR_0001s11380;POPTR_0002s17680;POPTR_0012s03080;POPTR_0014s09860
Potri.009G125400	TFmatrixID_0284	1121	-	atAATCAttt	Homeodomain	POPTR_0001s11380;POPTR_0002s17680;POPTR_0012s03080;POPTR_0014s09860
Potri.009G125400	TFmatrixID_0286	94	-	tcAATCAa	Homeodomain	POPTR_0001s15490;POPTR_0001s23680;POPTR_0002s11410;POPTR_0002s13720;POPTR_0003s07760;POPTR_0005s19080;POPTR_0006s07100;POPTR_0006s20820;POPTR_0007s14590;POPTR_0008s12840;POPTR_0009s02850;POPTR_0010s12300;POPTR_0014s04460;POPTR_0016s05890;POPTR_0018s13300;POPTR_0149s00220
Potri.009G125400	TFmatrixID_0286	527	-	gcAATCAg	Homeodomain	POPTR_0001s15490;POPTR_0001s23680;POPTR_0002s11410;POPTR_0002s13720;POPTR_0003s07760;POPTR_0005s19080;POPTR_0006s07100;POPTR_0006s20820;POPTR_0007s14590;POPTR_0008s12840;POPTR_0009s02850;POPTR_0010s12300;POPTR_0014s04460;POPTR_0016s05890;POPTR_0018s13300;POPTR_0149s00220
Potri.009G125400	TFmatrixID_0286	801	+	aTGATTga	Homeodomain	POPTR_0001s15490;POPTR_0001s23680;POPTR_0002s11410;POPTR_0002s13720;POPTR_0003s07760;POPTR_0005s19080;POPTR_0006s07100;POPTR_0006s20820;POPTR_0007s14590;POPTR_0008s12840;POPTR_0009s02850;POPTR_0010s12300;POPTR_0014s04460;POPTR_0016s05890;POPTR_0018s13300;POPTR_0149s00220
Potri.009G125400	TFmatrixID_0287	1408	+	aaaTTAATtc	Homeodomain	POPTR_0002s17680;POPTR_0012s03080;POPTR_0014s09860
Potri.009G125400	TFmatrixID_0287	1408	-	aaATTAAttc	Homeodomain	POPTR_0002s17680;POPTR_0012s03080;POPTR_0014s09860
Potri.009G125400	TFmatrixID_0288	989	-	caaATTAAtat	Homeodomain	POPTR_0001s02030;POPTR_0001s18470;POPTR_0002s15610;POPTR_0002s23080;POPTR_0003s05100;POPTR_0003s09470;POPTR_0004s01980;POPTR_0011s00520;POPTR_0012s13390;POPTR_0014s07130;POPTR_0014s15010;POPTR_0015s05050;POPTR_0015s13340;POPTR_0017s01400
Potri.009G125400	TFmatrixID_0288	1179	-	taaATTAAttt	Homeodomain	POPTR_0001s02030;POPTR_0001s18470;POPTR_0002s15610;POPTR_0002s23080;POPTR_0003s05100;POPTR_0003s09470;POPTR_0004s01980;POPTR_0011s00520;POPTR_0012s13390;POPTR_0014s07130;POPTR_0014s15010;POPTR_0015s05050;POPTR_0015s13340;POPTR_0017s01400
Potri.009G125400	TFmatrixID_0288	1180	+	aaaTTAATttt	Homeodomain	POPTR_0001s02030;POPTR_0001s18470;POPTR_0002s15610;POPTR_0002s23080;POPTR_0003s05100;POPTR_0003s09470;POPTR_0004s01980;POPTR_0011s00520;POPTR_0012s13390;POPTR_0014s07130;POPTR_0014s15010;POPTR_0015s05050;POPTR_0015s13340;POPTR_0017s01400
Potri.009G125400	TFmatrixID_0288	1348	+	ataTTAATttt	Homeodomain	POPTR_0001s02030;POPTR_0001s18470;POPTR_0002s15610;POPTR_0002s23080;POPTR_0003s05100;POPTR_0003s09470;POPTR_0004s01980;POPTR_0011s00520;POPTR_0012s13390;POPTR_0014s07130;POPTR_0014s15010;POPTR_0015s05050;POPTR_0015s13340;POPTR_0017s01400
Potri.009G125400	TFmatrixID_0288	1407	-	taaATTAAttc	Homeodomain	POPTR_0001s02030;POPTR_0001s18470;POPTR_0002s15610;POPTR_0002s23080;POPTR_0003s05100;POPTR_0003s09470;POPTR_0004s01980;POPTR_0011s00520;POPTR_0012s13390;POPTR_0014s07130;POPTR_0014s15010;POPTR_0015s05050;POPTR_0015s13340;POPTR_0017s01400
Potri.009G125400	TFmatrixID_0288	1408	+	aaaTTAATtct	Homeodomain	POPTR_0001s02030;POPTR_0001s18470;POPTR_0002s15610;POPTR_0002s23080;POPTR_0003s05100;POPTR_0003s09470;POPTR_0004s01980;POPTR_0011s00520;POPTR_0012s13390;POPTR_0014s07130;POPTR_0014s15010;POPTR_0015s05050;POPTR_0015s13340;POPTR_0017s01400
Potri.009G125400	TFmatrixID_0289	799	+	ccaTGATTga	Homeodomain	POPTR_0001s15490;POPTR_0001s23680;POPTR_0002s11410;POPTR_0002s13720;POPTR_0003s07760;POPTR_0005s19080;POPTR_0006s07100;POPTR_0006s20820;POPTR_0007s14590;POPTR_0008s12840;POPTR_0009s02850;POPTR_0014s04460;POPTR_0016s05890;POPTR_0149s00220
Potri.009G125400	TFmatrixID_0289	1121	-	atAATCAttt	Homeodomain	POPTR_0001s15490;POPTR_0001s23680;POPTR_0002s11410;POPTR_0002s13720;POPTR_0003s07760;POPTR_0005s19080;POPTR_0006s07100;POPTR_0006s20820;POPTR_0007s14590;POPTR_0008s12840;POPTR_0009s02850;POPTR_0014s04460;POPTR_0016s05890;POPTR_0149s00220
Potri.009G125400	TFmatrixID_0289	1433	-	atAATCAtct	Homeodomain	POPTR_0001s15490;POPTR_0001s23680;POPTR_0002s11410;POPTR_0002s13720;POPTR_0003s07760;POPTR_0005s19080;POPTR_0006s07100;POPTR_0006s20820;POPTR_0007s14590;POPTR_0008s12840;POPTR_0009s02850;POPTR_0014s04460;POPTR_0016s05890;POPTR_0149s00220
Potri.009G125400	TFmatrixID_0290	238	+	ttTTAATgca	Homeodomain	POPTR_0001s02030;POPTR_0002s15610;POPTR_0002s23080;POPTR_0003s09470;POPTR_0004s01980;POPTR_0004s07310;POPTR_0011s00520;POPTR_0012s13390;POPTR_0014s07130;POPTR_0014s15010;POPTR_0015s05050;POPTR_0015s13340;POPTR_0017s01400
Potri.009G125400	TFmatrixID_0291	94	-	tcAATCAa	Homeodomain	POPTR_0002s00980;POPTR_0005s10480;POPTR_0005s27410
Potri.009G125400	TFmatrixID_0291	801	+	aTGATTga	Homeodomain	POPTR_0002s00980;POPTR_0005s10480;POPTR_0005s27410
Potri.009G125400	TFmatrixID_0292	341	-	aaATAATt	Homeodomain	POPTR_0002s10080;POPTR_0005s07290;POPTR_0005s17390;POPTR_0007s05010;POPTR_0008s14770;POPTR_0008s19900;POPTR_0010s10340;POPTR_0012s07270;POPTR_0015s07640;POPTR_0017s11800
Potri.009G125400	TFmatrixID_0292	441	+	aATTATtt	Homeodomain	POPTR_0002s10080;POPTR_0005s07290;POPTR_0005s17390;POPTR_0007s05010;POPTR_0008s14770;POPTR_0008s19900;POPTR_0010s10340;POPTR_0012s07270;POPTR_0015s07640;POPTR_0017s11800
Potri.009G125400	TFmatrixID_0292	1007	+	aATTATtt	Homeodomain	POPTR_0002s10080;POPTR_0005s07290;POPTR_0005s17390;POPTR_0007s05010;POPTR_0008s14770;POPTR_0008s19900;POPTR_0010s10340;POPTR_0012s07270;POPTR_0015s07640;POPTR_0017s11800
Potri.009G125400	TFmatrixID_0292	1624	+	aATTATtt	Homeodomain	POPTR_0002s10080;POPTR_0005s07290;POPTR_0005s17390;POPTR_0007s05010;POPTR_0008s14770;POPTR_0008s19900;POPTR_0010s10340;POPTR_0012s07270;POPTR_0015s07640;POPTR_0017s11800
Potri.009G125400	TFmatrixID_0293	1965	-	agaTGTCAaa	Homeodomain	POPTR_0001s08550;POPTR_0006s20440;POPTR_0006s27560;POPTR_0018s02210;POPTR_0018s12200
Potri.009G125400	TFmatrixID_0295	92	-	attcAATCAa	Homeodomain	POPTR_0002s17680;POPTR_0012s03080;POPTR_0014s09860
Potri.009G125400	TFmatrixID_0295	525	-	ttgcAATCAg	Homeodomain	POPTR_0002s17680;POPTR_0012s03080;POPTR_0014s09860
Potri.009G125400	TFmatrixID_0295	801	+	aTGATTgacc	Homeodomain	POPTR_0002s17680;POPTR_0012s03080;POPTR_0014s09860
Potri.009G125400	TFmatrixID_0298	798	+	tccaTGATTg	Homeodomain	POPTR_0002s10080;POPTR_0005s07290;POPTR_0005s17390;POPTR_0007s05010;POPTR_0008s14770;POPTR_0008s19900;POPTR_0010s10340;POPTR_0012s03080;POPTR_0012s07270;POPTR_0015s07640;POPTR_0017s11800
Potri.009G125400	TFmatrixID_0298	1122	-	tAATCAttta	Homeodomain	POPTR_0002s10080;POPTR_0005s07290;POPTR_0005s17390;POPTR_0007s05010;POPTR_0008s14770;POPTR_0008s19900;POPTR_0010s10340;POPTR_0012s03080;POPTR_0012s07270;POPTR_0015s07640;POPTR_0017s11800
Potri.009G125400	TFmatrixID_0299	94	-	tcAATCAa	Homeodomain	POPTR_0002s00980;POPTR_0005s10480;POPTR_0005s27410
Potri.009G125400	TFmatrixID_0299	527	-	gcAATCAg	Homeodomain	POPTR_0002s00980;POPTR_0005s10480;POPTR_0005s27410
Potri.009G125400	TFmatrixID_0299	801	+	aTGATTga	Homeodomain	POPTR_0002s00980;POPTR_0005s10480;POPTR_0005s27410
Potri.009G125400	TFmatrixID_0301	1966	-	gaTGTCAa	Homeodomain	POPTR_0002s11400;POPTR_0004s00650;POPTR_0008s19290;POPTR_0010s05340;POPTR_0011s01590;POPTR_0012s08900;POPTR_0015s09040
Potri.009G125400	TFmatrixID_0304	1941	+	aagtTGCGGt	LOB	POPTR_0001s11610;POPTR_0001s28840;POPTR_0003s14880;POPTR_0007s08290;POPTR_0008s04350;POPTR_0008s07280;POPTR_0009s08060;POPTR_0010s19180;POPTR_0010s22470
Potri.009G125400	TFmatrixID_0310	513	-	aaGTAAAaac	MADF	POPTR_0006s23800;POPTR_0018s05520;POPTR_0018s05540
Potri.009G125400	TFmatrixID_0310	687	-	agGTAAAtat	MADF	POPTR_0006s23800;POPTR_0018s05520;POPTR_0018s05540
Potri.009G125400	TFmatrixID_0310	1077	-	aaGTAAAaac	MADF	POPTR_0006s23800;POPTR_0018s05520;POPTR_0018s05540
Potri.009G125400	TFmatrixID_0310	1470	+	gttTTTACtt	MADF	POPTR_0006s23800;POPTR_0018s05520;POPTR_0018s05540
Potri.009G125400	TFmatrixID_0310	1603	+	ataTTTACtt	MADF	POPTR_0006s23800;POPTR_0018s05520;POPTR_0018s05540
Potri.009G125400	TFmatrixID_0311	513	-	aaGTAAAaac	MADF	POPTR_0006s23800;POPTR_0018s05520;POPTR_0018s05540
Potri.009G125400	TFmatrixID_0311	687	-	agGTAAAtat	MADF	POPTR_0006s23800;POPTR_0018s05520;POPTR_0018s05540
Potri.009G125400	TFmatrixID_0311	1077	-	aaGTAAAaac	MADF	POPTR_0006s23800;POPTR_0018s05520;POPTR_0018s05540
Potri.009G125400	TFmatrixID_0311	1470	+	gttTTTACtt	MADF	POPTR_0006s23800;POPTR_0018s05520;POPTR_0018s05540
Potri.009G125400	TFmatrixID_0311	1603	+	ataTTTACtt	MADF	POPTR_0006s23800;POPTR_0018s05520;POPTR_0018s05540
Potri.009G125400	TFmatrixID_0320	691	-	aaATATCtg	Myb/SANT	POPTR_0002s16460;POPTR_0004s07160;POPTR_0006s13530;POPTR_0014s08520;POPTR_0016s08470;POPTR_0017s01140
Potri.009G125400	TFmatrixID_0320	1418	+	ttGATATta	Myb/SANT	POPTR_0002s16460;POPTR_0004s07160;POPTR_0006s13530;POPTR_0014s08520;POPTR_0016s08470;POPTR_0017s01140
Potri.009G125400	TFmatrixID_0320	1664	-	aaATATCct	Myb/SANT	POPTR_0002s16460;POPTR_0004s07160;POPTR_0006s13530;POPTR_0014s08520;POPTR_0016s08470;POPTR_0017s01140
Potri.009G125400	TFmatrixID_0323	690	+	taaATATCtg	Myb/SANT	POPTR_0004s07270;POPTR_0012s03530;POPTR_0015s05430
Potri.009G125400	TFmatrixID_0323	1418	-	ttGATATtag	Myb/SANT	POPTR_0004s07270;POPTR_0012s03530;POPTR_0015s05430
Potri.009G125400	TFmatrixID_0323	1663	+	aaaATATCct	Myb/SANT	POPTR_0004s07270;POPTR_0012s03530;POPTR_0015s05430
Potri.009G125400	TFmatrixID_0324	1649	-	aaGATTCg	Myb/SANT	POPTR_0006s00290;POPTR_0016s00310
Potri.009G125400	TFmatrixID_0326	555	-	agGGATAaaa	Myb/SANT	POPTR_0008s19610;POPTR_0010s04860;POPTR_0012s07560;POPTR_0015s08020
Potri.009G125400	TFmatrixID_0327	1649	-	aaGATTCgtg	Myb/SANT	POPTR_0008s11630;POPTR_0009s10980;POPTR_0010s13900
Potri.009G125400	TFmatrixID_0336	1440	-	tctACCTAtct	Myb/SANT	POPTR_0004s18020;POPTR_0005s11410;POPTR_0009s13640;POPTR_0013s11360;POPTR_0019s11090
Potri.009G125400	TFmatrixID_0336	1774	-	tgaACCTAacg	Myb/SANT	POPTR_0004s18020;POPTR_0005s11410;POPTR_0009s13640;POPTR_0013s11360;POPTR_0019s11090
Potri.009G125400	TFmatrixID_0336	1843	-	tgaACCTAacg	Myb/SANT	POPTR_0004s18020;POPTR_0005s11410;POPTR_0009s13640;POPTR_0013s11360;POPTR_0019s11090
Potri.009G125400	TFmatrixID_0337	1649	-	aaGATTCgtg	Myb/SANT	POPTR_0008s11630;POPTR_0009s10980;POPTR_0010s13900
Potri.009G125400	TFmatrixID_0338	1649	-	aaGATTCgtg	Myb/SANT	POPTR_0007s11470;POPTR_0008s11630;POPTR_0009s10980;POPTR_0010s13900
Potri.009G125400	TFmatrixID_0340	1649	-	aaGATTCgtg	Myb/SANT	POPTR_0006s00290;POPTR_0016s00310
Potri.009G125400	TFmatrixID_0341	1649	-	aAGATTcgtg	Myb/SANT	POPTR_0008s13490;POPTR_0008s22990;POPTR_0010s11600
Potri.009G125400	TFmatrixID_0342	32	+	ttgGAATCa	Myb/SANT	POPTR_0013s05670;POPTR_0019s04820
Potri.009G125400	TFmatrixID_0344	1649	-	aaGATTCgtg	Myb/SANT	POPTR_0008s13490;POPTR_0008s22990;POPTR_0010s00320;POPTR_0010s11600
Potri.009G125400	TFmatrixID_0345	32	+	ttgGAATCaa	Myb/SANT	POPTR_0008s08130;POPTR_0010s18130;POPTR_0011s00680
Potri.009G125400	TFmatrixID_0345	1649	-	aaGATTCgtg	Myb/SANT	POPTR_0008s08130;POPTR_0010s18130;POPTR_0011s00680
Potri.009G125400	TFmatrixID_0348	909	+	ccgtATCTTa	Myb/SANT	POPTR_0008s13490;POPTR_0008s22990;POPTR_0010s00320;POPTR_0010s11600
Potri.009G125400	TFmatrixID_0348	1648	-	aAAGATtcgt	Myb/SANT	POPTR_0008s13490;POPTR_0008s22990;POPTR_0010s00320;POPTR_0010s11600
Potri.009G125400	TFmatrixID_0349	1563	+	ttgtAATCTt	Myb/SANT	POPTR_0001s02910;POPTR_0003s08600
Potri.009G125400	TFmatrixID_0351	1649	-	aaGATTCgtg	Myb/SANT	POPTR_0002s25960;POPTR_0013s04530;POPTR_0019s03750
Potri.009G125400	TFmatrixID_0354	1648	-	aaaGATTCgtg	Myb/SANT	POPTR_0001s25040;POPTR_0006s03340;POPTR_0009s03990;POPTR_0016s03240
Potri.009G125400	TFmatrixID_0357	411	+	aaAATATtat	Myb/SANT	POPTR_0001s02010;POPTR_0002s13170;POPTR_0003s09490;POPTR_0004s08070;POPTR_0012s03900;POPTR_0014s03650;POPTR_0015s05340;POPTR_0017s02220
Potri.009G125400	TFmatrixID_0357	411	-	aaaATATTat	Myb/SANT	POPTR_0001s02010;POPTR_0002s13170;POPTR_0003s09490;POPTR_0004s08070;POPTR_0012s03900;POPTR_0014s03650;POPTR_0015s05340;POPTR_0017s02220
Potri.009G125400	TFmatrixID_0357	429	+	aaAATATtat	Myb/SANT	POPTR_0001s02010;POPTR_0002s13170;POPTR_0003s09490;POPTR_0004s08070;POPTR_0012s03900;POPTR_0014s03650;POPTR_0015s05340;POPTR_0017s02220
Potri.009G125400	TFmatrixID_0357	429	-	aaaATATTat	Myb/SANT	POPTR_0001s02010;POPTR_0002s13170;POPTR_0003s09490;POPTR_0004s08070;POPTR_0012s03900;POPTR_0014s03650;POPTR_0015s05340;POPTR_0017s02220
Potri.009G125400	TFmatrixID_0357	961	+	aaAATATttg	Myb/SANT	POPTR_0001s02010;POPTR_0002s13170;POPTR_0003s09490;POPTR_0004s08070;POPTR_0012s03900;POPTR_0014s03650;POPTR_0015s05340;POPTR_0017s02220
Potri.009G125400	TFmatrixID_0357	961	-	aaaATATTtg	Myb/SANT	POPTR_0001s02010;POPTR_0002s13170;POPTR_0003s09490;POPTR_0004s08070;POPTR_0012s03900;POPTR_0014s03650;POPTR_0015s05340;POPTR_0017s02220
Potri.009G125400	TFmatrixID_0357	1053	+	aaAATATtat	Myb/SANT	POPTR_0001s02010;POPTR_0002s13170;POPTR_0003s09490;POPTR_0004s08070;POPTR_0012s03900;POPTR_0014s03650;POPTR_0015s05340;POPTR_0017s02220
Potri.009G125400	TFmatrixID_0357	1053	-	aaaATATTat	Myb/SANT	POPTR_0001s02010;POPTR_0002s13170;POPTR_0003s09490;POPTR_0004s08070;POPTR_0012s03900;POPTR_0014s03650;POPTR_0015s05340;POPTR_0017s02220
Potri.009G125400	TFmatrixID_0357	1663	+	aaAATATcct	Myb/SANT	POPTR_0001s02010;POPTR_0002s13170;POPTR_0003s09490;POPTR_0004s08070;POPTR_0012s03900;POPTR_0014s03650;POPTR_0015s05340;POPTR_0017s02220
Potri.009G125400	TFmatrixID_0358	31	+	tttgGAATCa	Myb/SANT	POPTR_0013s05670;POPTR_0019s04820
Potri.009G125400	TFmatrixID_0360	1777	+	aCCTAAcgt	Myb/SANT	POPTR_0001s35200
Potri.009G125400	TFmatrixID_0360	1846	+	aCCTAAcgt	Myb/SANT	POPTR_0001s35200
Potri.009G125400	TFmatrixID_0361	555	-	aggGATAAaa	Myb/SANT	POPTR_0001s15510;POPTR_0003s07720;POPTR_0006s15480;POPTR_0008s19610;POPTR_0010s04860
Potri.009G125400	TFmatrixID_0362	908	+	accgTATCTtaag	Myb/SANT	POPTR_0018s11960
Potri.009G125400	TFmatrixID_0362	1442	+	taccTATCTcatg	Myb/SANT	POPTR_0018s11960
Potri.009G125400	TFmatrixID_0364	691	+	aaATATCt	Myb/SANT	POPTR_0006s13530;POPTR_0016s08470
Potri.009G125400	TFmatrixID_0364	1664	+	aaATATCc	Myb/SANT	POPTR_0006s13530;POPTR_0016s08470
Potri.009G125400	TFmatrixID_0367	1649	-	aaGATTCgtg	Myb/SANT	POPTR_0008s11630;POPTR_0009s10980;POPTR_0010s13900
Potri.009G125400	TFmatrixID_0369	66	+	atATATCtc	Myb/SANT	POPTR_0002s18170;POPTR_0004s07270;POPTR_0014s10240
Potri.009G125400	TFmatrixID_0369	691	+	aaATATCtg	Myb/SANT	POPTR_0002s18170;POPTR_0004s07270;POPTR_0014s10240
Potri.009G125400	TFmatrixID_0369	1664	+	aaATATCct	Myb/SANT	POPTR_0002s18170;POPTR_0004s07270;POPTR_0014s10240
Potri.009G125400	TFmatrixID_0371	1649	-	aaGATTCgtg	Myb/SANT	POPTR_0008s13490;POPTR_0008s22990;POPTR_0010s00320;POPTR_0010s11600
Potri.009G125400	TFmatrixID_0382	803	-	gaTTGACca	NAC; NAM	POPTR_0001s41460;POPTR_0001s41490;POPTR_0002s08150;POPTR_0004s03820;POPTR_0004s04920;POPTR_0005s20240;POPTR_0006s13140;POPTR_0008s08850;POPTR_0010s17350;POPTR_0011s04650;POPTR_0011s05760;POPTR_0011s12400;POPTR_0011s12420;POPTR_0013s05080;POPTR_0019s04690;POPTR_1659s00200
Potri.009G125400	TFmatrixID_0382	869	-	ttTTGACtc	NAC; NAM	POPTR_0001s41460;POPTR_0001s41490;POPTR_0002s08150;POPTR_0004s03820;POPTR_0004s04920;POPTR_0005s20240;POPTR_0006s13140;POPTR_0008s08850;POPTR_0010s17350;POPTR_0011s04650;POPTR_0011s05760;POPTR_0011s12400;POPTR_0011s12420;POPTR_0013s05080;POPTR_0019s04690;POPTR_1659s00200
Potri.009G125400	TFmatrixID_0384	1075	-	gtaAGTAAa	NAC; NAM	POPTR_0001s45700;POPTR_0011s15230;POPTR_0012s00760;POPTR_0015s00640
Potri.009G125400	TFmatrixID_0384	1473	+	tTTACTtga	NAC; NAM	POPTR_0001s45700;POPTR_0011s15230;POPTR_0012s00760;POPTR_0015s00640
Potri.009G125400	TFmatrixID_0388	167	+	gtgGCGTGa	NAC; NAM	POPTR_0001s40680;POPTR_0002s00730;POPTR_0005s27720;POPTR_0006s29180;POPTR_0011s11600;POPTR_0012s01610;POPTR_0012s05280;POPTR_0013s05110;POPTR_0015s02170;POPTR_0015s03700;POPTR_0017s12210;POPTR_0018s03910;POPTR_0019s04710
Potri.009G125400	TFmatrixID_0391	166	+	agtgGCGTGa	NAC; NAM	POPTR_0001s40680;POPTR_0002s00730;POPTR_0005s27720;POPTR_0006s29180;POPTR_0011s11600;POPTR_0012s01610;POPTR_0012s05280;POPTR_0013s05110;POPTR_0015s02170;POPTR_0015s03700;POPTR_0017s12210;POPTR_0018s03910;POPTR_0019s04710
Potri.009G125400	TFmatrixID_0393	166	+	agtgGCGTGa	NAC; NAM	POPTR_0001s40680;POPTR_0002s00730;POPTR_0005s27720;POPTR_0006s29180;POPTR_0011s11600;POPTR_0012s01610;POPTR_0012s05280;POPTR_0013s05110;POPTR_0015s02170;POPTR_0015s03700;POPTR_0017s12210;POPTR_0018s03910;POPTR_0019s04710
Potri.009G125400	TFmatrixID_0395	168	+	tgGCGTGaaa	NAC; NAM	POPTR_0001s40680;POPTR_0002s00730;POPTR_0005s27720;POPTR_0006s29180;POPTR_0011s11600;POPTR_0012s01610;POPTR_0012s05280;POPTR_0013s05110;POPTR_0015s02170;POPTR_0015s03700;POPTR_0017s12210;POPTR_0018s03910;POPTR_0019s04710
Potri.009G125400	TFmatrixID_0413	1122	+	taATCAT	Sox	POPTR_0006s06700;POPTR_0018s12990
Potri.009G125400	TFmatrixID_0413	1434	+	taATCAT	Sox	POPTR_0006s06700;POPTR_0018s12990
Potri.009G125400	TFmatrixID_0418	349	-	ttTATAT	TBP	POPTR_0013s05580;POPTR_0019s04890
Potri.009G125400	TFmatrixID_0418	774	+	ATATAaa	TBP	POPTR_0013s05580;POPTR_0019s04890
Potri.009G125400	TFmatrixID_0419	65	+	aaTATAT	TBP	POPTR_0013s05580;POPTR_0019s04890
Potri.009G125400	TFmatrixID_0419	995	+	aaTATAT	TBP	POPTR_0013s05580;POPTR_0019s04890
Potri.009G125400	TFmatrixID_0419	996	-	ATATAtt	TBP	POPTR_0013s05580;POPTR_0019s04890
Potri.009G125400	TFmatrixID_0419	1067	-	ATATAtt	TBP	POPTR_0013s05580;POPTR_0019s04890
Potri.009G125400	TFmatrixID_0419	1600	+	aaTATAT	TBP	POPTR_0013s05580;POPTR_0019s04890
Potri.009G125400	TFmatrixID_0419	1601	-	ATATAtt	TBP	POPTR_0013s05580;POPTR_0019s04890
Potri.009G125400	TFmatrixID_0443	804	-	aTTGACca	WRKY	POPTR_0001s03970;POPTR_0001s10490;POPTR_0001s33560;POPTR_0001s34520;POPTR_0002s06000;POPTR_0002s13980;POPTR_0002s16590;POPTR_0002s16640;POPTR_0002s17010;POPTR_0002s19390;POPTR_0003s13840;POPTR_0003s16750;POPTR_0004s07050;POPTR_0005s08720;POPTR_0005s22480;POPTR_0006s08730;POPTR_0006s10950;POPTR_0006s24050;POPTR_0007s06930;POPTR_0008s09360;POPTR_0008s10280;POPTR_0010s15750;POPTR_0010s16760;POPTR_00…
Potri.009G125400	TFmatrixID_0444	869	-	ttTTGACtcg	WRKY	POPTR_0001s00350;POPTR_0001s03620;POPTR_0001s03970;POPTR_0001s09900;POPTR_0001s10490;POPTR_0001s21580;POPTR_0001s33560;POPTR_0001s34520;POPTR_0001s46490;POPTR_0002s04440;POPTR_0002s06000;POPTR_0002s12480;POPTR_0002s13980;POPTR_0002s16590;POPTR_0002s16640;POPTR_0002s17010;POPTR_0002s18770;POPTR_0002s19390;POPTR_0002s19630;POPTR_0002s21330;POPTR_0003s11120;POPTR_0003s13250;POPTR_0003s13840;POPTR_00…
Potri.009G125400	TFmatrixID_0445	804	-	aTTGACca	WRKY	POPTR_0001s00350;POPTR_0001s03620;POPTR_0001s09900;POPTR_0001s21580;POPTR_0001s33560;POPTR_0001s34520;POPTR_0001s46490;POPTR_0002s04440;POPTR_0002s06000;POPTR_0002s12480;POPTR_0002s13980;POPTR_0002s16590;POPTR_0002s16640;POPTR_0002s18770;POPTR_0002s19390;POPTR_0002s19630;POPTR_0002s21330;POPTR_0003s11120;POPTR_0003s13250;POPTR_0003s16750;POPTR_0003s18060;POPTR_0004s00890;POPTR_0004s05920;POPTR_00…
Potri.009G125400	TFmatrixID_0445	870	-	tTTGACtc	WRKY	POPTR_0001s00350;POPTR_0001s03620;POPTR_0001s09900;POPTR_0001s21580;POPTR_0001s33560;POPTR_0001s34520;POPTR_0001s46490;POPTR_0002s04440;POPTR_0002s06000;POPTR_0002s12480;POPTR_0002s13980;POPTR_0002s16590;POPTR_0002s16640;POPTR_0002s18770;POPTR_0002s19390;POPTR_0002s19630;POPTR_0002s21330;POPTR_0003s11120;POPTR_0003s13250;POPTR_0003s16750;POPTR_0003s18060;POPTR_0004s00890;POPTR_0004s05920;POPTR_00…
Potri.009G125400	TFmatrixID_0448	802	-	tgaTTGACcag	WRKY	POPTR_0001s00350;POPTR_0001s03620;POPTR_0001s09900;POPTR_0001s10490;POPTR_0001s21580;POPTR_0001s33560;POPTR_0001s34520;POPTR_0001s46490;POPTR_0002s04440;POPTR_0002s06000;POPTR_0002s12480;POPTR_0002s13980;POPTR_0002s16590;POPTR_0002s16640;POPTR_0002s17010;POPTR_0002s18770;POPTR_0002s19390;POPTR_0002s19630;POPTR_0002s21330;POPTR_0003s11120;POPTR_0003s13250;POPTR_0003s13840;POPTR_0003s16750;POPTR_00…
Potri.009G125400	TFmatrixID_0449	804	-	aTTGACca	WRKY	POPTR_0001s37260;POPTR_0001s47670;POPTR_0002s22180;POPTR_0004s12000;POPTR_0006s10600;POPTR_0006s13550;POPTR_0006s19850;POPTR_0006s27990;POPTR_0008s09140;POPTR_0010s17040;POPTR_0011s09030;POPTR_0011s17230;POPTR_0013s08380;POPTR_0013s14960;POPTR_0014s16220;POPTR_0016s08440;POPTR_0016s13600;POPTR_0017s12430;POPTR_0018s11630;POPTR_0019s08110;POPTR_0019s14460
Potri.009G125400	TFmatrixID_0451	803	-	gaTTGACcag	WRKY	POPTR_0001s37260;POPTR_0001s47670;POPTR_0002s22180;POPTR_0004s12000;POPTR_0006s10600;POPTR_0006s13550;POPTR_0006s19850;POPTR_0006s27990;POPTR_0008s09140;POPTR_0010s17040;POPTR_0011s09030;POPTR_0011s17230;POPTR_0013s08380;POPTR_0013s14960;POPTR_0014s16220;POPTR_0016s08440;POPTR_0016s13600;POPTR_0017s12430;POPTR_0018s11630;POPTR_0019s08110;POPTR_0019s14460
Potri.009G125400	TFmatrixID_0451	869	-	ttTTGACtcg	WRKY	POPTR_0001s37260;POPTR_0001s47670;POPTR_0002s22180;POPTR_0004s12000;POPTR_0006s10600;POPTR_0006s13550;POPTR_0006s19850;POPTR_0006s27990;POPTR_0008s09140;POPTR_0010s17040;POPTR_0011s09030;POPTR_0011s17230;POPTR_0013s08380;POPTR_0013s14960;POPTR_0014s16220;POPTR_0016s08440;POPTR_0016s13600;POPTR_0017s12430;POPTR_0018s11630;POPTR_0019s08110;POPTR_0019s14460
Potri.009G125400	TFmatrixID_0452	868	-	cttTTGACtc	WRKY	POPTR_0001s00350;POPTR_0001s03620;POPTR_0001s09900;POPTR_0001s10490;POPTR_0001s13610;POPTR_0001s21580;POPTR_0001s33560;POPTR_0001s34520;POPTR_0001s46490;POPTR_0002s04440;POPTR_0002s06000;POPTR_0002s12480;POPTR_0002s13980;POPTR_0002s16590;POPTR_0002s16640;POPTR_0002s17010;POPTR_0002s18770;POPTR_0002s19390;POPTR_0002s19630;POPTR_0002s21330;POPTR_0003s11120;POPTR_0003s13250;POPTR_0003s13840;POPTR_00…
Potri.009G125400	TFmatrixID_0458	803	-	gaTTGACcag	WRKY	POPTR_0001s00350;POPTR_0001s03620;POPTR_0001s09900;POPTR_0001s10490;POPTR_0001s21580;POPTR_0001s33560;POPTR_0001s34520;POPTR_0001s46490;POPTR_0002s04440;POPTR_0002s06000;POPTR_0002s12480;POPTR_0002s13980;POPTR_0002s16590;POPTR_0002s16640;POPTR_0002s17010;POPTR_0002s18770;POPTR_0002s19390;POPTR_0002s19630;POPTR_0002s21330;POPTR_0003s11120;POPTR_0003s13250;POPTR_0003s13840;POPTR_0003s16750;POPTR_00…
Potri.009G125400	TFmatrixID_0459	804	-	aTTGACca	WRKY	POPTR_0001s00350;POPTR_0001s09900;POPTR_0001s10490;POPTR_0001s33560;POPTR_0001s34520;POPTR_0002s06000;POPTR_0002s13980;POPTR_0002s16640;POPTR_0002s17010;POPTR_0002s18770;POPTR_0002s19390;POPTR_0003s13840;POPTR_0003s16750;POPTR_0003s20860;POPTR_0005s08720;POPTR_0005s22480;POPTR_0006s08730;POPTR_0006s10950;POPTR_0006s24050;POPTR_0007s06930;POPTR_0008s09360;POPTR_0008s10280;POPTR_0010s15750;POPTR_00…
Potri.009G125400	TFmatrixID_0460	870	-	tTTGACtc	WRKY	POPTR_0001s00350;POPTR_0001s03620;POPTR_0001s09900;POPTR_0001s10490;POPTR_0001s13600;POPTR_0001s13610;POPTR_0001s21580;POPTR_0001s33560;POPTR_0001s34520;POPTR_0001s46490;POPTR_0002s04440;POPTR_0002s06000;POPTR_0002s12480;POPTR_0002s13980;POPTR_0002s16590;POPTR_0002s16640;POPTR_0002s17010;POPTR_0002s18770;POPTR_0002s19390;POPTR_0002s19630;POPTR_0002s21330;POPTR_0003s11120;POPTR_0003s13250;POPTR_00…
Potri.009G125400	TFmatrixID_0463	803	-	gaTTGACcag	WRKY	POPTR_0001s00350;POPTR_0001s03620;POPTR_0001s03970;POPTR_0001s09900;POPTR_0001s10490;POPTR_0001s21580;POPTR_0001s33560;POPTR_0001s34520;POPTR_0001s46490;POPTR_0002s04440;POPTR_0002s06000;POPTR_0002s12480;POPTR_0002s13980;POPTR_0002s16590;POPTR_0002s16640;POPTR_0002s17010;POPTR_0002s18770;POPTR_0002s19390;POPTR_0002s19630;POPTR_0002s21330;POPTR_0003s11120;POPTR_0003s13250;POPTR_0003s13840;POPTR_00…
Potri.009G125400	TFmatrixID_0465	804	-	aTTGACca	WRKY	POPTR_0001s37260;POPTR_0001s47670;POPTR_0002s22180;POPTR_0004s12000;POPTR_0006s10600;POPTR_0006s13550;POPTR_0006s19850;POPTR_0006s27990;POPTR_0008s09140;POPTR_0010s17040;POPTR_0011s09030;POPTR_0011s17230;POPTR_0013s08380;POPTR_0013s14960;POPTR_0014s16220;POPTR_0016s08440;POPTR_0016s13600;POPTR_0017s12430;POPTR_0018s11630;POPTR_0019s08110;POPTR_0019s14460
Potri.009G125400	TFmatrixID_0466	803	-	gaTTGACcag	WRKY	POPTR_0001s00350;POPTR_0001s03620;POPTR_0001s03970;POPTR_0001s09900;POPTR_0001s21580;POPTR_0001s33560;POPTR_0001s34520;POPTR_0001s46490;POPTR_0002s04440;POPTR_0002s06000;POPTR_0002s12480;POPTR_0002s13980;POPTR_0002s16590;POPTR_0002s16640;POPTR_0002s18770;POPTR_0002s19390;POPTR_0002s19630;POPTR_0002s21330;POPTR_0003s11120;POPTR_0003s13250;POPTR_0003s16750;POPTR_0003s18060;POPTR_0003s20860;POPTR_00…
Potri.009G125400	TFmatrixID_0467	800	-	catgaTTGACcag	WRKY	POPTR_0002s17010;POPTR_0012s01380;POPTR_0014s09190
Potri.009G125400	TFmatrixID_0468	803	-	gaTTGACca	WRKY	POPTR_0001s00350;POPTR_0001s03970;POPTR_0001s09900;POPTR_0001s10490;POPTR_0001s33560;POPTR_0001s34520;POPTR_0001s46490;POPTR_0002s04440;POPTR_0002s06000;POPTR_0002s12480;POPTR_0002s13980;POPTR_0002s16590;POPTR_0002s16640;POPTR_0002s17010;POPTR_0002s18770;POPTR_0002s19390;POPTR_0002s19630;POPTR_0003s11120;POPTR_0003s13250;POPTR_0003s13840;POPTR_0003s16750;POPTR_0003s20860;POPTR_0004s00890;POPTR_00…
Potri.009G125400	TFmatrixID_0470	1891	+	aatcCCAAAactggcaaa	MADS box	POPTR_0001s08510;POPTR_0001s13660;POPTR_0001s29100;POPTR_0002s09290;POPTR_0002s10570;POPTR_0002s15310;POPTR_0003s16800;POPTR_0003s16840;POPTR_0003s16870;POPTR_0004s06310;POPTR_0004s11430;POPTR_0004s11450;POPTR_0006s04730;POPTR_0007s03270;POPTR_0007s03290;POPTR_0007s03310;POPTR_0007s05980;POPTR_0007s14300;POPTR_0008s09780;POPTR_0009s06060;POPTR_0010s16390;POPTR_0011s03150;POPTR_0012s05950;POPTR_00…
Potri.009G125400	TFmatrixID_0471	342	+	aATAATtt	Homeodomain	POPTR_0002s10080;POPTR_0005s07290;POPTR_0005s17390;POPTR_0007s05010;POPTR_0008s14770;POPTR_0008s19900;POPTR_0010s10340;POPTR_0012s07270;POPTR_0015s07640;POPTR_0017s11800
Potri.009G125400	TFmatrixID_0471	440	-	aaATTATt	Homeodomain	POPTR_0002s10080;POPTR_0005s07290;POPTR_0005s17390;POPTR_0007s05010;POPTR_0008s14770;POPTR_0008s19900;POPTR_0010s10340;POPTR_0012s07270;POPTR_0015s07640;POPTR_0017s11800
Potri.009G125400	TFmatrixID_0471	1006	-	aaATTATt	Homeodomain	POPTR_0002s10080;POPTR_0005s07290;POPTR_0005s17390;POPTR_0007s05010;POPTR_0008s14770;POPTR_0008s19900;POPTR_0010s10340;POPTR_0012s07270;POPTR_0015s07640;POPTR_0017s11800
Potri.009G125400	TFmatrixID_0471	1297	+	aATAATag	Homeodomain	POPTR_0002s10080;POPTR_0005s07290;POPTR_0005s17390;POPTR_0007s05010;POPTR_0008s14770;POPTR_0008s19900;POPTR_0010s10340;POPTR_0012s07270;POPTR_0015s07640;POPTR_0017s11800
Potri.009G125400	TFmatrixID_0471	1554	-	ctATTATt	Homeodomain	POPTR_0002s10080;POPTR_0005s07290;POPTR_0005s17390;POPTR_0007s05010;POPTR_0008s14770;POPTR_0008s19900;POPTR_0010s10340;POPTR_0012s07270;POPTR_0015s07640;POPTR_0017s11800
Potri.009G125400	TFmatrixID_0471	1623	-	taATTATt	Homeodomain	POPTR_0002s10080;POPTR_0005s07290;POPTR_0005s17390;POPTR_0007s05010;POPTR_0008s14770;POPTR_0008s19900;POPTR_0010s10340;POPTR_0012s07270;POPTR_0015s07640;POPTR_0017s11800
Potri.009G125400	TFmatrixID_0476	346	-	aTTTTTatatttgata	AT-Hook	POPTR_0004s08590;POPTR_0017s02940
Potri.009G125400	TFmatrixID_0476	558	+	gataaaaaggAAAAAa	AT-Hook	POPTR_0004s08590;POPTR_0017s02940
Potri.009G125400	TFmatrixID_0476	559	+	ataaaaaggaAAAAAa	AT-Hook	POPTR_0004s08590;POPTR_0017s02940
Potri.009G125400	TFmatrixID_0476	566	+	ggaaaaaaagAAAAAt	AT-Hook	POPTR_0004s08590;POPTR_0017s02940
Potri.009G125400	TFmatrixID_0476	596	+	tgataaaaaaAAAAAt	AT-Hook	POPTR_0004s08590;POPTR_0017s02940
Potri.009G125400	TFmatrixID_0476	970	-	gTTTTTatttttttaa	AT-Hook	POPTR_0004s08590;POPTR_0017s02940
Potri.009G125400	TFmatrixID_0476	1042	+	ttaaaaataaAAAAAt	AT-Hook	POPTR_0004s08590;POPTR_0017s02940
Potri.009G125400	TFmatrixID_0476	1758	+	gtagaaaaatAAAAAt	AT-Hook	POPTR_0004s08590;POPTR_0017s02940
Potri.009G125400	TFmatrixID_0484	39	+	cAATAAtggatgc	Homeodomain	POPTR_0002s10080;POPTR_0005s07290;POPTR_0005s17390;POPTR_0007s05010;POPTR_0008s14770;POPTR_0008s19900;POPTR_0010s10340;POPTR_0012s07270;POPTR_0015s07640;POPTR_0017s11800
Potri.009G125400	TFmatrixID_0484	1296	+	cAATAAtagcaat	Homeodomain	POPTR_0002s10080;POPTR_0005s07290;POPTR_0005s17390;POPTR_0007s05010;POPTR_0008s14770;POPTR_0008s19900;POPTR_0010s10340;POPTR_0012s07270;POPTR_0015s07640;POPTR_0017s11800
Potri.009G125400	TFmatrixID_0485	1535	-	CGAAAataacaa	C2H2	POPTR_0001s12770;POPTR_0002s04880;POPTR_0002s26430;POPTR_0003s04470;POPTR_0005s02730;POPTR_0005s23660;POPTR_0006s13130;POPTR_0006s24410;POPTR_0008s14180;POPTR_0008s14190;POPTR_0010s10940;POPTR_0010s10950;POPTR_0013s01990;POPTR_0014s17900;POPTR_0016s08990;POPTR_0018s05280;POPTR_0327s00220
Potri.009G125400	TFmatrixID_0489	143	-	ggACGTGg	bZIP	POPTR_0005s12750;POPTR_0014s08990
Potri.009G125400	TFmatrixID_0499	965	-	tatttgtttttaTTTTTttaa	MADS box	POPTR_0001s08510;POPTR_0001s13660;POPTR_0001s29100;POPTR_0002s09290;POPTR_0002s10570;POPTR_0002s15310;POPTR_0003s16800;POPTR_0003s16840;POPTR_0003s16870;POPTR_0004s06310;POPTR_0004s11430;POPTR_0004s11450;POPTR_0005s19440;POPTR_0006s04730;POPTR_0007s14300;POPTR_0008s09780;POPTR_0009s06060;POPTR_0010s16390;POPTR_0011s03150;POPTR_0012s05950;POPTR_0012s10190;POPTR_0012s14770;POPTR_0013s09960;POPTR_00…
Potri.009G125400	TFmatrixID_0501	1667	-	tatccttTTTTGttt	MADS box	POPTR_0002s02990;POPTR_0005s12000;POPTR_0007s13660;POPTR_0013s09960
Potri.009G125400	TFmatrixID_0501	1893	+	tccCAAAActggcaa	MADS box	POPTR_0002s02990;POPTR_0005s12000;POPTR_0007s13660;POPTR_0013s09960
Potri.009G125400	TFmatrixID_0502	1803	-	aaagCGCGTgga	FAR1	POPTR_0006s02150;POPTR_0016s01980
Potri.009G125400	TFmatrixID_0502	1872	-	caagCGCGTggg	FAR1	POPTR_0006s02150;POPTR_0016s01980
Potri.009G125400	TFmatrixID_0503	561	+	aaaaaggaaaaaaAGAAAaat	MADS box	POPTR_0001s08510;POPTR_0001s13660;POPTR_0002s15310;POPTR_0003s16820;POPTR_0003s16840;POPTR_0003s16850;POPTR_0003s16870;POPTR_0004s11450;POPTR_0006s04730;POPTR_0008s09780;POPTR_0014s07020
Potri.009G125400	TFmatrixID_0503	770	+	gcaaatataaaacAGAAAgaa	MADS box	POPTR_0001s08510;POPTR_0001s13660;POPTR_0002s15310;POPTR_0003s16820;POPTR_0003s16840;POPTR_0003s16850;POPTR_0003s16870;POPTR_0004s11450;POPTR_0006s04730;POPTR_0008s09780;POPTR_0014s07020
Potri.009G125400	TFmatrixID_0504	558	+	gataaaaaGGAAAa	MADS box	POPTR_0002s07920;POPTR_0005s20480
Potri.009G125400	TFmatrixID_0508	52	+	cCAAAAttgaa	MADS box	POPTR_0001s08510;POPTR_0001s13660;POPTR_0001s33600;POPTR_0002s09290;POPTR_0002s10570;POPTR_0002s15310;POPTR_0003s16800;POPTR_0003s16820;POPTR_0003s16840;POPTR_0003s16850;POPTR_0003s16870;POPTR_0004s06310;POPTR_0004s11430;POPTR_0004s11450;POPTR_0006s04730;POPTR_0007s14300;POPTR_0008s09780;POPTR_0009s06060;POPTR_0010s16390;POPTR_0011s03150;POPTR_0012s05950;POPTR_0012s10190;POPTR_0012s14770;POPTR_00…
Potri.009G125400	TFmatrixID_0508	1669	-	tccttTTTTGt	MADS box	POPTR_0001s08510;POPTR_0001s13660;POPTR_0001s33600;POPTR_0002s09290;POPTR_0002s10570;POPTR_0002s15310;POPTR_0003s16800;POPTR_0003s16820;POPTR_0003s16840;POPTR_0003s16850;POPTR_0003s16870;POPTR_0004s06310;POPTR_0004s11430;POPTR_0004s11450;POPTR_0006s04730;POPTR_0007s14300;POPTR_0008s09780;POPTR_0009s06060;POPTR_0010s16390;POPTR_0011s03150;POPTR_0012s05950;POPTR_0012s10190;POPTR_0012s14770;POPTR_00…
Potri.009G125400	TFmatrixID_0508	1895	+	cCAAAActggc	MADS box	POPTR_0001s08510;POPTR_0001s13660;POPTR_0001s33600;POPTR_0002s09290;POPTR_0002s10570;POPTR_0002s15310;POPTR_0003s16800;POPTR_0003s16820;POPTR_0003s16840;POPTR_0003s16850;POPTR_0003s16870;POPTR_0004s06310;POPTR_0004s11430;POPTR_0004s11450;POPTR_0006s04730;POPTR_0007s14300;POPTR_0008s09780;POPTR_0009s06060;POPTR_0010s16390;POPTR_0011s03150;POPTR_0012s05950;POPTR_0012s10190;POPTR_0012s14770;POPTR_00…
Potri.009G125400	TFmatrixID_0517	38	+	tcAATAAtggat	Homeodomain	POPTR_0002s10080;POPTR_0005s07290;POPTR_0005s17390;POPTR_0007s05010;POPTR_0008s14770;POPTR_0008s19900;POPTR_0010s10340;POPTR_0012s07270;POPTR_0015s07640;POPTR_0017s11800
Potri.009G125400	TFmatrixID_0517	340	+	aaAATAAttttt	Homeodomain	POPTR_0002s10080;POPTR_0005s07290;POPTR_0005s17390;POPTR_0007s05010;POPTR_0008s14770;POPTR_0008s19900;POPTR_0010s10340;POPTR_0012s07270;POPTR_0015s07640;POPTR_0017s11800
Potri.009G125400	TFmatrixID_0517	438	-	taaaaTTATTtc	Homeodomain	POPTR_0002s10080;POPTR_0005s07290;POPTR_0005s17390;POPTR_0007s05010;POPTR_0008s14770;POPTR_0008s19900;POPTR_0010s10340;POPTR_0012s07270;POPTR_0015s07640;POPTR_0017s11800
Potri.009G125400	TFmatrixID_0517	726	+	gcAATAAtaata	Homeodomain	POPTR_0002s10080;POPTR_0005s07290;POPTR_0005s17390;POPTR_0007s05010;POPTR_0008s14770;POPTR_0008s19900;POPTR_0010s10340;POPTR_0012s07270;POPTR_0015s07640;POPTR_0017s11800
Potri.009G125400	TFmatrixID_0517	1004	-	ttaaaTTATTtt	Homeodomain	POPTR_0002s10080;POPTR_0005s07290;POPTR_0005s17390;POPTR_0007s05010;POPTR_0008s14770;POPTR_0008s19900;POPTR_0010s10340;POPTR_0012s07270;POPTR_0015s07640;POPTR_0017s11800
Potri.009G125400	TFmatrixID_0517	1295	+	gcAATAAtagca	Homeodomain	POPTR_0002s10080;POPTR_0005s07290;POPTR_0005s17390;POPTR_0007s05010;POPTR_0008s14770;POPTR_0008s19900;POPTR_0010s10340;POPTR_0012s07270;POPTR_0015s07640;POPTR_0017s11800
Potri.009G125400	TFmatrixID_0517	1621	-	tctaaTTATTta	Homeodomain	POPTR_0002s10080;POPTR_0005s07290;POPTR_0005s17390;POPTR_0007s05010;POPTR_0008s14770;POPTR_0008s19900;POPTR_0010s10340;POPTR_0012s07270;POPTR_0015s07640;POPTR_0017s11800
Potri.009G125400	TFmatrixID_0523	273	+	tagtatGTACAtaata	SBP	POPTR_0001s13630;POPTR_0001s13890;POPTR_0001s40870;POPTR_0002s14320;POPTR_0002s14330;POPTR_0002s18970;POPTR_0003s16780;POPTR_0003s17120;POPTR_0004s04630;POPTR_0005s28010;POPTR_0007s01030;POPTR_0008s09750;POPTR_0008s09810;POPTR_0010s16370;POPTR_0010s16400;POPTR_0011s11770;POPTR_0012s10260;POPTR_0014s05680;POPTR_0014s05690;POPTR_0014s10960;POPTR_0015s07140;POPTR_0015s11100;POPTR_0018s14680
Potri.009G125400	TFmatrixID_0523	273	-	tagtaTGTACataata	SBP	POPTR_0001s13630;POPTR_0001s13890;POPTR_0001s40870;POPTR_0002s14320;POPTR_0002s14330;POPTR_0002s18970;POPTR_0003s16780;POPTR_0003s17120;POPTR_0004s04630;POPTR_0005s28010;POPTR_0007s01030;POPTR_0008s09750;POPTR_0008s09810;POPTR_0010s16370;POPTR_0010s16400;POPTR_0011s11770;POPTR_0012s10260;POPTR_0014s05680;POPTR_0014s05690;POPTR_0014s10960;POPTR_0015s07140;POPTR_0015s11100;POPTR_0018s14680
Potri.009G125400	TFmatrixID_0530	1891	-	aatcccaaaactGGCAAa	MADS box	POPTR_0001s08510;POPTR_0002s09290;POPTR_0002s15310;POPTR_0003s16800;POPTR_0004s06310;POPTR_0004s11430;POPTR_0004s11450;POPTR_0006s04730;POPTR_0008s09780;POPTR_0010s16390;POPTR_0011s03150;POPTR_0012s05950;POPTR_0012s10190;POPTR_0013s09960;POPTR_0013s10190;POPTR_0014s07020;POPTR_0015s14010;POPTR_0019s10540
Potri.009G125400	TFmatrixID_0534	805	-	TTGACcagtat	WRKY	POPTR_0001s37260;POPTR_0001s47670;POPTR_0002s22180;POPTR_0004s12000;POPTR_0006s10600;POPTR_0006s13550;POPTR_0006s19850;POPTR_0006s27990;POPTR_0008s09140;POPTR_0010s17040;POPTR_0011s09030;POPTR_0011s17230;POPTR_0013s08380;POPTR_0013s14960;POPTR_0014s16220;POPTR_0016s08440;POPTR_0016s13600;POPTR_0017s12430;POPTR_0018s11630;POPTR_0019s08110;POPTR_0019s14460
Potri.009G125400	TFmatrixID_0536	1891	+	aatcCCAAAactggcaaa	MADS box	POPTR_0001s08510;POPTR_0001s13660;POPTR_0001s29100;POPTR_0002s09290;POPTR_0002s10570;POPTR_0002s15310;POPTR_0003s16800;POPTR_0003s16840;POPTR_0003s16870;POPTR_0004s06310;POPTR_0004s11430;POPTR_0004s11450;POPTR_0006s04730;POPTR_0007s03270;POPTR_0007s03290;POPTR_0007s03310;POPTR_0007s05980;POPTR_0007s14300;POPTR_0008s09780;POPTR_0009s06060;POPTR_0010s16390;POPTR_0011s03150;POPTR_0012s05950;POPTR_00…
Potri.009G125400	TFmatrixID_0540	339	+	taaAATAAttttta	Homeodomain	POPTR_0002s10080;POPTR_0005s07290;POPTR_0005s17390;POPTR_0007s05010;POPTR_0008s14770;POPTR_0008s19900;POPTR_0010s10340;POPTR_0012s07270;POPTR_0015s07640;POPTR_0017s11800
Potri.009G125400	TFmatrixID_0540	437	-	ataaaaTTATTtct	Homeodomain	POPTR_0002s10080;POPTR_0005s07290;POPTR_0005s17390;POPTR_0007s05010;POPTR_0008s14770;POPTR_0008s19900;POPTR_0010s10340;POPTR_0012s07270;POPTR_0015s07640;POPTR_0017s11800
Potri.009G125400	TFmatrixID_0540	725	+	agcAATAAtaataa	Homeodomain	POPTR_0002s10080;POPTR_0005s07290;POPTR_0005s17390;POPTR_0007s05010;POPTR_0008s14770;POPTR_0008s19900;POPTR_0010s10340;POPTR_0012s07270;POPTR_0015s07640;POPTR_0017s11800
Potri.009G125400	TFmatrixID_0540	1003	-	tttaaaTTATTtta	Homeodomain	POPTR_0002s10080;POPTR_0005s07290;POPTR_0005s17390;POPTR_0007s05010;POPTR_0008s14770;POPTR_0008s19900;POPTR_0010s10340;POPTR_0012s07270;POPTR_0015s07640;POPTR_0017s11800
Potri.009G125400	TFmatrixID_0540	1294	+	tgcAATAAtagcaa	Homeodomain	POPTR_0002s10080;POPTR_0005s07290;POPTR_0005s17390;POPTR_0007s05010;POPTR_0008s14770;POPTR_0008s19900;POPTR_0010s10340;POPTR_0012s07270;POPTR_0015s07640;POPTR_0017s11800
Potri.009G125400	TFmatrixID_0540	1620	-	atctaaTTATTtaa	Homeodomain	POPTR_0002s10080;POPTR_0005s07290;POPTR_0005s17390;POPTR_0007s05010;POPTR_0008s14770;POPTR_0008s19900;POPTR_0010s10340;POPTR_0012s07270;POPTR_0015s07640;POPTR_0017s11800
Potri.009G125400	TFmatrixID_0541	39	+	cAATAAtgg	Homeodomain	POPTR_0002s10080;POPTR_0005s07290;POPTR_0005s17390;POPTR_0007s05010;POPTR_0008s14770;POPTR_0008s19900;POPTR_0010s10340;POPTR_0012s07270;POPTR_0015s07640;POPTR_0017s11800
Potri.009G125400	TFmatrixID_0541	1296	+	cAATAAtag	Homeodomain	POPTR_0002s10080;POPTR_0005s07290;POPTR_0005s17390;POPTR_0007s05010;POPTR_0008s14770;POPTR_0008s19900;POPTR_0010s10340;POPTR_0012s07270;POPTR_0015s07640;POPTR_0017s11800
Potri.009G125400	TFmatrixID_0569	341	-	aaataattTTTATat	TBP	POPTR_0013s05580;POPTR_0019s04890
Potri.009G125400	TFmatrixID_0569	435	+	ttATAAAattatttc	TBP	POPTR_0013s05580;POPTR_0019s04890
Potri.009G125400	TFmatrixID_0569	774	+	atATAAAacagaaag	TBP	POPTR_0013s05580;POPTR_0019s04890
Potri.009G125400	TFmatrixID_0569	1481	-	aattttatTTTATaa	TBP	POPTR_0013s05580;POPTR_0019s04890
Potri.009G125400	TFmatrixID_0569	1490	+	ttATAAAaaattatg	TBP	POPTR_0013s05580;POPTR_0019s04890
Potri.009G125400	TFmatrixID_0569	1672	-	ttttttgtTTTATaa	TBP	POPTR_0013s05580;POPTR_0019s04890
Potri.009G125400	TFmatrixID_0569	1681	+	ttATAAAagataatt	TBP	POPTR_0013s05580;POPTR_0019s04890
Potri.009G125400	TFmatrixID_0570	434	+	attaTAAAAt	TBP	POPTR_0013s05580;POPTR_0019s04890
Potri.009G125400	TFmatrixID_0570	1087	+	acttTAAAAa	TBP	POPTR_0013s05580;POPTR_0019s04890
Potri.009G125400	TFmatrixID_0570	1487	-	aTTTTAtaaa	TBP	POPTR_0013s05580;POPTR_0019s04890
Potri.009G125400	TFmatrixID_0570	1489	+	tttaTAAAAa	TBP	POPTR_0013s05580;POPTR_0019s04890
Potri.009G125400	TFmatrixID_0570	1680	+	tttaTAAAAg	TBP	POPTR_0013s05580;POPTR_0019s04890
Potri.009G125400	TFmatrixID_0585	346	-	attTTTATatt	TBP	POPTR_0013s05580;POPTR_0019s04890
Potri.009G125400	TFmatrixID_0585	434	+	attATAAAatt	TBP	POPTR_0013s05580;POPTR_0019s04890
Potri.009G125400	TFmatrixID_0585	773	+	aatATAAAaca	TBP	POPTR_0013s05580;POPTR_0019s04890
Potri.009G125400	TFmatrixID_0585	1486	-	tatTTTATaaa	TBP	POPTR_0013s05580;POPTR_0019s04890
Potri.009G125400	TFmatrixID_0585	1489	+	tttATAAAaaa	TBP	POPTR_0013s05580;POPTR_0019s04890
Potri.009G125400	TFmatrixID_0585	1680	+	tttATAAAaga	TBP	POPTR_0013s05580;POPTR_0019s04890
Potri.009G125400	TFmatrixID_1746	85	-	tcttTGCATt	TBP	POPTR_0013s05580;POPTR_0019s04890
Potri.009G125400	TFmatrixID_1746	767	+	gATGCAaata	TBP	POPTR_0013s05580;POPTR_0019s04890
Potri.019G001600	TFmatrixID_0070	1243	-	cGTCGGcac	AP2	POPTR_0001s08740;POPTR_0002s14210;POPTR_0002s17320;POPTR_0002s17330;POPTR_0003s04920;POPTR_0003s07700;POPTR_0003s12120;POPTR_0004s19820;POPTR_0006s02180;POPTR_0006s17670;POPTR_0006s25500;POPTR_0009s14990;POPTR_0012s13870;POPTR_0012s13880;POPTR_0014s09540;POPTR_0015s13840;POPTR_0016s02010;POPTR_0018s09270;POPTR_0855s00200
Potri.019G001600	TFmatrixID_0070	1269	-	gGTCGGctc	AP2	POPTR_0001s08740;POPTR_0002s14210;POPTR_0002s17320;POPTR_0002s17330;POPTR_0003s04920;POPTR_0003s07700;POPTR_0003s12120;POPTR_0004s19820;POPTR_0006s02180;POPTR_0006s17670;POPTR_0006s25500;POPTR_0009s14990;POPTR_0012s13870;POPTR_0012s13880;POPTR_0014s09540;POPTR_0015s13840;POPTR_0016s02010;POPTR_0018s09270;POPTR_0855s00200
Potri.019G001600	TFmatrixID_0085	1241	-	cccGTCGGca	AP2	POPTR_0001s08710;POPTR_0001s08720;POPTR_0001s15550;POPTR_0001s18800;POPTR_0002s14210;POPTR_0003s04920;POPTR_0003s07700;POPTR_0004s19820;POPTR_0006s17670;POPTR_0006s25500;POPTR_0009s14990;POPTR_0012s13870;POPTR_0013s10330;POPTR_0014s05500;POPTR_0015s13830;POPTR_0018s09270;POPTR_0019s10430
Potri.019G001600	TFmatrixID_0085	1267	-	gagGTCGGct	AP2	POPTR_0001s08710;POPTR_0001s08720;POPTR_0001s15550;POPTR_0001s18800;POPTR_0002s14210;POPTR_0003s04920;POPTR_0003s07700;POPTR_0004s19820;POPTR_0006s17670;POPTR_0006s25500;POPTR_0009s14990;POPTR_0012s13870;POPTR_0013s10330;POPTR_0014s05500;POPTR_0015s13830;POPTR_0018s09270;POPTR_0019s10430
Potri.019G001600	TFmatrixID_0086	1242	-	ccGTCGGcac	AP2	POPTR_0001s08710;POPTR_0001s08720;POPTR_0001s15550;POPTR_0001s18800;POPTR_0002s14210;POPTR_0003s04920;POPTR_0003s07700;POPTR_0004s19820;POPTR_0006s17670;POPTR_0006s25500;POPTR_0009s14990;POPTR_0012s13870;POPTR_0013s10330;POPTR_0014s05500;POPTR_0015s13830;POPTR_0018s09270;POPTR_0019s10430
Potri.019G001600	TFmatrixID_0086	1268	-	agGTCGGctc	AP2	POPTR_0001s08710;POPTR_0001s08720;POPTR_0001s15550;POPTR_0001s18800;POPTR_0002s14210;POPTR_0003s04920;POPTR_0003s07700;POPTR_0004s19820;POPTR_0006s17670;POPTR_0006s25500;POPTR_0009s14990;POPTR_0012s13870;POPTR_0013s10330;POPTR_0014s05500;POPTR_0015s13830;POPTR_0018s09270;POPTR_0019s10430
Potri.019G001600	TFmatrixID_0109	1242	-	ccGTCGGcac	AP2	POPTR_0001s08710;POPTR_0004s19820;POPTR_0009s14990;POPTR_0012s13870;POPTR_0015s13830
Potri.019G001600	TFmatrixID_0109	1268	-	agGTCGGctc	AP2	POPTR_0001s08710;POPTR_0004s19820;POPTR_0009s14990;POPTR_0012s13870;POPTR_0015s13830
Potri.019G001600	TFmatrixID_0124	1618	-	cttCAGGTta	B3	POPTR_0001s45650;POPTR_0002s18260;POPTR_0011s15270;POPTR_0014s10290
Potri.019G001600	TFmatrixID_0129	250	-	AATTTtttt	AT-Hook	POPTR_0004s08590;POPTR_0017s02940
Potri.019G001600	TFmatrixID_0129	437	-	AATTTtttt	AT-Hook	POPTR_0004s08590;POPTR_0017s02940
Potri.019G001600	TFmatrixID_0129	929	+	ttaaAAATT	AT-Hook	POPTR_0004s08590;POPTR_0017s02940
Potri.019G001600	TFmatrixID_0130	202	-	gaaaTATATa	AT-Hook	POPTR_0004s20060
Potri.019G001600	TFmatrixID_0130	206	+	tATATAttta	AT-Hook	POPTR_0004s20060
Potri.019G001600	TFmatrixID_0130	210	-	tattTATATt	AT-Hook	POPTR_0004s20060
Potri.019G001600	TFmatrixID_0130	215	-	atatTATATa	AT-Hook	POPTR_0004s20060
Potri.019G001600	TFmatrixID_0130	229	-	tattTATATt	AT-Hook	POPTR_0004s20060
Potri.019G001600	TFmatrixID_0130	234	-	atatTATATc	AT-Hook	POPTR_0004s20060
Potri.019G001600	TFmatrixID_0130	631	+	aATATAaata	AT-Hook	POPTR_0004s20060
Potri.019G001600	TFmatrixID_0130	887	+	tATATAttta	AT-Hook	POPTR_0004s20060
Potri.019G001600	TFmatrixID_0130	891	-	tattTATATt	AT-Hook	POPTR_0004s20060
Potri.019G001600	TFmatrixID_0130	955	+	aATATAtttt	AT-Hook	POPTR_0004s20060
Potri.019G001600	TFmatrixID_0130	1688	+	aATATAatga	AT-Hook	POPTR_0004s20060
Potri.019G001600	TFmatrixID_0131	337	-	TTTATttta	AT-Hook	POPTR_0004s20060
Potri.019G001600	TFmatrixID_0131	349	+	aataATAAA	AT-Hook	POPTR_0004s20060
Potri.019G001600	TFmatrixID_0131	367	+	aataATAAA	AT-Hook	POPTR_0004s20060
Potri.019G001600	TFmatrixID_0131	566	-	TTTATtatt	AT-Hook	POPTR_0004s20060
Potri.019G001600	TFmatrixID_0131	578	+	aaaaATAAA	AT-Hook	POPTR_0004s20060
Potri.019G001600	TFmatrixID_0131	918	+	aaaaATAAA	AT-Hook	POPTR_0004s20060
Potri.019G001600	TFmatrixID_0131	1713	-	TTTATtttt	AT-Hook	POPTR_0004s20060
Potri.019G001600	TFmatrixID_0131	1838	-	TTTATtttt	AT-Hook	POPTR_0004s20060
Potri.019G001600	TFmatrixID_0132	338	-	TTATTttat	AT-Hook	POPTR_0002s10560;POPTR_0005s17920
Potri.019G001600	TFmatrixID_0132	345	+	ataaAATAA	AT-Hook	POPTR_0002s10560;POPTR_0005s17920
Potri.019G001600	TFmatrixID_0132	552	-	TTATTttcc	AT-Hook	POPTR_0002s10560;POPTR_0005s17920
Potri.019G001600	TFmatrixID_0135	1580	+	ataAAAAT	AT-Hook	POPTR_0002s10560;POPTR_0005s17920
Potri.019G001600	TFmatrixID_0136	337	-	TTTATttt	AT-Hook	POPTR_0002s10560;POPTR_0005s17920
Potri.019G001600	TFmatrixID_0136	350	+	ataATAAA	AT-Hook	POPTR_0002s10560;POPTR_0005s17920
Potri.019G001600	TFmatrixID_0136	368	+	ataATAAA	AT-Hook	POPTR_0002s10560;POPTR_0005s17920
Potri.019G001600	TFmatrixID_0136	566	-	TTTATtat	AT-Hook	POPTR_0002s10560;POPTR_0005s17920
Potri.019G001600	TFmatrixID_0136	579	+	aaaATAAA	AT-Hook	POPTR_0002s10560;POPTR_0005s17920
Potri.019G001600	TFmatrixID_0136	919	+	aaaATAAA	AT-Hook	POPTR_0002s10560;POPTR_0005s17920
Potri.019G001600	TFmatrixID_0136	1713	-	TTTATttt	AT-Hook	POPTR_0002s10560;POPTR_0005s17920
Potri.019G001600	TFmatrixID_0136	1838	-	TTTATttt	AT-Hook	POPTR_0002s10560;POPTR_0005s17920
Potri.019G001600	TFmatrixID_0137	628	+	aaaAATAT	AT-Hook	POPTR_0002s10560;POPTR_0005s17920
Potri.019G001600	TFmatrixID_0137	896	-	ATATTttt	AT-Hook	POPTR_0002s10560;POPTR_0005s17920
Potri.019G001600	TFmatrixID_0138	337	-	ttTATTTt	AT-Hook	POPTR_0002s10560;POPTR_0005s17920
Potri.019G001600	TFmatrixID_0138	579	+	aAAATAaa	AT-Hook	POPTR_0002s10560;POPTR_0005s17920
Potri.019G001600	TFmatrixID_0138	919	+	aAAATAaa	AT-Hook	POPTR_0002s10560;POPTR_0005s17920
Potri.019G001600	TFmatrixID_0138	1713	-	ttTATTTt	AT-Hook	POPTR_0002s10560;POPTR_0005s17920
Potri.019G001600	TFmatrixID_0138	1838	-	ttTATTTt	AT-Hook	POPTR_0002s10560;POPTR_0005s17920
Potri.019G001600	TFmatrixID_0139	563	+	ttattTATTA	AT-Hook	POPTR_0002s10560;POPTR_0005s17920
Potri.019G001600	TFmatrixID_0139	954	-	TAATAtattt	AT-Hook	POPTR_0002s10560;POPTR_0005s17920
Potri.019G001600	TFmatrixID_0140	251	-	ATTTTttt	AT-Hook	POPTR_0002s10560;POPTR_0005s17920
Potri.019G001600	TFmatrixID_0140	438	-	ATTTTttt	AT-Hook	POPTR_0002s10560;POPTR_0005s17920
Potri.019G001600	TFmatrixID_0140	1716	-	ATTTTttt	AT-Hook	POPTR_0002s10560;POPTR_0005s17920
Potri.019G001600	TFmatrixID_0140	1841	-	ATTTTttt	AT-Hook	POPTR_0002s10560;POPTR_0005s17920
Potri.019G001600	TFmatrixID_0142	1712	-	attTATTT	AT-Hook	POPTR_0002s10560;POPTR_0005s17920
Potri.019G001600	TFmatrixID_0144	149	-	aatTAATAataa	AT-Hook	POPTR_0002s10560;POPTR_0005s17920
Potri.019G001600	TFmatrixID_0144	167	-	tatTAATAttat	AT-Hook	POPTR_0002s10560;POPTR_0005s17920
Potri.019G001600	TFmatrixID_0144	282	-	tctTAATAttaa	AT-Hook	POPTR_0002s10560;POPTR_0005s17920
Potri.019G001600	TFmatrixID_0144	284	+	ttaaTATTAaca	AT-Hook	POPTR_0002s10560;POPTR_0005s17920
Potri.019G001600	TFmatrixID_0144	589	-	agtTAATAtata	AT-Hook	POPTR_0002s10560;POPTR_0005s17920
Potri.019G001600	TFmatrixID_0144	635	+	taaaTATTAaac	AT-Hook	POPTR_0002s10560;POPTR_0005s17920
Potri.019G001600	TFmatrixID_0144	910	+	ctgaTATTAaaa	AT-Hook	POPTR_0002s10560;POPTR_0005s17920
Potri.019G001600	TFmatrixID_0144	951	-	tttTAATAtatt	AT-Hook	POPTR_0002s10560;POPTR_0005s17920
Potri.019G001600	TFmatrixID_0144	1008	-	tctTAATAtcca	AT-Hook	POPTR_0002s10560;POPTR_0005s17920
Potri.019G001600	TFmatrixID_0144	1492	-	tatTAATAttat	AT-Hook	POPTR_0002s10560;POPTR_0005s17920
Potri.019G001600	TFmatrixID_0144	1845	-	tttTAATAtatc	AT-Hook	POPTR_0002s10560;POPTR_0005s17920
Potri.019G001600	TFmatrixID_0146	121	-	ATTATtttt	AT-Hook	POPTR_0002s10560;POPTR_0005s17920
Potri.019G001600	TFmatrixID_0146	217	-	ATTATatag	AT-Hook	POPTR_0002s10560;POPTR_0005s17920
Potri.019G001600	TFmatrixID_0146	236	-	ATTATatca	AT-Hook	POPTR_0002s10560;POPTR_0005s17920
Potri.019G001600	TFmatrixID_0146	346	+	taaaATAAT	AT-Hook	POPTR_0002s10560;POPTR_0005s17920
Potri.019G001600	TFmatrixID_0146	364	+	tcaaATAAT	AT-Hook	POPTR_0002s10560;POPTR_0005s17920
Potri.019G001600	TFmatrixID_0146	389	+	atagATAAT	AT-Hook	POPTR_0002s10560;POPTR_0005s17920
Potri.019G001600	TFmatrixID_0146	431	+	atagATAAT	AT-Hook	POPTR_0002s10560;POPTR_0005s17920
Potri.019G001600	TFmatrixID_0146	551	-	ATTATtttc	AT-Hook	POPTR_0002s10560;POPTR_0005s17920
Potri.019G001600	TFmatrixID_0146	569	-	ATTATttta	AT-Hook	POPTR_0002s10560;POPTR_0005s17920
Potri.019G001600	TFmatrixID_0146	877	-	ATTATgttt	AT-Hook	POPTR_0002s10560;POPTR_0005s17920
Potri.019G001600	TFmatrixID_0146	947	-	ATTATttta	AT-Hook	POPTR_0002s10560;POPTR_0005s17920
Potri.019G001600	TFmatrixID_0146	1568	+	caaaATAAT	AT-Hook	POPTR_0002s10560;POPTR_0005s17920
Potri.019G001600	TFmatrixID_0146	1687	+	aaatATAAT	AT-Hook	POPTR_0002s10560;POPTR_0005s17920
Potri.019G001600	TFmatrixID_0146	1705	+	ataaATAAT	AT-Hook	POPTR_0002s10560;POPTR_0005s17920
Potri.019G001600	TFmatrixID_0147	554	-	atTTTCCtgt	AT-Hook	POPTR_0004s20060
Potri.019G001600	TFmatrixID_0148	123	-	tATTTTtt	AT-Hook	POPTR_0004s20060
Potri.019G001600	TFmatrixID_0148	250	-	aATTTTtt	AT-Hook	POPTR_0004s20060
Potri.019G001600	TFmatrixID_0148	334	-	tATTTTat	AT-Hook	POPTR_0004s20060
Potri.019G001600	TFmatrixID_0148	339	-	tATTTTat	AT-Hook	POPTR_0004s20060
Potri.019G001600	TFmatrixID_0148	345	+	atAAAATa	AT-Hook	POPTR_0004s20060
Potri.019G001600	TFmatrixID_0148	437	-	aATTTTtt	AT-Hook	POPTR_0004s20060
Potri.019G001600	TFmatrixID_0148	540	+	atAAAATa	AT-Hook	POPTR_0004s20060
Potri.019G001600	TFmatrixID_0148	577	+	aaAAAATa	AT-Hook	POPTR_0004s20060
Potri.019G001600	TFmatrixID_0148	582	+	atAAAATa	AT-Hook	POPTR_0004s20060
Potri.019G001600	TFmatrixID_0148	654	+	aaAAAATa	AT-Hook	POPTR_0004s20060
Potri.019G001600	TFmatrixID_0148	897	-	tATTTTtt	AT-Hook	POPTR_0004s20060
Potri.019G001600	TFmatrixID_0148	922	+	atAAAATt	AT-Hook	POPTR_0004s20060
Potri.019G001600	TFmatrixID_0148	975	+	aaAAAATa	AT-Hook	POPTR_0004s20060
Potri.019G001600	TFmatrixID_0148	1699	-	aATTTTat	AT-Hook	POPTR_0004s20060
Potri.019G001600	TFmatrixID_0148	1715	-	tATTTTtt	AT-Hook	POPTR_0004s20060
Potri.019G001600	TFmatrixID_0148	1833	-	gATTTTtt	AT-Hook	POPTR_0004s20060
Potri.019G001600	TFmatrixID_0148	1840	-	tATTTTtt	AT-Hook	POPTR_0004s20060
Potri.019G001600	TFmatrixID_0152	250	-	AATTTtt	AT-Hook	POPTR_0004s20060
Potri.019G001600	TFmatrixID_0152	437	-	AATTTtt	AT-Hook	POPTR_0004s20060
Potri.019G001600	TFmatrixID_0152	931	+	aaAAATT	AT-Hook	POPTR_0004s20060
Potri.019G001600	TFmatrixID_0153	1580	+	ataAAAAT	AT-Hook	POPTR_0002s10560;POPTR_0005s17920
Potri.019G001600	TFmatrixID_0154	121	-	atTATTTt	AT-Hook	POPTR_0002s10560;POPTR_0005s17920
Potri.019G001600	TFmatrixID_0154	347	+	aAAATAat	AT-Hook	POPTR_0002s10560;POPTR_0005s17920
Potri.019G001600	TFmatrixID_0154	551	-	atTATTTt	AT-Hook	POPTR_0002s10560;POPTR_0005s17920
Potri.019G001600	TFmatrixID_0154	569	-	atTATTTt	AT-Hook	POPTR_0002s10560;POPTR_0005s17920
Potri.019G001600	TFmatrixID_0154	942	+	aAAATAtt	AT-Hook	POPTR_0002s10560;POPTR_0005s17920
Potri.019G001600	TFmatrixID_0154	947	-	atTATTTt	AT-Hook	POPTR_0002s10560;POPTR_0005s17920
Potri.019G001600	TFmatrixID_0154	1569	+	aAAATAat	AT-Hook	POPTR_0002s10560;POPTR_0005s17920
Potri.019G001600	TFmatrixID_0172	1133	+	aaCACGTaca	bHLH	POPTR_0004s11180;POPTR_0008s11120;POPTR_0010s14740;POPTR_0012s06650;POPTR_0015s03550;POPTR_0017s13610
Potri.019G001600	TFmatrixID_0174	306	+	GCACAtgt	bHLH	POPTR_0002s10030;POPTR_0002s11540;POPTR_0002s23650;POPTR_0002s24990;POPTR_0003s16300;POPTR_0004s09850;POPTR_0004s16330;POPTR_0005s12370;POPTR_0005s15590;POPTR_0005s19020;POPTR_0006s05600;POPTR_0006s13790;POPTR_0007s13020;POPTR_0008s11240;POPTR_0008s19510;POPTR_0009s12000;POPTR_0010s04920;POPTR_0010s14600;POPTR_0012s05210;POPTR_0012s07470;POPTR_0012s10670;POPTR_0014s14650;POPTR_0015s03760;POPTR_00…
Potri.019G001600	TFmatrixID_0174	308	-	acaTGTGC	bHLH	POPTR_0002s10030;POPTR_0002s11540;POPTR_0002s23650;POPTR_0002s24990;POPTR_0003s16300;POPTR_0004s09850;POPTR_0004s16330;POPTR_0005s12370;POPTR_0005s15590;POPTR_0005s19020;POPTR_0006s05600;POPTR_0006s13790;POPTR_0007s13020;POPTR_0008s11240;POPTR_0008s19510;POPTR_0009s12000;POPTR_0010s04920;POPTR_0010s14600;POPTR_0012s05210;POPTR_0012s07470;POPTR_0012s10670;POPTR_0014s14650;POPTR_0015s03760;POPTR_00…
Potri.019G001600	TFmatrixID_0174	1134	+	ACACGtac	bHLH	POPTR_0002s10030;POPTR_0002s11540;POPTR_0002s23650;POPTR_0002s24990;POPTR_0003s16300;POPTR_0004s09850;POPTR_0004s16330;POPTR_0005s12370;POPTR_0005s15590;POPTR_0005s19020;POPTR_0006s05600;POPTR_0006s13790;POPTR_0007s13020;POPTR_0008s11240;POPTR_0008s19510;POPTR_0009s12000;POPTR_0010s04920;POPTR_0010s14600;POPTR_0012s05210;POPTR_0012s07470;POPTR_0012s10670;POPTR_0014s14650;POPTR_0015s03760;POPTR_00…
Potri.019G001600	TFmatrixID_0174	1134	-	acaCGTAC	bHLH	POPTR_0002s10030;POPTR_0002s11540;POPTR_0002s23650;POPTR_0002s24990;POPTR_0003s16300;POPTR_0004s09850;POPTR_0004s16330;POPTR_0005s12370;POPTR_0005s15590;POPTR_0005s19020;POPTR_0006s05600;POPTR_0006s13790;POPTR_0007s13020;POPTR_0008s11240;POPTR_0008s19510;POPTR_0009s12000;POPTR_0010s04920;POPTR_0010s14600;POPTR_0012s05210;POPTR_0012s07470;POPTR_0012s10670;POPTR_0014s14650;POPTR_0015s03760;POPTR_00…
Potri.019G001600	TFmatrixID_0182	787	+	atgACGTGtgtca	bZIP	POPTR_0002s12710;POPTR_0004s14790;POPTR_0006s08300;POPTR_0009s10400;POPTR_0009s16610;POPTR_0014s02810;POPTR_0008s01130
Potri.019G001600	TFmatrixID_0182	1130	-	caaaaCACGTaca	bZIP	POPTR_0002s12710;POPTR_0004s14790;POPTR_0006s08300;POPTR_0009s10400;POPTR_0009s16610;POPTR_0014s02810;POPTR_0008s01130
Potri.019G001600	TFmatrixID_0185	701	-	aaTGACGgca	bZIP	POPTR_0001s06700;POPTR_0002s09130;POPTR_0003s19410;POPTR_0004s21360;POPTR_0005s08370;POPTR_0005s16400;POPTR_0006s03720;POPTR_0006s05770;POPTR_0007s06180;POPTR_0008s11710;POPTR_0009s16590;POPTR_0010s13810;POPTR_0016s03590;POPTR_0016s04970
Potri.019G001600	TFmatrixID_0185	786	-	taTGACGtgt	bZIP	POPTR_0001s06700;POPTR_0002s09130;POPTR_0003s19410;POPTR_0004s21360;POPTR_0005s08370;POPTR_0005s16400;POPTR_0006s03720;POPTR_0006s05770;POPTR_0007s06180;POPTR_0008s11710;POPTR_0009s16590;POPTR_0010s13810;POPTR_0016s03590;POPTR_0016s04970
Potri.019G001600	TFmatrixID_0185	1358	-	ggTGACGcga	bZIP	POPTR_0001s06700;POPTR_0002s09130;POPTR_0003s19410;POPTR_0004s21360;POPTR_0005s08370;POPTR_0005s16400;POPTR_0006s03720;POPTR_0006s05770;POPTR_0007s06180;POPTR_0008s11710;POPTR_0009s16590;POPTR_0010s13810;POPTR_0016s03590;POPTR_0016s04970
Potri.019G001600	TFmatrixID_0188	1256	+	gGACAGttag	bZIP	POPTR_0013s15280
Potri.019G001600	TFmatrixID_0189	786	-	tatgACGTGt	bZIP	POPTR_0016s03220
Potri.019G001600	TFmatrixID_0191	786	-	tatGACGTgt	bZIP	POPTR_0001s06700;POPTR_0002s09130;POPTR_0003s19410;POPTR_0004s21360;POPTR_0005s08370;POPTR_0005s16400;POPTR_0006s03720;POPTR_0006s05770;POPTR_0007s06180;POPTR_0008s11710;POPTR_0009s16590;POPTR_0010s13810;POPTR_0016s03590;POPTR_0016s04970
Potri.019G001600	TFmatrixID_0193	306	-	gcaCATGT	bZIP	POPTR_0002s12710;POPTR_0004s14790;POPTR_0006s08300;POPTR_0009s10400;POPTR_0009s16610;POPTR_0014s02810
Potri.019G001600	TFmatrixID_0193	308	+	ACATGtgc	bZIP	POPTR_0002s12710;POPTR_0004s14790;POPTR_0006s08300;POPTR_0009s10400;POPTR_0009s16610;POPTR_0014s02810
Potri.019G001600	TFmatrixID_0193	710	+	AAACGcgt	bZIP	POPTR_0002s12710;POPTR_0004s14790;POPTR_0006s08300;POPTR_0009s10400;POPTR_0009s16610;POPTR_0014s02810
Potri.019G001600	TFmatrixID_0193	710	-	aaaCGCGT	bZIP	POPTR_0002s12710;POPTR_0004s14790;POPTR_0006s08300;POPTR_0009s10400;POPTR_0009s16610;POPTR_0014s02810
Potri.019G001600	TFmatrixID_0193	735	+	ACACGctt	bZIP	POPTR_0002s12710;POPTR_0004s14790;POPTR_0006s08300;POPTR_0009s10400;POPTR_0009s16610;POPTR_0014s02810
Potri.019G001600	TFmatrixID_0193	788	-	tgaCGTGT	bZIP	POPTR_0002s12710;POPTR_0004s14790;POPTR_0006s08300;POPTR_0009s10400;POPTR_0009s16610;POPTR_0014s02810
Potri.019G001600	TFmatrixID_0193	790	-	acgTGTGT	bZIP	POPTR_0002s12710;POPTR_0004s14790;POPTR_0006s08300;POPTR_0009s10400;POPTR_0009s16610;POPTR_0014s02810
Potri.019G001600	TFmatrixID_0193	1134	+	ACACGtac	bZIP	POPTR_0002s12710;POPTR_0004s14790;POPTR_0006s08300;POPTR_0009s10400;POPTR_0009s16610;POPTR_0014s02810
Potri.019G001600	TFmatrixID_0193	1393	+	AAACGcgt	bZIP	POPTR_0002s12710;POPTR_0004s14790;POPTR_0006s08300;POPTR_0009s10400;POPTR_0009s16610;POPTR_0014s02810
Potri.019G001600	TFmatrixID_0193	1393	-	aaaCGCGT	bZIP	POPTR_0002s12710;POPTR_0004s14790;POPTR_0006s08300;POPTR_0009s10400;POPTR_0009s16610;POPTR_0014s02810
Potri.019G001600	TFmatrixID_0193	1915	-	ataAGTGT	bZIP	POPTR_0002s12710;POPTR_0004s14790;POPTR_0006s08300;POPTR_0009s10400;POPTR_0009s16610;POPTR_0014s02810
Potri.019G001600	TFmatrixID_0194	788	-	tgACGTGtgt	bZIP	POPTR_0001s01840;POPTR_0003s09630;POPTR_0005s12750;POPTR_0007s12460;POPTR_0014s08990
Potri.019G001600	TFmatrixID_0195	701	-	aaTGACGgca	bZIP	POPTR_0001s06700;POPTR_0002s09130;POPTR_0003s19410;POPTR_0004s21360;POPTR_0005s08370;POPTR_0005s16400;POPTR_0006s03720;POPTR_0006s05770;POPTR_0007s06180;POPTR_0008s11710;POPTR_0009s16590;POPTR_0010s13810;POPTR_0016s03590;POPTR_0016s04970
Potri.019G001600	TFmatrixID_0195	786	-	taTGACGtgt	bZIP	POPTR_0001s06700;POPTR_0002s09130;POPTR_0003s19410;POPTR_0004s21360;POPTR_0005s08370;POPTR_0005s16400;POPTR_0006s03720;POPTR_0006s05770;POPTR_0007s06180;POPTR_0008s11710;POPTR_0009s16590;POPTR_0010s13810;POPTR_0016s03590;POPTR_0016s04970
Potri.019G001600	TFmatrixID_0195	1358	-	ggTGACGcga	bZIP	POPTR_0001s06700;POPTR_0002s09130;POPTR_0003s19410;POPTR_0004s21360;POPTR_0005s08370;POPTR_0005s16400;POPTR_0006s03720;POPTR_0006s05770;POPTR_0007s06180;POPTR_0008s11710;POPTR_0009s16590;POPTR_0010s13810;POPTR_0016s03590;POPTR_0016s04970
Potri.019G001600	TFmatrixID_0196	787	-	aTGACGtg	bZIP	POPTR_0001s06700;POPTR_0002s09130;POPTR_0003s19410;POPTR_0004s21360;POPTR_0005s08370;POPTR_0005s16400;POPTR_0006s03720;POPTR_0006s05770;POPTR_0007s06180;POPTR_0008s11710;POPTR_0009s16590;POPTR_0010s13810;POPTR_0016s03590;POPTR_0016s04970
Potri.019G001600	TFmatrixID_0197	786	-	taTGACGtgt	bZIP	POPTR_0001s06700;POPTR_0002s09130;POPTR_0003s19410;POPTR_0004s21360;POPTR_0005s08370;POPTR_0005s16400;POPTR_0006s03720;POPTR_0006s05770;POPTR_0007s06180;POPTR_0008s11710;POPTR_0009s16590;POPTR_0010s13810;POPTR_0016s03590;POPTR_0016s04970
Potri.019G001600	TFmatrixID_0197	1358	-	ggTGACGcga	bZIP	POPTR_0001s06700;POPTR_0002s09130;POPTR_0003s19410;POPTR_0004s21360;POPTR_0005s08370;POPTR_0005s16400;POPTR_0006s03720;POPTR_0006s05770;POPTR_0007s06180;POPTR_0008s11710;POPTR_0009s16590;POPTR_0010s13810;POPTR_0016s03590;POPTR_0016s04970
Potri.019G001600	TFmatrixID_0198	785	-	gtatGACGTgtg	bZIP	POPTR_0002s04660;POPTR_0005s05470;POPTR_0005s23900;POPTR_0006s29250;POPTR_0013s03800
Potri.019G001600	TFmatrixID_0199	701	-	aaTGACGgca	bZIP	POPTR_0001s06700;POPTR_0002s09130;POPTR_0003s19410;POPTR_0004s21360;POPTR_0005s08370;POPTR_0005s16400;POPTR_0006s03720;POPTR_0006s05770;POPTR_0007s06180;POPTR_0008s11710;POPTR_0009s16590;POPTR_0010s13810;POPTR_0016s03590;POPTR_0016s04970
Potri.019G001600	TFmatrixID_0199	786	-	taTGACGtgt	bZIP	POPTR_0001s06700;POPTR_0002s09130;POPTR_0003s19410;POPTR_0004s21360;POPTR_0005s08370;POPTR_0005s16400;POPTR_0006s03720;POPTR_0006s05770;POPTR_0007s06180;POPTR_0008s11710;POPTR_0009s16590;POPTR_0010s13810;POPTR_0016s03590;POPTR_0016s04970
Potri.019G001600	TFmatrixID_0199	1358	-	ggTGACGcga	bZIP	POPTR_0001s06700;POPTR_0002s09130;POPTR_0003s19410;POPTR_0004s21360;POPTR_0005s08370;POPTR_0005s16400;POPTR_0006s03720;POPTR_0006s05770;POPTR_0007s06180;POPTR_0008s11710;POPTR_0009s16590;POPTR_0010s13810;POPTR_0016s03590;POPTR_0016s04970
Potri.019G001600	TFmatrixID_0201	788	-	tgACGTGt	bZIP	POPTR_0010s14530;POPTR_0017s14490
Potri.019G001600	TFmatrixID_0203	786	-	tatgACGTGtgt	bZIP	POPTR_0002s04660;POPTR_0005s05470;POPTR_0005s23900;POPTR_0006s29250;POPTR_0013s03800
Potri.019G001600	TFmatrixID_0211	1001	+	aACACTa	C2H2	POPTR_0001s30260;POPTR_0009s09250;POPTR_0014s01760
Potri.019G001600	TFmatrixID_0211	1418	+	aACACTa	C2H2	POPTR_0001s30260;POPTR_0009s09250;POPTR_0014s01760
Potri.019G001600	TFmatrixID_0211	1917	-	aAGTGTc	C2H2	POPTR_0001s30260;POPTR_0009s09250;POPTR_0014s01760
Potri.019G001600	TFmatrixID_0213	1001	+	aACACTa	C2H2	POPTR_0001s30260;POPTR_0002s14460;POPTR_0009s09250;POPTR_0014s01760
Potri.019G001600	TFmatrixID_0213	1418	+	aACACTa	C2H2	POPTR_0001s30260;POPTR_0002s14460;POPTR_0009s09250;POPTR_0014s01760
Potri.019G001600	TFmatrixID_0213	1917	-	aAGTGTc	C2H2	POPTR_0001s30260;POPTR_0002s14460;POPTR_0009s09250;POPTR_0014s01760
Potri.019G001600	TFmatrixID_0214	1914	-	tataAGTGTcctt	C2H2	POPTR_0001s24250;POPTR_0006s12340;POPTR_0008s05110;POPTR_0009s03280;POPTR_0010s21650;POPTR_1833s00200
Potri.019G001600	TFmatrixID_0216	1972	+	tTCACTc	C2H2	POPTR_0001s24250;POPTR_0006s12340;POPTR_0008s05110;POPTR_0009s03280;POPTR_0010s21650;POPTR_1833s00200
Potri.019G001600	TFmatrixID_0217	1520	+	aTAACTc	C2H2	POPTR_0002s04260;POPTR_0008s16390
Potri.019G001600	TFmatrixID_0217	1892	+	aTAACTc	C2H2	POPTR_0002s04260;POPTR_0008s16390
Potri.019G001600	TFmatrixID_0220	709	-	caaACGCGt	CG-1	POPTR_0005s07660;POPTR_0007s05410
Potri.019G001600	TFmatrixID_0220	712	+	aCGCGTtga	CG-1	POPTR_0005s07660;POPTR_0007s05410
Potri.019G001600	TFmatrixID_0220	1392	-	aaaACGCGt	CG-1	POPTR_0005s07660;POPTR_0007s05410
Potri.019G001600	TFmatrixID_0220	1395	+	aCGCGTaca	CG-1	POPTR_0005s07660;POPTR_0007s05410
Potri.019G001600	TFmatrixID_0221	709	+	caaaCGCGT	CG-1	POPTR_0005s07660;POPTR_0007s05410
Potri.019G001600	TFmatrixID_0221	712	-	ACGCGttga	CG-1	POPTR_0005s07660;POPTR_0007s05410
Potri.019G001600	TFmatrixID_0221	1392	+	aaaaCGCGT	CG-1	POPTR_0005s07660;POPTR_0007s05410
Potri.019G001600	TFmatrixID_0223	1	+	ataAATTTgacct	TCR	POPTR_0010s09350
Potri.019G001600	TFmatrixID_0223	405	-	tatttAAATTtct	TCR	POPTR_0010s09350
Potri.019G001600	TFmatrixID_0223	920	-	aaataAAATTtaa	TCR	POPTR_0010s09350
Potri.019G001600	TFmatrixID_0223	923	+	taaAATTTaaaaa	TCR	POPTR_0010s09350
Potri.019G001600	TFmatrixID_0223	1500	-	ttattAAATTtag	TCR	POPTR_0010s09350
Potri.019G001600	TFmatrixID_0224	406	+	aTTTAAat	TCR	POPTR_0006s16340;POPTR_0018s08960
Potri.019G001600	TFmatrixID_0224	406	-	atTTAAAt	TCR	POPTR_0006s16340;POPTR_0018s08960
Potri.019G001600	TFmatrixID_0224	901	+	tTTTAAat	TCR	POPTR_0006s16340;POPTR_0018s08960
Potri.019G001600	TFmatrixID_0224	901	-	ttTTAAAt	TCR	POPTR_0006s16340;POPTR_0018s08960
Potri.019G001600	TFmatrixID_0224	927	+	aTTTAAaa	TCR	POPTR_0006s16340;POPTR_0018s08960
Potri.019G001600	TFmatrixID_0224	927	-	atTTAAAa	TCR	POPTR_0006s16340;POPTR_0018s08960
Potri.019G001600	TFmatrixID_0224	1673	+	tTTTAAat	TCR	POPTR_0006s16340;POPTR_0018s08960
Potri.019G001600	TFmatrixID_0224	1673	-	ttTTAAAt	TCR	POPTR_0006s16340;POPTR_0018s08960
Potri.019G001600	TFmatrixID_0226	1528	-	atTCAAAa	TCR	POPTR_0010s09350
Potri.019G001600	TFmatrixID_0227	1527	-	tatTCAAAac	TCR	POPTR_0006s16340;POPTR_0018s08960
Potri.019G001600	TFmatrixID_0255	317	-	tacATACAt	EIN3	POPTR_0001s05360;POPTR_0001s05370;POPTR_0003s22090;POPTR_0004s20830;POPTR_0008s01200;POPTR_0009s16080;POPTR_0010s25370
Potri.019G001600	TFmatrixID_0257	1285	-	aaATGTAacaa	EIN3	POPTR_0001s05360;POPTR_0001s05370;POPTR_0003s22090;POPTR_0004s20830;POPTR_0008s01200;POPTR_0009s16080;POPTR_0010s25370
Potri.019G001600	TFmatrixID_0262	750	+	aaTGATCgc	GATA	POPTR_0005s02040;POPTR_0006s24560;POPTR_0008s22950;POPTR_0010s00360;POPTR_0014s11940;POPTR_0018s05160
Potri.019G001600	TFmatrixID_0263	1642	-	ttGATCT	GATA	POPTR_0002s11140;POPTR_0002s11150;POPTR_0005s19550;POPTR_0007s03120;POPTR_0010s25810;POPTR_0017s06970;POPTR_0017s06980
Potri.019G001600	TFmatrixID_0265	1640	-	atttGATCTt	GATA	POPTR_0001s14130;POPTR_0001s18900;POPTR_0002s14380;POPTR_0003s17340;POPTR_0004s16860;POPTR_0004s22140;POPTR_0005s06720;POPTR_0005s11960;POPTR_0006s25410;POPTR_0007s13700;POPTR_0008s03880;POPTR_0009s12620;POPTR_0010s23010;POPTR_0013s05610;POPTR_0014s05760;POPTR_0018s08090;POPTR_0019s04860
Potri.019G001600	TFmatrixID_0268	749	-	taatGATCGc	GATA	POPTR_0001s15170;POPTR_0003s08080
Potri.019G001600	TFmatrixID_0268	1074	+	aCGATCctaa	GATA	POPTR_0001s15170;POPTR_0003s08080
Potri.019G001600	TFmatrixID_0272	750	-	aatGATCGc	GATA	POPTR_0001s15170;POPTR_0003s08080
Potri.019G001600	TFmatrixID_0279	78	+	tATGAAct	Homeodomain	POPTR_0004s04840;POPTR_0007s01330;POPTR_0011s05660;POPTR_0017s04760
Potri.019G001600	TFmatrixID_0279	667	+	tATGAAct	Homeodomain	POPTR_0004s04840;POPTR_0007s01330;POPTR_0011s05660;POPTR_0017s04760
Potri.019G001600	TFmatrixID_0279	1770	+	tATGAAcg	Homeodomain	POPTR_0004s04840;POPTR_0007s01330;POPTR_0011s05660;POPTR_0017s04760
Potri.019G001600	TFmatrixID_0280	774	+	aaaTTAATga	Homeodomain	POPTR_0001s02030;POPTR_0001s18470;POPTR_0002s15610;POPTR_0002s23080;POPTR_0003s05100;POPTR_0003s09470;POPTR_0004s01980;POPTR_0004s07310;POPTR_0011s00520;POPTR_0012s13390;POPTR_0014s07130;POPTR_0014s15010;POPTR_0015s05050;POPTR_0015s13340;POPTR_0017s01400
Potri.019G001600	TFmatrixID_0280	1944	-	tcATTAAttt	Homeodomain	POPTR_0001s02030;POPTR_0001s18470;POPTR_0002s15610;POPTR_0002s23080;POPTR_0003s05100;POPTR_0003s09470;POPTR_0004s01980;POPTR_0004s07310;POPTR_0011s00520;POPTR_0012s13390;POPTR_0014s07130;POPTR_0014s15010;POPTR_0015s05050;POPTR_0015s13340;POPTR_0017s01400
Potri.019G001600	TFmatrixID_0283	116	+	gaaTGATTat	Homeodomain	POPTR_0001s15490;POPTR_0001s23680;POPTR_0002s11410;POPTR_0002s13720;POPTR_0003s07760;POPTR_0005s19080;POPTR_0006s07100;POPTR_0006s20820;POPTR_0007s14590;POPTR_0008s12840;POPTR_0009s02850;POPTR_0010s12300;POPTR_0014s04460;POPTR_0016s05890;POPTR_0018s13300;POPTR_0149s00220
Potri.019G001600	TFmatrixID_0283	1662	+	aatTGATTga	Homeodomain	POPTR_0001s15490;POPTR_0001s23680;POPTR_0002s11410;POPTR_0002s13720;POPTR_0003s07760;POPTR_0005s19080;POPTR_0006s07100;POPTR_0006s20820;POPTR_0007s14590;POPTR_0008s12840;POPTR_0009s02850;POPTR_0010s12300;POPTR_0014s04460;POPTR_0016s05890;POPTR_0018s13300;POPTR_0149s00220
Potri.019G001600	TFmatrixID_0284	116	+	gaaTGATTat	Homeodomain	POPTR_0001s11380;POPTR_0002s17680;POPTR_0012s03080;POPTR_0014s09860
Potri.019G001600	TFmatrixID_0284	1662	+	aatTGATTga	Homeodomain	POPTR_0001s11380;POPTR_0002s17680;POPTR_0012s03080;POPTR_0014s09860
Potri.019G001600	TFmatrixID_0286	1664	+	tTGATTga	Homeodomain	POPTR_0001s15490;POPTR_0001s23680;POPTR_0002s11410;POPTR_0002s13720;POPTR_0003s07760;POPTR_0005s19080;POPTR_0006s07100;POPTR_0006s20820;POPTR_0007s14590;POPTR_0008s12840;POPTR_0009s02850;POPTR_0010s12300;POPTR_0014s04460;POPTR_0016s05890;POPTR_0018s13300;POPTR_0149s00220
Potri.019G001600	TFmatrixID_0287	148	+	caaTTAATaa	Homeodomain	POPTR_0002s17680;POPTR_0012s03080;POPTR_0014s09860
Potri.019G001600	TFmatrixID_0287	148	-	caATTAAtaa	Homeodomain	POPTR_0002s17680;POPTR_0012s03080;POPTR_0014s09860
Potri.019G001600	TFmatrixID_0287	166	+	gtaTTAATat	Homeodomain	POPTR_0002s17680;POPTR_0012s03080;POPTR_0014s09860
Potri.019G001600	TFmatrixID_0287	166	-	gtATTAAtat	Homeodomain	POPTR_0002s17680;POPTR_0012s03080;POPTR_0014s09860
Potri.019G001600	TFmatrixID_0287	1491	+	ttaTTAATat	Homeodomain	POPTR_0002s17680;POPTR_0012s03080;POPTR_0014s09860
Potri.019G001600	TFmatrixID_0287	1491	-	ttATTAAtat	Homeodomain	POPTR_0002s17680;POPTR_0012s03080;POPTR_0014s09860
Potri.019G001600	TFmatrixID_0288	147	-	tcaATTAAtaa	Homeodomain	POPTR_0001s02030;POPTR_0001s18470;POPTR_0002s15610;POPTR_0002s23080;POPTR_0003s05100;POPTR_0003s09470;POPTR_0004s01980;POPTR_0011s00520;POPTR_0012s13390;POPTR_0014s07130;POPTR_0014s15010;POPTR_0015s05050;POPTR_0015s13340;POPTR_0017s01400
Potri.019G001600	TFmatrixID_0288	773	-	gaaATTAAtga	Homeodomain	POPTR_0001s02030;POPTR_0001s18470;POPTR_0002s15610;POPTR_0002s23080;POPTR_0003s05100;POPTR_0003s09470;POPTR_0004s01980;POPTR_0011s00520;POPTR_0012s13390;POPTR_0014s07130;POPTR_0014s15010;POPTR_0015s05050;POPTR_0015s13340;POPTR_0017s01400
Potri.019G001600	TFmatrixID_0288	932	-	aaaATTAAtta	Homeodomain	POPTR_0001s02030;POPTR_0001s18470;POPTR_0002s15610;POPTR_0002s23080;POPTR_0003s05100;POPTR_0003s09470;POPTR_0004s01980;POPTR_0011s00520;POPTR_0012s13390;POPTR_0014s07130;POPTR_0014s15010;POPTR_0015s05050;POPTR_0015s13340;POPTR_0017s01400
Potri.019G001600	TFmatrixID_0288	933	+	aaaTTAATtaa	Homeodomain	POPTR_0001s02030;POPTR_0001s18470;POPTR_0002s15610;POPTR_0002s23080;POPTR_0003s05100;POPTR_0003s09470;POPTR_0004s01980;POPTR_0011s00520;POPTR_0012s13390;POPTR_0014s07130;POPTR_0014s15010;POPTR_0015s05050;POPTR_0015s13340;POPTR_0017s01400
Potri.019G001600	TFmatrixID_0288	1538	-	ctaATTAAtct	Homeodomain	POPTR_0001s02030;POPTR_0001s18470;POPTR_0002s15610;POPTR_0002s23080;POPTR_0003s05100;POPTR_0003s09470;POPTR_0004s01980;POPTR_0011s00520;POPTR_0012s13390;POPTR_0014s07130;POPTR_0014s15010;POPTR_0015s05050;POPTR_0015s13340;POPTR_0017s01400
Potri.019G001600	TFmatrixID_0288	1944	+	tcaTTAATttt	Homeodomain	POPTR_0001s02030;POPTR_0001s18470;POPTR_0002s15610;POPTR_0002s23080;POPTR_0003s05100;POPTR_0003s09470;POPTR_0004s01980;POPTR_0011s00520;POPTR_0012s13390;POPTR_0014s07130;POPTR_0014s15010;POPTR_0015s05050;POPTR_0015s13340;POPTR_0017s01400
Potri.019G001600	TFmatrixID_0289	116	+	gaaTGATTat	Homeodomain	POPTR_0001s15490;POPTR_0001s23680;POPTR_0002s11410;POPTR_0002s13720;POPTR_0003s07760;POPTR_0005s19080;POPTR_0006s07100;POPTR_0006s20820;POPTR_0007s14590;POPTR_0008s12840;POPTR_0009s02850;POPTR_0014s04460;POPTR_0016s05890;POPTR_0149s00220
Potri.019G001600	TFmatrixID_0290	775	+	aaTTAATgaa	Homeodomain	POPTR_0001s02030;POPTR_0002s15610;POPTR_0002s23080;POPTR_0003s09470;POPTR_0004s01980;POPTR_0004s07310;POPTR_0011s00520;POPTR_0012s13390;POPTR_0014s07130;POPTR_0014s15010;POPTR_0015s05050;POPTR_0015s13340;POPTR_0017s01400
Potri.019G001600	TFmatrixID_0290	1943	-	gtcATTAAtt	Homeodomain	POPTR_0001s02030;POPTR_0002s15610;POPTR_0002s23080;POPTR_0003s09470;POPTR_0004s01980;POPTR_0004s07310;POPTR_0011s00520;POPTR_0012s13390;POPTR_0014s07130;POPTR_0014s15010;POPTR_0015s05050;POPTR_0015s13340;POPTR_0017s01400
Potri.019G001600	TFmatrixID_0291	1664	+	tTGATTga	Homeodomain	POPTR_0002s00980;POPTR_0005s10480;POPTR_0005s27410
Potri.019G001600	TFmatrixID_0292	1707	-	aaATAATt	Homeodomain	POPTR_0002s10080;POPTR_0005s07290;POPTR_0005s17390;POPTR_0007s05010;POPTR_0008s14770;POPTR_0008s19900;POPTR_0010s10340;POPTR_0012s07270;POPTR_0015s07640;POPTR_0017s11800
Potri.019G001600	TFmatrixID_0295	1664	+	tTGATTgaat	Homeodomain	POPTR_0002s17680;POPTR_0012s03080;POPTR_0014s09860
Potri.019G001600	TFmatrixID_0298	115	+	tgaaTGATTa	Homeodomain	POPTR_0002s10080;POPTR_0005s07290;POPTR_0005s17390;POPTR_0007s05010;POPTR_0008s14770;POPTR_0008s19900;POPTR_0010s10340;POPTR_0012s03080;POPTR_0012s07270;POPTR_0015s07640;POPTR_0017s11800
Potri.019G001600	TFmatrixID_0299	1664	+	tTGATTga	Homeodomain	POPTR_0002s00980;POPTR_0005s10480;POPTR_0005s27410
Potri.019G001600	TFmatrixID_0300	701	+	aaTGACGgca	Homeodomain	POPTR_0002s11400;POPTR_0004s00650;POPTR_0008s19290;POPTR_0010s05340;POPTR_0011s01590;POPTR_0012s08900;POPTR_0015s09040
Potri.019G001600	TFmatrixID_0301	1382	+	cTGACAtc	Homeodomain	POPTR_0002s11400;POPTR_0004s00650;POPTR_0008s19290;POPTR_0010s05340;POPTR_0011s01590;POPTR_0012s08900;POPTR_0015s09040
Potri.019G001600	TFmatrixID_0313	1407	+	tGTTAAca	MADF	POPTR_0008s17980;POPTR_0010s06510
Potri.019G001600	TFmatrixID_0313	1407	-	tgTTAACa	MADF	POPTR_0008s17980;POPTR_0010s06510
Potri.019G001600	TFmatrixID_0313	1612	+	aGTTAAct	MADF	POPTR_0008s17980;POPTR_0010s06510
Potri.019G001600	TFmatrixID_0313	1612	-	agTTAACt	MADF	POPTR_0008s17980;POPTR_0010s06510
Potri.019G001600	TFmatrixID_0317	1619	+	ttcaGGTTAa	MADF	POPTR_0008s17980;POPTR_0010s06510
Potri.019G001600	TFmatrixID_0318	1619	+	ttcaGGTTAa	MADF	POPTR_0008s17980;POPTR_0010s06510
Potri.019G001600	TFmatrixID_0320	910	+	ctGATATta	Myb/SANT	POPTR_0002s16460;POPTR_0004s07160;POPTR_0006s13530;POPTR_0014s08520;POPTR_0016s08470;POPTR_0017s01140
Potri.019G001600	TFmatrixID_0320	1011	-	taATATCca	Myb/SANT	POPTR_0002s16460;POPTR_0004s07160;POPTR_0006s13530;POPTR_0014s08520;POPTR_0016s08470;POPTR_0017s01140
Potri.019G001600	TFmatrixID_0320	1202	+	gaGATATta	Myb/SANT	POPTR_0002s16460;POPTR_0004s07160;POPTR_0006s13530;POPTR_0014s08520;POPTR_0016s08470;POPTR_0017s01140
Potri.019G001600	TFmatrixID_0320	1463	+	gaGATATta	Myb/SANT	POPTR_0002s16460;POPTR_0004s07160;POPTR_0006s13530;POPTR_0014s08520;POPTR_0016s08470;POPTR_0017s01140
Potri.019G001600	TFmatrixID_0320	1573	-	taATATCat	Myb/SANT	POPTR_0002s16460;POPTR_0004s07160;POPTR_0006s13530;POPTR_0014s08520;POPTR_0016s08470;POPTR_0017s01140
Potri.019G001600	TFmatrixID_0320	1872	+	aaGATATta	Myb/SANT	POPTR_0002s16460;POPTR_0004s07160;POPTR_0006s13530;POPTR_0014s08520;POPTR_0016s08470;POPTR_0017s01140
Potri.019G001600	TFmatrixID_0323	910	-	ctGATATtaa	Myb/SANT	POPTR_0004s07270;POPTR_0012s03530;POPTR_0015s05430
Potri.019G001600	TFmatrixID_0323	1010	+	ttaATATCca	Myb/SANT	POPTR_0004s07270;POPTR_0012s03530;POPTR_0015s05430
Potri.019G001600	TFmatrixID_0323	1202	-	gaGATATtat	Myb/SANT	POPTR_0004s07270;POPTR_0012s03530;POPTR_0015s05430
Potri.019G001600	TFmatrixID_0323	1463	-	gaGATATtac	Myb/SANT	POPTR_0004s07270;POPTR_0012s03530;POPTR_0015s05430
Potri.019G001600	TFmatrixID_0323	1572	+	ataATATCat	Myb/SANT	POPTR_0004s07270;POPTR_0012s03530;POPTR_0015s05430
Potri.019G001600	TFmatrixID_0323	1872	-	aaGATATtac	Myb/SANT	POPTR_0004s07270;POPTR_0012s03530;POPTR_0015s05430
Potri.019G001600	TFmatrixID_0326	1011	+	taaTATCCaa	Myb/SANT	POPTR_0008s19610;POPTR_0010s04860;POPTR_0012s07560;POPTR_0015s08020
Potri.019G001600	TFmatrixID_0336	7	-	ttgACCTAact	Myb/SANT	POPTR_0004s18020;POPTR_0005s11410;POPTR_0009s13640;POPTR_0013s11360;POPTR_0019s11090
Potri.019G001600	TFmatrixID_0339	87	+	gatGGATAcca	Myb/SANT	POPTR_0008s19610;POPTR_0010s04860
Potri.019G001600	TFmatrixID_0339	1011	-	taaTATCCaac	Myb/SANT	POPTR_0008s19610;POPTR_0010s04860
Potri.019G001600	TFmatrixID_0342	805	-	tGATTCctc	Myb/SANT	POPTR_0013s05670;POPTR_0019s04820
Potri.019G001600	TFmatrixID_0345	804	-	ttGATTCctc	Myb/SANT	POPTR_0008s08130;POPTR_0010s18130;POPTR_0011s00680
Potri.019G001600	TFmatrixID_0349	448	+	ttgaAATCTa	Myb/SANT	POPTR_0001s02910;POPTR_0003s08600
Potri.019G001600	TFmatrixID_0349	501	-	tAGATTgcac	Myb/SANT	POPTR_0001s02910;POPTR_0003s08600
Potri.019G001600	TFmatrixID_0357	942	+	aaAATATtat	Myb/SANT	POPTR_0001s02010;POPTR_0002s13170;POPTR_0003s09490;POPTR_0004s08070;POPTR_0012s03900;POPTR_0014s03650;POPTR_0015s05340;POPTR_0017s02220
Potri.019G001600	TFmatrixID_0357	942	-	aaaATATTat	Myb/SANT	POPTR_0001s02010;POPTR_0002s13170;POPTR_0003s09490;POPTR_0004s08070;POPTR_0012s03900;POPTR_0014s03650;POPTR_0015s05340;POPTR_0017s02220
Potri.019G001600	TFmatrixID_0358	805	-	tGATTCctca	Myb/SANT	POPTR_0013s05670;POPTR_0019s04820
Potri.019G001600	TFmatrixID_0360	10	+	aCCTAActc	Myb/SANT	POPTR_0001s35200
Potri.019G001600	TFmatrixID_0364	277	+	agATATCt	Myb/SANT	POPTR_0006s13530;POPTR_0016s08470
Potri.019G001600	TFmatrixID_0364	277	-	aGATATct	Myb/SANT	POPTR_0006s13530;POPTR_0016s08470
Potri.019G001600	TFmatrixID_0364	1203	-	aGATATta	Myb/SANT	POPTR_0006s13530;POPTR_0016s08470
Potri.019G001600	TFmatrixID_0364	1464	-	aGATATta	Myb/SANT	POPTR_0006s13530;POPTR_0016s08470
Potri.019G001600	TFmatrixID_0364	1873	-	aGATATta	Myb/SANT	POPTR_0006s13530;POPTR_0016s08470
Potri.019G001600	TFmatrixID_0369	276	-	taGATATct	Myb/SANT	POPTR_0002s18170;POPTR_0004s07270;POPTR_0014s10240
Potri.019G001600	TFmatrixID_0369	277	+	agATATCtt	Myb/SANT	POPTR_0002s18170;POPTR_0004s07270;POPTR_0014s10240
Potri.019G001600	TFmatrixID_0369	1011	+	taATATCca	Myb/SANT	POPTR_0002s18170;POPTR_0004s07270;POPTR_0014s10240
Potri.019G001600	TFmatrixID_0369	1202	-	gaGATATta	Myb/SANT	POPTR_0002s18170;POPTR_0004s07270;POPTR_0014s10240
Potri.019G001600	TFmatrixID_0369	1463	-	gaGATATta	Myb/SANT	POPTR_0002s18170;POPTR_0004s07270;POPTR_0014s10240
Potri.019G001600	TFmatrixID_0369	1850	+	atATATCta	Myb/SANT	POPTR_0002s18170;POPTR_0004s07270;POPTR_0014s10240
Potri.019G001600	TFmatrixID_0369	1872	-	aaGATATta	Myb/SANT	POPTR_0002s18170;POPTR_0004s07270;POPTR_0014s10240
Potri.019G001600	TFmatrixID_0369	1960	+	atATATCtt	Myb/SANT	POPTR_0002s18170;POPTR_0004s07270;POPTR_0014s10240
Potri.019G001600	TFmatrixID_0382	5	-	atTTGACct	NAC; NAM	POPTR_0001s41460;POPTR_0001s41490;POPTR_0002s08150;POPTR_0004s03820;POPTR_0004s04920;POPTR_0005s20240;POPTR_0006s13140;POPTR_0008s08850;POPTR_0010s17350;POPTR_0011s04650;POPTR_0011s05760;POPTR_0011s12400;POPTR_0011s12420;POPTR_0013s05080;POPTR_0019s04690;POPTR_1659s00200
Potri.019G001600	TFmatrixID_0382	103	-	tcTTGACcc	NAC; NAM	POPTR_0001s41460;POPTR_0001s41490;POPTR_0002s08150;POPTR_0004s03820;POPTR_0004s04920;POPTR_0005s20240;POPTR_0006s13140;POPTR_0008s08850;POPTR_0010s17350;POPTR_0011s04650;POPTR_0011s05760;POPTR_0011s12400;POPTR_0011s12420;POPTR_0013s05080;POPTR_0019s04690;POPTR_1659s00200
Potri.019G001600	TFmatrixID_0382	361	+	taGTCAAat	NAC; NAM	POPTR_0001s41460;POPTR_0001s41490;POPTR_0002s08150;POPTR_0004s03820;POPTR_0004s04920;POPTR_0005s20240;POPTR_0006s13140;POPTR_0008s08850;POPTR_0010s17350;POPTR_0011s04650;POPTR_0011s05760;POPTR_0011s12400;POPTR_0011s12420;POPTR_0013s05080;POPTR_0019s04690;POPTR_1659s00200
Potri.019G001600	TFmatrixID_0382	418	+	taGTCAAta	NAC; NAM	POPTR_0001s41460;POPTR_0001s41490;POPTR_0002s08150;POPTR_0004s03820;POPTR_0004s04920;POPTR_0005s20240;POPTR_0006s13140;POPTR_0008s08850;POPTR_0010s17350;POPTR_0011s04650;POPTR_0011s05760;POPTR_0011s12400;POPTR_0011s12420;POPTR_0013s05080;POPTR_0019s04690;POPTR_1659s00200
Potri.019G001600	TFmatrixID_0382	1605	+	aaGTCAAag	NAC; NAM	POPTR_0001s41460;POPTR_0001s41490;POPTR_0002s08150;POPTR_0004s03820;POPTR_0004s04920;POPTR_0005s20240;POPTR_0006s13140;POPTR_0008s08850;POPTR_0010s17350;POPTR_0011s04650;POPTR_0011s05760;POPTR_0011s12400;POPTR_0011s12420;POPTR_0013s05080;POPTR_0019s04690;POPTR_1659s00200
Potri.019G001600	TFmatrixID_0384	141	+	cTTACTtca	NAC; NAM	POPTR_0001s45700;POPTR_0011s15230;POPTR_0012s00760;POPTR_0015s00640
Potri.019G001600	TFmatrixID_0385	786	+	tatgaCGTGTgt	NAC; NAM	POPTR_0004s07910;POPTR_0008s03170;POPTR_0008s08100;POPTR_0010s18180;POPTR_0010s23630;POPTR_0010s23650;POPTR_0017s02020
Potri.019G001600	TFmatrixID_0394	835	-	caaCGCAAaac	NAC; NAM	POPTR_0001s40680;POPTR_0002s00730;POPTR_0005s27720;POPTR_0006s29180;POPTR_0011s11600;POPTR_0012s01610;POPTR_0012s05280;POPTR_0013s05110;POPTR_0015s02170;POPTR_0015s03700;POPTR_0017s12210;POPTR_0018s03910;POPTR_0019s04710
Potri.019G001600	TFmatrixID_0398	1862	+	gaGTACGaa	SBP	POPTR_0001s13630;POPTR_0001s13890;POPTR_0001s40870;POPTR_0002s14320;POPTR_0002s14330;POPTR_0002s18970;POPTR_0003s16780;POPTR_0003s17120;POPTR_0004s04630;POPTR_0005s28010;POPTR_0007s01030;POPTR_0008s09750;POPTR_0008s09810;POPTR_0010s16370;POPTR_0010s16400;POPTR_0011s11770;POPTR_0012s10260;POPTR_0014s05680;POPTR_0014s05690;POPTR_0014s10960;POPTR_0015s07140;POPTR_0015s11100;POPTR_0018s14680
Potri.019G001600	TFmatrixID_0399	1862	+	gaGTACGaaa	SBP	POPTR_0001s13890;POPTR_0001s40870;POPTR_0002s14320;POPTR_0002s14330;POPTR_0002s18970;POPTR_0003s17120;POPTR_0004s04630;POPTR_0005s28010;POPTR_0007s01030;POPTR_0008s09810;POPTR_0010s16370;POPTR_0010s16400;POPTR_0011s11770;POPTR_0014s05680;POPTR_0014s05690;POPTR_0014s10960;POPTR_0015s07140
Potri.019G001600	TFmatrixID_0400	1136	-	aCGTACaat	SBP	POPTR_0001s13630;POPTR_0001s13890;POPTR_0001s40870;POPTR_0002s14320;POPTR_0002s14330;POPTR_0002s18970;POPTR_0003s16780;POPTR_0003s17120;POPTR_0004s04630;POPTR_0005s28010;POPTR_0007s01030;POPTR_0008s09750;POPTR_0008s09810;POPTR_0010s16370;POPTR_0010s16400;POPTR_0011s11770;POPTR_0012s10260;POPTR_0014s05680;POPTR_0014s05690;POPTR_0014s10960;POPTR_0015s07140;POPTR_0015s11100
Potri.019G001600	TFmatrixID_0400	1861	+	agaGTACGa	SBP	POPTR_0001s13630;POPTR_0001s13890;POPTR_0001s40870;POPTR_0002s14320;POPTR_0002s14330;POPTR_0002s18970;POPTR_0003s16780;POPTR_0003s17120;POPTR_0004s04630;POPTR_0005s28010;POPTR_0007s01030;POPTR_0008s09750;POPTR_0008s09810;POPTR_0010s16370;POPTR_0010s16400;POPTR_0011s11770;POPTR_0012s10260;POPTR_0014s05680;POPTR_0014s05690;POPTR_0014s10960;POPTR_0015s07140;POPTR_0015s11100
Potri.019G001600	TFmatrixID_0401	1134	-	acaCGTACaata	SBP	POPTR_0001s13630;POPTR_0001s13890;POPTR_0002s14320;POPTR_0002s14330;POPTR_0003s17120;POPTR_0008s09750;POPTR_0010s16400;POPTR_0012s10260;POPTR_0014s05680;POPTR_0014s05690;POPTR_0015s07140;POPTR_0015s11100;POPTR_0018s14680
Potri.019G001600	TFmatrixID_0401	1860	+	cagaGTACGaaa	SBP	POPTR_0001s13630;POPTR_0001s13890;POPTR_0002s14320;POPTR_0002s14330;POPTR_0003s17120;POPTR_0008s09750;POPTR_0010s16400;POPTR_0012s10260;POPTR_0014s05680;POPTR_0014s05690;POPTR_0015s07140;POPTR_0015s11100;POPTR_0018s14680
Potri.019G001600	TFmatrixID_0402	1134	-	acaCGTACa	SBP	POPTR_0001s13630;POPTR_0001s40870;POPTR_0002s14320;POPTR_0002s14330;POPTR_0002s18970;POPTR_0003s16780;POPTR_0004s04630;POPTR_0005s28010;POPTR_0007s01030;POPTR_0008s09810;POPTR_0010s16370;POPTR_0010s16400;POPTR_0011s11770;POPTR_0014s05680;POPTR_0014s05690;POPTR_0014s10960
Potri.019G001600	TFmatrixID_0402	1863	+	aGTACGaaa	SBP	POPTR_0001s13630;POPTR_0001s40870;POPTR_0002s14320;POPTR_0002s14330;POPTR_0002s18970;POPTR_0003s16780;POPTR_0004s04630;POPTR_0005s28010;POPTR_0007s01030;POPTR_0008s09810;POPTR_0010s16370;POPTR_0010s16400;POPTR_0011s11770;POPTR_0014s05680;POPTR_0014s05690;POPTR_0014s10960
Potri.019G001600	TFmatrixID_0403	1135	+	caCGTACaat	SBP	POPTR_0001s13630;POPTR_0001s13890;POPTR_0001s40870;POPTR_0002s14320;POPTR_0002s14330;POPTR_0002s18970;POPTR_0003s16780;POPTR_0003s17120;POPTR_0004s04630;POPTR_0005s28010;POPTR_0007s01030;POPTR_0008s09750;POPTR_0008s09810;POPTR_0010s16370;POPTR_0010s16400;POPTR_0011s11770;POPTR_0012s10260;POPTR_0014s05680;POPTR_0014s05690;POPTR_0014s10960;POPTR_0015s07140;POPTR_0015s11100;POPTR_0018s14680
Potri.019G001600	TFmatrixID_0403	1396	+	cgCGTACaat	SBP	POPTR_0001s13630;POPTR_0001s13890;POPTR_0001s40870;POPTR_0002s14320;POPTR_0002s14330;POPTR_0002s18970;POPTR_0003s16780;POPTR_0003s17120;POPTR_0004s04630;POPTR_0005s28010;POPTR_0007s01030;POPTR_0008s09750;POPTR_0008s09810;POPTR_0010s16370;POPTR_0010s16400;POPTR_0011s11770;POPTR_0012s10260;POPTR_0014s05680;POPTR_0014s05690;POPTR_0014s10960;POPTR_0015s07140;POPTR_0015s11100;POPTR_0018s14680
Potri.019G001600	TFmatrixID_0404	1135	-	caCGTACaa	SBP	POPTR_0001s40870;POPTR_0002s14330;POPTR_0002s18970;POPTR_0004s04630;POPTR_0005s28010;POPTR_0007s01030;POPTR_0008s09810;POPTR_0010s16370;POPTR_0011s11770;POPTR_0014s05690;POPTR_0014s10960
Potri.019G001600	TFmatrixID_0404	1862	+	gaGTACGaa	SBP	POPTR_0001s40870;POPTR_0002s14330;POPTR_0002s18970;POPTR_0004s04630;POPTR_0005s28010;POPTR_0007s01030;POPTR_0008s09810;POPTR_0010s16370;POPTR_0011s11770;POPTR_0014s05690;POPTR_0014s10960
Potri.019G001600	TFmatrixID_0405	1863	+	aGTACGaa	SBP	POPTR_0001s13630;POPTR_0001s13890;POPTR_0001s40870;POPTR_0002s14320;POPTR_0002s14330;POPTR_0002s18970;POPTR_0003s16780;POPTR_0004s04630;POPTR_0005s28010;POPTR_0007s01030;POPTR_0008s09750;POPTR_0008s09810;POPTR_0010s16370;POPTR_0010s16400;POPTR_0011s11770;POPTR_0012s10260;POPTR_0014s05680;POPTR_0014s05690;POPTR_0014s10960;POPTR_0015s07140;POPTR_0015s11100
Potri.019G001600	TFmatrixID_0406	1134	-	acaCGTACa	SBP	POPTR_0008s20160;POPTR_0010s02710
Potri.019G001600	TFmatrixID_0406	1863	+	aGTACGaaa	SBP	POPTR_0008s20160;POPTR_0010s02710
Potri.019G001600	TFmatrixID_0407	1863	+	aGTACGa	SBP	POPTR_0001s13630;POPTR_0001s40870;POPTR_0002s00440;POPTR_0002s14320;POPTR_0002s14330;POPTR_0002s18970;POPTR_0003s16780;POPTR_0004s04630;POPTR_0005s28010;POPTR_0007s01030;POPTR_0008s09750;POPTR_0008s09810;POPTR_0010s16370;POPTR_0010s16400;POPTR_0011s11770;POPTR_0012s10260;POPTR_0014s05680;POPTR_0014s05690;POPTR_0014s10960;POPTR_0015s07140;POPTR_0015s11100;POPTR_0018s14680
Potri.019G001600	TFmatrixID_0408	1135	-	caCGTACaa	SBP	POPTR_0001s13630;POPTR_0001s13890;POPTR_0001s40870;POPTR_0002s14320;POPTR_0002s14330;POPTR_0002s18970;POPTR_0003s16780;POPTR_0003s17120;POPTR_0004s04630;POPTR_0005s28010;POPTR_0007s01030;POPTR_0008s09750;POPTR_0008s09810;POPTR_0010s16370;POPTR_0010s16400;POPTR_0011s11770;POPTR_0012s10260;POPTR_0014s05680;POPTR_0014s05690;POPTR_0014s10960;POPTR_0015s07140;POPTR_0015s11100;POPTR_0018s14680
Potri.019G001600	TFmatrixID_0408	1862	+	gaGTACGaa	SBP	POPTR_0001s13630;POPTR_0001s13890;POPTR_0001s40870;POPTR_0002s14320;POPTR_0002s14330;POPTR_0002s18970;POPTR_0003s16780;POPTR_0003s17120;POPTR_0004s04630;POPTR_0005s28010;POPTR_0007s01030;POPTR_0008s09750;POPTR_0008s09810;POPTR_0010s16370;POPTR_0010s16400;POPTR_0011s11770;POPTR_0012s10260;POPTR_0014s05680;POPTR_0014s05690;POPTR_0014s10960;POPTR_0015s07140;POPTR_0015s11100;POPTR_0018s14680
Potri.019G001600	TFmatrixID_0410	1862	+	gaGTACGaa	SBP	POPTR_0001s13630;POPTR_0001s40870;POPTR_0002s14320;POPTR_0002s14330;POPTR_0002s18970;POPTR_0003s16780;POPTR_0003s17120;POPTR_0005s28010;POPTR_0007s01030;POPTR_0008s09750;POPTR_0008s09810;POPTR_0010s16370;POPTR_0010s16400;POPTR_0011s11770;POPTR_0012s10260;POPTR_0014s05680;POPTR_0014s05690;POPTR_0014s10960;POPTR_0015s07140;POPTR_0015s11100;POPTR_0018s14680
Potri.019G001600	TFmatrixID_0411	1860	+	cagaGTACGa	SBP	POPTR_0001s13630;POPTR_0001s13890;POPTR_0001s40870;POPTR_0002s14320;POPTR_0002s14330;POPTR_0002s18970;POPTR_0003s16780;POPTR_0003s17120;POPTR_0004s04630;POPTR_0005s28010;POPTR_0007s01030;POPTR_0008s09750;POPTR_0008s09810;POPTR_0010s16370;POPTR_0010s16400;POPTR_0011s11770;POPTR_0012s10260;POPTR_0014s05680;POPTR_0014s05690;POPTR_0014s10960;POPTR_0015s07140;POPTR_0015s11100;POPTR_0018s14680
Potri.019G001600	TFmatrixID_0413	118	-	ATGATta	Sox	POPTR_0006s06700;POPTR_0018s12990
Potri.019G001600	TFmatrixID_0418	212	-	ttTATAT	TBP	POPTR_0013s05580;POPTR_0019s04890
Potri.019G001600	TFmatrixID_0418	231	-	ttTATAT	TBP	POPTR_0013s05580;POPTR_0019s04890
Potri.019G001600	TFmatrixID_0418	326	+	ATATAaa	TBP	POPTR_0013s05580;POPTR_0019s04890
Potri.019G001600	TFmatrixID_0418	476	+	ATATAaa	TBP	POPTR_0013s05580;POPTR_0019s04890
Potri.019G001600	TFmatrixID_0418	632	+	ATATAaa	TBP	POPTR_0013s05580;POPTR_0019s04890
Potri.019G001600	TFmatrixID_0418	885	-	ttTATAT	TBP	POPTR_0013s05580;POPTR_0019s04890
Potri.019G001600	TFmatrixID_0418	893	-	ttTATAT	TBP	POPTR_0013s05580;POPTR_0019s04890
Potri.019G001600	TFmatrixID_0418	1635	-	ttTATAT	TBP	POPTR_0013s05580;POPTR_0019s04890
Potri.019G001600	TFmatrixID_0418	1742	+	ATATAaa	TBP	POPTR_0013s05580;POPTR_0019s04890
Potri.019G001600	TFmatrixID_0418	1752	+	ATATAaa	TBP	POPTR_0013s05580;POPTR_0019s04890
Potri.019G001600	TFmatrixID_0419	204	+	aaTATAT	TBP	POPTR_0013s05580;POPTR_0019s04890
Potri.019G001600	TFmatrixID_0419	207	-	ATATAtt	TBP	POPTR_0013s05580;POPTR_0019s04890
Potri.019G001600	TFmatrixID_0419	270	+	aaTATAT	TBP	POPTR_0013s05580;POPTR_0019s04890
Potri.019G001600	TFmatrixID_0419	471	+	aaTATAT	TBP	POPTR_0013s05580;POPTR_0019s04890
Potri.019G001600	TFmatrixID_0419	593	+	aaTATAT	TBP	POPTR_0013s05580;POPTR_0019s04890
Potri.019G001600	TFmatrixID_0419	610	-	ATATAtt	TBP	POPTR_0013s05580;POPTR_0019s04890
Potri.019G001600	TFmatrixID_0419	888	-	ATATAtt	TBP	POPTR_0013s05580;POPTR_0019s04890
Potri.019G001600	TFmatrixID_0419	955	+	aaTATAT	TBP	POPTR_0013s05580;POPTR_0019s04890
Potri.019G001600	TFmatrixID_0419	956	-	ATATAtt	TBP	POPTR_0013s05580;POPTR_0019s04890
Potri.019G001600	TFmatrixID_0419	1849	+	aaTATAT	TBP	POPTR_0013s05580;POPTR_0019s04890
Potri.019G001600	TFmatrixID_0424	1105	+	gagCCCACtt	TCP	POPTR_0001s08590;POPTR_0001s13500;POPTR_0001s33470;POPTR_0002s15360;POPTR_0003s16630;POPTR_0004s04600;POPTR_0004s23080;POPTR_0005s09250;POPTR_0006s12770;POPTR_0007s07480;POPTR_0009s01480;POPTR_0011s05430;POPTR_0012s13700;POPTR_0013s11510;POPTR_0014s07450;POPTR_0015s13660;POPTR_0016s11350;POPTR_0017s09820;POPTR_0019s11120
Potri.019G001600	TFmatrixID_0429	1105	+	gagCCCAC	TCP	POPTR_0001s08590;POPTR_0001s13500;POPTR_0001s33470;POPTR_0002s15360;POPTR_0003s16630;POPTR_0004s04600;POPTR_0004s23080;POPTR_0005s09250;POPTR_0006s12770;POPTR_0007s07480;POPTR_0009s01480;POPTR_0011s05430;POPTR_0012s13700;POPTR_0013s11510;POPTR_0014s07450;POPTR_0015s13660;POPTR_0016s11350;POPTR_0017s09820;POPTR_0019s11120
Potri.019G001600	TFmatrixID_0431	1105	+	gagCCCAC	TCP	POPTR_0001s08590;POPTR_0001s13500;POPTR_0001s33470;POPTR_0002s15360;POPTR_0003s16630;POPTR_0004s04600;POPTR_0004s23080;POPTR_0005s09250;POPTR_0006s12770;POPTR_0007s07480;POPTR_0009s01480;POPTR_0011s05430;POPTR_0012s13700;POPTR_0013s11510;POPTR_0014s07450;POPTR_0015s13660;POPTR_0016s11350;POPTR_0017s09820;POPTR_0019s11120
Potri.019G001600	TFmatrixID_0437	1104	+	cgagCCCACt	TCP	POPTR_0001s08590;POPTR_0001s13500;POPTR_0001s33470;POPTR_0002s15360;POPTR_0003s16630;POPTR_0004s04600;POPTR_0004s23080;POPTR_0005s09250;POPTR_0006s12770;POPTR_0007s07480;POPTR_0009s01480;POPTR_0011s05430;POPTR_0012s13700;POPTR_0013s11510;POPTR_0014s07450;POPTR_0015s13660;POPTR_0016s11350;POPTR_0017s09820;POPTR_0019s11120
Potri.019G001600	TFmatrixID_0438	1104	+	cgagCCCAC	TCP	POPTR_0001s08590;POPTR_0001s13500;POPTR_0001s33470;POPTR_0002s15360;POPTR_0003s16630;POPTR_0004s04600;POPTR_0004s23080;POPTR_0005s09250;POPTR_0006s12770;POPTR_0007s07480;POPTR_0009s01480;POPTR_0011s05430;POPTR_0012s13700;POPTR_0013s11510;POPTR_0014s07450;POPTR_0015s13660;POPTR_0016s11350;POPTR_0017s09820;POPTR_0019s11120
Potri.019G001600	TFmatrixID_0442	484	-	gagTTGACaa	WRKY	POPTR_0001s00350;POPTR_0001s03620;POPTR_0001s03970;POPTR_0001s09900;POPTR_0001s10490;POPTR_0001s21580;POPTR_0001s33560;POPTR_0001s34520;POPTR_0001s46490;POPTR_0002s04440;POPTR_0002s06000;POPTR_0002s12480;POPTR_0002s13980;POPTR_0002s16590;POPTR_0002s16640;POPTR_0002s17010;POPTR_0002s18770;POPTR_0002s19390;POPTR_0002s19630;POPTR_0002s21330;POPTR_0003s11120;POPTR_0003s13250;POPTR_0003s13840;POPTR_00…
Potri.019G001600	TFmatrixID_0442	1605	+	aaGTCAAagt	WRKY	POPTR_0001s00350;POPTR_0001s03620;POPTR_0001s03970;POPTR_0001s09900;POPTR_0001s10490;POPTR_0001s21580;POPTR_0001s33560;POPTR_0001s34520;POPTR_0001s46490;POPTR_0002s04440;POPTR_0002s06000;POPTR_0002s12480;POPTR_0002s13980;POPTR_0002s16590;POPTR_0002s16640;POPTR_0002s17010;POPTR_0002s18770;POPTR_0002s19390;POPTR_0002s19630;POPTR_0002s21330;POPTR_0003s11120;POPTR_0003s13250;POPTR_0003s13840;POPTR_00…
Potri.019G001600	TFmatrixID_0443	104	-	cTTGACcc	WRKY	POPTR_0001s03970;POPTR_0001s10490;POPTR_0001s33560;POPTR_0001s34520;POPTR_0002s06000;POPTR_0002s13980;POPTR_0002s16590;POPTR_0002s16640;POPTR_0002s17010;POPTR_0002s19390;POPTR_0003s13840;POPTR_0003s16750;POPTR_0004s07050;POPTR_0005s08720;POPTR_0005s22480;POPTR_0006s08730;POPTR_0006s10950;POPTR_0006s24050;POPTR_0007s06930;POPTR_0008s09360;POPTR_0008s10280;POPTR_0010s15750;POPTR_0010s16760;POPTR_00…
Potri.019G001600	TFmatrixID_0444	360	+	ataGTCAAat	WRKY	POPTR_0001s00350;POPTR_0001s03620;POPTR_0001s03970;POPTR_0001s09900;POPTR_0001s10490;POPTR_0001s21580;POPTR_0001s33560;POPTR_0001s34520;POPTR_0001s46490;POPTR_0002s04440;POPTR_0002s06000;POPTR_0002s12480;POPTR_0002s13980;POPTR_0002s16590;POPTR_0002s16640;POPTR_0002s17010;POPTR_0002s18770;POPTR_0002s19390;POPTR_0002s19630;POPTR_0002s21330;POPTR_0003s11120;POPTR_0003s13250;POPTR_0003s13840;POPTR_00…
Potri.019G001600	TFmatrixID_0444	1604	+	gaaGTCAAag	WRKY	POPTR_0001s00350;POPTR_0001s03620;POPTR_0001s03970;POPTR_0001s09900;POPTR_0001s10490;POPTR_0001s21580;POPTR_0001s33560;POPTR_0001s34520;POPTR_0001s46490;POPTR_0002s04440;POPTR_0002s06000;POPTR_0002s12480;POPTR_0002s13980;POPTR_0002s16590;POPTR_0002s16640;POPTR_0002s17010;POPTR_0002s18770;POPTR_0002s19390;POPTR_0002s19630;POPTR_0002s21330;POPTR_0003s11120;POPTR_0003s13250;POPTR_0003s13840;POPTR_00…
Potri.019G001600	TFmatrixID_0445	6	-	tTTGACct	WRKY	POPTR_0001s00350;POPTR_0001s03620;POPTR_0001s09900;POPTR_0001s21580;POPTR_0001s33560;POPTR_0001s34520;POPTR_0001s46490;POPTR_0002s04440;POPTR_0002s06000;POPTR_0002s12480;POPTR_0002s13980;POPTR_0002s16590;POPTR_0002s16640;POPTR_0002s18770;POPTR_0002s19390;POPTR_0002s19630;POPTR_0002s21330;POPTR_0003s11120;POPTR_0003s13250;POPTR_0003s16750;POPTR_0003s18060;POPTR_0004s00890;POPTR_0004s05920;POPTR_00…
Potri.019G001600	TFmatrixID_0445	104	-	cTTGACcc	WRKY	POPTR_0001s00350;POPTR_0001s03620;POPTR_0001s09900;POPTR_0001s21580;POPTR_0001s33560;POPTR_0001s34520;POPTR_0001s46490;POPTR_0002s04440;POPTR_0002s06000;POPTR_0002s12480;POPTR_0002s13980;POPTR_0002s16590;POPTR_0002s16640;POPTR_0002s18770;POPTR_0002s19390;POPTR_0002s19630;POPTR_0002s21330;POPTR_0003s11120;POPTR_0003s13250;POPTR_0003s16750;POPTR_0003s18060;POPTR_0004s00890;POPTR_0004s05920;POPTR_00…
Potri.019G001600	TFmatrixID_0445	361	+	taGTCAAa	WRKY	POPTR_0001s00350;POPTR_0001s03620;POPTR_0001s09900;POPTR_0001s21580;POPTR_0001s33560;POPTR_0001s34520;POPTR_0001s46490;POPTR_0002s04440;POPTR_0002s06000;POPTR_0002s12480;POPTR_0002s13980;POPTR_0002s16590;POPTR_0002s16640;POPTR_0002s18770;POPTR_0002s19390;POPTR_0002s19630;POPTR_0002s21330;POPTR_0003s11120;POPTR_0003s13250;POPTR_0003s16750;POPTR_0003s18060;POPTR_0004s00890;POPTR_0004s05920;POPTR_00…
Potri.019G001600	TFmatrixID_0445	418	+	taGTCAAt	WRKY	POPTR_0001s00350;POPTR_0001s03620;POPTR_0001s09900;POPTR_0001s21580;POPTR_0001s33560;POPTR_0001s34520;POPTR_0001s46490;POPTR_0002s04440;POPTR_0002s06000;POPTR_0002s12480;POPTR_0002s13980;POPTR_0002s16590;POPTR_0002s16640;POPTR_0002s18770;POPTR_0002s19390;POPTR_0002s19630;POPTR_0002s21330;POPTR_0003s11120;POPTR_0003s13250;POPTR_0003s16750;POPTR_0003s18060;POPTR_0004s00890;POPTR_0004s05920;POPTR_00…
Potri.019G001600	TFmatrixID_0445	1605	+	aaGTCAAa	WRKY	POPTR_0001s00350;POPTR_0001s03620;POPTR_0001s09900;POPTR_0001s21580;POPTR_0001s33560;POPTR_0001s34520;POPTR_0001s46490;POPTR_0002s04440;POPTR_0002s06000;POPTR_0002s12480;POPTR_0002s13980;POPTR_0002s16590;POPTR_0002s16640;POPTR_0002s18770;POPTR_0002s19390;POPTR_0002s19630;POPTR_0002s21330;POPTR_0003s11120;POPTR_0003s13250;POPTR_0003s16750;POPTR_0003s18060;POPTR_0004s00890;POPTR_0004s05920;POPTR_00…
Potri.019G001600	TFmatrixID_0446	4	-	aatTTGACct	WRKY	POPTR_0001s00350;POPTR_0001s03620;POPTR_0001s03970;POPTR_0001s09900;POPTR_0001s10490;POPTR_0001s21580;POPTR_0001s33560;POPTR_0001s34520;POPTR_0001s46490;POPTR_0002s04440;POPTR_0002s06000;POPTR_0002s12480;POPTR_0002s13980;POPTR_0002s16590;POPTR_0002s16640;POPTR_0002s17010;POPTR_0002s18770;POPTR_0002s19390;POPTR_0002s19630;POPTR_0002s21330;POPTR_0003s11120;POPTR_0003s13250;POPTR_0003s13840;POPTR_00…
Potri.019G001600	TFmatrixID_0446	1605	+	aaGTCAAagt	WRKY	POPTR_0001s00350;POPTR_0001s03620;POPTR_0001s03970;POPTR_0001s09900;POPTR_0001s10490;POPTR_0001s21580;POPTR_0001s33560;POPTR_0001s34520;POPTR_0001s46490;POPTR_0002s04440;POPTR_0002s06000;POPTR_0002s12480;POPTR_0002s13980;POPTR_0002s16590;POPTR_0002s16640;POPTR_0002s17010;POPTR_0002s18770;POPTR_0002s19390;POPTR_0002s19630;POPTR_0002s21330;POPTR_0003s11120;POPTR_0003s13250;POPTR_0003s13840;POPTR_00…
Potri.019G001600	TFmatrixID_0447	485	-	agTTGACaaa	WRKY	POPTR_0001s00350;POPTR_0001s03620;POPTR_0001s03970;POPTR_0001s09900;POPTR_0001s10490;POPTR_0001s21580;POPTR_0001s33560;POPTR_0001s34520;POPTR_0001s46490;POPTR_0002s04440;POPTR_0002s06000;POPTR_0002s12480;POPTR_0002s13980;POPTR_0002s16590;POPTR_0002s16640;POPTR_0002s17010;POPTR_0002s18770;POPTR_0002s19390;POPTR_0002s19630;POPTR_0002s21330;POPTR_0003s11120;POPTR_0003s13250;POPTR_0003s13840;POPTR_00…
Potri.019G001600	TFmatrixID_0447	1604	+	gaaGTCAAag	WRKY	POPTR_0001s00350;POPTR_0001s03620;POPTR_0001s03970;POPTR_0001s09900;POPTR_0001s10490;POPTR_0001s21580;POPTR_0001s33560;POPTR_0001s34520;POPTR_0001s46490;POPTR_0002s04440;POPTR_0002s06000;POPTR_0002s12480;POPTR_0002s13980;POPTR_0002s16590;POPTR_0002s16640;POPTR_0002s17010;POPTR_0002s18770;POPTR_0002s19390;POPTR_0002s19630;POPTR_0002s21330;POPTR_0003s11120;POPTR_0003s13250;POPTR_0003s13840;POPTR_00…
Potri.019G001600	TFmatrixID_0448	4	-	aatTTGACcta	WRKY	POPTR_0001s00350;POPTR_0001s03620;POPTR_0001s09900;POPTR_0001s10490;POPTR_0001s21580;POPTR_0001s33560;POPTR_0001s34520;POPTR_0001s46490;POPTR_0002s04440;POPTR_0002s06000;POPTR_0002s12480;POPTR_0002s13980;POPTR_0002s16590;POPTR_0002s16640;POPTR_0002s17010;POPTR_0002s18770;POPTR_0002s19390;POPTR_0002s19630;POPTR_0002s21330;POPTR_0003s11120;POPTR_0003s13250;POPTR_0003s13840;POPTR_0003s16750;POPTR_00…
Potri.019G001600	TFmatrixID_0448	102	-	atcTTGACcca	WRKY	POPTR_0001s00350;POPTR_0001s03620;POPTR_0001s09900;POPTR_0001s10490;POPTR_0001s21580;POPTR_0001s33560;POPTR_0001s34520;POPTR_0001s46490;POPTR_0002s04440;POPTR_0002s06000;POPTR_0002s12480;POPTR_0002s13980;POPTR_0002s16590;POPTR_0002s16640;POPTR_0002s17010;POPTR_0002s18770;POPTR_0002s19390;POPTR_0002s19630;POPTR_0002s21330;POPTR_0003s11120;POPTR_0003s13250;POPTR_0003s13840;POPTR_0003s16750;POPTR_00…
Potri.019G001600	TFmatrixID_0449	6	-	tTTGACct	WRKY	POPTR_0001s37260;POPTR_0001s47670;POPTR_0002s22180;POPTR_0004s12000;POPTR_0006s10600;POPTR_0006s13550;POPTR_0006s19850;POPTR_0006s27990;POPTR_0008s09140;POPTR_0010s17040;POPTR_0011s09030;POPTR_0011s17230;POPTR_0013s08380;POPTR_0013s14960;POPTR_0014s16220;POPTR_0016s08440;POPTR_0016s13600;POPTR_0017s12430;POPTR_0018s11630;POPTR_0019s08110;POPTR_0019s14460
Potri.019G001600	TFmatrixID_0449	104	-	cTTGACcc	WRKY	POPTR_0001s37260;POPTR_0001s47670;POPTR_0002s22180;POPTR_0004s12000;POPTR_0006s10600;POPTR_0006s13550;POPTR_0006s19850;POPTR_0006s27990;POPTR_0008s09140;POPTR_0010s17040;POPTR_0011s09030;POPTR_0011s17230;POPTR_0013s08380;POPTR_0013s14960;POPTR_0014s16220;POPTR_0016s08440;POPTR_0016s13600;POPTR_0017s12430;POPTR_0018s11630;POPTR_0019s08110;POPTR_0019s14460
Potri.019G001600	TFmatrixID_0450	485	-	agTTGACaaa	WRKY	POPTR_0001s00350;POPTR_0001s03620;POPTR_0001s03970;POPTR_0001s09900;POPTR_0001s10490;POPTR_0001s21580;POPTR_0001s33560;POPTR_0001s34520;POPTR_0001s46490;POPTR_0002s04440;POPTR_0002s06000;POPTR_0002s12480;POPTR_0002s13980;POPTR_0002s16590;POPTR_0002s16640;POPTR_0002s17010;POPTR_0002s18770;POPTR_0002s19390;POPTR_0002s19630;POPTR_0002s21330;POPTR_0003s11120;POPTR_0003s13250;POPTR_0003s13840;POPTR_00…
Potri.019G001600	TFmatrixID_0451	5	-	atTTGACcta	WRKY	POPTR_0001s37260;POPTR_0001s47670;POPTR_0002s22180;POPTR_0004s12000;POPTR_0006s10600;POPTR_0006s13550;POPTR_0006s19850;POPTR_0006s27990;POPTR_0008s09140;POPTR_0010s17040;POPTR_0011s09030;POPTR_0011s17230;POPTR_0013s08380;POPTR_0013s14960;POPTR_0014s16220;POPTR_0016s08440;POPTR_0016s13600;POPTR_0017s12430;POPTR_0018s11630;POPTR_0019s08110;POPTR_0019s14460
Potri.019G001600	TFmatrixID_0451	360	+	ataGTCAAat	WRKY	POPTR_0001s37260;POPTR_0001s47670;POPTR_0002s22180;POPTR_0004s12000;POPTR_0006s10600;POPTR_0006s13550;POPTR_0006s19850;POPTR_0006s27990;POPTR_0008s09140;POPTR_0010s17040;POPTR_0011s09030;POPTR_0011s17230;POPTR_0013s08380;POPTR_0013s14960;POPTR_0014s16220;POPTR_0016s08440;POPTR_0016s13600;POPTR_0017s12430;POPTR_0018s11630;POPTR_0019s08110;POPTR_0019s14460
Potri.019G001600	TFmatrixID_0451	1604	+	gaaGTCAAag	WRKY	POPTR_0001s37260;POPTR_0001s47670;POPTR_0002s22180;POPTR_0004s12000;POPTR_0006s10600;POPTR_0006s13550;POPTR_0006s19850;POPTR_0006s27990;POPTR_0008s09140;POPTR_0010s17040;POPTR_0011s09030;POPTR_0011s17230;POPTR_0013s08380;POPTR_0013s14960;POPTR_0014s16220;POPTR_0016s08440;POPTR_0016s13600;POPTR_0017s12430;POPTR_0018s11630;POPTR_0019s08110;POPTR_0019s14460
Potri.019G001600	TFmatrixID_0452	361	+	taGTCAAata	WRKY	POPTR_0001s00350;POPTR_0001s03620;POPTR_0001s09900;POPTR_0001s10490;POPTR_0001s13610;POPTR_0001s21580;POPTR_0001s33560;POPTR_0001s34520;POPTR_0001s46490;POPTR_0002s04440;POPTR_0002s06000;POPTR_0002s12480;POPTR_0002s13980;POPTR_0002s16590;POPTR_0002s16640;POPTR_0002s17010;POPTR_0002s18770;POPTR_0002s19390;POPTR_0002s19630;POPTR_0002s21330;POPTR_0003s11120;POPTR_0003s13250;POPTR_0003s13840;POPTR_00…
Potri.019G001600	TFmatrixID_0452	1605	+	aaGTCAAagt	WRKY	POPTR_0001s00350;POPTR_0001s03620;POPTR_0001s09900;POPTR_0001s10490;POPTR_0001s13610;POPTR_0001s21580;POPTR_0001s33560;POPTR_0001s34520;POPTR_0001s46490;POPTR_0002s04440;POPTR_0002s06000;POPTR_0002s12480;POPTR_0002s13980;POPTR_0002s16590;POPTR_0002s16640;POPTR_0002s17010;POPTR_0002s18770;POPTR_0002s19390;POPTR_0002s19630;POPTR_0002s21330;POPTR_0003s11120;POPTR_0003s13250;POPTR_0003s13840;POPTR_00…
Potri.019G001600	TFmatrixID_0453	1606	+	aGTCAAag	WRKY	POPTR_0001s00350;POPTR_0001s03620;POPTR_0001s03970;POPTR_0001s09900;POPTR_0001s10490;POPTR_0001s21580;POPTR_0001s33560;POPTR_0001s34520;POPTR_0001s46490;POPTR_0002s04440;POPTR_0002s06000;POPTR_0002s12480;POPTR_0002s13980;POPTR_0002s16590;POPTR_0002s16640;POPTR_0002s17010;POPTR_0002s18770;POPTR_0002s19390;POPTR_0002s19630;POPTR_0002s21330;POPTR_0003s11120;POPTR_0003s13250;POPTR_0003s13840;POPTR_00…
Potri.019G001600	TFmatrixID_0454	5	-	atTTGACcta	WRKY	POPTR_0001s00350;POPTR_0001s03620;POPTR_0001s09900;POPTR_0001s10490;POPTR_0001s21580;POPTR_0001s33560;POPTR_0001s34520;POPTR_0001s46490;POPTR_0002s04440;POPTR_0002s06000;POPTR_0002s12480;POPTR_0002s13980;POPTR_0002s16590;POPTR_0002s16640;POPTR_0002s17010;POPTR_0002s18770;POPTR_0002s19390;POPTR_0002s19630;POPTR_0002s21330;POPTR_0003s11120;POPTR_0003s13250;POPTR_0003s13840;POPTR_0003s16750;POPTR_00…
Potri.019G001600	TFmatrixID_0454	360	+	ataGTCAAat	WRKY	POPTR_0001s00350;POPTR_0001s03620;POPTR_0001s09900;POPTR_0001s10490;POPTR_0001s21580;POPTR_0001s33560;POPTR_0001s34520;POPTR_0001s46490;POPTR_0002s04440;POPTR_0002s06000;POPTR_0002s12480;POPTR_0002s13980;POPTR_0002s16590;POPTR_0002s16640;POPTR_0002s17010;POPTR_0002s18770;POPTR_0002s19390;POPTR_0002s19630;POPTR_0002s21330;POPTR_0003s11120;POPTR_0003s13250;POPTR_0003s13840;POPTR_0003s16750;POPTR_00…
Potri.019G001600	TFmatrixID_0454	1604	+	gaaGTCAAag	WRKY	POPTR_0001s00350;POPTR_0001s03620;POPTR_0001s09900;POPTR_0001s10490;POPTR_0001s21580;POPTR_0001s33560;POPTR_0001s34520;POPTR_0001s46490;POPTR_0002s04440;POPTR_0002s06000;POPTR_0002s12480;POPTR_0002s13980;POPTR_0002s16590;POPTR_0002s16640;POPTR_0002s17010;POPTR_0002s18770;POPTR_0002s19390;POPTR_0002s19630;POPTR_0002s21330;POPTR_0003s11120;POPTR_0003s13250;POPTR_0003s13840;POPTR_0003s16750;POPTR_00…
Potri.019G001600	TFmatrixID_0455	484	-	gagTTGACaaa	WRKY	POPTR_0001s00350;POPTR_0001s03620;POPTR_0001s09900;POPTR_0001s10490;POPTR_0001s21580;POPTR_0001s33560;POPTR_0001s34520;POPTR_0001s46490;POPTR_0002s04440;POPTR_0002s06000;POPTR_0002s12480;POPTR_0002s13980;POPTR_0002s16590;POPTR_0002s16640;POPTR_0002s17010;POPTR_0002s18770;POPTR_0002s19390;POPTR_0002s19630;POPTR_0002s21330;POPTR_0003s11120;POPTR_0003s13250;POPTR_0003s13840;POPTR_0003s16750;POPTR_00…
Potri.019G001600	TFmatrixID_0455	1604	+	gaaGTCAAagt	WRKY	POPTR_0001s00350;POPTR_0001s03620;POPTR_0001s09900;POPTR_0001s10490;POPTR_0001s21580;POPTR_0001s33560;POPTR_0001s34520;POPTR_0001s46490;POPTR_0002s04440;POPTR_0002s06000;POPTR_0002s12480;POPTR_0002s13980;POPTR_0002s16590;POPTR_0002s16640;POPTR_0002s17010;POPTR_0002s18770;POPTR_0002s19390;POPTR_0002s19630;POPTR_0002s21330;POPTR_0003s11120;POPTR_0003s13250;POPTR_0003s13840;POPTR_0003s16750;POPTR_00…
Potri.019G001600	TFmatrixID_0457	361	+	taGTCAAata	WRKY	POPTR_0001s00350;POPTR_0001s03620;POPTR_0001s03970;POPTR_0001s09900;POPTR_0001s10490;POPTR_0001s21580;POPTR_0001s33560;POPTR_0001s34520;POPTR_0001s46490;POPTR_0002s04440;POPTR_0002s06000;POPTR_0002s12480;POPTR_0002s13980;POPTR_0002s16590;POPTR_0002s16640;POPTR_0002s17010;POPTR_0002s18770;POPTR_0002s19390;POPTR_0002s19630;POPTR_0002s21330;POPTR_0003s11120;POPTR_0003s13250;POPTR_0003s13840;POPTR_00…
Potri.019G001600	TFmatrixID_0457	484	-	gagTTGACaa	WRKY	POPTR_0001s00350;POPTR_0001s03620;POPTR_0001s03970;POPTR_0001s09900;POPTR_0001s10490;POPTR_0001s21580;POPTR_0001s33560;POPTR_0001s34520;POPTR_0001s46490;POPTR_0002s04440;POPTR_0002s06000;POPTR_0002s12480;POPTR_0002s13980;POPTR_0002s16590;POPTR_0002s16640;POPTR_0002s17010;POPTR_0002s18770;POPTR_0002s19390;POPTR_0002s19630;POPTR_0002s21330;POPTR_0003s11120;POPTR_0003s13250;POPTR_0003s13840;POPTR_00…
Potri.019G001600	TFmatrixID_0457	1605	+	aaGTCAAagt	WRKY	POPTR_0001s00350;POPTR_0001s03620;POPTR_0001s03970;POPTR_0001s09900;POPTR_0001s10490;POPTR_0001s21580;POPTR_0001s33560;POPTR_0001s34520;POPTR_0001s46490;POPTR_0002s04440;POPTR_0002s06000;POPTR_0002s12480;POPTR_0002s13980;POPTR_0002s16590;POPTR_0002s16640;POPTR_0002s17010;POPTR_0002s18770;POPTR_0002s19390;POPTR_0002s19630;POPTR_0002s21330;POPTR_0003s11120;POPTR_0003s13250;POPTR_0003s13840;POPTR_00…
Potri.019G001600	TFmatrixID_0458	5	-	atTTGACcta	WRKY	POPTR_0001s00350;POPTR_0001s03620;POPTR_0001s09900;POPTR_0001s10490;POPTR_0001s21580;POPTR_0001s33560;POPTR_0001s34520;POPTR_0001s46490;POPTR_0002s04440;POPTR_0002s06000;POPTR_0002s12480;POPTR_0002s13980;POPTR_0002s16590;POPTR_0002s16640;POPTR_0002s17010;POPTR_0002s18770;POPTR_0002s19390;POPTR_0002s19630;POPTR_0002s21330;POPTR_0003s11120;POPTR_0003s13250;POPTR_0003s13840;POPTR_0003s16750;POPTR_00…
Potri.019G001600	TFmatrixID_0458	103	-	tcTTGACcca	WRKY	POPTR_0001s00350;POPTR_0001s03620;POPTR_0001s09900;POPTR_0001s10490;POPTR_0001s21580;POPTR_0001s33560;POPTR_0001s34520;POPTR_0001s46490;POPTR_0002s04440;POPTR_0002s06000;POPTR_0002s12480;POPTR_0002s13980;POPTR_0002s16590;POPTR_0002s16640;POPTR_0002s17010;POPTR_0002s18770;POPTR_0002s19390;POPTR_0002s19630;POPTR_0002s21330;POPTR_0003s11120;POPTR_0003s13250;POPTR_0003s13840;POPTR_0003s16750;POPTR_00…
Potri.019G001600	TFmatrixID_0459	6	-	tTTGACct	WRKY	POPTR_0001s00350;POPTR_0001s09900;POPTR_0001s10490;POPTR_0001s33560;POPTR_0001s34520;POPTR_0002s06000;POPTR_0002s13980;POPTR_0002s16640;POPTR_0002s17010;POPTR_0002s18770;POPTR_0002s19390;POPTR_0003s13840;POPTR_0003s16750;POPTR_0003s20860;POPTR_0005s08720;POPTR_0005s22480;POPTR_0006s08730;POPTR_0006s10950;POPTR_0006s24050;POPTR_0007s06930;POPTR_0008s09360;POPTR_0008s10280;POPTR_0010s15750;POPTR_00…
Potri.019G001600	TFmatrixID_0459	361	+	taGTCAAa	WRKY	POPTR_0001s00350;POPTR_0001s09900;POPTR_0001s10490;POPTR_0001s33560;POPTR_0001s34520;POPTR_0002s06000;POPTR_0002s13980;POPTR_0002s16640;POPTR_0002s17010;POPTR_0002s18770;POPTR_0002s19390;POPTR_0003s13840;POPTR_0003s16750;POPTR_0003s20860;POPTR_0005s08720;POPTR_0005s22480;POPTR_0006s08730;POPTR_0006s10950;POPTR_0006s24050;POPTR_0007s06930;POPTR_0008s09360;POPTR_0008s10280;POPTR_0010s15750;POPTR_00…
Potri.019G001600	TFmatrixID_0459	486	-	gTTGACaa	WRKY	POPTR_0001s00350;POPTR_0001s09900;POPTR_0001s10490;POPTR_0001s33560;POPTR_0001s34520;POPTR_0002s06000;POPTR_0002s13980;POPTR_0002s16640;POPTR_0002s17010;POPTR_0002s18770;POPTR_0002s19390;POPTR_0003s13840;POPTR_0003s16750;POPTR_0003s20860;POPTR_0005s08720;POPTR_0005s22480;POPTR_0006s08730;POPTR_0006s10950;POPTR_0006s24050;POPTR_0007s06930;POPTR_0008s09360;POPTR_0008s10280;POPTR_0010s15750;POPTR_00…
Potri.019G001600	TFmatrixID_0460	361	+	taGTCAAa	WRKY	POPTR_0001s00350;POPTR_0001s03620;POPTR_0001s09900;POPTR_0001s10490;POPTR_0001s13600;POPTR_0001s13610;POPTR_0001s21580;POPTR_0001s33560;POPTR_0001s34520;POPTR_0001s46490;POPTR_0002s04440;POPTR_0002s06000;POPTR_0002s12480;POPTR_0002s13980;POPTR_0002s16590;POPTR_0002s16640;POPTR_0002s17010;POPTR_0002s18770;POPTR_0002s19390;POPTR_0002s19630;POPTR_0002s21330;POPTR_0003s11120;POPTR_0003s13250;POPTR_00…
Potri.019G001600	TFmatrixID_0460	1605	+	aaGTCAAa	WRKY	POPTR_0001s00350;POPTR_0001s03620;POPTR_0001s09900;POPTR_0001s10490;POPTR_0001s13600;POPTR_0001s13610;POPTR_0001s21580;POPTR_0001s33560;POPTR_0001s34520;POPTR_0001s46490;POPTR_0002s04440;POPTR_0002s06000;POPTR_0002s12480;POPTR_0002s13980;POPTR_0002s16590;POPTR_0002s16640;POPTR_0002s17010;POPTR_0002s18770;POPTR_0002s19390;POPTR_0002s19630;POPTR_0002s21330;POPTR_0003s11120;POPTR_0003s13250;POPTR_00…
Potri.019G001600	TFmatrixID_0461	483	-	agagTTGACa	WRKY	POPTR_0001s00350;POPTR_0001s03970;POPTR_0001s09900;POPTR_0001s10490;POPTR_0001s21580;POPTR_0001s33560;POPTR_0001s46490;POPTR_0002s04440;POPTR_0002s06000;POPTR_0002s12480;POPTR_0002s13980;POPTR_0002s16590;POPTR_0002s16640;POPTR_0002s17010;POPTR_0002s18770;POPTR_0002s19630;POPTR_0002s21330;POPTR_0003s11120;POPTR_0003s13250;POPTR_0003s13840;POPTR_0003s16750;POPTR_0004s00890;POPTR_0004s05920;POPTR_00…
Potri.019G001600	TFmatrixID_0462	5	-	atTTGACct	WRKY	POPTR_0001s00350;POPTR_0001s03620;POPTR_0001s03970;POPTR_0001s09900;POPTR_0001s10490;POPTR_0001s21580;POPTR_0001s33560;POPTR_0001s34520;POPTR_0001s46490;POPTR_0002s04440;POPTR_0002s06000;POPTR_0002s12480;POPTR_0002s13980;POPTR_0002s16590;POPTR_0002s16640;POPTR_0002s18770;POPTR_0002s19390;POPTR_0002s19630;POPTR_0002s21330;POPTR_0003s11120;POPTR_0003s13250;POPTR_0003s13840;POPTR_0003s16750;POPTR_00…
Potri.019G001600	TFmatrixID_0462	1605	+	aaGTCAAag	WRKY	POPTR_0001s00350;POPTR_0001s03620;POPTR_0001s03970;POPTR_0001s09900;POPTR_0001s10490;POPTR_0001s21580;POPTR_0001s33560;POPTR_0001s34520;POPTR_0001s46490;POPTR_0002s04440;POPTR_0002s06000;POPTR_0002s12480;POPTR_0002s13980;POPTR_0002s16590;POPTR_0002s16640;POPTR_0002s18770;POPTR_0002s19390;POPTR_0002s19630;POPTR_0002s21330;POPTR_0003s11120;POPTR_0003s13250;POPTR_0003s13840;POPTR_0003s16750;POPTR_00…
Potri.019G001600	TFmatrixID_0463	5	-	atTTGACcta	WRKY	POPTR_0001s00350;POPTR_0001s03620;POPTR_0001s03970;POPTR_0001s09900;POPTR_0001s10490;POPTR_0001s21580;POPTR_0001s33560;POPTR_0001s34520;POPTR_0001s46490;POPTR_0002s04440;POPTR_0002s06000;POPTR_0002s12480;POPTR_0002s13980;POPTR_0002s16590;POPTR_0002s16640;POPTR_0002s17010;POPTR_0002s18770;POPTR_0002s19390;POPTR_0002s19630;POPTR_0002s21330;POPTR_0003s11120;POPTR_0003s13250;POPTR_0003s13840;POPTR_00…
Potri.019G001600	TFmatrixID_0465	6	-	tTTGACct	WRKY	POPTR_0001s37260;POPTR_0001s47670;POPTR_0002s22180;POPTR_0004s12000;POPTR_0006s10600;POPTR_0006s13550;POPTR_0006s19850;POPTR_0006s27990;POPTR_0008s09140;POPTR_0010s17040;POPTR_0011s09030;POPTR_0011s17230;POPTR_0013s08380;POPTR_0013s14960;POPTR_0014s16220;POPTR_0016s08440;POPTR_0016s13600;POPTR_0017s12430;POPTR_0018s11630;POPTR_0019s08110;POPTR_0019s14460
Potri.019G001600	TFmatrixID_0465	104	-	cTTGACcc	WRKY	POPTR_0001s37260;POPTR_0001s47670;POPTR_0002s22180;POPTR_0004s12000;POPTR_0006s10600;POPTR_0006s13550;POPTR_0006s19850;POPTR_0006s27990;POPTR_0008s09140;POPTR_0010s17040;POPTR_0011s09030;POPTR_0011s17230;POPTR_0013s08380;POPTR_0013s14960;POPTR_0014s16220;POPTR_0016s08440;POPTR_0016s13600;POPTR_0017s12430;POPTR_0018s11630;POPTR_0019s08110;POPTR_0019s14460
Potri.019G001600	TFmatrixID_0466	5	-	atTTGACcta	WRKY	POPTR_0001s00350;POPTR_0001s03620;POPTR_0001s03970;POPTR_0001s09900;POPTR_0001s21580;POPTR_0001s33560;POPTR_0001s34520;POPTR_0001s46490;POPTR_0002s04440;POPTR_0002s06000;POPTR_0002s12480;POPTR_0002s13980;POPTR_0002s16590;POPTR_0002s16640;POPTR_0002s18770;POPTR_0002s19390;POPTR_0002s19630;POPTR_0002s21330;POPTR_0003s11120;POPTR_0003s13250;POPTR_0003s16750;POPTR_0003s18060;POPTR_0003s20860;POPTR_00…
Potri.019G001600	TFmatrixID_0466	1604	+	gaaGTCAAag	WRKY	POPTR_0001s00350;POPTR_0001s03620;POPTR_0001s03970;POPTR_0001s09900;POPTR_0001s21580;POPTR_0001s33560;POPTR_0001s34520;POPTR_0001s46490;POPTR_0002s04440;POPTR_0002s06000;POPTR_0002s12480;POPTR_0002s13980;POPTR_0002s16590;POPTR_0002s16640;POPTR_0002s18770;POPTR_0002s19390;POPTR_0002s19630;POPTR_0002s21330;POPTR_0003s11120;POPTR_0003s13250;POPTR_0003s16750;POPTR_0003s18060;POPTR_0003s20860;POPTR_00…
Potri.019G001600	TFmatrixID_0467	2	-	taaatTTGACcta	WRKY	POPTR_0002s17010;POPTR_0012s01380;POPTR_0014s09190
Potri.019G001600	TFmatrixID_0467	100	-	ccatcTTGACcca	WRKY	POPTR_0002s17010;POPTR_0012s01380;POPTR_0014s09190
Potri.019G001600	TFmatrixID_0467	482	-	aagagTTGACaaa	WRKY	POPTR_0002s17010;POPTR_0012s01380;POPTR_0014s09190
Potri.019G001600	TFmatrixID_0468	5	-	atTTGACct	WRKY	POPTR_0001s00350;POPTR_0001s03970;POPTR_0001s09900;POPTR_0001s10490;POPTR_0001s33560;POPTR_0001s34520;POPTR_0001s46490;POPTR_0002s04440;POPTR_0002s06000;POPTR_0002s12480;POPTR_0002s13980;POPTR_0002s16590;POPTR_0002s16640;POPTR_0002s17010;POPTR_0002s18770;POPTR_0002s19390;POPTR_0002s19630;POPTR_0003s11120;POPTR_0003s13250;POPTR_0003s13840;POPTR_0003s16750;POPTR_0003s20860;POPTR_0004s00890;POPTR_00…
Potri.019G001600	TFmatrixID_0471	1708	+	aATAATtt	Homeodomain	POPTR_0002s10080;POPTR_0005s07290;POPTR_0005s17390;POPTR_0007s05010;POPTR_0008s14770;POPTR_0008s19900;POPTR_0010s10340;POPTR_0012s07270;POPTR_0015s07640;POPTR_0017s11800
Potri.019G001600	TFmatrixID_0476	965	+	aaaaaaacttAAAAAa	AT-Hook	POPTR_0004s08590;POPTR_0017s02940
Potri.019G001600	TFmatrixID_0476	1794	+	aattaaaaaaAAAAAc	AT-Hook	POPTR_0004s08590;POPTR_0017s02940
Potri.019G001600	TFmatrixID_0476	1834	-	aTTTTTtattttttta	AT-Hook	POPTR_0004s08590;POPTR_0017s02940
Potri.019G001600	TFmatrixID_0482	787	-	atGACGT	bZIP	POPTR_0002s03330;POPTR_0004s16560;POPTR_0005s25290;POPTR_0009s12250
Potri.019G001600	TFmatrixID_0483	786	-	tatGACGTgtgt	bZIP	POPTR_0004s16560;POPTR_0005s25290
Potri.019G001600	TFmatrixID_0490	788	-	tGACGTg	bZIP	POPTR_0001s06700;POPTR_0002s09130;POPTR_0003s19410;POPTR_0004s21360;POPTR_0005s08370;POPTR_0005s16400;POPTR_0006s03720;POPTR_0006s05770;POPTR_0007s06180;POPTR_0008s11710;POPTR_0009s16590;POPTR_0010s13810;POPTR_0016s03590;POPTR_0016s04970
Potri.019G001600	TFmatrixID_0491	197	+	cactcgaaaTATATatttata	TBP	POPTR_0013s05580;POPTR_0019s04890
Potri.019G001600	TFmatrixID_0491	200	-	tcgaaatATATAtttatatta	TBP	POPTR_0013s05580;POPTR_0019s04890
Potri.019G001600	TFmatrixID_0491	263	+	gtaattcaaTATATagatatc	TBP	POPTR_0013s05580;POPTR_0019s04890
Potri.019G001600	TFmatrixID_0491	316	+	ctacatacaTATATaaactat	TBP	POPTR_0013s05580;POPTR_0019s04890
Potri.019G001600	TFmatrixID_0491	464	+	caattgtaaTATATataaaag	TBP	POPTR_0013s05580;POPTR_0019s04890
Potri.019G001600	TFmatrixID_0491	466	+	attgtaataTATATaaaagag	TBP	POPTR_0013s05580;POPTR_0019s04890
Potri.019G001600	TFmatrixID_0491	467	-	ttgtaatATATAtaaaagagt	TBP	POPTR_0013s05580;POPTR_0019s04890
Potri.019G001600	TFmatrixID_0491	586	+	aatagttaaTATATatatata	TBP	POPTR_0013s05580;POPTR_0019s04890
Potri.019G001600	TFmatrixID_0491	588	+	tagttaataTATATatatata	TBP	POPTR_0013s05580;POPTR_0019s04890
Potri.019G001600	TFmatrixID_0491	589	-	agttaatATATAtatatatat	TBP	POPTR_0013s05580;POPTR_0019s04890
Potri.019G001600	TFmatrixID_0491	590	+	gttaatataTATATatatata	TBP	POPTR_0013s05580;POPTR_0019s04890
Potri.019G001600	TFmatrixID_0491	591	-	ttaatatATATAtatatatat	TBP	POPTR_0013s05580;POPTR_0019s04890
Potri.019G001600	TFmatrixID_0491	592	+	taatatataTATATatatata	TBP	POPTR_0013s05580;POPTR_0019s04890
Potri.019G001600	TFmatrixID_0491	593	-	aatatatATATAtatatatat	TBP	POPTR_0013s05580;POPTR_0019s04890
Potri.019G001600	TFmatrixID_0491	594	+	atatatataTATATatatata	TBP	POPTR_0013s05580;POPTR_0019s04890
Potri.019G001600	TFmatrixID_0491	595	-	tatatatATATAtatatatat	TBP	POPTR_0013s05580;POPTR_0019s04890
Potri.019G001600	TFmatrixID_0491	596	+	atatatataTATATatatatt	TBP	POPTR_0013s05580;POPTR_0019s04890
Potri.019G001600	TFmatrixID_0491	597	-	tatatatATATAtatatattc	TBP	POPTR_0013s05580;POPTR_0019s04890
Potri.019G001600	TFmatrixID_0491	598	+	atatatataTATATatattca	TBP	POPTR_0013s05580;POPTR_0019s04890
Potri.019G001600	TFmatrixID_0491	599	-	tatatatATATAtatattcat	TBP	POPTR_0013s05580;POPTR_0019s04890
Potri.019G001600	TFmatrixID_0491	600	+	atatatataTATATattcatg	TBP	POPTR_0013s05580;POPTR_0019s04890
Potri.019G001600	TFmatrixID_0491	601	-	tatatatATATAtattcatgt	TBP	POPTR_0013s05580;POPTR_0019s04890
Potri.019G001600	TFmatrixID_0491	603	-	tatatatATATAttcatgtga	TBP	POPTR_0013s05580;POPTR_0019s04890
Potri.019G001600	TFmatrixID_0491	881	-	tgtttttATATAtttatattt	TBP	POPTR_0013s05580;POPTR_0019s04890
Potri.019G001600	TFmatrixID_0499	1830	-	gttgattttttaTTTTTttaa	MADS box	POPTR_0001s08510;POPTR_0001s13660;POPTR_0001s29100;POPTR_0002s09290;POPTR_0002s10570;POPTR_0002s15310;POPTR_0003s16800;POPTR_0003s16840;POPTR_0003s16870;POPTR_0004s06310;POPTR_0004s11430;POPTR_0004s11450;POPTR_0005s19440;POPTR_0006s04730;POPTR_0007s14300;POPTR_0008s09780;POPTR_0009s06060;POPTR_0010s16390;POPTR_0011s03150;POPTR_0012s05950;POPTR_0012s10190;POPTR_0012s14770;POPTR_0013s09960;POPTR_00…
Potri.019G001600	TFmatrixID_0503	1575	+	atatcataaaaatAGAAAtag	MADS box	POPTR_0001s08510;POPTR_0001s13660;POPTR_0002s15310;POPTR_0003s16820;POPTR_0003s16840;POPTR_0003s16850;POPTR_0003s16870;POPTR_0004s11450;POPTR_0006s04730;POPTR_0008s09780;POPTR_0014s07020
Potri.019G001600	TFmatrixID_0516	304	+	aaGCACAtgtgcctacataca	AP2	POPTR_0001s03300;POPTR_0001s05580;POPTR_0001s16960;POPTR_0002s11550;POPTR_0003s06330;POPTR_0003s20470;POPTR_0005s19220;POPTR_0006s18330;POPTR_0007s14210;POPTR_0007s14690;POPTR_0008s07610;POPTR_0010s18840;POPTR_0014s01260;POPTR_0018s09900
Potri.019G001600	TFmatrixID_0517	1706	+	taAATAAtttat	Homeodomain	POPTR_0002s10080;POPTR_0005s07290;POPTR_0005s17390;POPTR_0007s05010;POPTR_0008s14770;POPTR_0008s19900;POPTR_0010s10340;POPTR_0012s07270;POPTR_0015s07640;POPTR_0017s11800
Potri.019G001600	TFmatrixID_0518	744	+	tccactaATGATcgcaatt	bZIP; Homeodomain; HD-ZIP	POPTR_0001s18930;POPTR_0001s38120;POPTR_0003s04860;POPTR_0004s22090;POPTR_0006s25390;POPTR_0009s01990;POPTR_0011s10070;POPTR_0018s08110
Potri.019G001600	TFmatrixID_0522	1132	-	aaacaCGTACaatatg	SBP	POPTR_0001s13630;POPTR_0001s40870;POPTR_0002s14320;POPTR_0002s14330;POPTR_0002s18970;POPTR_0004s04630;POPTR_0007s01030;POPTR_0008s09750;POPTR_0008s09810;POPTR_0010s16370;POPTR_0010s16400;POPTR_0011s11770;POPTR_0014s05680;POPTR_0014s05690;POPTR_0014s10960
Potri.019G001600	TFmatrixID_0522	1393	-	aaacgCGTACaatatg	SBP	POPTR_0001s13630;POPTR_0001s40870;POPTR_0002s14320;POPTR_0002s14330;POPTR_0002s18970;POPTR_0004s04630;POPTR_0007s01030;POPTR_0008s09750;POPTR_0008s09810;POPTR_0010s16370;POPTR_0010s16400;POPTR_0011s11770;POPTR_0014s05680;POPTR_0014s05690;POPTR_0014s10960
Potri.019G001600	TFmatrixID_0522	1858	+	atcagaGTACGaaaaa	SBP	POPTR_0001s13630;POPTR_0001s40870;POPTR_0002s14320;POPTR_0002s14330;POPTR_0002s18970;POPTR_0004s04630;POPTR_0007s01030;POPTR_0008s09750;POPTR_0008s09810;POPTR_0010s16370;POPTR_0010s16400;POPTR_0011s11770;POPTR_0014s05680;POPTR_0014s05690;POPTR_0014s10960
Potri.019G001600	TFmatrixID_0523	1132	+	aaacacGTACAatatg	SBP	POPTR_0001s13630;POPTR_0001s13890;POPTR_0001s40870;POPTR_0002s14320;POPTR_0002s14330;POPTR_0002s18970;POPTR_0003s16780;POPTR_0003s17120;POPTR_0004s04630;POPTR_0005s28010;POPTR_0007s01030;POPTR_0008s09750;POPTR_0008s09810;POPTR_0010s16370;POPTR_0010s16400;POPTR_0011s11770;POPTR_0012s10260;POPTR_0014s05680;POPTR_0014s05690;POPTR_0014s10960;POPTR_0015s07140;POPTR_0015s11100;POPTR_0018s14680
Potri.019G001600	TFmatrixID_0523	1949	-	aatttTGTACcatata	SBP	POPTR_0001s13630;POPTR_0001s13890;POPTR_0001s40870;POPTR_0002s14320;POPTR_0002s14330;POPTR_0002s18970;POPTR_0003s16780;POPTR_0003s17120;POPTR_0004s04630;POPTR_0005s28010;POPTR_0007s01030;POPTR_0008s09750;POPTR_0008s09810;POPTR_0010s16370;POPTR_0010s16400;POPTR_0011s11770;POPTR_0012s10260;POPTR_0014s05680;POPTR_0014s05690;POPTR_0014s10960;POPTR_0015s07140;POPTR_0015s11100;POPTR_0018s14680
Potri.019G001600	TFmatrixID_0533	785	-	gtaTGACGtgt	bZIP	POPTR_0001s06700;POPTR_0002s09130;POPTR_0003s19410;POPTR_0004s21360;POPTR_0005s08370;POPTR_0005s16400;POPTR_0006s03720;POPTR_0006s05770;POPTR_0007s06180;POPTR_0008s11710;POPTR_0009s16590;POPTR_0010s13810;POPTR_0016s03590;POPTR_0016s04970
Potri.019G001600	TFmatrixID_0533	1357	-	tggTGACGcga	bZIP	POPTR_0001s06700;POPTR_0002s09130;POPTR_0003s19410;POPTR_0004s21360;POPTR_0005s08370;POPTR_0005s16400;POPTR_0006s03720;POPTR_0006s05770;POPTR_0007s06180;POPTR_0008s11710;POPTR_0009s16590;POPTR_0010s13810;POPTR_0016s03590;POPTR_0016s04970
Potri.019G001600	TFmatrixID_0534	7	-	TTGACctaact	WRKY	POPTR_0001s37260;POPTR_0001s47670;POPTR_0002s22180;POPTR_0004s12000;POPTR_0006s10600;POPTR_0006s13550;POPTR_0006s19850;POPTR_0006s27990;POPTR_0008s09140;POPTR_0010s17040;POPTR_0011s09030;POPTR_0011s17230;POPTR_0013s08380;POPTR_0013s14960;POPTR_0014s16220;POPTR_0016s08440;POPTR_0016s13600;POPTR_0017s12430;POPTR_0018s11630;POPTR_0019s08110;POPTR_0019s14460
Potri.019G001600	TFmatrixID_0534	105	-	TTGACccaagt	WRKY	POPTR_0001s37260;POPTR_0001s47670;POPTR_0002s22180;POPTR_0004s12000;POPTR_0006s10600;POPTR_0006s13550;POPTR_0006s19850;POPTR_0006s27990;POPTR_0008s09140;POPTR_0010s17040;POPTR_0011s09030;POPTR_0011s17230;POPTR_0013s08380;POPTR_0013s14960;POPTR_0014s16220;POPTR_0016s08440;POPTR_0016s13600;POPTR_0017s12430;POPTR_0018s11630;POPTR_0019s08110;POPTR_0019s14460
Potri.019G001600	TFmatrixID_0540	1705	+	ataAATAAtttatt	Homeodomain	POPTR_0002s10080;POPTR_0005s07290;POPTR_0005s17390;POPTR_0007s05010;POPTR_0008s14770;POPTR_0008s19900;POPTR_0010s10340;POPTR_0012s07270;POPTR_0015s07640;POPTR_0017s11800
Potri.019G001600	TFmatrixID_0542	744	+	tccactaATGATcgcaatt	bZIP; Homeodomain; HD-ZIP	POPTR_0001s18930;POPTR_0001s38120;POPTR_0003s04860;POPTR_0004s22090;POPTR_0006s25390;POPTR_0009s01990;POPTR_0011s10070;POPTR_0018s08110
Potri.019G001600	TFmatrixID_0544	782	-	gaagtatGACGT	bZIP	POPTR_0002s03330;POPTR_0004s16560;POPTR_0005s25290;POPTR_0009s12250
Potri.019G001600	TFmatrixID_0546	786	-	tatgaCGTGTgt	bZIP	POPTR_0004s16560;POPTR_0005s25290
Potri.019G001600	TFmatrixID_0551	1413	-	CAACCaac	Myb/SANT	POPTR_0001s07330;POPTR_0003s18900;POPTR_0009s02380
Potri.019G001600	TFmatrixID_0563	1620	-	tcagGTTAAttc	Myb/SANT	POPTR_0013s04340;POPTR_0019s03520
Potri.019G001600	TFmatrixID_0569	204	-	aatatataTTTATat	TBP	POPTR_0013s05580;POPTR_0019s04890
Potri.019G001600	TFmatrixID_0569	223	-	taggtataTTTATat	TBP	POPTR_0013s05580;POPTR_0019s04890
Potri.019G001600	TFmatrixID_0569	334	-	tattttatTTTATaa	TBP	POPTR_0013s05580;POPTR_0019s04890
Potri.019G001600	TFmatrixID_0569	343	+	ttATAAAataataaa	TBP	POPTR_0013s05580;POPTR_0019s04890
Potri.019G001600	TFmatrixID_0569	398	+	ttATAAAtatttaaa	TBP	POPTR_0013s05580;POPTR_0019s04890
Potri.019G001600	TFmatrixID_0569	476	+	atATAAAagagttga	TBP	POPTR_0013s05580;POPTR_0019s04890
Potri.019G001600	TFmatrixID_0569	529	-	attaaataTTTATaa	TBP	POPTR_0013s05580;POPTR_0019s04890
Potri.019G001600	TFmatrixID_0569	538	+	ttATAAAatagttat	TBP	POPTR_0013s05580;POPTR_0019s04890
Potri.019G001600	TFmatrixID_0569	632	+	atATAAAtattaaac	TBP	POPTR_0013s05580;POPTR_0019s04890
Potri.019G001600	TFmatrixID_0569	877	-	attatgttTTTATat	TBP	POPTR_0013s05580;POPTR_0019s04890
Potri.019G001600	TFmatrixID_0569	885	-	tttatataTTTATat	TBP	POPTR_0013s05580;POPTR_0019s04890
Potri.019G001600	TFmatrixID_0569	1627	-	aattctttTTTATat	TBP	POPTR_0013s05580;POPTR_0019s04890
Potri.019G001600	TFmatrixID_0569	1694	-	atgataatTTTATaa	TBP	POPTR_0013s05580;POPTR_0019s04890
Potri.019G001600	TFmatrixID_0569	1703	+	ttATAAAtaatttat	TBP	POPTR_0013s05580;POPTR_0019s04890
Potri.019G001600	TFmatrixID_0569	1742	+	atATAAAatgatata	TBP	POPTR_0013s05580;POPTR_0019s04890
Potri.019G001600	TFmatrixID_0569	1752	+	atATAAAtgttataa	TBP	POPTR_0013s05580;POPTR_0019s04890
Potri.019G001600	TFmatrixID_0570	340	-	aTTTTAtaaa	TBP	POPTR_0013s05580;POPTR_0019s04890
Potri.019G001600	TFmatrixID_0570	342	+	tttaTAAAAt	TBP	POPTR_0013s05580;POPTR_0019s04890
Potri.019G001600	TFmatrixID_0570	442	-	tTTTTAttga	TBP	POPTR_0013s05580;POPTR_0019s04890
Potri.019G001600	TFmatrixID_0570	475	+	tataTAAAAg	TBP	POPTR_0013s05580;POPTR_0019s04890
Potri.019G001600	TFmatrixID_0570	537	+	tttaTAAAAt	TBP	POPTR_0013s05580;POPTR_0019s04890
Potri.019G001600	TFmatrixID_0570	1700	-	aTTTTAtaaa	TBP	POPTR_0013s05580;POPTR_0019s04890
Potri.019G001600	TFmatrixID_0570	1935	-	cTTTTAtggt	TBP	POPTR_0013s05580;POPTR_0019s04890
Potri.019G001600	TFmatrixID_0571	210	-	taTTTATa	TBP	POPTR_0013s05580;POPTR_0019s04890
Potri.019G001600	TFmatrixID_0571	229	-	taTTTATa	TBP	POPTR_0013s05580;POPTR_0019s04890
Potri.019G001600	TFmatrixID_0571	370	+	aATAAAta	TBP	POPTR_0013s05580;POPTR_0019s04890
Potri.019G001600	TFmatrixID_0571	395	-	aaTTTATa	TBP	POPTR_0013s05580;POPTR_0019s04890
Potri.019G001600	TFmatrixID_0571	399	+	tATAAAta	TBP	POPTR_0013s05580;POPTR_0019s04890
Potri.019G001600	TFmatrixID_0571	535	-	taTTTATa	TBP	POPTR_0013s05580;POPTR_0019s04890
Potri.019G001600	TFmatrixID_0571	564	-	taTTTATt	TBP	POPTR_0013s05580;POPTR_0019s04890
Potri.019G001600	TFmatrixID_0571	633	+	tATAAAta	TBP	POPTR_0013s05580;POPTR_0019s04890
Potri.019G001600	TFmatrixID_0571	891	-	taTTTATa	TBP	POPTR_0013s05580;POPTR_0019s04890
Potri.019G001600	TFmatrixID_0571	1488	-	taTTTATt	TBP	POPTR_0013s05580;POPTR_0019s04890
Potri.019G001600	TFmatrixID_0571	1704	+	tATAAAta	TBP	POPTR_0013s05580;POPTR_0019s04890
Potri.019G001600	TFmatrixID_0571	1753	+	tATAAAtg	TBP	POPTR_0013s05580;POPTR_0019s04890
Potri.019G001600	TFmatrixID_0571	1762	+	tATAAAtc	TBP	POPTR_0013s05580;POPTR_0019s04890
Potri.019G001600	TFmatrixID_0572	197	+	cactcgaaaTATATatttata	TBP	POPTR_0013s05580;POPTR_0019s04890
Potri.019G001600	TFmatrixID_0572	200	-	tcgaaatATATAtttatatta	TBP	POPTR_0013s05580;POPTR_0019s04890
Potri.019G001600	TFmatrixID_0572	263	+	gtaattcaaTATATagatatc	TBP	POPTR_0013s05580;POPTR_0019s04890
Potri.019G001600	TFmatrixID_0572	316	+	ctacatacaTATATaaactat	TBP	POPTR_0013s05580;POPTR_0019s04890
Potri.019G001600	TFmatrixID_0572	464	+	caattgtaaTATATataaaag	TBP	POPTR_0013s05580;POPTR_0019s04890
Potri.019G001600	TFmatrixID_0572	466	+	attgtaataTATATaaaagag	TBP	POPTR_0013s05580;POPTR_0019s04890
Potri.019G001600	TFmatrixID_0572	467	-	ttgtaatATATAtaaaagagt	TBP	POPTR_0013s05580;POPTR_0019s04890
Potri.019G001600	TFmatrixID_0572	586	+	aatagttaaTATATatatata	TBP	POPTR_0013s05580;POPTR_0019s04890
Potri.019G001600	TFmatrixID_0572	588	+	tagttaataTATATatatata	TBP	POPTR_0013s05580;POPTR_0019s04890
Potri.019G001600	TFmatrixID_0572	589	-	agttaatATATAtatatatat	TBP	POPTR_0013s05580;POPTR_0019s04890
Potri.019G001600	TFmatrixID_0572	590	+	gttaatataTATATatatata	TBP	POPTR_0013s05580;POPTR_0019s04890
Potri.019G001600	TFmatrixID_0572	591	-	ttaatatATATAtatatatat	TBP	POPTR_0013s05580;POPTR_0019s04890
Potri.019G001600	TFmatrixID_0572	592	+	taatatataTATATatatata	TBP	POPTR_0013s05580;POPTR_0019s04890
Potri.019G001600	TFmatrixID_0572	593	-	aatatatATATAtatatatat	TBP	POPTR_0013s05580;POPTR_0019s04890
Potri.019G001600	TFmatrixID_0572	594	+	atatatataTATATatatata	TBP	POPTR_0013s05580;POPTR_0019s04890
Potri.019G001600	TFmatrixID_0572	595	-	tatatatATATAtatatatat	TBP	POPTR_0013s05580;POPTR_0019s04890
Potri.019G001600	TFmatrixID_0572	596	+	atatatataTATATatatatt	TBP	POPTR_0013s05580;POPTR_0019s04890
Potri.019G001600	TFmatrixID_0572	597	-	tatatatATATAtatatattc	TBP	POPTR_0013s05580;POPTR_0019s04890
Potri.019G001600	TFmatrixID_0572	598	+	atatatataTATATatattca	TBP	POPTR_0013s05580;POPTR_0019s04890
Potri.019G001600	TFmatrixID_0572	599	-	tatatatATATAtatattcat	TBP	POPTR_0013s05580;POPTR_0019s04890
Potri.019G001600	TFmatrixID_0572	600	+	atatatataTATATattcatg	TBP	POPTR_0013s05580;POPTR_0019s04890
Potri.019G001600	TFmatrixID_0572	601	-	tatatatATATAtattcatgt	TBP	POPTR_0013s05580;POPTR_0019s04890
Potri.019G001600	TFmatrixID_0572	603	-	tatatatATATAttcatgtga	TBP	POPTR_0013s05580;POPTR_0019s04890
Potri.019G001600	TFmatrixID_0572	881	-	tgtttttATATAtttatattt	TBP	POPTR_0013s05580;POPTR_0019s04890
Potri.019G001600	TFmatrixID_0575	504	+	ATTGCactac	AT-Hook	POPTR_0002s10560;POPTR_0005s17920
Potri.019G001600	TFmatrixID_0579	1403	-	aataTGTTAacaacc	Myb/SANT	POPTR_0013s04340;POPTR_0019s03520
Potri.019G001600	TFmatrixID_0585	209	-	ataTTTATatt	TBP	POPTR_0013s05580;POPTR_0019s04890
Potri.019G001600	TFmatrixID_0585	228	-	ataTTTATatt	TBP	POPTR_0013s05580;POPTR_0019s04890
Potri.019G001600	TFmatrixID_0585	339	-	tatTTTATaaa	TBP	POPTR_0013s05580;POPTR_0019s04890
Potri.019G001600	TFmatrixID_0585	342	+	tttATAAAata	TBP	POPTR_0013s05580;POPTR_0019s04890
Potri.019G001600	TFmatrixID_0585	394	-	taaTTTATaaa	TBP	POPTR_0013s05580;POPTR_0019s04890
Potri.019G001600	TFmatrixID_0585	397	+	tttATAAAtat	TBP	POPTR_0013s05580;POPTR_0019s04890
Potri.019G001600	TFmatrixID_0585	475	+	tatATAAAaga	TBP	POPTR_0013s05580;POPTR_0019s04890
Potri.019G001600	TFmatrixID_0585	534	-	ataTTTATaaa	TBP	POPTR_0013s05580;POPTR_0019s04890
Potri.019G001600	TFmatrixID_0585	537	+	tttATAAAata	TBP	POPTR_0013s05580;POPTR_0019s04890
Potri.019G001600	TFmatrixID_0585	631	+	aatATAAAtat	TBP	POPTR_0013s05580;POPTR_0019s04890
Potri.019G001600	TFmatrixID_0585	882	-	gttTTTATata	TBP	POPTR_0013s05580;POPTR_0019s04890
Potri.019G001600	TFmatrixID_0585	890	-	ataTTTATatt	TBP	POPTR_0013s05580;POPTR_0019s04890
Potri.019G001600	TFmatrixID_0585	1632	-	tttTTTATatt	TBP	POPTR_0013s05580;POPTR_0019s04890
Potri.019G001600	TFmatrixID_0585	1702	+	tttATAAAtaa	TBP	POPTR_0013s05580;POPTR_0019s04890
Potri.019G001600	TFmatrixID_0585	1741	+	gatATAAAatg	TBP	POPTR_0013s05580;POPTR_0019s04890
Potri.019G001600	TFmatrixID_0585	1751	+	gatATAAAtgt	TBP	POPTR_0013s05580;POPTR_0019s04890
Potri.019G001600	TFmatrixID_0585	1760	+	gttATAAAtct	TBP	POPTR_0013s05580;POPTR_0019s04890
Potri.019G002500	TFmatrixID_0127	321	-	tgTGTTGt	AP2; B3	POPTR_0008s11600;POPTR_0010s13930
Potri.019G002500	TFmatrixID_0130	439	-	tgatTATATa	AT-Hook	POPTR_0004s20060
Potri.019G002500	TFmatrixID_0130	1876	+	aATATAtttt	AT-Hook	POPTR_0004s20060
Potri.019G002500	TFmatrixID_0131	1841	-	TTTATtgag	AT-Hook	POPTR_0004s20060
Potri.019G002500	TFmatrixID_0131	1868	-	TTTATttta	AT-Hook	POPTR_0004s20060
Potri.019G002500	TFmatrixID_0132	1056	+	gtaaAATAA	AT-Hook	POPTR_0002s10560;POPTR_0005s17920
Potri.019G002500	TFmatrixID_0134	1093	-	TTTTTgtttc	AT-Hook	POPTR_0002s10560;POPTR_0005s17920
Potri.019G002500	TFmatrixID_0134	1105	-	TTTTTttttc	AT-Hook	POPTR_0002s10560;POPTR_0005s17920
Potri.019G002500	TFmatrixID_0136	1868	-	TTTATttt	AT-Hook	POPTR_0002s10560;POPTR_0005s17920
Potri.019G002500	TFmatrixID_0137	1683	-	ATATTttt	AT-Hook	POPTR_0002s10560;POPTR_0005s17920
Potri.019G002500	TFmatrixID_0137	1879	-	ATATTttt	AT-Hook	POPTR_0002s10560;POPTR_0005s17920
Potri.019G002500	TFmatrixID_0138	1868	-	ttTATTTt	AT-Hook	POPTR_0002s10560;POPTR_0005s17920
Potri.019G002500	TFmatrixID_0139	1875	-	TAATAtattt	AT-Hook	POPTR_0002s10560;POPTR_0005s17920
Potri.019G002500	TFmatrixID_0140	1674	-	ATTTTttt	AT-Hook	POPTR_0002s10560;POPTR_0005s17920
Potri.019G002500	TFmatrixID_0141	1653	-	caaaATTGCt	AT-Hook	POPTR_0002s10560;POPTR_0005s17920
Potri.019G002500	TFmatrixID_0142	1867	-	attTATTT	AT-Hook	POPTR_0002s10560;POPTR_0005s17920
Potri.019G002500	TFmatrixID_0144	1872	-	tttTAATAtatt	AT-Hook	POPTR_0002s10560;POPTR_0005s17920
Potri.019G002500	TFmatrixID_0146	441	-	ATTATatag	AT-Hook	POPTR_0002s10560;POPTR_0005s17920
Potri.019G002500	TFmatrixID_0146	861	+	ttacATAAT	AT-Hook	POPTR_0002s10560;POPTR_0005s17920
Potri.019G002500	TFmatrixID_0148	881	+	atAAAATt	AT-Hook	POPTR_0004s20060
Potri.019G002500	TFmatrixID_0148	949	-	tATTTTtt	AT-Hook	POPTR_0004s20060
Potri.019G002500	TFmatrixID_0148	1673	-	gATTTTtt	AT-Hook	POPTR_0004s20060
Potri.019G002500	TFmatrixID_0148	1684	-	tATTTTtt	AT-Hook	POPTR_0004s20060
Potri.019G002500	TFmatrixID_0148	1828	-	gATTTTtt	AT-Hook	POPTR_0004s20060
Potri.019G002500	TFmatrixID_0148	1889	+	atAAAATa	AT-Hook	POPTR_0004s20060
Potri.019G002500	TFmatrixID_0156	1009	+	tgCGACAat	B3	POPTR_0001s36900;POPTR_0002s02630;POPTR_0002s05590;POPTR_0005s22930;POPTR_0005s25800;POPTR_0006s07740;POPTR_0006s14070;POPTR_0011s09450;POPTR_0017s01870;POPTR_0018s07420;POPTR_0018s14300
Potri.019G002500	TFmatrixID_0156	1180	+	tgCGACAat	B3	POPTR_0001s36900;POPTR_0002s02630;POPTR_0002s05590;POPTR_0005s22930;POPTR_0005s25800;POPTR_0006s07740;POPTR_0006s14070;POPTR_0011s09450;POPTR_0017s01870;POPTR_0018s07420;POPTR_0018s14300
Potri.019G002500	TFmatrixID_0159	396	+	aACGTGg	bZIP; bHLH;bHLH	POPTR_0005s22870;POPTR_0002s05630;POPTR_0002s14430;POPTR_0002s25410;POPTR_0005s00360;POPTR_0005s18280;POPTR_0006s13790;POPTR_0013s00310;POPTR_0014s02590;POPTR_0014s06190;POPTR_0014s10700;POPTR_0018s11800
Potri.019G002500	TFmatrixID_0161	394	+	ttaACGTGg	bHLH	POPTR_0002s10030;POPTR_0002s11540;POPTR_0002s23650;POPTR_0002s24990;POPTR_0003s16300;POPTR_0004s09850;POPTR_0004s16330;POPTR_0005s12370;POPTR_0005s15590;POPTR_0005s19020;POPTR_0006s05600;POPTR_0006s13790;POPTR_0007s13020;POPTR_0008s11240;POPTR_0008s19510;POPTR_0009s12000;POPTR_0010s04920;POPTR_0010s14600;POPTR_0012s05210;POPTR_0012s07470;POPTR_0012s10670;POPTR_0014s14650;POPTR_0015s03760;POPTR_00…
Potri.019G002500	TFmatrixID_0174	160	-	tcaAGTGC	bHLH	POPTR_0002s10030;POPTR_0002s11540;POPTR_0002s23650;POPTR_0002s24990;POPTR_0003s16300;POPTR_0004s09850;POPTR_0004s16330;POPTR_0005s12370;POPTR_0005s15590;POPTR_0005s19020;POPTR_0006s05600;POPTR_0006s13790;POPTR_0007s13020;POPTR_0008s11240;POPTR_0008s19510;POPTR_0009s12000;POPTR_0010s04920;POPTR_0010s14600;POPTR_0012s05210;POPTR_0012s07470;POPTR_0012s10670;POPTR_0014s14650;POPTR_0015s03760;POPTR_00…
Potri.019G002500	TFmatrixID_0174	692	+	GCACCagc	bHLH	POPTR_0002s10030;POPTR_0002s11540;POPTR_0002s23650;POPTR_0002s24990;POPTR_0003s16300;POPTR_0004s09850;POPTR_0004s16330;POPTR_0005s12370;POPTR_0005s15590;POPTR_0005s19020;POPTR_0006s05600;POPTR_0006s13790;POPTR_0007s13020;POPTR_0008s11240;POPTR_0008s19510;POPTR_0009s12000;POPTR_0010s04920;POPTR_0010s14600;POPTR_0012s05210;POPTR_0012s07470;POPTR_0012s10670;POPTR_0014s14650;POPTR_0015s03760;POPTR_00…
Potri.019G002500	TFmatrixID_0174	1159	+	GCATGcgc	bHLH	POPTR_0002s10030;POPTR_0002s11540;POPTR_0002s23650;POPTR_0002s24990;POPTR_0003s16300;POPTR_0004s09850;POPTR_0004s16330;POPTR_0005s12370;POPTR_0005s15590;POPTR_0005s19020;POPTR_0006s05600;POPTR_0006s13790;POPTR_0007s13020;POPTR_0008s11240;POPTR_0008s19510;POPTR_0009s12000;POPTR_0010s04920;POPTR_0010s14600;POPTR_0012s05210;POPTR_0012s07470;POPTR_0012s10670;POPTR_0014s14650;POPTR_0015s03760;POPTR_00…
Potri.019G002500	TFmatrixID_0174	1323	+	GCATGcgc	bHLH	POPTR_0002s10030;POPTR_0002s11540;POPTR_0002s23650;POPTR_0002s24990;POPTR_0003s16300;POPTR_0004s09850;POPTR_0004s16330;POPTR_0005s12370;POPTR_0005s15590;POPTR_0005s19020;POPTR_0006s05600;POPTR_0006s13790;POPTR_0007s13020;POPTR_0008s11240;POPTR_0008s19510;POPTR_0009s12000;POPTR_0010s04920;POPTR_0010s14600;POPTR_0012s05210;POPTR_0012s07470;POPTR_0012s10670;POPTR_0014s14650;POPTR_0015s03760;POPTR_00…
Potri.019G002500	TFmatrixID_0176	26	-	gCAAGTcga	bHLH	POPTR_0001s27680;POPTR_0002s04620;POPTR_0003s22290;POPTR_0005s23930;POPTR_0006s05640;POPTR_0009s06910;POPTR_0013s11200;POPTR_0016s05100;POPTR_0018s11800;POPTR_0019s10900
Potri.019G002500	TFmatrixID_0176	1380	+	gcaACTTGg	bHLH	POPTR_0001s27680;POPTR_0002s04620;POPTR_0003s22290;POPTR_0005s23930;POPTR_0006s05640;POPTR_0009s06910;POPTR_0013s11200;POPTR_0016s05100;POPTR_0018s11800;POPTR_0019s10900
Potri.019G002500	TFmatrixID_0181	395	-	taaCGTGGt	bZIP	POPTR_0001s01840;POPTR_0003s09630;POPTR_0005s12750;POPTR_0014s08990
Potri.019G002500	TFmatrixID_0184	394	+	ttaACGTGgt	bZIP	POPTR_0002s12710;POPTR_0006s08300;POPTR_0009s10400;POPTR_0014s02810
Potri.019G002500	TFmatrixID_0185	1152	-	aaTGACGgca	bZIP	POPTR_0001s06700;POPTR_0002s09130;POPTR_0003s19410;POPTR_0004s21360;POPTR_0005s08370;POPTR_0005s16400;POPTR_0006s03720;POPTR_0006s05770;POPTR_0007s06180;POPTR_0008s11710;POPTR_0009s16590;POPTR_0010s13810;POPTR_0016s03590;POPTR_0016s04970
Potri.019G002500	TFmatrixID_0188	557	-	ctggCTGTCc	bZIP	POPTR_0013s15280
Potri.019G002500	TFmatrixID_0188	808	-	ggtgCTGTCc	bZIP	POPTR_0013s15280
Potri.019G002500	TFmatrixID_0189	393	-	tttaACGTGg	bZIP	POPTR_0016s03220
Potri.019G002500	TFmatrixID_0190	395	-	taaCGTGGtt	bZIP	POPTR_0001s01840;POPTR_0002s16870;POPTR_0003s09630;POPTR_0005s12750;POPTR_0014s08990
Potri.019G002500	TFmatrixID_0192	395	-	taaCGTGGt	bZIP	POPTR_0002s16870;POPTR_0005s12750;POPTR_0014s08990
Potri.019G002500	TFmatrixID_0193	854	+	ACATGtgt	bZIP	POPTR_0002s12710;POPTR_0004s14790;POPTR_0006s08300;POPTR_0009s10400;POPTR_0009s16610;POPTR_0014s02810
Potri.019G002500	TFmatrixID_0193	854	-	acaTGTGT	bZIP	POPTR_0002s12710;POPTR_0004s14790;POPTR_0006s08300;POPTR_0009s10400;POPTR_0009s16610;POPTR_0014s02810
Potri.019G002500	TFmatrixID_0193	1602	+	ACAAGagt	bZIP	POPTR_0002s12710;POPTR_0004s14790;POPTR_0006s08300;POPTR_0009s10400;POPTR_0009s16610;POPTR_0014s02810
Potri.019G002500	TFmatrixID_0194	395	-	taACGTGgtt	bZIP	POPTR_0001s01840;POPTR_0003s09630;POPTR_0005s12750;POPTR_0007s12460;POPTR_0014s08990
Potri.019G002500	TFmatrixID_0195	1152	-	aaTGACGgca	bZIP	POPTR_0001s06700;POPTR_0002s09130;POPTR_0003s19410;POPTR_0004s21360;POPTR_0005s08370;POPTR_0005s16400;POPTR_0006s03720;POPTR_0006s05770;POPTR_0007s06180;POPTR_0008s11710;POPTR_0009s16590;POPTR_0010s13810;POPTR_0016s03590;POPTR_0016s04970
Potri.019G002500	TFmatrixID_0195	1369	-	agTGACGggc	bZIP	POPTR_0001s06700;POPTR_0002s09130;POPTR_0003s19410;POPTR_0004s21360;POPTR_0005s08370;POPTR_0005s16400;POPTR_0006s03720;POPTR_0006s05770;POPTR_0007s06180;POPTR_0008s11710;POPTR_0009s16590;POPTR_0010s13810;POPTR_0016s03590;POPTR_0016s04970
Potri.019G002500	TFmatrixID_0199	1152	-	aaTGACGgca	bZIP	POPTR_0001s06700;POPTR_0002s09130;POPTR_0003s19410;POPTR_0004s21360;POPTR_0005s08370;POPTR_0005s16400;POPTR_0006s03720;POPTR_0006s05770;POPTR_0007s06180;POPTR_0008s11710;POPTR_0009s16590;POPTR_0010s13810;POPTR_0016s03590;POPTR_0016s04970
Potri.019G002500	TFmatrixID_0199	1369	-	agTGACGggc	bZIP	POPTR_0001s06700;POPTR_0002s09130;POPTR_0003s19410;POPTR_0004s21360;POPTR_0005s08370;POPTR_0005s16400;POPTR_0006s03720;POPTR_0006s05770;POPTR_0007s06180;POPTR_0008s11710;POPTR_0009s16590;POPTR_0010s13810;POPTR_0016s03590;POPTR_0016s04970
Potri.019G002500	TFmatrixID_0200	394	-	ttaACGTGgtt	bZIP	POPTR_0010s14530;POPTR_0017s14490
Potri.019G002500	TFmatrixID_0201	395	-	taACGTGg	bZIP	POPTR_0010s14530;POPTR_0017s14490
Potri.019G002500	TFmatrixID_0211	378	+	cACACTg	C2H2	POPTR_0001s30260;POPTR_0009s09250;POPTR_0014s01760
Potri.019G002500	TFmatrixID_0211	607	+	tACACTt	C2H2	POPTR_0001s30260;POPTR_0009s09250;POPTR_0014s01760
Potri.019G002500	TFmatrixID_0211	1624	+	cACACTa	C2H2	POPTR_0001s30260;POPTR_0009s09250;POPTR_0014s01760
Potri.019G002500	TFmatrixID_0211	1701	-	tAGTGTa	C2H2	POPTR_0001s30260;POPTR_0009s09250;POPTR_0014s01760
Potri.019G002500	TFmatrixID_0211	1731	+	tACACTa	C2H2	POPTR_0001s30260;POPTR_0009s09250;POPTR_0014s01760
Potri.019G002500	TFmatrixID_0213	378	+	cACACTg	C2H2	POPTR_0001s30260;POPTR_0002s14460;POPTR_0009s09250;POPTR_0014s01760
Potri.019G002500	TFmatrixID_0213	607	+	tACACTt	C2H2	POPTR_0001s30260;POPTR_0002s14460;POPTR_0009s09250;POPTR_0014s01760
Potri.019G002500	TFmatrixID_0213	1624	+	cACACTa	C2H2	POPTR_0001s30260;POPTR_0002s14460;POPTR_0009s09250;POPTR_0014s01760
Potri.019G002500	TFmatrixID_0213	1701	-	tAGTGTa	C2H2	POPTR_0001s30260;POPTR_0002s14460;POPTR_0009s09250;POPTR_0014s01760
Potri.019G002500	TFmatrixID_0213	1731	+	tACACTa	C2H2	POPTR_0001s30260;POPTR_0002s14460;POPTR_0009s09250;POPTR_0014s01760
Potri.019G002500	TFmatrixID_0214	375	+	aagcACACTgaca	C2H2	POPTR_0001s24250;POPTR_0006s12340;POPTR_0008s05110;POPTR_0009s03280;POPTR_0010s21650;POPTR_1833s00200
Potri.019G002500	TFmatrixID_0214	1728	+	aattACACTaaga	C2H2	POPTR_0001s24250;POPTR_0006s12340;POPTR_0008s05110;POPTR_0009s03280;POPTR_0010s21650;POPTR_1833s00200
Potri.019G002500	TFmatrixID_0223	1833	-	tttcaAAATTtat	TCR	POPTR_0010s09350
Potri.019G002500	TFmatrixID_0224	1509	-	gtTTAAAa	TCR	POPTR_0006s16340;POPTR_0018s08960
Potri.019G002500	TFmatrixID_0224	1883	+	tTTTAAat	TCR	POPTR_0006s16340;POPTR_0018s08960
Potri.019G002500	TFmatrixID_0224	1883	-	ttTTAAAt	TCR	POPTR_0006s16340;POPTR_0018s08960
Potri.019G002500	TFmatrixID_0226	1777	+	gTTTGAaa	TCR	POPTR_0010s09350
Potri.019G002500	TFmatrixID_0227	1776	+	agTTTGAaaa	TCR	POPTR_0006s16340;POPTR_0018s08960
Potri.019G002500	TFmatrixID_0255	1891	-	aaaATACAt	EIN3	POPTR_0001s05360;POPTR_0001s05370;POPTR_0003s22090;POPTR_0004s20830;POPTR_0008s01200;POPTR_0009s16080;POPTR_0010s25370
Potri.019G002500	TFmatrixID_0255	1967	+	tTGTATctt	EIN3	POPTR_0001s05360;POPTR_0001s05370;POPTR_0003s22090;POPTR_0004s20830;POPTR_0008s01200;POPTR_0009s16080;POPTR_0010s25370
Potri.019G002500	TFmatrixID_0256	59	+	aaATGCAcca	EIN3	POPTR_0001s05360;POPTR_0001s05370;POPTR_0003s22090;POPTR_0004s20830;POPTR_0008s01200;POPTR_0009s16080;POPTR_0010s25370
Potri.019G002500	TFmatrixID_0278	734	+	ttTGACAttt	Homeodomain	POPTR_0002s11400;POPTR_0004s00650;POPTR_0008s19290;POPTR_0010s05340;POPTR_0011s01590;POPTR_0012s08900;POPTR_0015s09040
Potri.019G002500	TFmatrixID_0280	816	+	ccaTTAATga	Homeodomain	POPTR_0001s02030;POPTR_0001s18470;POPTR_0002s15610;POPTR_0002s23080;POPTR_0003s05100;POPTR_0003s09470;POPTR_0004s01980;POPTR_0004s07310;POPTR_0011s00520;POPTR_0012s13390;POPTR_0014s07130;POPTR_0014s15010;POPTR_0015s05050;POPTR_0015s13340;POPTR_0017s01400
Potri.019G002500	TFmatrixID_0280	816	-	ccATTAAtga	Homeodomain	POPTR_0001s02030;POPTR_0001s18470;POPTR_0002s15610;POPTR_0002s23080;POPTR_0003s05100;POPTR_0003s09470;POPTR_0004s01980;POPTR_0004s07310;POPTR_0011s00520;POPTR_0012s13390;POPTR_0014s07130;POPTR_0014s15010;POPTR_0015s05050;POPTR_0015s13340;POPTR_0017s01400
Potri.019G002500	TFmatrixID_0280	833	+	acaTTAATgg	Homeodomain	POPTR_0001s02030;POPTR_0001s18470;POPTR_0002s15610;POPTR_0002s23080;POPTR_0003s05100;POPTR_0003s09470;POPTR_0004s01980;POPTR_0004s07310;POPTR_0011s00520;POPTR_0012s13390;POPTR_0014s07130;POPTR_0014s15010;POPTR_0015s05050;POPTR_0015s13340;POPTR_0017s01400
Potri.019G002500	TFmatrixID_0280	833	-	acATTAAtgg	Homeodomain	POPTR_0001s02030;POPTR_0001s18470;POPTR_0002s15610;POPTR_0002s23080;POPTR_0003s05100;POPTR_0003s09470;POPTR_0004s01980;POPTR_0004s07310;POPTR_0011s00520;POPTR_0012s13390;POPTR_0014s07130;POPTR_0014s15010;POPTR_0015s05050;POPTR_0015s13340;POPTR_0017s01400
Potri.019G002500	TFmatrixID_0280	1537	-	acATTAAatt	Homeodomain	POPTR_0001s02030;POPTR_0001s18470;POPTR_0002s15610;POPTR_0002s23080;POPTR_0003s05100;POPTR_0003s09470;POPTR_0004s01980;POPTR_0004s07310;POPTR_0011s00520;POPTR_0012s13390;POPTR_0014s07130;POPTR_0014s15010;POPTR_0015s05050;POPTR_0015s13340;POPTR_0017s01400
Potri.019G002500	TFmatrixID_0283	820	+	taaTGATTgc	Homeodomain	POPTR_0001s15490;POPTR_0001s23680;POPTR_0002s11410;POPTR_0002s13720;POPTR_0003s07760;POPTR_0005s19080;POPTR_0006s07100;POPTR_0006s20820;POPTR_0007s14590;POPTR_0008s12840;POPTR_0009s02850;POPTR_0010s12300;POPTR_0014s04460;POPTR_0016s05890;POPTR_0018s13300;POPTR_0149s00220
Potri.019G002500	TFmatrixID_0283	1146	-	ctAATCAatg	Homeodomain	POPTR_0001s15490;POPTR_0001s23680;POPTR_0002s11410;POPTR_0002s13720;POPTR_0003s07760;POPTR_0005s19080;POPTR_0006s07100;POPTR_0006s20820;POPTR_0007s14590;POPTR_0008s12840;POPTR_0009s02850;POPTR_0010s12300;POPTR_0014s04460;POPTR_0016s05890;POPTR_0018s13300;POPTR_0149s00220
Potri.019G002500	TFmatrixID_0283	1310	-	ctAATCAatg	Homeodomain	POPTR_0001s15490;POPTR_0001s23680;POPTR_0002s11410;POPTR_0002s13720;POPTR_0003s07760;POPTR_0005s19080;POPTR_0006s07100;POPTR_0006s20820;POPTR_0007s14590;POPTR_0008s12840;POPTR_0009s02850;POPTR_0010s12300;POPTR_0014s04460;POPTR_0016s05890;POPTR_0018s13300;POPTR_0149s00220
Potri.019G002500	TFmatrixID_0283	1562	-	ccAATCAttg	Homeodomain	POPTR_0001s15490;POPTR_0001s23680;POPTR_0002s11410;POPTR_0002s13720;POPTR_0003s07760;POPTR_0005s19080;POPTR_0006s07100;POPTR_0006s20820;POPTR_0007s14590;POPTR_0008s12840;POPTR_0009s02850;POPTR_0010s12300;POPTR_0014s04460;POPTR_0016s05890;POPTR_0018s13300;POPTR_0149s00220
Potri.019G002500	TFmatrixID_0283	1716	-	atAATCAttg	Homeodomain	POPTR_0001s15490;POPTR_0001s23680;POPTR_0002s11410;POPTR_0002s13720;POPTR_0003s07760;POPTR_0005s19080;POPTR_0006s07100;POPTR_0006s20820;POPTR_0007s14590;POPTR_0008s12840;POPTR_0009s02850;POPTR_0010s12300;POPTR_0014s04460;POPTR_0016s05890;POPTR_0018s13300;POPTR_0149s00220
Potri.019G002500	TFmatrixID_0284	820	+	taaTGATTgc	Homeodomain	POPTR_0001s11380;POPTR_0002s17680;POPTR_0012s03080;POPTR_0014s09860
Potri.019G002500	TFmatrixID_0284	1562	-	ccAATCAttg	Homeodomain	POPTR_0001s11380;POPTR_0002s17680;POPTR_0012s03080;POPTR_0014s09860
Potri.019G002500	TFmatrixID_0284	1716	-	atAATCAttg	Homeodomain	POPTR_0001s11380;POPTR_0002s17680;POPTR_0012s03080;POPTR_0014s09860
Potri.019G002500	TFmatrixID_0286	822	+	aTGATTgc	Homeodomain	POPTR_0001s15490;POPTR_0001s23680;POPTR_0002s11410;POPTR_0002s13720;POPTR_0003s07760;POPTR_0005s19080;POPTR_0006s07100;POPTR_0006s20820;POPTR_0007s14590;POPTR_0008s12840;POPTR_0009s02850;POPTR_0010s12300;POPTR_0014s04460;POPTR_0016s05890;POPTR_0018s13300;POPTR_0149s00220
Potri.019G002500	TFmatrixID_0286	1146	-	ctAATCAa	Homeodomain	POPTR_0001s15490;POPTR_0001s23680;POPTR_0002s11410;POPTR_0002s13720;POPTR_0003s07760;POPTR_0005s19080;POPTR_0006s07100;POPTR_0006s20820;POPTR_0007s14590;POPTR_0008s12840;POPTR_0009s02850;POPTR_0010s12300;POPTR_0014s04460;POPTR_0016s05890;POPTR_0018s13300;POPTR_0149s00220
Potri.019G002500	TFmatrixID_0286	1310	-	ctAATCAa	Homeodomain	POPTR_0001s15490;POPTR_0001s23680;POPTR_0002s11410;POPTR_0002s13720;POPTR_0003s07760;POPTR_0005s19080;POPTR_0006s07100;POPTR_0006s20820;POPTR_0007s14590;POPTR_0008s12840;POPTR_0009s02850;POPTR_0010s12300;POPTR_0014s04460;POPTR_0016s05890;POPTR_0018s13300;POPTR_0149s00220
Potri.019G002500	TFmatrixID_0286	1562	-	ccAATCAt	Homeodomain	POPTR_0001s15490;POPTR_0001s23680;POPTR_0002s11410;POPTR_0002s13720;POPTR_0003s07760;POPTR_0005s19080;POPTR_0006s07100;POPTR_0006s20820;POPTR_0007s14590;POPTR_0008s12840;POPTR_0009s02850;POPTR_0010s12300;POPTR_0014s04460;POPTR_0016s05890;POPTR_0018s13300;POPTR_0149s00220
Potri.019G002500	TFmatrixID_0288	815	-	tccATTAAtga	Homeodomain	POPTR_0001s02030;POPTR_0001s18470;POPTR_0002s15610;POPTR_0002s23080;POPTR_0003s05100;POPTR_0003s09470;POPTR_0004s01980;POPTR_0011s00520;POPTR_0012s13390;POPTR_0014s07130;POPTR_0014s15010;POPTR_0015s05050;POPTR_0015s13340;POPTR_0017s01400
Potri.019G002500	TFmatrixID_0288	816	+	ccaTTAATgat	Homeodomain	POPTR_0001s02030;POPTR_0001s18470;POPTR_0002s15610;POPTR_0002s23080;POPTR_0003s05100;POPTR_0003s09470;POPTR_0004s01980;POPTR_0011s00520;POPTR_0012s13390;POPTR_0014s07130;POPTR_0014s15010;POPTR_0015s05050;POPTR_0015s13340;POPTR_0017s01400
Potri.019G002500	TFmatrixID_0288	832	-	cacATTAAtgg	Homeodomain	POPTR_0001s02030;POPTR_0001s18470;POPTR_0002s15610;POPTR_0002s23080;POPTR_0003s05100;POPTR_0003s09470;POPTR_0004s01980;POPTR_0011s00520;POPTR_0012s13390;POPTR_0014s07130;POPTR_0014s15010;POPTR_0015s05050;POPTR_0015s13340;POPTR_0017s01400
Potri.019G002500	TFmatrixID_0288	833	+	acaTTAATggc	Homeodomain	POPTR_0001s02030;POPTR_0001s18470;POPTR_0002s15610;POPTR_0002s23080;POPTR_0003s05100;POPTR_0003s09470;POPTR_0004s01980;POPTR_0011s00520;POPTR_0012s13390;POPTR_0014s07130;POPTR_0014s15010;POPTR_0015s05050;POPTR_0015s13340;POPTR_0017s01400
Potri.019G002500	TFmatrixID_0288	1404	-	caaATTAAttg	Homeodomain	POPTR_0001s02030;POPTR_0001s18470;POPTR_0002s15610;POPTR_0002s23080;POPTR_0003s05100;POPTR_0003s09470;POPTR_0004s01980;POPTR_0011s00520;POPTR_0012s13390;POPTR_0014s07130;POPTR_0014s15010;POPTR_0015s05050;POPTR_0015s13340;POPTR_0017s01400
Potri.019G002500	TFmatrixID_0288	1405	+	aaaTTAATtga	Homeodomain	POPTR_0001s02030;POPTR_0001s18470;POPTR_0002s15610;POPTR_0002s23080;POPTR_0003s05100;POPTR_0003s09470;POPTR_0004s01980;POPTR_0011s00520;POPTR_0012s13390;POPTR_0014s07130;POPTR_0014s15010;POPTR_0015s05050;POPTR_0015s13340;POPTR_0017s01400
Potri.019G002500	TFmatrixID_0289	820	+	taaTGATTgc	Homeodomain	POPTR_0001s15490;POPTR_0001s23680;POPTR_0002s11410;POPTR_0002s13720;POPTR_0003s07760;POPTR_0005s19080;POPTR_0006s07100;POPTR_0006s20820;POPTR_0007s14590;POPTR_0008s12840;POPTR_0009s02850;POPTR_0014s04460;POPTR_0016s05890;POPTR_0149s00220
Potri.019G002500	TFmatrixID_0289	1562	-	ccAATCAttg	Homeodomain	POPTR_0001s15490;POPTR_0001s23680;POPTR_0002s11410;POPTR_0002s13720;POPTR_0003s07760;POPTR_0005s19080;POPTR_0006s07100;POPTR_0006s20820;POPTR_0007s14590;POPTR_0008s12840;POPTR_0009s02850;POPTR_0014s04460;POPTR_0016s05890;POPTR_0149s00220
Potri.019G002500	TFmatrixID_0289	1716	-	atAATCAttg	Homeodomain	POPTR_0001s15490;POPTR_0001s23680;POPTR_0002s11410;POPTR_0002s13720;POPTR_0003s07760;POPTR_0005s19080;POPTR_0006s07100;POPTR_0006s20820;POPTR_0007s14590;POPTR_0008s12840;POPTR_0009s02850;POPTR_0014s04460;POPTR_0016s05890;POPTR_0149s00220
Potri.019G002500	TFmatrixID_0290	832	-	cacATTAAtg	Homeodomain	POPTR_0001s02030;POPTR_0002s15610;POPTR_0002s23080;POPTR_0003s09470;POPTR_0004s01980;POPTR_0004s07310;POPTR_0011s00520;POPTR_0012s13390;POPTR_0014s07130;POPTR_0014s15010;POPTR_0015s05050;POPTR_0015s13340;POPTR_0017s01400
Potri.019G002500	TFmatrixID_0290	834	+	caTTAATggc	Homeodomain	POPTR_0001s02030;POPTR_0002s15610;POPTR_0002s23080;POPTR_0003s09470;POPTR_0004s01980;POPTR_0004s07310;POPTR_0011s00520;POPTR_0012s13390;POPTR_0014s07130;POPTR_0014s15010;POPTR_0015s05050;POPTR_0015s13340;POPTR_0017s01400
Potri.019G002500	TFmatrixID_0290	1536	-	tacATTAAat	Homeodomain	POPTR_0001s02030;POPTR_0002s15610;POPTR_0002s23080;POPTR_0003s09470;POPTR_0004s01980;POPTR_0004s07310;POPTR_0011s00520;POPTR_0012s13390;POPTR_0014s07130;POPTR_0014s15010;POPTR_0015s05050;POPTR_0015s13340;POPTR_0017s01400
Potri.019G002500	TFmatrixID_0295	822	+	aTGATTgctg	Homeodomain	POPTR_0002s17680;POPTR_0012s03080;POPTR_0014s09860
Potri.019G002500	TFmatrixID_0295	1560	-	tgccAATCAt	Homeodomain	POPTR_0002s17680;POPTR_0012s03080;POPTR_0014s09860
Potri.019G002500	TFmatrixID_0298	819	+	ttaaTGATTg	Homeodomain	POPTR_0002s10080;POPTR_0005s07290;POPTR_0005s17390;POPTR_0007s05010;POPTR_0008s14770;POPTR_0008s19900;POPTR_0010s10340;POPTR_0012s03080;POPTR_0012s07270;POPTR_0015s07640;POPTR_0017s11800
Potri.019G002500	TFmatrixID_0298	1563	-	cAATCAttgt	Homeodomain	POPTR_0002s10080;POPTR_0005s07290;POPTR_0005s17390;POPTR_0007s05010;POPTR_0008s14770;POPTR_0008s19900;POPTR_0010s10340;POPTR_0012s03080;POPTR_0012s07270;POPTR_0015s07640;POPTR_0017s11800
Potri.019G002500	TFmatrixID_0298	1717	-	tAATCAttga	Homeodomain	POPTR_0002s10080;POPTR_0005s07290;POPTR_0005s17390;POPTR_0007s05010;POPTR_0008s14770;POPTR_0008s19900;POPTR_0010s10340;POPTR_0012s03080;POPTR_0012s07270;POPTR_0015s07640;POPTR_0017s11800
Potri.019G002500	TFmatrixID_0299	822	+	aTGATTgc	Homeodomain	POPTR_0002s00980;POPTR_0005s10480;POPTR_0005s27410
Potri.019G002500	TFmatrixID_0299	1562	-	ccAATCAt	Homeodomain	POPTR_0002s00980;POPTR_0005s10480;POPTR_0005s27410
Potri.019G002500	TFmatrixID_0300	1152	+	aaTGACGgca	Homeodomain	POPTR_0002s11400;POPTR_0004s00650;POPTR_0008s19290;POPTR_0010s05340;POPTR_0011s01590;POPTR_0012s08900;POPTR_0015s09040
Potri.019G002500	TFmatrixID_0302	1030	-	gGACTAttga	Homeodomain	POPTR_0018s13920
Potri.019G002500	TFmatrixID_0302	1143	-	aGACTAatca	Homeodomain	POPTR_0018s13920
Potri.019G002500	TFmatrixID_0302	1201	-	gGACTAttga	Homeodomain	POPTR_0018s13920
Potri.019G002500	TFmatrixID_0302	1307	-	aGACTAatca	Homeodomain	POPTR_0018s13920
Potri.019G002500	TFmatrixID_0313	675	+	tGTTAAca	MADF	POPTR_0008s17980;POPTR_0010s06510
Potri.019G002500	TFmatrixID_0313	675	-	tgTTAACa	MADF	POPTR_0008s17980;POPTR_0010s06510
Potri.019G002500	TFmatrixID_0313	1082	+	cGTTAAcg	MADF	POPTR_0008s17980;POPTR_0010s06510
Potri.019G002500	TFmatrixID_0313	1082	-	cgTTAACg	MADF	POPTR_0008s17980;POPTR_0010s06510
Potri.019G002500	TFmatrixID_0313	1253	+	cGTTAAcg	MADF	POPTR_0008s17980;POPTR_0010s06510
Potri.019G002500	TFmatrixID_0313	1253	-	cgTTAACg	MADF	POPTR_0008s17980;POPTR_0010s06510
Potri.019G002500	TFmatrixID_0314	674	+	ttGTTAAcaa	MADF	POPTR_0008s17980;POPTR_0010s06510
Potri.019G002500	TFmatrixID_0314	674	-	ttgTTAACaa	MADF	POPTR_0008s17980;POPTR_0010s06510
Potri.019G002500	TFmatrixID_0320	352	+	ctGATATtt	Myb/SANT	POPTR_0002s16460;POPTR_0004s07160;POPTR_0006s13530;POPTR_0014s08520;POPTR_0016s08470;POPTR_0017s01140
Potri.019G002500	TFmatrixID_0323	352	-	ctGATATttg	Myb/SANT	POPTR_0004s07270;POPTR_0012s03530;POPTR_0015s05430
Potri.019G002500	TFmatrixID_0330	1085	-	tAACGGtg	Myb/SANT	POPTR_0002s12410;POPTR_0005s18620;POPTR_0007s10490;POPTR_0014s02260
Potri.019G002500	TFmatrixID_0330	1256	-	tAACGGtg	Myb/SANT	POPTR_0002s12410;POPTR_0005s18620;POPTR_0007s10490;POPTR_0014s02260
Potri.019G002500	TFmatrixID_0341	1819	-	aAGATTtgag	Myb/SANT	POPTR_0008s13490;POPTR_0008s22990;POPTR_0010s11600
Potri.019G002500	TFmatrixID_0346	339	+	gACCGGtg	Myb/SANT	POPTR_0004s12530;POPTR_0013s06390;POPTR_0017s11880;POPTR_0019s06290
Potri.019G002500	TFmatrixID_0346	339	-	gaCCGGTg	Myb/SANT	POPTR_0004s12530;POPTR_0013s06390;POPTR_0017s11880;POPTR_0019s06290
Potri.019G002500	TFmatrixID_0348	1967	+	ttgtATCTTg	Myb/SANT	POPTR_0008s13490;POPTR_0008s22990;POPTR_0010s00320;POPTR_0010s11600
Potri.019G002500	TFmatrixID_0349	1980	-	aAGATTgcct	Myb/SANT	POPTR_0001s02910;POPTR_0003s08600
Potri.019G002500	TFmatrixID_0357	1485	+	acAATATtca	Myb/SANT	POPTR_0001s02010;POPTR_0002s13170;POPTR_0003s09490;POPTR_0004s08070;POPTR_0012s03900;POPTR_0014s03650;POPTR_0015s05340;POPTR_0017s02220
Potri.019G002500	TFmatrixID_0357	1485	-	acaATATTca	Myb/SANT	POPTR_0001s02010;POPTR_0002s13170;POPTR_0003s09490;POPTR_0004s08070;POPTR_0012s03900;POPTR_0014s03650;POPTR_0015s05340;POPTR_0017s02220
Potri.019G002500	TFmatrixID_0358	480	+	ggagGAATCc	Myb/SANT	POPTR_0013s05670;POPTR_0019s04820
Potri.019G002500	TFmatrixID_0362	955	+	ttccTATCTtttt	Myb/SANT	POPTR_0018s11960
Potri.019G002500	TFmatrixID_0362	1966	+	tttgTATCTtggt	Myb/SANT	POPTR_0018s11960
Potri.019G002500	TFmatrixID_0364	353	-	tGATATtt	Myb/SANT	POPTR_0006s13530;POPTR_0016s08470
Potri.019G002500	TFmatrixID_0369	352	-	ctGATATtt	Myb/SANT	POPTR_0002s18170;POPTR_0004s07270;POPTR_0014s10240
Potri.019G002500	TFmatrixID_0382	157	+	taGTCAAgt	NAC; NAM	POPTR_0001s41460;POPTR_0001s41490;POPTR_0002s08150;POPTR_0004s03820;POPTR_0004s04920;POPTR_0005s20240;POPTR_0006s13140;POPTR_0008s08850;POPTR_0010s17350;POPTR_0011s04650;POPTR_0011s05760;POPTR_0011s12400;POPTR_0011s12420;POPTR_0013s05080;POPTR_0019s04690;POPTR_1659s00200
Potri.019G002500	TFmatrixID_0382	1975	+	tgGTCAAga	NAC; NAM	POPTR_0001s41460;POPTR_0001s41490;POPTR_0002s08150;POPTR_0004s03820;POPTR_0004s04920;POPTR_0005s20240;POPTR_0006s13140;POPTR_0008s08850;POPTR_0010s17350;POPTR_0011s04650;POPTR_0011s05760;POPTR_0011s12400;POPTR_0011s12420;POPTR_0013s05080;POPTR_0019s04690;POPTR_1659s00200
Potri.019G002500	TFmatrixID_0384	926	-	ttaAGTAAc	NAC; NAM	POPTR_0001s45700;POPTR_0011s15230;POPTR_0012s00760;POPTR_0015s00640
Potri.019G002500	TFmatrixID_0384	1228	-	taaAGTAAg	NAC; NAM	POPTR_0001s45700;POPTR_0011s15230;POPTR_0012s00760;POPTR_0015s00640
Potri.019G002500	TFmatrixID_0384	1845	-	ttgAGTAAg	NAC; NAM	POPTR_0001s45700;POPTR_0011s15230;POPTR_0012s00760;POPTR_0015s00640
Potri.019G002500	TFmatrixID_0413	1717	+	taATCAT	Sox	POPTR_0006s06700;POPTR_0018s12990
Potri.019G002500	TFmatrixID_0418	1906	+	ATATAaa	TBP	POPTR_0013s05580;POPTR_0019s04890
Potri.019G002500	TFmatrixID_0419	1613	+	aaTATAT	TBP	POPTR_0013s05580;POPTR_0019s04890
Potri.019G002500	TFmatrixID_0419	1876	+	aaTATAT	TBP	POPTR_0013s05580;POPTR_0019s04890
Potri.019G002500	TFmatrixID_0419	1877	-	ATATAtt	TBP	POPTR_0013s05580;POPTR_0019s04890
Potri.019G002500	TFmatrixID_0421	59	+	aaatGCACCa	TCP	POPTR_0001s38480;POPTR_0004s06440;POPTR_0004s11510;POPTR_0008s11470;POPTR_0010s14030;POPTR_0011s02350;POPTR_0011s09890;POPTR_0012s05660;POPTR_0015s03140;POPTR_0015s06980;POPTR_0017s13050;POPTR_0017s13980
Potri.019G002500	TFmatrixID_0421	688	+	ggctGCACCa	TCP	POPTR_0001s38480;POPTR_0004s06440;POPTR_0004s11510;POPTR_0008s11470;POPTR_0010s14030;POPTR_0011s02350;POPTR_0011s09890;POPTR_0012s05660;POPTR_0015s03140;POPTR_0015s06980;POPTR_0017s13050;POPTR_0017s13980
Potri.019G002500	TFmatrixID_0421	761	-	tGGTGCagct	TCP	POPTR_0001s38480;POPTR_0004s06440;POPTR_0004s11510;POPTR_0008s11470;POPTR_0010s14030;POPTR_0011s02350;POPTR_0011s09890;POPTR_0012s05660;POPTR_0015s03140;POPTR_0015s06980;POPTR_0017s13050;POPTR_0017s13980
Potri.019G002500	TFmatrixID_0422	1018	+	agGGACCaaa	TCP	POPTR_0013s12370;POPTR_0019s12110
Potri.019G002500	TFmatrixID_0427	1019	+	gGGACCaa	TCP	POPTR_0004s11510;POPTR_0015s06980;POPTR_0017s13050
Potri.019G002500	TFmatrixID_0432	1019	+	gGGACCaa	TCP	POPTR_0004s11510;POPTR_0015s06980;POPTR_0017s13050
Potri.019G002500	TFmatrixID_0440	1019	+	gGGACCaa	TCP	POPTR_0001s38480;POPTR_0004s06440;POPTR_0004s11510;POPTR_0010s14030;POPTR_0011s02350;POPTR_0011s09890;POPTR_0015s03140;POPTR_0015s06980;POPTR_0017s13050;POPTR_0017s13980
Potri.019G002500	TFmatrixID_0443	1975	+	tgGTCAAg	WRKY	POPTR_0001s03970;POPTR_0001s10490;POPTR_0001s33560;POPTR_0001s34520;POPTR_0002s06000;POPTR_0002s13980;POPTR_0002s16590;POPTR_0002s16640;POPTR_0002s17010;POPTR_0002s19390;POPTR_0003s13840;POPTR_0003s16750;POPTR_0004s07050;POPTR_0005s08720;POPTR_0005s22480;POPTR_0006s08730;POPTR_0006s10950;POPTR_0006s24050;POPTR_0007s06930;POPTR_0008s09360;POPTR_0008s10280;POPTR_0010s15750;POPTR_0010s16760;POPTR_00…
Potri.019G002500	TFmatrixID_0445	157	+	taGTCAAg	WRKY	POPTR_0001s00350;POPTR_0001s03620;POPTR_0001s09900;POPTR_0001s21580;POPTR_0001s33560;POPTR_0001s34520;POPTR_0001s46490;POPTR_0002s04440;POPTR_0002s06000;POPTR_0002s12480;POPTR_0002s13980;POPTR_0002s16590;POPTR_0002s16640;POPTR_0002s18770;POPTR_0002s19390;POPTR_0002s19630;POPTR_0002s21330;POPTR_0003s11120;POPTR_0003s13250;POPTR_0003s16750;POPTR_0003s18060;POPTR_0004s00890;POPTR_0004s05920;POPTR_00…
Potri.019G002500	TFmatrixID_0445	1975	+	tgGTCAAg	WRKY	POPTR_0001s00350;POPTR_0001s03620;POPTR_0001s09900;POPTR_0001s21580;POPTR_0001s33560;POPTR_0001s34520;POPTR_0001s46490;POPTR_0002s04440;POPTR_0002s06000;POPTR_0002s12480;POPTR_0002s13980;POPTR_0002s16590;POPTR_0002s16640;POPTR_0002s18770;POPTR_0002s19390;POPTR_0002s19630;POPTR_0002s21330;POPTR_0003s11120;POPTR_0003s13250;POPTR_0003s16750;POPTR_0003s18060;POPTR_0004s00890;POPTR_0004s05920;POPTR_00…
Potri.019G002500	TFmatrixID_0448	1974	+	ttgGTCAAgat	WRKY	POPTR_0001s00350;POPTR_0001s03620;POPTR_0001s09900;POPTR_0001s10490;POPTR_0001s21580;POPTR_0001s33560;POPTR_0001s34520;POPTR_0001s46490;POPTR_0002s04440;POPTR_0002s06000;POPTR_0002s12480;POPTR_0002s13980;POPTR_0002s16590;POPTR_0002s16640;POPTR_0002s17010;POPTR_0002s18770;POPTR_0002s19390;POPTR_0002s19630;POPTR_0002s21330;POPTR_0003s11120;POPTR_0003s13250;POPTR_0003s13840;POPTR_0003s16750;POPTR_00…
Potri.019G002500	TFmatrixID_0449	1975	+	tgGTCAAg	WRKY	POPTR_0001s37260;POPTR_0001s47670;POPTR_0002s22180;POPTR_0004s12000;POPTR_0006s10600;POPTR_0006s13550;POPTR_0006s19850;POPTR_0006s27990;POPTR_0008s09140;POPTR_0010s17040;POPTR_0011s09030;POPTR_0011s17230;POPTR_0013s08380;POPTR_0013s14960;POPTR_0014s16220;POPTR_0016s08440;POPTR_0016s13600;POPTR_0017s12430;POPTR_0018s11630;POPTR_0019s08110;POPTR_0019s14460
Potri.019G002500	TFmatrixID_0458	1974	+	ttgGTCAAga	WRKY	POPTR_0001s00350;POPTR_0001s03620;POPTR_0001s09900;POPTR_0001s10490;POPTR_0001s21580;POPTR_0001s33560;POPTR_0001s34520;POPTR_0001s46490;POPTR_0002s04440;POPTR_0002s06000;POPTR_0002s12480;POPTR_0002s13980;POPTR_0002s16590;POPTR_0002s16640;POPTR_0002s17010;POPTR_0002s18770;POPTR_0002s19390;POPTR_0002s19630;POPTR_0002s21330;POPTR_0003s11120;POPTR_0003s13250;POPTR_0003s13840;POPTR_0003s16750;POPTR_00…
Potri.019G002500	TFmatrixID_0459	1975	+	tgGTCAAg	WRKY	POPTR_0001s00350;POPTR_0001s09900;POPTR_0001s10490;POPTR_0001s33560;POPTR_0001s34520;POPTR_0002s06000;POPTR_0002s13980;POPTR_0002s16640;POPTR_0002s17010;POPTR_0002s18770;POPTR_0002s19390;POPTR_0003s13840;POPTR_0003s16750;POPTR_0003s20860;POPTR_0005s08720;POPTR_0005s22480;POPTR_0006s08730;POPTR_0006s10950;POPTR_0006s24050;POPTR_0007s06930;POPTR_0008s09360;POPTR_0008s10280;POPTR_0010s15750;POPTR_00…
Potri.019G002500	TFmatrixID_0465	1975	+	tgGTCAAg	WRKY	POPTR_0001s37260;POPTR_0001s47670;POPTR_0002s22180;POPTR_0004s12000;POPTR_0006s10600;POPTR_0006s13550;POPTR_0006s19850;POPTR_0006s27990;POPTR_0008s09140;POPTR_0010s17040;POPTR_0011s09030;POPTR_0011s17230;POPTR_0013s08380;POPTR_0013s14960;POPTR_0014s16220;POPTR_0016s08440;POPTR_0016s13600;POPTR_0017s12430;POPTR_0018s11630;POPTR_0019s08110;POPTR_0019s14460
Potri.019G002500	TFmatrixID_0466	1974	+	ttgGTCAAga	WRKY	POPTR_0001s00350;POPTR_0001s03620;POPTR_0001s03970;POPTR_0001s09900;POPTR_0001s21580;POPTR_0001s33560;POPTR_0001s34520;POPTR_0001s46490;POPTR_0002s04440;POPTR_0002s06000;POPTR_0002s12480;POPTR_0002s13980;POPTR_0002s16590;POPTR_0002s16640;POPTR_0002s18770;POPTR_0002s19390;POPTR_0002s19630;POPTR_0002s21330;POPTR_0003s11120;POPTR_0003s13250;POPTR_0003s16750;POPTR_0003s18060;POPTR_0003s20860;POPTR_00…
Potri.019G002500	TFmatrixID_0467	1974	+	ttgGTCAAgattg	WRKY	POPTR_0002s17010;POPTR_0012s01380;POPTR_0014s09190
Potri.019G002500	TFmatrixID_0474	407	-	gcaAACCGcc	Myb/SANT	POPTR_0001s07330;POPTR_0003s18900;POPTR_0009s02380
Potri.019G002500	TFmatrixID_0481	833	+	acattAATGGcaac	MADS box	POPTR_0001s08510;POPTR_0001s13660;POPTR_0002s10570;POPTR_0002s15310;POPTR_0003s16800;POPTR_0003s16840;POPTR_0003s16870;POPTR_0004s06310;POPTR_0004s11430;POPTR_0004s11450;POPTR_0006s04730;POPTR_0007s03270;POPTR_0007s03290;POPTR_0007s03310;POPTR_0007s07620;POPTR_0007s14300;POPTR_0008s09780;POPTR_0009s06060;POPTR_0010s16390;POPTR_0011s03150;POPTR_0012s05950;POPTR_0012s10190;POPTR_0012s14770;POPTR_00…
Potri.019G002500	TFmatrixID_0489	395	-	taACGTGg	bZIP	POPTR_0005s12750;POPTR_0014s08990
Potri.019G002500	TFmatrixID_0491	1606	+	gagtagtaaTATATacttcac	TBP	POPTR_0013s05580;POPTR_0019s04890
Potri.019G002500	TFmatrixID_0499	1091	-	tgtttttgtttcTTTTTtttt	MADS box	POPTR_0001s08510;POPTR_0001s13660;POPTR_0001s29100;POPTR_0002s09290;POPTR_0002s10570;POPTR_0002s15310;POPTR_0003s16800;POPTR_0003s16840;POPTR_0003s16870;POPTR_0004s06310;POPTR_0004s11430;POPTR_0004s11450;POPTR_0005s19440;POPTR_0006s04730;POPTR_0007s14300;POPTR_0008s09780;POPTR_0009s06060;POPTR_0010s16390;POPTR_0011s03150;POPTR_0012s05950;POPTR_0012s10190;POPTR_0012s14770;POPTR_0013s09960;POPTR_00…
Potri.019G002500	TFmatrixID_0499	1093	-	tttttgtttcttTTTTTtttt	MADS box	POPTR_0001s08510;POPTR_0001s13660;POPTR_0001s29100;POPTR_0002s09290;POPTR_0002s10570;POPTR_0002s15310;POPTR_0003s16800;POPTR_0003s16840;POPTR_0003s16870;POPTR_0004s06310;POPTR_0004s11430;POPTR_0004s11450;POPTR_0005s19440;POPTR_0006s04730;POPTR_0007s14300;POPTR_0008s09780;POPTR_0009s06060;POPTR_0010s16390;POPTR_0011s03150;POPTR_0012s05950;POPTR_0012s10190;POPTR_0012s14770;POPTR_0013s09960;POPTR_00…
Potri.019G002500	TFmatrixID_0499	1095	-	tttgtttcttttTTTTTttcc	MADS box	POPTR_0001s08510;POPTR_0001s13660;POPTR_0001s29100;POPTR_0002s09290;POPTR_0002s10570;POPTR_0002s15310;POPTR_0003s16800;POPTR_0003s16840;POPTR_0003s16870;POPTR_0004s06310;POPTR_0004s11430;POPTR_0004s11450;POPTR_0005s19440;POPTR_0006s04730;POPTR_0007s14300;POPTR_0008s09780;POPTR_0009s06060;POPTR_0010s16390;POPTR_0011s03150;POPTR_0012s05950;POPTR_0012s10190;POPTR_0012s14770;POPTR_0013s09960;POPTR_00…
Potri.019G002500	TFmatrixID_0499	1097	-	tgtttcttttttTTTTTcccg	MADS box	POPTR_0001s08510;POPTR_0001s13660;POPTR_0001s29100;POPTR_0002s09290;POPTR_0002s10570;POPTR_0002s15310;POPTR_0003s16800;POPTR_0003s16840;POPTR_0003s16870;POPTR_0004s06310;POPTR_0004s11430;POPTR_0004s11450;POPTR_0005s19440;POPTR_0006s04730;POPTR_0007s14300;POPTR_0008s09780;POPTR_0009s06060;POPTR_0010s16390;POPTR_0011s03150;POPTR_0012s05950;POPTR_0012s10190;POPTR_0012s14770;POPTR_0013s09960;POPTR_00…
Potri.019G002500	TFmatrixID_0499	1663	-	ttttaattttgaTTTTTttca	MADS box	POPTR_0001s08510;POPTR_0001s13660;POPTR_0001s29100;POPTR_0002s09290;POPTR_0002s10570;POPTR_0002s15310;POPTR_0003s16800;POPTR_0003s16840;POPTR_0003s16870;POPTR_0004s06310;POPTR_0004s11430;POPTR_0004s11450;POPTR_0005s19440;POPTR_0006s04730;POPTR_0007s14300;POPTR_0008s09780;POPTR_0009s06060;POPTR_0010s16390;POPTR_0011s03150;POPTR_0012s05950;POPTR_0012s10190;POPTR_0012s14770;POPTR_0013s09960;POPTR_00…
Potri.019G002500	TFmatrixID_0503	935	-	gaaTTTCTcttttctattttt	MADS box	POPTR_0001s08510;POPTR_0001s13660;POPTR_0002s15310;POPTR_0003s16820;POPTR_0003s16840;POPTR_0003s16850;POPTR_0003s16870;POPTR_0004s11450;POPTR_0006s04730;POPTR_0008s09780;POPTR_0014s07020
Potri.019G002500	TFmatrixID_0503	942	-	tctTTTCTattttttcctatc	MADS box	POPTR_0001s08510;POPTR_0001s13660;POPTR_0002s15310;POPTR_0003s16820;POPTR_0003s16840;POPTR_0003s16850;POPTR_0003s16870;POPTR_0004s11450;POPTR_0006s04730;POPTR_0008s09780;POPTR_0014s07020
Potri.019G002500	TFmatrixID_0503	1096	-	ttgTTTCTttttttttttccc	MADS box	POPTR_0001s08510;POPTR_0001s13660;POPTR_0002s15310;POPTR_0003s16820;POPTR_0003s16840;POPTR_0003s16850;POPTR_0003s16870;POPTR_0004s11450;POPTR_0006s04730;POPTR_0008s09780;POPTR_0014s07020
Potri.019G002500	TFmatrixID_0509	1157	-	cgGCATGcg	B3	POPTR_0002s25330
Potri.019G002500	TFmatrixID_0509	1158	+	ggCATGCgc	B3	POPTR_0002s25330
Potri.019G002500	TFmatrixID_0509	1321	-	tgGCATGcg	B3	POPTR_0002s25330
Potri.019G002500	TFmatrixID_0509	1322	+	ggCATGCgc	B3	POPTR_0002s25330
Potri.019G002500	TFmatrixID_0510	1157	-	cggCATGCg	B3	POPTR_0001s32990;POPTR_0017s08820
Potri.019G002500	TFmatrixID_0510	1158	+	gGCATGcgc	B3	POPTR_0001s32990;POPTR_0017s08820
Potri.019G002500	TFmatrixID_0510	1321	-	tggCATGCg	B3	POPTR_0001s32990;POPTR_0017s08820
Potri.019G002500	TFmatrixID_0510	1322	+	gGCATGcgc	B3	POPTR_0001s32990;POPTR_0017s08820
Potri.019G002500	TFmatrixID_0518	711	+	ttcaacaATGATggctgcc	bZIP; Homeodomain; HD-ZIP	POPTR_0001s18930;POPTR_0001s38120;POPTR_0003s04860;POPTR_0004s22090;POPTR_0006s25390;POPTR_0009s01990;POPTR_0011s10070;POPTR_0018s08110
Potri.019G002500	TFmatrixID_0518	815	+	tccattaATGATtgctgca	bZIP; Homeodomain; HD-ZIP	POPTR_0001s18930;POPTR_0001s38120;POPTR_0003s04860;POPTR_0004s22090;POPTR_0006s25390;POPTR_0009s01990;POPTR_0011s10070;POPTR_0018s08110
Potri.019G002500	TFmatrixID_0534	1971	+	atcttgGTCAA	WRKY	POPTR_0001s37260;POPTR_0001s47670;POPTR_0002s22180;POPTR_0004s12000;POPTR_0006s10600;POPTR_0006s13550;POPTR_0006s19850;POPTR_0006s27990;POPTR_0008s09140;POPTR_0010s17040;POPTR_0011s09030;POPTR_0011s17230;POPTR_0013s08380;POPTR_0013s14960;POPTR_0014s16220;POPTR_0016s08440;POPTR_0016s13600;POPTR_0017s12430;POPTR_0018s11630;POPTR_0019s08110;POPTR_0019s14460
Potri.019G002500	TFmatrixID_0542	711	+	ttcaacaATGATggctgcc	bZIP; Homeodomain; HD-ZIP	POPTR_0001s18930;POPTR_0001s38120;POPTR_0003s04860;POPTR_0004s22090;POPTR_0006s25390;POPTR_0009s01990;POPTR_0011s10070;POPTR_0018s08110
Potri.019G002500	TFmatrixID_0542	815	+	tccattaATGATtgctgca	bZIP; Homeodomain; HD-ZIP	POPTR_0001s18930;POPTR_0001s38120;POPTR_0003s04860;POPTR_0004s22090;POPTR_0006s25390;POPTR_0009s01990;POPTR_0011s10070;POPTR_0018s08110
Potri.019G002500	TFmatrixID_0569	642	-	tgcctctaTTTATag	TBP	POPTR_0013s05580;POPTR_0019s04890
Potri.019G002500	TFmatrixID_0569	1339	+	ttATAAAttgttgga	TBP	POPTR_0013s05580;POPTR_0019s04890
Potri.019G002500	TFmatrixID_0569	1906	+	atATAAAgactactg	TBP	POPTR_0013s05580;POPTR_0019s04890
Potri.019G002500	TFmatrixID_0570	1808	+	acttTAAAAt	TBP	POPTR_0013s05580;POPTR_0019s04890
Potri.019G002500	TFmatrixID_0571	648	-	taTTTATa	TBP	POPTR_0013s05580;POPTR_0019s04890
Potri.019G002500	TFmatrixID_0571	1340	+	tATAAAtt	TBP	POPTR_0013s05580;POPTR_0019s04890
Potri.019G002500	TFmatrixID_0572	1606	+	gagtagtaaTATATacttcac	TBP	POPTR_0013s05580;POPTR_0019s04890
Potri.019G002500	TFmatrixID_0585	647	-	ctaTTTATagg	TBP	POPTR_0013s05580;POPTR_0019s04890
Potri.019G002500	TFmatrixID_0585	1338	+	tttATAAAttg	TBP	POPTR_0013s05580;POPTR_0019s04890
Potri.019G002500	TFmatrixID_0585	1905	+	aatATAAAgac	TBP	POPTR_0013s05580;POPTR_0019s04890
Potri.019G018800	TFmatrixID_0127	1264	-	ttTGTTGt	AP2; B3	POPTR_0008s11600;POPTR_0010s13930
Potri.019G018800	TFmatrixID_0127	1511	+	gCAACAca	AP2; B3	POPTR_0008s11600;POPTR_0010s13930
Potri.019G018800	TFmatrixID_0129	31	+	aaaaAAATT	AT-Hook	POPTR_0004s08590;POPTR_0017s02940
Potri.019G018800	TFmatrixID_0129	387	+	tgaaAAATT	AT-Hook	POPTR_0004s08590;POPTR_0017s02940
Potri.019G018800	TFmatrixID_0129	453	-	AATTTttgt	AT-Hook	POPTR_0004s08590;POPTR_0017s02940
Potri.019G018800	TFmatrixID_0130	570	+	cATATAatca	AT-Hook	POPTR_0004s20060
Potri.019G018800	TFmatrixID_0131	47	+	aataATAAA	AT-Hook	POPTR_0004s20060
Potri.019G018800	TFmatrixID_0131	123	-	TTTATtgct	AT-Hook	POPTR_0004s20060
Potri.019G018800	TFmatrixID_0131	224	-	TTTATtttt	AT-Hook	POPTR_0004s20060
Potri.019G018800	TFmatrixID_0131	313	-	TTTATtttt	AT-Hook	POPTR_0004s20060
Potri.019G018800	TFmatrixID_0131	499	-	TTTATgctt	AT-Hook	POPTR_0004s20060
Potri.019G018800	TFmatrixID_0131	1080	-	TTTATttta	AT-Hook	POPTR_0004s20060
Potri.019G018800	TFmatrixID_0131	1101	-	TTTATcggg	AT-Hook	POPTR_0004s20060
Potri.019G018800	TFmatrixID_0131	1288	-	TTTATgcat	AT-Hook	POPTR_0004s20060
Potri.019G018800	TFmatrixID_0131	1545	+	gagtATAAA	AT-Hook	POPTR_0004s20060
Potri.019G018800	TFmatrixID_0131	1769	-	TTTATcccc	AT-Hook	POPTR_0004s20060
Potri.019G018800	TFmatrixID_0132	225	-	TTATTtttc	AT-Hook	POPTR_0002s10560;POPTR_0005s17920
Potri.019G018800	TFmatrixID_0132	1081	-	TTATTttac	AT-Hook	POPTR_0002s10560;POPTR_0005s17920
Potri.019G018800	TFmatrixID_0134	455	-	TTTTTgtttc	AT-Hook	POPTR_0002s10560;POPTR_0005s17920
Potri.019G018800	TFmatrixID_0134	864	-	TTTTTgtttc	AT-Hook	POPTR_0002s10560;POPTR_0005s17920
Potri.019G018800	TFmatrixID_0134	1390	-	TTTTTttttc	AT-Hook	POPTR_0002s10560;POPTR_0005s17920
Potri.019G018800	TFmatrixID_0134	1392	-	TTTTTttctc	AT-Hook	POPTR_0002s10560;POPTR_0005s17920
Potri.019G018800	TFmatrixID_0135	51	+	ataAAAAT	AT-Hook	POPTR_0002s10560;POPTR_0005s17920
Potri.019G018800	TFmatrixID_0135	234	+	ataAAAAT	AT-Hook	POPTR_0002s10560;POPTR_0005s17920
Potri.019G018800	TFmatrixID_0136	48	+	ataATAAA	AT-Hook	POPTR_0002s10560;POPTR_0005s17920
Potri.019G018800	TFmatrixID_0136	224	-	TTTATttt	AT-Hook	POPTR_0002s10560;POPTR_0005s17920
Potri.019G018800	TFmatrixID_0136	313	-	TTTATttt	AT-Hook	POPTR_0002s10560;POPTR_0005s17920
Potri.019G018800	TFmatrixID_0136	1080	-	TTTATttt	AT-Hook	POPTR_0002s10560;POPTR_0005s17920
Potri.019G018800	TFmatrixID_0137	894	+	aaaAATAT	AT-Hook	POPTR_0002s10560;POPTR_0005s17920
Potri.019G018800	TFmatrixID_0138	224	-	ttTATTTt	AT-Hook	POPTR_0002s10560;POPTR_0005s17920
Potri.019G018800	TFmatrixID_0138	313	-	ttTATTTt	AT-Hook	POPTR_0002s10560;POPTR_0005s17920
Potri.019G018800	TFmatrixID_0138	1080	-	ttTATTTt	AT-Hook	POPTR_0002s10560;POPTR_0005s17920
Potri.019G018800	TFmatrixID_0140	31	+	aaaAAAAT	AT-Hook	POPTR_0002s10560;POPTR_0005s17920
Potri.019G018800	TFmatrixID_0141	1517	-	cacaATTGCt	AT-Hook	POPTR_0002s10560;POPTR_0005s17920
Potri.019G018800	TFmatrixID_0142	223	-	attTATTT	AT-Hook	POPTR_0002s10560;POPTR_0005s17920
Potri.019G018800	TFmatrixID_0142	1079	-	attTATTT	AT-Hook	POPTR_0002s10560;POPTR_0005s17920
Potri.019G018800	TFmatrixID_0146	270	-	ATTATcttt	AT-Hook	POPTR_0002s10560;POPTR_0005s17920
Potri.019G018800	TFmatrixID_0146	569	+	tcatATAAT	AT-Hook	POPTR_0002s10560;POPTR_0005s17920
Potri.019G018800	TFmatrixID_0146	1010	-	ATTATcttt	AT-Hook	POPTR_0002s10560;POPTR_0005s17920
Potri.019G018800	TFmatrixID_0148	32	+	aaAAAATt	AT-Hook	POPTR_0004s20060
Potri.019G018800	TFmatrixID_0148	315	-	tATTTTtt	AT-Hook	POPTR_0004s20060
Potri.019G018800	TFmatrixID_0148	606	+	atAAAATt	AT-Hook	POPTR_0004s20060
Potri.019G018800	TFmatrixID_0148	682	+	aaAAAATc	AT-Hook	POPTR_0004s20060
Potri.019G018800	TFmatrixID_0148	893	+	aaAAAATa	AT-Hook	POPTR_0004s20060
Potri.019G018800	TFmatrixID_0148	1205	-	aATTTTat	AT-Hook	POPTR_0004s20060
Potri.019G018800	TFmatrixID_0152	33	+	aaAAATT	AT-Hook	POPTR_0004s20060
Potri.019G018800	TFmatrixID_0152	389	+	aaAAATT	AT-Hook	POPTR_0004s20060
Potri.019G018800	TFmatrixID_0152	453	-	AATTTtt	AT-Hook	POPTR_0004s20060
Potri.019G018800	TFmatrixID_0153	51	+	ataAAAAT	AT-Hook	POPTR_0002s10560;POPTR_0005s17920
Potri.019G018800	TFmatrixID_0153	234	+	ataAAAAT	AT-Hook	POPTR_0002s10560;POPTR_0005s17920
Potri.019G018800	TFmatrixID_0174	107	+	GCGCGtgg	bHLH	POPTR_0002s10030;POPTR_0002s11540;POPTR_0002s23650;POPTR_0002s24990;POPTR_0003s16300;POPTR_0004s09850;POPTR_0004s16330;POPTR_0005s12370;POPTR_0005s15590;POPTR_0005s19020;POPTR_0006s05600;POPTR_0006s13790;POPTR_0007s13020;POPTR_0008s11240;POPTR_0008s19510;POPTR_0009s12000;POPTR_0010s04920;POPTR_0010s14600;POPTR_0012s05210;POPTR_0012s07470;POPTR_0012s10670;POPTR_0014s14650;POPTR_0015s03760;POPTR_00…
Potri.019G018800	TFmatrixID_0174	107	-	gcgCGTGG	bHLH	POPTR_0002s10030;POPTR_0002s11540;POPTR_0002s23650;POPTR_0002s24990;POPTR_0003s16300;POPTR_0004s09850;POPTR_0004s16330;POPTR_0005s12370;POPTR_0005s15590;POPTR_0005s19020;POPTR_0006s05600;POPTR_0006s13790;POPTR_0007s13020;POPTR_0008s11240;POPTR_0008s19510;POPTR_0009s12000;POPTR_0010s04920;POPTR_0010s14600;POPTR_0012s05210;POPTR_0012s07470;POPTR_0012s10670;POPTR_0014s14650;POPTR_0015s03760;POPTR_00…
Potri.019G018800	TFmatrixID_0174	1610	+	GCAAGttc	bHLH	POPTR_0002s10030;POPTR_0002s11540;POPTR_0002s23650;POPTR_0002s24990;POPTR_0003s16300;POPTR_0004s09850;POPTR_0004s16330;POPTR_0005s12370;POPTR_0005s15590;POPTR_0005s19020;POPTR_0006s05600;POPTR_0006s13790;POPTR_0007s13020;POPTR_0008s11240;POPTR_0008s19510;POPTR_0009s12000;POPTR_0010s04920;POPTR_0010s14600;POPTR_0012s05210;POPTR_0012s07470;POPTR_0012s10670;POPTR_0014s14650;POPTR_0015s03760;POPTR_00…
Potri.019G018800	TFmatrixID_0174	1693	+	GCTCGtac	bHLH	POPTR_0002s10030;POPTR_0002s11540;POPTR_0002s23650;POPTR_0002s24990;POPTR_0003s16300;POPTR_0004s09850;POPTR_0004s16330;POPTR_0005s12370;POPTR_0005s15590;POPTR_0005s19020;POPTR_0006s05600;POPTR_0006s13790;POPTR_0007s13020;POPTR_0008s11240;POPTR_0008s19510;POPTR_0009s12000;POPTR_0010s04920;POPTR_0010s14600;POPTR_0012s05210;POPTR_0012s07470;POPTR_0012s10670;POPTR_0014s14650;POPTR_0015s03760;POPTR_00…
Potri.019G018800	TFmatrixID_0174	1693	-	gctCGTAC	bHLH	POPTR_0002s10030;POPTR_0002s11540;POPTR_0002s23650;POPTR_0002s24990;POPTR_0003s16300;POPTR_0004s09850;POPTR_0004s16330;POPTR_0005s12370;POPTR_0005s15590;POPTR_0005s19020;POPTR_0006s05600;POPTR_0006s13790;POPTR_0007s13020;POPTR_0008s11240;POPTR_0008s19510;POPTR_0009s12000;POPTR_0010s04920;POPTR_0010s14600;POPTR_0012s05210;POPTR_0012s07470;POPTR_0012s10670;POPTR_0014s14650;POPTR_0015s03760;POPTR_00…
Potri.019G018800	TFmatrixID_0176	91	+	cctACTTGg	bHLH	POPTR_0001s27680;POPTR_0002s04620;POPTR_0003s22290;POPTR_0005s23930;POPTR_0006s05640;POPTR_0009s06910;POPTR_0013s11200;POPTR_0016s05100;POPTR_0018s11800;POPTR_0019s10900
Potri.019G018800	TFmatrixID_0176	1786	+	tcaACTTGc	bHLH	POPTR_0001s27680;POPTR_0002s04620;POPTR_0003s22290;POPTR_0005s23930;POPTR_0006s05640;POPTR_0009s06910;POPTR_0013s11200;POPTR_0016s05100;POPTR_0018s11800;POPTR_0019s10900
Potri.019G018800	TFmatrixID_0193	416	+	ACACTttt	bZIP	POPTR_0002s12710;POPTR_0004s14790;POPTR_0006s08300;POPTR_0009s10400;POPTR_0009s16610;POPTR_0014s02810
Potri.019G018800	TFmatrixID_0193	1115	+	ACAGGtat	bZIP	POPTR_0002s12710;POPTR_0004s14790;POPTR_0006s08300;POPTR_0009s10400;POPTR_0009s16610;POPTR_0014s02810
Potri.019G018800	TFmatrixID_0193	1845	+	ACAAGttt	bZIP	POPTR_0002s12710;POPTR_0004s14790;POPTR_0006s08300;POPTR_0009s10400;POPTR_0009s16610;POPTR_0014s02810
Potri.019G018800	TFmatrixID_0199	1320	+	cgtCGTCAag	bZIP	POPTR_0001s06700;POPTR_0002s09130;POPTR_0003s19410;POPTR_0004s21360;POPTR_0005s08370;POPTR_0005s16400;POPTR_0006s03720;POPTR_0006s05770;POPTR_0007s06180;POPTR_0008s11710;POPTR_0009s16590;POPTR_0010s13810;POPTR_0016s03590;POPTR_0016s04970
Potri.019G018800	TFmatrixID_0210	1	+	tttGAACT	C2H2	POPTR_0008s12210
Potri.019G018800	TFmatrixID_0210	190	+	tttGAACT	C2H2	POPTR_0008s12210
Potri.019G018800	TFmatrixID_0211	10	+	tACACTa	C2H2	POPTR_0001s30260;POPTR_0009s09250;POPTR_0014s01760
Potri.019G018800	TFmatrixID_0211	415	+	aACACTt	C2H2	POPTR_0001s30260;POPTR_0009s09250;POPTR_0014s01760
Potri.019G018800	TFmatrixID_0211	480	+	aACACTt	C2H2	POPTR_0001s30260;POPTR_0009s09250;POPTR_0014s01760
Potri.019G018800	TFmatrixID_0211	934	+	cACACTg	C2H2	POPTR_0001s30260;POPTR_0009s09250;POPTR_0014s01760
Potri.019G018800	TFmatrixID_0211	1979	+	aACACTg	C2H2	POPTR_0001s30260;POPTR_0009s09250;POPTR_0014s01760
Potri.019G018800	TFmatrixID_0213	10	+	tACACTa	C2H2	POPTR_0001s30260;POPTR_0002s14460;POPTR_0009s09250;POPTR_0014s01760
Potri.019G018800	TFmatrixID_0213	415	+	aACACTt	C2H2	POPTR_0001s30260;POPTR_0002s14460;POPTR_0009s09250;POPTR_0014s01760
Potri.019G018800	TFmatrixID_0213	480	+	aACACTt	C2H2	POPTR_0001s30260;POPTR_0002s14460;POPTR_0009s09250;POPTR_0014s01760
Potri.019G018800	TFmatrixID_0213	934	+	cACACTg	C2H2	POPTR_0001s30260;POPTR_0002s14460;POPTR_0009s09250;POPTR_0014s01760
Potri.019G018800	TFmatrixID_0213	1979	+	aACACTg	C2H2	POPTR_0001s30260;POPTR_0002s14460;POPTR_0009s09250;POPTR_0014s01760
Potri.019G018800	TFmatrixID_0214	412	+	aataACACTtttg	C2H2	POPTR_0001s24250;POPTR_0006s12340;POPTR_0008s05110;POPTR_0009s03280;POPTR_0010s21650;POPTR_1833s00200
Potri.019G018800	TFmatrixID_0220	107	+	gCGCGTgga	CG-1	POPTR_0005s07660;POPTR_0007s05410
Potri.019G018800	TFmatrixID_0221	104	+	tgtgCGCGT	CG-1	POPTR_0005s07660;POPTR_0007s05410
Potri.019G018800	TFmatrixID_0226	870	-	ttTCAAAc	TCR	POPTR_0010s09350
Potri.019G018800	TFmatrixID_0226	1757	-	atTCAAAt	TCR	POPTR_0010s09350
Potri.019G018800	TFmatrixID_0227	188	+	caTTTGAact	TCR	POPTR_0006s16340;POPTR_0018s08960
Potri.019G018800	TFmatrixID_0227	869	-	gttTCAAAct	TCR	POPTR_0006s16340;POPTR_0018s08960
Potri.019G018800	TFmatrixID_0227	1756	-	gatTCAAAtt	TCR	POPTR_0006s16340;POPTR_0018s08960
Potri.019G018800	TFmatrixID_0255	1026	+	tTGTATcca	EIN3	POPTR_0001s05360;POPTR_0001s05370;POPTR_0003s22090;POPTR_0004s20830;POPTR_0008s01200;POPTR_0009s16080;POPTR_0010s25370
Potri.019G018800	TFmatrixID_0255	1840	-	tcgATACAa	EIN3	POPTR_0001s05360;POPTR_0001s05370;POPTR_0003s22090;POPTR_0004s20830;POPTR_0008s01200;POPTR_0009s16080;POPTR_0010s25370
Potri.019G018800	TFmatrixID_0256	1289	+	ttATGCAtgc	EIN3	POPTR_0001s05360;POPTR_0001s05370;POPTR_0003s22090;POPTR_0004s20830;POPTR_0008s01200;POPTR_0009s16080;POPTR_0010s25370
Potri.019G018800	TFmatrixID_0256	1289	-	ttaTGCATgc	EIN3	POPTR_0001s05360;POPTR_0001s05370;POPTR_0003s22090;POPTR_0004s20830;POPTR_0008s01200;POPTR_0009s16080;POPTR_0010s25370
Potri.019G018800	TFmatrixID_0262	1440	+	gaTGATCgc	GATA	POPTR_0005s02040;POPTR_0006s24560;POPTR_0008s22950;POPTR_0010s00360;POPTR_0014s11940;POPTR_0018s05160
Potri.019G018800	TFmatrixID_0262	1575	-	gaGATCAtt	GATA	POPTR_0005s02040;POPTR_0006s24560;POPTR_0008s22950;POPTR_0010s00360;POPTR_0014s11940;POPTR_0018s05160
Potri.019G018800	TFmatrixID_0263	1783	+	AGATCaa	GATA	POPTR_0002s11140;POPTR_0002s11150;POPTR_0005s19550;POPTR_0007s03120;POPTR_0010s25810;POPTR_0017s06970;POPTR_0017s06980
Potri.019G018800	TFmatrixID_0263	1994	-	ttGATCT	GATA	POPTR_0002s11140;POPTR_0002s11150;POPTR_0005s19550;POPTR_0007s03120;POPTR_0010s25810;POPTR_0017s06970;POPTR_0017s06980
Potri.019G018800	TFmatrixID_0265	1782	+	aAGATCaact	GATA	POPTR_0001s14130;POPTR_0001s18900;POPTR_0002s14380;POPTR_0003s17340;POPTR_0004s16860;POPTR_0004s22140;POPTR_0005s06720;POPTR_0005s11960;POPTR_0006s25410;POPTR_0007s13700;POPTR_0008s03880;POPTR_0009s12620;POPTR_0010s23010;POPTR_0013s05610;POPTR_0014s05760;POPTR_0018s08090;POPTR_0019s04860
Potri.019G018800	TFmatrixID_0268	1439	-	tgatGATCGc	GATA	POPTR_0001s15170;POPTR_0003s08080
Potri.019G018800	TFmatrixID_0268	1857	+	tCGATCcttc	GATA	POPTR_0001s15170;POPTR_0003s08080
Potri.019G018800	TFmatrixID_0272	1440	-	gatGATCGc	GATA	POPTR_0001s15170;POPTR_0003s08080
Potri.019G018800	TFmatrixID_0279	180	-	tgTTCATt	Homeodomain	POPTR_0004s04840;POPTR_0007s01330;POPTR_0011s05660;POPTR_0017s04760
Potri.019G018800	TFmatrixID_0281	45	-	acAATAAta	Homeodomain	POPTR_0002s10080;POPTR_0005s07290;POPTR_0005s17390;POPTR_0007s05010;POPTR_0008s14770;POPTR_0008s19900;POPTR_0010s10340;POPTR_0012s07270;POPTR_0015s07640;POPTR_0017s11800
Potri.019G018800	TFmatrixID_0281	295	-	tcAATAAta	Homeodomain	POPTR_0002s10080;POPTR_0005s07290;POPTR_0005s17390;POPTR_0007s05010;POPTR_0008s14770;POPTR_0008s19900;POPTR_0010s10340;POPTR_0012s07270;POPTR_0015s07640;POPTR_0017s11800
Potri.019G018800	TFmatrixID_0283	22	-	acAATCAaca	Homeodomain	POPTR_0001s15490;POPTR_0001s23680;POPTR_0002s11410;POPTR_0002s13720;POPTR_0003s07760;POPTR_0005s19080;POPTR_0006s07100;POPTR_0006s20820;POPTR_0007s14590;POPTR_0008s12840;POPTR_0009s02850;POPTR_0010s12300;POPTR_0014s04460;POPTR_0016s05890;POPTR_0018s13300;POPTR_0149s00220
Potri.019G018800	TFmatrixID_0283	573	-	atAATCAtaa	Homeodomain	POPTR_0001s15490;POPTR_0001s23680;POPTR_0002s11410;POPTR_0002s13720;POPTR_0003s07760;POPTR_0005s19080;POPTR_0006s07100;POPTR_0006s20820;POPTR_0007s14590;POPTR_0008s12840;POPTR_0009s02850;POPTR_0010s12300;POPTR_0014s04460;POPTR_0016s05890;POPTR_0018s13300;POPTR_0149s00220
Potri.019G018800	TFmatrixID_0284	22	-	acAATCAaca	Homeodomain	POPTR_0001s11380;POPTR_0002s17680;POPTR_0012s03080;POPTR_0014s09860
Potri.019G018800	TFmatrixID_0286	22	-	acAATCAa	Homeodomain	POPTR_0001s15490;POPTR_0001s23680;POPTR_0002s11410;POPTR_0002s13720;POPTR_0003s07760;POPTR_0005s19080;POPTR_0006s07100;POPTR_0006s20820;POPTR_0007s14590;POPTR_0008s12840;POPTR_0009s02850;POPTR_0010s12300;POPTR_0014s04460;POPTR_0016s05890;POPTR_0018s13300;POPTR_0149s00220
Potri.019G018800	TFmatrixID_0287	618	+	gaaTTAATca	Homeodomain	POPTR_0002s17680;POPTR_0012s03080;POPTR_0014s09860
Potri.019G018800	TFmatrixID_0287	618	-	gaATTAAtca	Homeodomain	POPTR_0002s17680;POPTR_0012s03080;POPTR_0014s09860
Potri.019G018800	TFmatrixID_0288	617	-	ggaATTAAtca	Homeodomain	POPTR_0001s02030;POPTR_0001s18470;POPTR_0002s15610;POPTR_0002s23080;POPTR_0003s05100;POPTR_0003s09470;POPTR_0004s01980;POPTR_0011s00520;POPTR_0012s13390;POPTR_0014s07130;POPTR_0014s15010;POPTR_0015s05050;POPTR_0015s13340;POPTR_0017s01400
Potri.019G018800	TFmatrixID_0289	573	-	atAATCAtaa	Homeodomain	POPTR_0001s15490;POPTR_0001s23680;POPTR_0002s11410;POPTR_0002s13720;POPTR_0003s07760;POPTR_0005s19080;POPTR_0006s07100;POPTR_0006s20820;POPTR_0007s14590;POPTR_0008s12840;POPTR_0009s02850;POPTR_0014s04460;POPTR_0016s05890;POPTR_0149s00220
Potri.019G018800	TFmatrixID_0291	22	-	acAATCAa	Homeodomain	POPTR_0002s00980;POPTR_0005s10480;POPTR_0005s27410
Potri.019G018800	TFmatrixID_0293	1279	-	gtcTGTCAgt	Homeodomain	POPTR_0001s08550;POPTR_0006s20440;POPTR_0006s27560;POPTR_0018s02210;POPTR_0018s12200
Potri.019G018800	TFmatrixID_0295	20	-	ttacAATCAa	Homeodomain	POPTR_0002s17680;POPTR_0012s03080;POPTR_0014s09860
Potri.019G018800	TFmatrixID_0299	22	-	acAATCAa	Homeodomain	POPTR_0002s00980;POPTR_0005s10480;POPTR_0005s27410
Potri.019G018800	TFmatrixID_0300	1320	-	cgtCGTCAag	Homeodomain	POPTR_0002s11400;POPTR_0004s00650;POPTR_0008s19290;POPTR_0010s05340;POPTR_0011s01590;POPTR_0012s08900;POPTR_0015s09040
Potri.019G018800	TFmatrixID_0310	197	-	tgGTAAAatt	MADF	POPTR_0006s23800;POPTR_0018s05520;POPTR_0018s05540
Potri.019G018800	TFmatrixID_0310	639	+	ttaTTTACct	MADF	POPTR_0006s23800;POPTR_0018s05520;POPTR_0018s05540
Potri.019G018800	TFmatrixID_0311	197	-	tgGTAAAatt	MADF	POPTR_0006s23800;POPTR_0018s05520;POPTR_0018s05540
Potri.019G018800	TFmatrixID_0311	639	+	ttaTTTACct	MADF	POPTR_0006s23800;POPTR_0018s05520;POPTR_0018s05540
Potri.019G018800	TFmatrixID_0313	1269	+	tGTTAAcg	MADF	POPTR_0008s17980;POPTR_0010s06510
Potri.019G018800	TFmatrixID_0313	1269	-	tgTTAACg	MADF	POPTR_0008s17980;POPTR_0010s06510
Potri.019G018800	TFmatrixID_0313	1597	+	tGTTAAca	MADF	POPTR_0008s17980;POPTR_0010s06510
Potri.019G018800	TFmatrixID_0313	1597	-	tgTTAACa	MADF	POPTR_0008s17980;POPTR_0010s06510
Potri.019G018800	TFmatrixID_0314	774	-	tgtTTAACta	MADF	POPTR_0008s17980;POPTR_0010s06510
Potri.019G018800	TFmatrixID_0315	1931	-	gttgGGTTAg	MADF	POPTR_0008s17980;POPTR_0010s06510
Potri.019G018800	TFmatrixID_0316	1931	+	gttgGGTTAg	MADF	POPTR_0008s17980;POPTR_0010s06510
Potri.019G018800	TFmatrixID_0319	1176	+	gccGGATAat	Myb/SANT	POPTR_0001s15510;POPTR_0001s19070;POPTR_0003s07720
Potri.019G018800	TFmatrixID_0322	1956	-	ttACCTAccc	Myb/SANT	POPTR_0014s11780
Potri.019G018800	TFmatrixID_0326	1177	-	ccGGATAatt	Myb/SANT	POPTR_0008s19610;POPTR_0010s04860;POPTR_0012s07560;POPTR_0015s08020
Potri.019G018800	TFmatrixID_0326	1768	+	tttTATCCcc	Myb/SANT	POPTR_0008s19610;POPTR_0010s04860;POPTR_0012s07560;POPTR_0015s08020
Potri.019G018800	TFmatrixID_0327	1754	-	gaGATTCaaa	Myb/SANT	POPTR_0008s11630;POPTR_0009s10980;POPTR_0010s13900
Potri.019G018800	TFmatrixID_0328	1178	+	cGGATAat	Myb/SANT	POPTR_0001s19070;POPTR_0003s07720;POPTR_0008s19610;POPTR_0010s04860;POPTR_0015s08020
Potri.019G018800	TFmatrixID_0331	1177	-	ccGGATAatt	Myb/SANT	POPTR_0001s15510;POPTR_0001s19070;POPTR_0001s22660;POPTR_0003s07720
Potri.019G018800	TFmatrixID_0335	1176	+	gccGGATAat	Myb/SANT	POPTR_0008s19610;POPTR_0010s04860
Potri.019G018800	TFmatrixID_0335	1769	-	ttTATCCcct	Myb/SANT	POPTR_0008s19610;POPTR_0010s04860
Potri.019G018800	TFmatrixID_0336	1659	-	gccACCTAtct	Myb/SANT	POPTR_0004s18020;POPTR_0005s11410;POPTR_0009s13640;POPTR_0013s11360;POPTR_0019s11090
Potri.019G018800	TFmatrixID_0336	1955	-	cttACCTAccc	Myb/SANT	POPTR_0004s18020;POPTR_0005s11410;POPTR_0009s13640;POPTR_0013s11360;POPTR_0019s11090
Potri.019G018800	TFmatrixID_0338	1754	-	gaGATTCaaa	Myb/SANT	POPTR_0007s11470;POPTR_0008s11630;POPTR_0009s10980;POPTR_0010s13900
Potri.019G018800	TFmatrixID_0339	1176	+	gccGGATAatt	Myb/SANT	POPTR_0008s19610;POPTR_0010s04860
Potri.019G018800	TFmatrixID_0341	826	-	aAGATTtgag	Myb/SANT	POPTR_0008s13490;POPTR_0008s22990;POPTR_0010s11600
Potri.019G018800	TFmatrixID_0341	1754	-	gAGATTcaaa	Myb/SANT	POPTR_0008s13490;POPTR_0008s22990;POPTR_0010s11600
Potri.019G018800	TFmatrixID_0344	1754	-	gaGATTCaaa	Myb/SANT	POPTR_0008s13490;POPTR_0008s22990;POPTR_0010s00320;POPTR_0010s11600
Potri.019G018800	TFmatrixID_0348	1231	+	cagtATCTTa	Myb/SANT	POPTR_0008s13490;POPTR_0008s22990;POPTR_0010s00320;POPTR_0010s11600
Potri.019G018800	TFmatrixID_0349	287	-	aAGATTtctc	Myb/SANT	POPTR_0001s02910;POPTR_0003s08600
Potri.019G018800	TFmatrixID_0352	89	-	cACCTAct	Myb/SANT	POPTR_0004s14510;POPTR_0004s18020;POPTR_0005s11410;POPTR_0009s13640;POPTR_0013s11360;POPTR_0019s00750;POPTR_0019s11090
Potri.019G018800	TFmatrixID_0352	1957	-	tACCTAcc	Myb/SANT	POPTR_0004s14510;POPTR_0004s18020;POPTR_0005s11410;POPTR_0009s13640;POPTR_0013s11360;POPTR_0019s00750;POPTR_0019s11090
Potri.019G018800	TFmatrixID_0357	298	+	atAATATtat	Myb/SANT	POPTR_0001s02010;POPTR_0002s13170;POPTR_0003s09490;POPTR_0004s08070;POPTR_0012s03900;POPTR_0014s03650;POPTR_0015s05340;POPTR_0017s02220
Potri.019G018800	TFmatrixID_0357	298	-	ataATATTat	Myb/SANT	POPTR_0001s02010;POPTR_0002s13170;POPTR_0003s09490;POPTR_0004s08070;POPTR_0012s03900;POPTR_0014s03650;POPTR_0015s05340;POPTR_0017s02220
Potri.019G018800	TFmatrixID_0361	1177	-	ccgGATAAtt	Myb/SANT	POPTR_0001s15510;POPTR_0003s07720;POPTR_0006s15480;POPTR_0008s19610;POPTR_0010s04860
Potri.019G018800	TFmatrixID_0361	1768	+	ttTTATCccc	Myb/SANT	POPTR_0001s15510;POPTR_0003s07720;POPTR_0006s15480;POPTR_0008s19610;POPTR_0010s04860
Potri.019G018800	TFmatrixID_0362	1230	+	tcagTATCTtacc	Myb/SANT	POPTR_0018s11960
Potri.019G018800	TFmatrixID_0362	1661	+	caccTATCTctca	Myb/SANT	POPTR_0018s11960
Potri.019G018800	TFmatrixID_0364	1254	+	agATATCt	Myb/SANT	POPTR_0006s13530;POPTR_0016s08470
Potri.019G018800	TFmatrixID_0364	1254	-	aGATATct	Myb/SANT	POPTR_0006s13530;POPTR_0016s08470
Potri.019G018800	TFmatrixID_0369	1253	-	taGATATct	Myb/SANT	POPTR_0002s18170;POPTR_0004s07270;POPTR_0014s10240
Potri.019G018800	TFmatrixID_0369	1254	+	agATATCtg	Myb/SANT	POPTR_0002s18170;POPTR_0004s07270;POPTR_0014s10240
Potri.019G018800	TFmatrixID_0371	1754	-	gaGATTCaaa	Myb/SANT	POPTR_0008s13490;POPTR_0008s22990;POPTR_0010s00320;POPTR_0010s11600
Potri.019G018800	TFmatrixID_0374	1175	+	tgccGGATAattc	Myb/SANT	POPTR_0006s15480;POPTR_0008s19610;POPTR_0010s04860
Potri.019G018800	TFmatrixID_0382	1969	-	ccTTGACtt	NAC; NAM	POPTR_0001s41460;POPTR_0001s41490;POPTR_0002s08150;POPTR_0004s03820;POPTR_0004s04920;POPTR_0005s20240;POPTR_0006s13140;POPTR_0008s08850;POPTR_0010s17350;POPTR_0011s04650;POPTR_0011s05760;POPTR_0011s12400;POPTR_0011s12420;POPTR_0013s05080;POPTR_0019s04690;POPTR_1659s00200
Potri.019G018800	TFmatrixID_0382	1984	-	tgTTGACtt	NAC; NAM	POPTR_0001s41460;POPTR_0001s41490;POPTR_0002s08150;POPTR_0004s03820;POPTR_0004s04920;POPTR_0005s20240;POPTR_0006s13140;POPTR_0008s08850;POPTR_0010s17350;POPTR_0011s04650;POPTR_0011s05760;POPTR_0011s12400;POPTR_0011s12420;POPTR_0013s05080;POPTR_0019s04690;POPTR_1659s00200
Potri.019G018800	TFmatrixID_0384	798	+	aTTACTcac	NAC; NAM	POPTR_0001s45700;POPTR_0011s15230;POPTR_0012s00760;POPTR_0015s00640
Potri.019G018800	TFmatrixID_0384	947	+	aTTACTtct	NAC; NAM	POPTR_0001s45700;POPTR_0011s15230;POPTR_0012s00760;POPTR_0015s00640
Potri.019G018800	TFmatrixID_0384	986	+	tTTACTtaa	NAC; NAM	POPTR_0001s45700;POPTR_0011s15230;POPTR_0012s00760;POPTR_0015s00640
Potri.019G018800	TFmatrixID_0384	1085	+	tTTACTcaa	NAC; NAM	POPTR_0001s45700;POPTR_0011s15230;POPTR_0012s00760;POPTR_0015s00640
Potri.019G018800	TFmatrixID_0397	1335	-	tcTACGCtac	NAC; NAM	POPTR_0001s00220;POPTR_0001s45250;POPTR_0002s17950;POPTR_0003s11250;POPTR_0005s11870;POPTR_0007s13910;POPTR_0008s07950;POPTR_0010s18420;POPTR_0011s15640;POPTR_0012s14660;POPTR_0013s09280;POPTR_0013s11740;POPTR_0014s10060;POPTR_0015s14770;POPTR_0019s09400;POPTR_0019s11330
Potri.019G018800	TFmatrixID_0398	1694	-	ctCGTACta	SBP	POPTR_0001s13630;POPTR_0001s13890;POPTR_0001s40870;POPTR_0002s14320;POPTR_0002s14330;POPTR_0002s18970;POPTR_0003s16780;POPTR_0003s17120;POPTR_0004s04630;POPTR_0005s28010;POPTR_0007s01030;POPTR_0008s09750;POPTR_0008s09810;POPTR_0010s16370;POPTR_0010s16400;POPTR_0011s11770;POPTR_0012s10260;POPTR_0014s05680;POPTR_0014s05690;POPTR_0014s10960;POPTR_0015s07140;POPTR_0015s11100;POPTR_0018s14680
Potri.019G018800	TFmatrixID_0399	1693	-	gctCGTACta	SBP	POPTR_0001s13890;POPTR_0001s40870;POPTR_0002s14320;POPTR_0002s14330;POPTR_0002s18970;POPTR_0003s17120;POPTR_0004s04630;POPTR_0005s28010;POPTR_0007s01030;POPTR_0008s09810;POPTR_0010s16370;POPTR_0010s16400;POPTR_0011s11770;POPTR_0014s05680;POPTR_0014s05690;POPTR_0014s10960;POPTR_0015s07140
Potri.019G018800	TFmatrixID_0400	1695	-	tCGTACtaa	SBP	POPTR_0001s13630;POPTR_0001s13890;POPTR_0001s40870;POPTR_0002s14320;POPTR_0002s14330;POPTR_0002s18970;POPTR_0003s16780;POPTR_0003s17120;POPTR_0004s04630;POPTR_0005s28010;POPTR_0007s01030;POPTR_0008s09750;POPTR_0008s09810;POPTR_0010s16370;POPTR_0010s16400;POPTR_0011s11770;POPTR_0012s10260;POPTR_0014s05680;POPTR_0014s05690;POPTR_0014s10960;POPTR_0015s07140;POPTR_0015s11100
Potri.019G018800	TFmatrixID_0402	1693	-	gctCGTACt	SBP	POPTR_0001s13630;POPTR_0001s40870;POPTR_0002s14320;POPTR_0002s14330;POPTR_0002s18970;POPTR_0003s16780;POPTR_0004s04630;POPTR_0005s28010;POPTR_0007s01030;POPTR_0008s09810;POPTR_0010s16370;POPTR_0010s16400;POPTR_0011s11770;POPTR_0014s05680;POPTR_0014s05690;POPTR_0014s10960
Potri.019G018800	TFmatrixID_0403	1694	+	ctCGTACtaa	SBP	POPTR_0001s13630;POPTR_0001s13890;POPTR_0001s40870;POPTR_0002s14320;POPTR_0002s14330;POPTR_0002s18970;POPTR_0003s16780;POPTR_0003s17120;POPTR_0004s04630;POPTR_0005s28010;POPTR_0007s01030;POPTR_0008s09750;POPTR_0008s09810;POPTR_0010s16370;POPTR_0010s16400;POPTR_0011s11770;POPTR_0012s10260;POPTR_0014s05680;POPTR_0014s05690;POPTR_0014s10960;POPTR_0015s07140;POPTR_0015s11100;POPTR_0018s14680
Potri.019G018800	TFmatrixID_0404	1694	-	ctCGTACta	SBP	POPTR_0001s40870;POPTR_0002s14330;POPTR_0002s18970;POPTR_0004s04630;POPTR_0005s28010;POPTR_0007s01030;POPTR_0008s09810;POPTR_0010s16370;POPTR_0011s11770;POPTR_0014s05690;POPTR_0014s10960
Potri.019G018800	TFmatrixID_0405	1694	-	ctCGTACt	SBP	POPTR_0001s13630;POPTR_0001s13890;POPTR_0001s40870;POPTR_0002s14320;POPTR_0002s14330;POPTR_0002s18970;POPTR_0003s16780;POPTR_0004s04630;POPTR_0005s28010;POPTR_0007s01030;POPTR_0008s09750;POPTR_0008s09810;POPTR_0010s16370;POPTR_0010s16400;POPTR_0011s11770;POPTR_0012s10260;POPTR_0014s05680;POPTR_0014s05690;POPTR_0014s10960;POPTR_0015s07140;POPTR_0015s11100
Potri.019G018800	TFmatrixID_0406	1693	-	gctCGTACt	SBP	POPTR_0008s20160;POPTR_0010s02710
Potri.019G018800	TFmatrixID_0407	1695	-	tCGTACt	SBP	POPTR_0001s13630;POPTR_0001s40870;POPTR_0002s00440;POPTR_0002s14320;POPTR_0002s14330;POPTR_0002s18970;POPTR_0003s16780;POPTR_0004s04630;POPTR_0005s28010;POPTR_0007s01030;POPTR_0008s09750;POPTR_0008s09810;POPTR_0010s16370;POPTR_0010s16400;POPTR_0011s11770;POPTR_0012s10260;POPTR_0014s05680;POPTR_0014s05690;POPTR_0014s10960;POPTR_0015s07140;POPTR_0015s11100;POPTR_0018s14680
Potri.019G018800	TFmatrixID_0408	1694	-	ctCGTACta	SBP	POPTR_0001s13630;POPTR_0001s13890;POPTR_0001s40870;POPTR_0002s14320;POPTR_0002s14330;POPTR_0002s18970;POPTR_0003s16780;POPTR_0003s17120;POPTR_0004s04630;POPTR_0005s28010;POPTR_0007s01030;POPTR_0008s09750;POPTR_0008s09810;POPTR_0010s16370;POPTR_0010s16400;POPTR_0011s11770;POPTR_0012s10260;POPTR_0014s05680;POPTR_0014s05690;POPTR_0014s10960;POPTR_0015s07140;POPTR_0015s11100;POPTR_0018s14680
Potri.019G018800	TFmatrixID_0410	1694	-	ctCGTACta	SBP	POPTR_0001s13630;POPTR_0001s40870;POPTR_0002s14320;POPTR_0002s14330;POPTR_0002s18970;POPTR_0003s16780;POPTR_0003s17120;POPTR_0005s28010;POPTR_0007s01030;POPTR_0008s09750;POPTR_0008s09810;POPTR_0010s16370;POPTR_0010s16400;POPTR_0011s11770;POPTR_0012s10260;POPTR_0014s05680;POPTR_0014s05690;POPTR_0014s10960;POPTR_0015s07140;POPTR_0015s11100;POPTR_0018s14680
Potri.019G018800	TFmatrixID_0411	1695	-	tCGTACtaag	SBP	POPTR_0001s13630;POPTR_0001s13890;POPTR_0001s40870;POPTR_0002s14320;POPTR_0002s14330;POPTR_0002s18970;POPTR_0003s16780;POPTR_0003s17120;POPTR_0004s04630;POPTR_0005s28010;POPTR_0007s01030;POPTR_0008s09750;POPTR_0008s09810;POPTR_0010s16370;POPTR_0010s16400;POPTR_0011s11770;POPTR_0012s10260;POPTR_0014s05680;POPTR_0014s05690;POPTR_0014s10960;POPTR_0015s07140;POPTR_0015s11100;POPTR_0018s14680
Potri.019G018800	TFmatrixID_0413	574	+	taATCAT	Sox	POPTR_0006s06700;POPTR_0018s12990
Potri.019G018800	TFmatrixID_0418	898	+	ATATAaa	TBP	POPTR_0013s05580;POPTR_0019s04890
Potri.019G018800	TFmatrixID_0418	908	-	ttTATAT	TBP	POPTR_0013s05580;POPTR_0019s04890
Potri.019G018800	TFmatrixID_0418	1904	+	ATATAaa	TBP	POPTR_0013s05580;POPTR_0019s04890
Potri.019G018800	TFmatrixID_0419	1895	+	aaTATAT	TBP	POPTR_0013s05580;POPTR_0019s04890
Potri.019G018800	TFmatrixID_0442	1983	-	ctgTTGACtt	WRKY	POPTR_0001s00350;POPTR_0001s03620;POPTR_0001s03970;POPTR_0001s09900;POPTR_0001s10490;POPTR_0001s21580;POPTR_0001s33560;POPTR_0001s34520;POPTR_0001s46490;POPTR_0002s04440;POPTR_0002s06000;POPTR_0002s12480;POPTR_0002s13980;POPTR_0002s16590;POPTR_0002s16640;POPTR_0002s17010;POPTR_0002s18770;POPTR_0002s19390;POPTR_0002s19630;POPTR_0002s21330;POPTR_0003s11120;POPTR_0003s13250;POPTR_0003s13840;POPTR_00…
Potri.019G018800	TFmatrixID_0444	1984	-	tgTTGACttt	WRKY	POPTR_0001s00350;POPTR_0001s03620;POPTR_0001s03970;POPTR_0001s09900;POPTR_0001s10490;POPTR_0001s21580;POPTR_0001s33560;POPTR_0001s34520;POPTR_0001s46490;POPTR_0002s04440;POPTR_0002s06000;POPTR_0002s12480;POPTR_0002s13980;POPTR_0002s16590;POPTR_0002s16640;POPTR_0002s17010;POPTR_0002s18770;POPTR_0002s19390;POPTR_0002s19630;POPTR_0002s21330;POPTR_0003s11120;POPTR_0003s13250;POPTR_0003s13840;POPTR_00…
Potri.019G018800	TFmatrixID_0445	1970	-	cTTGACtt	WRKY	POPTR_0001s00350;POPTR_0001s03620;POPTR_0001s09900;POPTR_0001s21580;POPTR_0001s33560;POPTR_0001s34520;POPTR_0001s46490;POPTR_0002s04440;POPTR_0002s06000;POPTR_0002s12480;POPTR_0002s13980;POPTR_0002s16590;POPTR_0002s16640;POPTR_0002s18770;POPTR_0002s19390;POPTR_0002s19630;POPTR_0002s21330;POPTR_0003s11120;POPTR_0003s13250;POPTR_0003s16750;POPTR_0003s18060;POPTR_0004s00890;POPTR_0004s05920;POPTR_00…
Potri.019G018800	TFmatrixID_0445	1985	-	gTTGACtt	WRKY	POPTR_0001s00350;POPTR_0001s03620;POPTR_0001s09900;POPTR_0001s21580;POPTR_0001s33560;POPTR_0001s34520;POPTR_0001s46490;POPTR_0002s04440;POPTR_0002s06000;POPTR_0002s12480;POPTR_0002s13980;POPTR_0002s16590;POPTR_0002s16640;POPTR_0002s18770;POPTR_0002s19390;POPTR_0002s19630;POPTR_0002s21330;POPTR_0003s11120;POPTR_0003s13250;POPTR_0003s16750;POPTR_0003s18060;POPTR_0004s00890;POPTR_0004s05920;POPTR_00…
Potri.019G018800	TFmatrixID_0446	1983	-	ctgTTGACtt	WRKY	POPTR_0001s00350;POPTR_0001s03620;POPTR_0001s03970;POPTR_0001s09900;POPTR_0001s10490;POPTR_0001s21580;POPTR_0001s33560;POPTR_0001s34520;POPTR_0001s46490;POPTR_0002s04440;POPTR_0002s06000;POPTR_0002s12480;POPTR_0002s13980;POPTR_0002s16590;POPTR_0002s16640;POPTR_0002s17010;POPTR_0002s18770;POPTR_0002s19390;POPTR_0002s19630;POPTR_0002s21330;POPTR_0003s11120;POPTR_0003s13250;POPTR_0003s13840;POPTR_00…
Potri.019G018800	TFmatrixID_0447	1984	-	tgTTGACttt	WRKY	POPTR_0001s00350;POPTR_0001s03620;POPTR_0001s03970;POPTR_0001s09900;POPTR_0001s10490;POPTR_0001s21580;POPTR_0001s33560;POPTR_0001s34520;POPTR_0001s46490;POPTR_0002s04440;POPTR_0002s06000;POPTR_0002s12480;POPTR_0002s13980;POPTR_0002s16590;POPTR_0002s16640;POPTR_0002s17010;POPTR_0002s18770;POPTR_0002s19390;POPTR_0002s19630;POPTR_0002s21330;POPTR_0003s11120;POPTR_0003s13250;POPTR_0003s13840;POPTR_00…
Potri.019G018800	TFmatrixID_0448	1983	-	ctgTTGACttt	WRKY	POPTR_0001s00350;POPTR_0001s03620;POPTR_0001s09900;POPTR_0001s10490;POPTR_0001s21580;POPTR_0001s33560;POPTR_0001s34520;POPTR_0001s46490;POPTR_0002s04440;POPTR_0002s06000;POPTR_0002s12480;POPTR_0002s13980;POPTR_0002s16590;POPTR_0002s16640;POPTR_0002s17010;POPTR_0002s18770;POPTR_0002s19390;POPTR_0002s19630;POPTR_0002s21330;POPTR_0003s11120;POPTR_0003s13250;POPTR_0003s13840;POPTR_0003s16750;POPTR_00…
Potri.019G018800	TFmatrixID_0450	1984	-	tgTTGACttt	WRKY	POPTR_0001s00350;POPTR_0001s03620;POPTR_0001s03970;POPTR_0001s09900;POPTR_0001s10490;POPTR_0001s21580;POPTR_0001s33560;POPTR_0001s34520;POPTR_0001s46490;POPTR_0002s04440;POPTR_0002s06000;POPTR_0002s12480;POPTR_0002s13980;POPTR_0002s16590;POPTR_0002s16640;POPTR_0002s17010;POPTR_0002s18770;POPTR_0002s19390;POPTR_0002s19630;POPTR_0002s21330;POPTR_0003s11120;POPTR_0003s13250;POPTR_0003s13840;POPTR_00…
Potri.019G018800	TFmatrixID_0451	1984	-	tgTTGACttt	WRKY	POPTR_0001s37260;POPTR_0001s47670;POPTR_0002s22180;POPTR_0004s12000;POPTR_0006s10600;POPTR_0006s13550;POPTR_0006s19850;POPTR_0006s27990;POPTR_0008s09140;POPTR_0010s17040;POPTR_0011s09030;POPTR_0011s17230;POPTR_0013s08380;POPTR_0013s14960;POPTR_0014s16220;POPTR_0016s08440;POPTR_0016s13600;POPTR_0017s12430;POPTR_0018s11630;POPTR_0019s08110;POPTR_0019s14460
Potri.019G018800	TFmatrixID_0452	1983	-	ctgTTGACtt	WRKY	POPTR_0001s00350;POPTR_0001s03620;POPTR_0001s09900;POPTR_0001s10490;POPTR_0001s13610;POPTR_0001s21580;POPTR_0001s33560;POPTR_0001s34520;POPTR_0001s46490;POPTR_0002s04440;POPTR_0002s06000;POPTR_0002s12480;POPTR_0002s13980;POPTR_0002s16590;POPTR_0002s16640;POPTR_0002s17010;POPTR_0002s18770;POPTR_0002s19390;POPTR_0002s19630;POPTR_0002s21330;POPTR_0003s11120;POPTR_0003s13250;POPTR_0003s13840;POPTR_00…
Potri.019G018800	TFmatrixID_0453	1969	-	ccTTGACt	WRKY	POPTR_0001s00350;POPTR_0001s03620;POPTR_0001s03970;POPTR_0001s09900;POPTR_0001s10490;POPTR_0001s21580;POPTR_0001s33560;POPTR_0001s34520;POPTR_0001s46490;POPTR_0002s04440;POPTR_0002s06000;POPTR_0002s12480;POPTR_0002s13980;POPTR_0002s16590;POPTR_0002s16640;POPTR_0002s17010;POPTR_0002s18770;POPTR_0002s19390;POPTR_0002s19630;POPTR_0002s21330;POPTR_0003s11120;POPTR_0003s13250;POPTR_0003s13840;POPTR_00…
Potri.019G018800	TFmatrixID_0453	1984	-	tgTTGACt	WRKY	POPTR_0001s00350;POPTR_0001s03620;POPTR_0001s03970;POPTR_0001s09900;POPTR_0001s10490;POPTR_0001s21580;POPTR_0001s33560;POPTR_0001s34520;POPTR_0001s46490;POPTR_0002s04440;POPTR_0002s06000;POPTR_0002s12480;POPTR_0002s13980;POPTR_0002s16590;POPTR_0002s16640;POPTR_0002s17010;POPTR_0002s18770;POPTR_0002s19390;POPTR_0002s19630;POPTR_0002s21330;POPTR_0003s11120;POPTR_0003s13250;POPTR_0003s13840;POPTR_00…
Potri.019G018800	TFmatrixID_0454	1984	-	tgTTGACttt	WRKY	POPTR_0001s00350;POPTR_0001s03620;POPTR_0001s09900;POPTR_0001s10490;POPTR_0001s21580;POPTR_0001s33560;POPTR_0001s34520;POPTR_0001s46490;POPTR_0002s04440;POPTR_0002s06000;POPTR_0002s12480;POPTR_0002s13980;POPTR_0002s16590;POPTR_0002s16640;POPTR_0002s17010;POPTR_0002s18770;POPTR_0002s19390;POPTR_0002s19630;POPTR_0002s21330;POPTR_0003s11120;POPTR_0003s13250;POPTR_0003s13840;POPTR_0003s16750;POPTR_00…
Potri.019G018800	TFmatrixID_0455	1968	-	gccTTGACtta	WRKY	POPTR_0001s00350;POPTR_0001s03620;POPTR_0001s09900;POPTR_0001s10490;POPTR_0001s21580;POPTR_0001s33560;POPTR_0001s34520;POPTR_0001s46490;POPTR_0002s04440;POPTR_0002s06000;POPTR_0002s12480;POPTR_0002s13980;POPTR_0002s16590;POPTR_0002s16640;POPTR_0002s17010;POPTR_0002s18770;POPTR_0002s19390;POPTR_0002s19630;POPTR_0002s21330;POPTR_0003s11120;POPTR_0003s13250;POPTR_0003s13840;POPTR_0003s16750;POPTR_00…
Potri.019G018800	TFmatrixID_0455	1983	-	ctgTTGACttt	WRKY	POPTR_0001s00350;POPTR_0001s03620;POPTR_0001s09900;POPTR_0001s10490;POPTR_0001s21580;POPTR_0001s33560;POPTR_0001s34520;POPTR_0001s46490;POPTR_0002s04440;POPTR_0002s06000;POPTR_0002s12480;POPTR_0002s13980;POPTR_0002s16590;POPTR_0002s16640;POPTR_0002s17010;POPTR_0002s18770;POPTR_0002s19390;POPTR_0002s19630;POPTR_0002s21330;POPTR_0003s11120;POPTR_0003s13250;POPTR_0003s13840;POPTR_0003s16750;POPTR_00…
Potri.019G018800	TFmatrixID_0456	1984	-	tgTTGACttt	WRKY	POPTR_0001s00350;POPTR_0001s03620;POPTR_0001s09900;POPTR_0001s10490;POPTR_0001s21580;POPTR_0001s33560;POPTR_0001s34520;POPTR_0001s46490;POPTR_0002s04440;POPTR_0002s06000;POPTR_0002s12480;POPTR_0002s13980;POPTR_0002s16590;POPTR_0002s16640;POPTR_0002s17010;POPTR_0002s18770;POPTR_0002s19390;POPTR_0002s19630;POPTR_0002s21330;POPTR_0003s11120;POPTR_0003s13250;POPTR_0003s13840;POPTR_0003s16750;POPTR_00…
Potri.019G018800	TFmatrixID_0457	1983	-	ctgTTGACtt	WRKY	POPTR_0001s00350;POPTR_0001s03620;POPTR_0001s03970;POPTR_0001s09900;POPTR_0001s10490;POPTR_0001s21580;POPTR_0001s33560;POPTR_0001s34520;POPTR_0001s46490;POPTR_0002s04440;POPTR_0002s06000;POPTR_0002s12480;POPTR_0002s13980;POPTR_0002s16590;POPTR_0002s16640;POPTR_0002s17010;POPTR_0002s18770;POPTR_0002s19390;POPTR_0002s19630;POPTR_0002s21330;POPTR_0003s11120;POPTR_0003s13250;POPTR_0003s13840;POPTR_00…
Potri.019G018800	TFmatrixID_0459	1985	-	gTTGACtt	WRKY	POPTR_0001s00350;POPTR_0001s09900;POPTR_0001s10490;POPTR_0001s33560;POPTR_0001s34520;POPTR_0002s06000;POPTR_0002s13980;POPTR_0002s16640;POPTR_0002s17010;POPTR_0002s18770;POPTR_0002s19390;POPTR_0003s13840;POPTR_0003s16750;POPTR_0003s20860;POPTR_0005s08720;POPTR_0005s22480;POPTR_0006s08730;POPTR_0006s10950;POPTR_0006s24050;POPTR_0007s06930;POPTR_0008s09360;POPTR_0008s10280;POPTR_0010s15750;POPTR_00…
Potri.019G018800	TFmatrixID_0460	1985	-	gTTGACtt	WRKY	POPTR_0001s00350;POPTR_0001s03620;POPTR_0001s09900;POPTR_0001s10490;POPTR_0001s13600;POPTR_0001s13610;POPTR_0001s21580;POPTR_0001s33560;POPTR_0001s34520;POPTR_0001s46490;POPTR_0002s04440;POPTR_0002s06000;POPTR_0002s12480;POPTR_0002s13980;POPTR_0002s16590;POPTR_0002s16640;POPTR_0002s17010;POPTR_0002s18770;POPTR_0002s19390;POPTR_0002s19630;POPTR_0002s21330;POPTR_0003s11120;POPTR_0003s13250;POPTR_00…
Potri.019G018800	TFmatrixID_0461	1982	-	actgTTGACt	WRKY	POPTR_0001s00350;POPTR_0001s03970;POPTR_0001s09900;POPTR_0001s10490;POPTR_0001s21580;POPTR_0001s33560;POPTR_0001s46490;POPTR_0002s04440;POPTR_0002s06000;POPTR_0002s12480;POPTR_0002s13980;POPTR_0002s16590;POPTR_0002s16640;POPTR_0002s17010;POPTR_0002s18770;POPTR_0002s19630;POPTR_0002s21330;POPTR_0003s11120;POPTR_0003s13250;POPTR_0003s13840;POPTR_0003s16750;POPTR_0004s00890;POPTR_0004s05920;POPTR_00…
Potri.019G018800	TFmatrixID_0462	1984	-	tgTTGACtt	WRKY	POPTR_0001s00350;POPTR_0001s03620;POPTR_0001s03970;POPTR_0001s09900;POPTR_0001s10490;POPTR_0001s21580;POPTR_0001s33560;POPTR_0001s34520;POPTR_0001s46490;POPTR_0002s04440;POPTR_0002s06000;POPTR_0002s12480;POPTR_0002s13980;POPTR_0002s16590;POPTR_0002s16640;POPTR_0002s18770;POPTR_0002s19390;POPTR_0002s19630;POPTR_0002s21330;POPTR_0003s11120;POPTR_0003s13250;POPTR_0003s13840;POPTR_0003s16750;POPTR_00…
Potri.019G018800	TFmatrixID_0463	1984	-	tgTTGACttt	WRKY	POPTR_0001s00350;POPTR_0001s03620;POPTR_0001s03970;POPTR_0001s09900;POPTR_0001s10490;POPTR_0001s21580;POPTR_0001s33560;POPTR_0001s34520;POPTR_0001s46490;POPTR_0002s04440;POPTR_0002s06000;POPTR_0002s12480;POPTR_0002s13980;POPTR_0002s16590;POPTR_0002s16640;POPTR_0002s17010;POPTR_0002s18770;POPTR_0002s19390;POPTR_0002s19630;POPTR_0002s21330;POPTR_0003s11120;POPTR_0003s13250;POPTR_0003s13840;POPTR_00…
Potri.019G018800	TFmatrixID_0464	1984	-	tgTTGACtt	WRKY	POPTR_0001s00350;POPTR_0001s03620;POPTR_0001s09900;POPTR_0001s10490;POPTR_0001s21580;POPTR_0001s33560;POPTR_0001s34520;POPTR_0001s46490;POPTR_0002s04440;POPTR_0002s06000;POPTR_0002s12480;POPTR_0002s13980;POPTR_0002s16590;POPTR_0002s16640;POPTR_0002s17010;POPTR_0002s18770;POPTR_0002s19390;POPTR_0002s19630;POPTR_0002s21330;POPTR_0003s11120;POPTR_0003s13250;POPTR_0003s13840;POPTR_0003s16750;POPTR_00…
Potri.019G018800	TFmatrixID_0466	1984	-	tgTTGACttt	WRKY	POPTR_0001s00350;POPTR_0001s03620;POPTR_0001s03970;POPTR_0001s09900;POPTR_0001s21580;POPTR_0001s33560;POPTR_0001s34520;POPTR_0001s46490;POPTR_0002s04440;POPTR_0002s06000;POPTR_0002s12480;POPTR_0002s13980;POPTR_0002s16590;POPTR_0002s16640;POPTR_0002s18770;POPTR_0002s19390;POPTR_0002s19630;POPTR_0002s21330;POPTR_0003s11120;POPTR_0003s13250;POPTR_0003s16750;POPTR_0003s18060;POPTR_0003s20860;POPTR_00…
Potri.019G018800	TFmatrixID_0467	1981	-	cactgTTGACttt	WRKY	POPTR_0002s17010;POPTR_0012s01380;POPTR_0014s09190
Potri.019G018800	TFmatrixID_0476	317	-	tTTTTTaattttcttc	AT-Hook	POPTR_0004s08590;POPTR_0017s02940
Potri.019G018800	TFmatrixID_0476	1379	-	cTTTTTtttttttttt	AT-Hook	POPTR_0004s08590;POPTR_0017s02940
Potri.019G018800	TFmatrixID_0476	1380	-	tTTTTTtttttttttt	AT-Hook	POPTR_0004s08590;POPTR_0017s02940
Potri.019G018800	TFmatrixID_0476	1381	-	tTTTTTtttttttttt	AT-Hook	POPTR_0004s08590;POPTR_0017s02940
Potri.019G018800	TFmatrixID_0476	1382	-	tTTTTTtttttttttt	AT-Hook	POPTR_0004s08590;POPTR_0017s02940
Potri.019G018800	TFmatrixID_0476	1383	-	tTTTTTtttttttttt	AT-Hook	POPTR_0004s08590;POPTR_0017s02940
Potri.019G018800	TFmatrixID_0476	1384	-	tTTTTTtttttttttc	AT-Hook	POPTR_0004s08590;POPTR_0017s02940
Potri.019G018800	TFmatrixID_0476	1387	-	tTTTTTttttttctct	AT-Hook	POPTR_0004s08590;POPTR_0017s02940
Potri.019G018800	TFmatrixID_0491	1888	+	attatagaaTATATatatata	TBP	POPTR_0013s05580;POPTR_0019s04890
Potri.019G018800	TFmatrixID_0491	1890	+	tatagaataTATATatataaa	TBP	POPTR_0013s05580;POPTR_0019s04890
Potri.019G018800	TFmatrixID_0491	1891	-	atagaatATATAtatataaag	TBP	POPTR_0013s05580;POPTR_0019s04890
Potri.019G018800	TFmatrixID_0491	1892	+	tagaatataTATATataaaga	TBP	POPTR_0013s05580;POPTR_0019s04890
Potri.019G018800	TFmatrixID_0491	1893	-	agaatatATATAtataaagag	TBP	POPTR_0013s05580;POPTR_0019s04890
Potri.019G018800	TFmatrixID_0491	1894	+	gaatatataTATATaaagaga	TBP	POPTR_0013s05580;POPTR_0019s04890
Potri.019G018800	TFmatrixID_0491	1895	-	aatatatATATAtaaagagag	TBP	POPTR_0013s05580;POPTR_0019s04890
Potri.019G018800	TFmatrixID_0499	1368	-	tttccaggtttcTTTTTtttt	MADS box	POPTR_0001s08510;POPTR_0001s13660;POPTR_0001s29100;POPTR_0002s09290;POPTR_0002s10570;POPTR_0002s15310;POPTR_0003s16800;POPTR_0003s16840;POPTR_0003s16870;POPTR_0004s06310;POPTR_0004s11430;POPTR_0004s11450;POPTR_0005s19440;POPTR_0006s04730;POPTR_0007s14300;POPTR_0008s09780;POPTR_0009s06060;POPTR_0010s16390;POPTR_0011s03150;POPTR_0012s05950;POPTR_0012s10190;POPTR_0012s14770;POPTR_0013s09960;POPTR_00…
Potri.019G018800	TFmatrixID_0499	1374	-	ggtttcttttttTTTTTtttt	MADS box	POPTR_0001s08510;POPTR_0001s13660;POPTR_0001s29100;POPTR_0002s09290;POPTR_0002s10570;POPTR_0002s15310;POPTR_0003s16800;POPTR_0003s16840;POPTR_0003s16870;POPTR_0004s06310;POPTR_0004s11430;POPTR_0004s11450;POPTR_0005s19440;POPTR_0006s04730;POPTR_0007s14300;POPTR_0008s09780;POPTR_0009s06060;POPTR_0010s16390;POPTR_0011s03150;POPTR_0012s05950;POPTR_0012s10190;POPTR_0012s14770;POPTR_0013s09960;POPTR_00…
Potri.019G018800	TFmatrixID_0499	1375	-	gtttctttttttTTTTTtttt	MADS box	POPTR_0001s08510;POPTR_0001s13660;POPTR_0001s29100;POPTR_0002s09290;POPTR_0002s10570;POPTR_0002s15310;POPTR_0003s16800;POPTR_0003s16840;POPTR_0003s16870;POPTR_0004s06310;POPTR_0004s11430;POPTR_0004s11450;POPTR_0005s19440;POPTR_0006s04730;POPTR_0007s14300;POPTR_0008s09780;POPTR_0009s06060;POPTR_0010s16390;POPTR_0011s03150;POPTR_0012s05950;POPTR_0012s10190;POPTR_0012s14770;POPTR_0013s09960;POPTR_00…
Potri.019G018800	TFmatrixID_0499	1376	-	tttcttttttttTTTTTtttt	MADS box	POPTR_0001s08510;POPTR_0001s13660;POPTR_0001s29100;POPTR_0002s09290;POPTR_0002s10570;POPTR_0002s15310;POPTR_0003s16800;POPTR_0003s16840;POPTR_0003s16870;POPTR_0004s06310;POPTR_0004s11430;POPTR_0004s11450;POPTR_0005s19440;POPTR_0006s04730;POPTR_0007s14300;POPTR_0008s09780;POPTR_0009s06060;POPTR_0010s16390;POPTR_0011s03150;POPTR_0012s05950;POPTR_0012s10190;POPTR_0012s14770;POPTR_0013s09960;POPTR_00…
Potri.019G018800	TFmatrixID_0499	1377	-	ttctttttttttTTTTTtttt	MADS box	POPTR_0001s08510;POPTR_0001s13660;POPTR_0001s29100;POPTR_0002s09290;POPTR_0002s10570;POPTR_0002s15310;POPTR_0003s16800;POPTR_0003s16840;POPTR_0003s16870;POPTR_0004s06310;POPTR_0004s11430;POPTR_0004s11450;POPTR_0005s19440;POPTR_0006s04730;POPTR_0007s14300;POPTR_0008s09780;POPTR_0009s06060;POPTR_0010s16390;POPTR_0011s03150;POPTR_0012s05950;POPTR_0012s10190;POPTR_0012s14770;POPTR_0013s09960;POPTR_00…
Potri.019G018800	TFmatrixID_0499	1378	-	tcttttttttttTTTTTtttt	MADS box	POPTR_0001s08510;POPTR_0001s13660;POPTR_0001s29100;POPTR_0002s09290;POPTR_0002s10570;POPTR_0002s15310;POPTR_0003s16800;POPTR_0003s16840;POPTR_0003s16870;POPTR_0004s06310;POPTR_0004s11430;POPTR_0004s11450;POPTR_0005s19440;POPTR_0006s04730;POPTR_0007s14300;POPTR_0008s09780;POPTR_0009s06060;POPTR_0010s16390;POPTR_0011s03150;POPTR_0012s05950;POPTR_0012s10190;POPTR_0012s14770;POPTR_0013s09960;POPTR_00…
Potri.019G018800	TFmatrixID_0499	1379	-	ctttttttttttTTTTTtttc	MADS box	POPTR_0001s08510;POPTR_0001s13660;POPTR_0001s29100;POPTR_0002s09290;POPTR_0002s10570;POPTR_0002s15310;POPTR_0003s16800;POPTR_0003s16840;POPTR_0003s16870;POPTR_0004s06310;POPTR_0004s11430;POPTR_0004s11450;POPTR_0005s19440;POPTR_0006s04730;POPTR_0007s14300;POPTR_0008s09780;POPTR_0009s06060;POPTR_0010s16390;POPTR_0011s03150;POPTR_0012s05950;POPTR_0012s10190;POPTR_0012s14770;POPTR_0013s09960;POPTR_00…
Potri.019G018800	TFmatrixID_0499	1380	-	ttttttttttttTTTTTttct	MADS box	POPTR_0001s08510;POPTR_0001s13660;POPTR_0001s29100;POPTR_0002s09290;POPTR_0002s10570;POPTR_0002s15310;POPTR_0003s16800;POPTR_0003s16840;POPTR_0003s16870;POPTR_0004s06310;POPTR_0004s11430;POPTR_0004s11450;POPTR_0005s19440;POPTR_0006s04730;POPTR_0007s14300;POPTR_0008s09780;POPTR_0009s06060;POPTR_0010s16390;POPTR_0011s03150;POPTR_0012s05950;POPTR_0012s10190;POPTR_0012s14770;POPTR_0013s09960;POPTR_00…
Potri.019G018800	TFmatrixID_0499	1381	-	ttttttttttttTTTTTtctc	MADS box	POPTR_0001s08510;POPTR_0001s13660;POPTR_0001s29100;POPTR_0002s09290;POPTR_0002s10570;POPTR_0002s15310;POPTR_0003s16800;POPTR_0003s16840;POPTR_0003s16870;POPTR_0004s06310;POPTR_0004s11430;POPTR_0004s11450;POPTR_0005s19440;POPTR_0006s04730;POPTR_0007s14300;POPTR_0008s09780;POPTR_0009s06060;POPTR_0010s16390;POPTR_0011s03150;POPTR_0012s05950;POPTR_0012s10190;POPTR_0012s14770;POPTR_0013s09960;POPTR_00…
Potri.019G018800	TFmatrixID_0499	1382	-	ttttttttttttTTTTTctct	MADS box	POPTR_0001s08510;POPTR_0001s13660;POPTR_0001s29100;POPTR_0002s09290;POPTR_0002s10570;POPTR_0002s15310;POPTR_0003s16800;POPTR_0003s16840;POPTR_0003s16870;POPTR_0004s06310;POPTR_0004s11430;POPTR_0004s11450;POPTR_0005s19440;POPTR_0006s04730;POPTR_0007s14300;POPTR_0008s09780;POPTR_0009s06060;POPTR_0010s16390;POPTR_0011s03150;POPTR_0012s05950;POPTR_0012s10190;POPTR_0012s14770;POPTR_0013s09960;POPTR_00…
Potri.019G018800	TFmatrixID_0502	104	-	tgtgCGCGTgga	FAR1	POPTR_0006s02150;POPTR_0016s01980
Potri.019G018800	TFmatrixID_0503	878	+	tcacggccaaaagAGAAAaaa	MADS box	POPTR_0001s08510;POPTR_0001s13660;POPTR_0002s15310;POPTR_0003s16820;POPTR_0003s16840;POPTR_0003s16850;POPTR_0003s16870;POPTR_0004s11450;POPTR_0006s04730;POPTR_0008s09780;POPTR_0014s07020
Potri.019G018800	TFmatrixID_0503	1373	-	aggTTTCTttttttttttttt	MADS box	POPTR_0001s08510;POPTR_0001s13660;POPTR_0002s15310;POPTR_0003s16820;POPTR_0003s16840;POPTR_0003s16850;POPTR_0003s16870;POPTR_0004s11450;POPTR_0006s04730;POPTR_0008s09780;POPTR_0014s07020
Potri.019G018800	TFmatrixID_0508	415	-	aacacTTTTGg	MADS box	POPTR_0001s08510;POPTR_0001s13660;POPTR_0001s33600;POPTR_0002s09290;POPTR_0002s10570;POPTR_0002s15310;POPTR_0003s16800;POPTR_0003s16820;POPTR_0003s16840;POPTR_0003s16850;POPTR_0003s16870;POPTR_0004s06310;POPTR_0004s11430;POPTR_0004s11450;POPTR_0006s04730;POPTR_0007s14300;POPTR_0008s09780;POPTR_0009s06060;POPTR_0010s16390;POPTR_0011s03150;POPTR_0012s05950;POPTR_0012s10190;POPTR_0012s14770;POPTR_00…
Potri.019G018800	TFmatrixID_0508	884	+	cCAAAAgagaa	MADS box	POPTR_0001s08510;POPTR_0001s13660;POPTR_0001s33600;POPTR_0002s09290;POPTR_0002s10570;POPTR_0002s15310;POPTR_0003s16800;POPTR_0003s16820;POPTR_0003s16840;POPTR_0003s16850;POPTR_0003s16870;POPTR_0004s06310;POPTR_0004s11430;POPTR_0004s11450;POPTR_0006s04730;POPTR_0007s14300;POPTR_0008s09780;POPTR_0009s06060;POPTR_0010s16390;POPTR_0011s03150;POPTR_0012s05950;POPTR_0012s10190;POPTR_0012s14770;POPTR_00…
Potri.019G018800	TFmatrixID_0508	960	-	tctatTTTTGt	MADS box	POPTR_0001s08510;POPTR_0001s13660;POPTR_0001s33600;POPTR_0002s09290;POPTR_0002s10570;POPTR_0002s15310;POPTR_0003s16800;POPTR_0003s16820;POPTR_0003s16840;POPTR_0003s16850;POPTR_0003s16870;POPTR_0004s06310;POPTR_0004s11430;POPTR_0004s11450;POPTR_0006s04730;POPTR_0007s14300;POPTR_0008s09780;POPTR_0009s06060;POPTR_0010s16390;POPTR_0011s03150;POPTR_0012s05950;POPTR_0012s10190;POPTR_0012s14770;POPTR_00…
Potri.019G018800	TFmatrixID_0509	1291	-	atGCATGct	B3	POPTR_0002s25330
Potri.019G018800	TFmatrixID_0509	1292	+	tgCATGCtc	B3	POPTR_0002s25330
Potri.019G018800	TFmatrixID_0510	1291	-	atgCATGCt	B3	POPTR_0001s32990;POPTR_0017s08820
Potri.019G018800	TFmatrixID_0510	1292	+	tGCATGctc	B3	POPTR_0001s32990;POPTR_0017s08820
Potri.019G018800	TFmatrixID_0517	45	+	acAATAAtaaaa	Homeodomain	POPTR_0002s10080;POPTR_0005s07290;POPTR_0005s17390;POPTR_0007s05010;POPTR_0008s14770;POPTR_0008s19900;POPTR_0010s10340;POPTR_0012s07270;POPTR_0015s07640;POPTR_0017s11800
Potri.019G018800	TFmatrixID_0517	295	+	tcAATAAtatta	Homeodomain	POPTR_0002s10080;POPTR_0005s07290;POPTR_0005s17390;POPTR_0007s05010;POPTR_0008s14770;POPTR_0008s19900;POPTR_0010s10340;POPTR_0012s07270;POPTR_0015s07640;POPTR_0017s11800
Potri.019G018800	TFmatrixID_0522	1346	-	ttaaaGGTACaacatc	SBP	POPTR_0001s13630;POPTR_0001s40870;POPTR_0002s14320;POPTR_0002s14330;POPTR_0002s18970;POPTR_0004s04630;POPTR_0007s01030;POPTR_0008s09750;POPTR_0008s09810;POPTR_0010s16370;POPTR_0010s16400;POPTR_0011s11770;POPTR_0014s05680;POPTR_0014s05690;POPTR_0014s10960
Potri.019G018800	TFmatrixID_0522	1691	-	atgctCGTACtaagca	SBP	POPTR_0001s13630;POPTR_0001s40870;POPTR_0002s14320;POPTR_0002s14330;POPTR_0002s18970;POPTR_0004s04630;POPTR_0007s01030;POPTR_0008s09750;POPTR_0008s09810;POPTR_0010s16370;POPTR_0010s16400;POPTR_0011s11770;POPTR_0014s05680;POPTR_0014s05690;POPTR_0014s10960
Potri.019G018800	TFmatrixID_0523	1346	+	ttaaagGTACAacatc	SBP	POPTR_0001s13630;POPTR_0001s13890;POPTR_0001s40870;POPTR_0002s14320;POPTR_0002s14330;POPTR_0002s18970;POPTR_0003s16780;POPTR_0003s17120;POPTR_0004s04630;POPTR_0005s28010;POPTR_0007s01030;POPTR_0008s09750;POPTR_0008s09810;POPTR_0010s16370;POPTR_0010s16400;POPTR_0011s11770;POPTR_0012s10260;POPTR_0014s05680;POPTR_0014s05690;POPTR_0014s10960;POPTR_0015s07140;POPTR_0015s11100;POPTR_0018s14680
Potri.019G018800	TFmatrixID_0524	1668	-	ctcTCAGCgaa	Myb/SANT	POPTR_0013s04340;POPTR_0019s03520
Potri.019G018800	TFmatrixID_0527	156	-	cacCAACAcaat	AP2; B3	POPTR_0008s11600;POPTR_0010s13930
Potri.019G018800	TFmatrixID_0527	1509	-	aagCAACAcaca	AP2; B3	POPTR_0008s11600;POPTR_0010s13930
Potri.019G018800	TFmatrixID_0540	44	+	tacAATAAtaaaaa	Homeodomain	POPTR_0002s10080;POPTR_0005s07290;POPTR_0005s17390;POPTR_0007s05010;POPTR_0008s14770;POPTR_0008s19900;POPTR_0010s10340;POPTR_0012s07270;POPTR_0015s07640;POPTR_0017s11800
Potri.019G018800	TFmatrixID_0540	294	+	ctcAATAAtattat	Homeodomain	POPTR_0002s10080;POPTR_0005s07290;POPTR_0005s17390;POPTR_0007s05010;POPTR_0008s14770;POPTR_0008s19900;POPTR_0010s10340;POPTR_0012s07270;POPTR_0015s07640;POPTR_0017s11800
Potri.019G018800	TFmatrixID_0547	1668	-	ctcTCAGCgaa	Myb/SANT	POPTR_0013s04340;POPTR_0019s03520
Potri.019G018800	TFmatrixID_0560	156	-	cacCAACAcaat	AP2; B3	POPTR_0008s11600;POPTR_0010s13930
Potri.019G018800	TFmatrixID_0560	1509	-	aagCAACAcaca	AP2; B3	POPTR_0008s11600;POPTR_0010s13930
Potri.019G018800	TFmatrixID_0563	250	+	aatTTAACatat	Myb/SANT	POPTR_0013s04340;POPTR_0019s03520
Potri.019G018800	TFmatrixID_0569	900	-	ataaagcaTTTATat	TBP	POPTR_0013s05580;POPTR_0019s04890
Potri.019G018800	TFmatrixID_0569	1402	-	tacatggtTTTATag	TBP	POPTR_0013s05580;POPTR_0019s04890
Potri.019G018800	TFmatrixID_0569	1904	+	atATAAAgagagaga	TBP	POPTR_0013s05580;POPTR_0019s04890
Potri.019G018800	TFmatrixID_0570	1408	-	gTTTTAtaga	TBP	POPTR_0013s05580;POPTR_0019s04890
Potri.019G018800	TFmatrixID_0571	222	-	taTTTATt	TBP	POPTR_0013s05580;POPTR_0019s04890
Potri.019G018800	TFmatrixID_0571	545	-	aaTTTATa	TBP	POPTR_0013s05580;POPTR_0019s04890
Potri.019G018800	TFmatrixID_0571	906	-	caTTTATa	TBP	POPTR_0013s05580;POPTR_0019s04890
Potri.019G018800	TFmatrixID_0571	1078	-	taTTTATt	TBP	POPTR_0013s05580;POPTR_0019s04890
Potri.019G018800	TFmatrixID_0571	1099	-	aaTTTATc	TBP	POPTR_0013s05580;POPTR_0019s04890
Potri.019G018800	TFmatrixID_0572	1888	+	attatagaaTATATatatata	TBP	POPTR_0013s05580;POPTR_0019s04890
Potri.019G018800	TFmatrixID_0572	1890	+	tatagaataTATATatataaa	TBP	POPTR_0013s05580;POPTR_0019s04890
Potri.019G018800	TFmatrixID_0572	1891	-	atagaatATATAtatataaag	TBP	POPTR_0013s05580;POPTR_0019s04890
Potri.019G018800	TFmatrixID_0572	1892	+	tagaatataTATATataaaga	TBP	POPTR_0013s05580;POPTR_0019s04890
Potri.019G018800	TFmatrixID_0572	1893	-	agaatatATATAtataaagag	TBP	POPTR_0013s05580;POPTR_0019s04890
Potri.019G018800	TFmatrixID_0572	1894	+	gaatatataTATATaaagaga	TBP	POPTR_0013s05580;POPTR_0019s04890
Potri.019G018800	TFmatrixID_0572	1895	-	aatatatATATAtaaagagag	TBP	POPTR_0013s05580;POPTR_0019s04890
Potri.019G018800	TFmatrixID_0579	248	+	tcaattTAACAtatc	Myb/SANT	POPTR_0013s04340;POPTR_0019s03520
Potri.019G018800	TFmatrixID_0585	544	-	taaTTTATaat	TBP	POPTR_0013s05580;POPTR_0019s04890
Potri.019G018800	TFmatrixID_0585	905	-	gcaTTTATatt	TBP	POPTR_0013s05580;POPTR_0019s04890
Potri.019G018800	TFmatrixID_0585	1407	-	ggtTTTATaga	TBP	POPTR_0013s05580;POPTR_0019s04890
Potri.019G018800	TFmatrixID_0585	1546	+	agtATAAAgcc	TBP	POPTR_0013s05580;POPTR_0019s04890
Potri.019G018800	TFmatrixID_1746	527	-	aattTGCATt	TBP	POPTR_0013s05580;POPTR_0019s04890
Potri.019G018800	TFmatrixID_1746	582	-	atttTGCATa	TBP	POPTR_0013s05580;POPTR_0019s04890
Potri.019G020400	TFmatrixID_0080	1413	-	gaGTCGGtaa	AP2	POPTR_0001s15550;POPTR_0001s18800;POPTR_0002s14210;POPTR_0002s17320;POPTR_0002s17330;POPTR_0003s04920;POPTR_0003s07700;POPTR_0004s19820;POPTR_0006s02180;POPTR_0006s17670;POPTR_0006s25500;POPTR_0012s13870;POPTR_0013s10340;POPTR_0014s05500;POPTR_0014s09540;POPTR_0015s13830;POPTR_0015s13840;POPTR_0016s02010;POPTR_0018s00270;POPTR_0018s09270;POPTR_0019s10420;POPTR_0855s00200
Potri.019G020400	TFmatrixID_0088	1414	-	aGTCGGta	AP2	POPTR_0001s15550;POPTR_0001s18800;POPTR_0002s14210;POPTR_0002s17320;POPTR_0002s17330;POPTR_0003s04920;POPTR_0003s07700;POPTR_0006s17670;POPTR_0006s25500;POPTR_0012s13870;POPTR_0014s05500;POPTR_0014s09540;POPTR_0015s13830;POPTR_0018s00270;POPTR_0018s09270;POPTR_0855s00200
Potri.019G020400	TFmatrixID_0118	1414	-	aGTCGGta	AP2	POPTR_0001s18180;POPTR_0002s17320;POPTR_0002s17330;POPTR_0006s23480;POPTR_0012s13870;POPTR_0013s10340;POPTR_0014s09540;POPTR_0018s00700;POPTR_0019s10420;POPTR_0855s00200
Potri.019G020400	TFmatrixID_0119	1413	-	gaGTCGGtaa	AP2	POPTR_0002s17320;POPTR_0002s17330;POPTR_0006s25500;POPTR_0012s13870;POPTR_0013s10340;POPTR_0014s09540;POPTR_0015s13830;POPTR_0018s00700;POPTR_0855s00200
Potri.019G020400	TFmatrixID_0121	1414	-	aGTCGGta	AP2; ERF	POPTR_0001s15550;POPTR_0002s12550;POPTR_0002s14210;POPTR_0002s17320;POPTR_0002s17330;POPTR_0003s04920;POPTR_0003s07700;POPTR_0006s23480;POPTR_0006s25500;POPTR_0012s13870;POPTR_0013s10340;POPTR_0014s02530;POPTR_0014s05500;POPTR_0014s09540;POPTR_0015s13830;POPTR_0018s00700;POPTR_0018s08320;POPTR_0855s00200;POPTR_0005s18430;POPTR_0007s10750
Potri.019G020400	TFmatrixID_0127	469	-	taTGTTGg	AP2; B3	POPTR_0008s11600;POPTR_0010s13930
Potri.019G020400	TFmatrixID_0127	755	+	cCAACAga	AP2; B3	POPTR_0008s11600;POPTR_0010s13930
Potri.019G020400	TFmatrixID_0127	1106	+	gCAACAca	AP2; B3	POPTR_0008s11600;POPTR_0010s13930
Potri.019G020400	TFmatrixID_0127	1269	+	gCAACAca	AP2; B3	POPTR_0008s11600;POPTR_0010s13930
Potri.019G020400	TFmatrixID_0127	1435	+	aCAACAta	AP2; B3	POPTR_0008s11600;POPTR_0010s13930
Potri.019G020400	TFmatrixID_0129	27	-	AATTTttat	AT-Hook	POPTR_0004s08590;POPTR_0017s02940
Potri.019G020400	TFmatrixID_0131	31	-	TTTATtcaa	AT-Hook	POPTR_0004s20060
Potri.019G020400	TFmatrixID_0131	151	-	TTTATtttc	AT-Hook	POPTR_0004s20060
Potri.019G020400	TFmatrixID_0131	293	+	agaaATAAA	AT-Hook	POPTR_0004s20060
Potri.019G020400	TFmatrixID_0132	152	-	TTATTttcc	AT-Hook	POPTR_0002s10560;POPTR_0005s17920
Potri.019G020400	TFmatrixID_0134	294	+	gaaatAAAAA	AT-Hook	POPTR_0002s10560;POPTR_0005s17920
Potri.019G020400	TFmatrixID_0135	28	-	ATTTTtat	AT-Hook	POPTR_0002s10560;POPTR_0005s17920
Potri.019G020400	TFmatrixID_0135	297	+	ataAAAAT	AT-Hook	POPTR_0002s10560;POPTR_0005s17920
Potri.019G020400	TFmatrixID_0136	151	-	TTTATttt	AT-Hook	POPTR_0002s10560;POPTR_0005s17920
Potri.019G020400	TFmatrixID_0137	220	+	aaaAATAT	AT-Hook	POPTR_0002s10560;POPTR_0005s17920
Potri.019G020400	TFmatrixID_0138	151	-	ttTATTTt	AT-Hook	POPTR_0002s10560;POPTR_0005s17920
Potri.019G020400	TFmatrixID_0141	337	+	tGCAATttca	AT-Hook	POPTR_0002s10560;POPTR_0005s17920
Potri.019G020400	TFmatrixID_0142	150	-	attTATTT	AT-Hook	POPTR_0002s10560;POPTR_0005s17920
Potri.019G020400	TFmatrixID_0146	976	+	agacATAAT	AT-Hook	POPTR_0002s10560;POPTR_0005s17920
Potri.019G020400	TFmatrixID_0148	66	+	aaAAAATg	AT-Hook	POPTR_0004s20060
Potri.019G020400	TFmatrixID_0152	27	-	AATTTtt	AT-Hook	POPTR_0004s20060
Potri.019G020400	TFmatrixID_0153	28	-	ATTTTtat	AT-Hook	POPTR_0002s10560;POPTR_0005s17920
Potri.019G020400	TFmatrixID_0153	297	+	ataAAAAT	AT-Hook	POPTR_0002s10560;POPTR_0005s17920
Potri.019G020400	TFmatrixID_0174	232	+	GAACGttc	bHLH	POPTR_0002s10030;POPTR_0002s11540;POPTR_0002s23650;POPTR_0002s24990;POPTR_0003s16300;POPTR_0004s09850;POPTR_0004s16330;POPTR_0005s12370;POPTR_0005s15590;POPTR_0005s19020;POPTR_0006s05600;POPTR_0006s13790;POPTR_0007s13020;POPTR_0008s11240;POPTR_0008s19510;POPTR_0009s12000;POPTR_0010s04920;POPTR_0010s14600;POPTR_0012s05210;POPTR_0012s07470;POPTR_0012s10670;POPTR_0014s14650;POPTR_0015s03760;POPTR_00…
Potri.019G020400	TFmatrixID_0174	232	-	gaaCGTTC	bHLH	POPTR_0002s10030;POPTR_0002s11540;POPTR_0002s23650;POPTR_0002s24990;POPTR_0003s16300;POPTR_0004s09850;POPTR_0004s16330;POPTR_0005s12370;POPTR_0005s15590;POPTR_0005s19020;POPTR_0006s05600;POPTR_0006s13790;POPTR_0007s13020;POPTR_0008s11240;POPTR_0008s19510;POPTR_0009s12000;POPTR_0010s04920;POPTR_0010s14600;POPTR_0012s05210;POPTR_0012s07470;POPTR_0012s10670;POPTR_0014s14650;POPTR_0015s03760;POPTR_00…
Potri.019G020400	TFmatrixID_0174	260	+	GCCCGtgc	bHLH	POPTR_0002s10030;POPTR_0002s11540;POPTR_0002s23650;POPTR_0002s24990;POPTR_0003s16300;POPTR_0004s09850;POPTR_0004s16330;POPTR_0005s12370;POPTR_0005s15590;POPTR_0005s19020;POPTR_0006s05600;POPTR_0006s13790;POPTR_0007s13020;POPTR_0008s11240;POPTR_0008s19510;POPTR_0009s12000;POPTR_0010s04920;POPTR_0010s14600;POPTR_0012s05210;POPTR_0012s07470;POPTR_0012s10670;POPTR_0014s14650;POPTR_0015s03760;POPTR_00…
Potri.019G020400	TFmatrixID_0174	260	-	gccCGTGC	bHLH	POPTR_0002s10030;POPTR_0002s11540;POPTR_0002s23650;POPTR_0002s24990;POPTR_0003s16300;POPTR_0004s09850;POPTR_0004s16330;POPTR_0005s12370;POPTR_0005s15590;POPTR_0005s19020;POPTR_0006s05600;POPTR_0006s13790;POPTR_0007s13020;POPTR_0008s11240;POPTR_0008s19510;POPTR_0009s12000;POPTR_0010s04920;POPTR_0010s14600;POPTR_0012s05210;POPTR_0012s07470;POPTR_0012s10670;POPTR_0014s14650;POPTR_0015s03760;POPTR_00…
Potri.019G020400	TFmatrixID_0174	347	-	gctCCTGC	bHLH	POPTR_0002s10030;POPTR_0002s11540;POPTR_0002s23650;POPTR_0002s24990;POPTR_0003s16300;POPTR_0004s09850;POPTR_0004s16330;POPTR_0005s12370;POPTR_0005s15590;POPTR_0005s19020;POPTR_0006s05600;POPTR_0006s13790;POPTR_0007s13020;POPTR_0008s11240;POPTR_0008s19510;POPTR_0009s12000;POPTR_0010s04920;POPTR_0010s14600;POPTR_0012s05210;POPTR_0012s07470;POPTR_0012s10670;POPTR_0014s14650;POPTR_0015s03760;POPTR_00…
Potri.019G020400	TFmatrixID_0174	1838	+	GCACTttc	bHLH	POPTR_0002s10030;POPTR_0002s11540;POPTR_0002s23650;POPTR_0002s24990;POPTR_0003s16300;POPTR_0004s09850;POPTR_0004s16330;POPTR_0005s12370;POPTR_0005s15590;POPTR_0005s19020;POPTR_0006s05600;POPTR_0006s13790;POPTR_0007s13020;POPTR_0008s11240;POPTR_0008s19510;POPTR_0009s12000;POPTR_0010s04920;POPTR_0010s14600;POPTR_0012s05210;POPTR_0012s07470;POPTR_0012s10670;POPTR_0014s14650;POPTR_0015s03760;POPTR_00…
Potri.019G020400	TFmatrixID_0174	1883	-	gaaTGTGC	bHLH	POPTR_0002s10030;POPTR_0002s11540;POPTR_0002s23650;POPTR_0002s24990;POPTR_0003s16300;POPTR_0004s09850;POPTR_0004s16330;POPTR_0005s12370;POPTR_0005s15590;POPTR_0005s19020;POPTR_0006s05600;POPTR_0006s13790;POPTR_0007s13020;POPTR_0008s11240;POPTR_0008s19510;POPTR_0009s12000;POPTR_0010s04920;POPTR_0010s14600;POPTR_0012s05210;POPTR_0012s07470;POPTR_0012s10670;POPTR_0014s14650;POPTR_0015s03760;POPTR_00…
Potri.019G020400	TFmatrixID_0176	1858	+	gcaACTTGc	bHLH	POPTR_0001s27680;POPTR_0002s04620;POPTR_0003s22290;POPTR_0005s23930;POPTR_0006s05640;POPTR_0009s06910;POPTR_0013s11200;POPTR_0016s05100;POPTR_0018s11800;POPTR_0019s10900
Potri.019G020400	TFmatrixID_0188	861	+	gGACAGcacc	bZIP	POPTR_0013s15280
Potri.019G020400	TFmatrixID_0188	1589	-	agagCTGTCa	bZIP	POPTR_0013s15280
Potri.019G020400	TFmatrixID_0188	1597	-	caaaCTGTCa	bZIP	POPTR_0013s15280
Potri.019G020400	TFmatrixID_0193	868	-	accAGTGT	bZIP	POPTR_0002s12710;POPTR_0004s14790;POPTR_0006s08300;POPTR_0009s10400;POPTR_0009s16610;POPTR_0014s02810
Potri.019G020400	TFmatrixID_0193	1020	+	ACACTggt	bZIP	POPTR_0002s12710;POPTR_0004s14790;POPTR_0006s08300;POPTR_0009s10400;POPTR_0009s16610;POPTR_0014s02810
Potri.019G020400	TFmatrixID_0193	1272	+	ACACAagt	bZIP	POPTR_0002s12710;POPTR_0004s14790;POPTR_0006s08300;POPTR_0009s10400;POPTR_0009s16610;POPTR_0014s02810
Potri.019G020400	TFmatrixID_0193	1274	+	ACAAGtga	bZIP	POPTR_0002s12710;POPTR_0004s14790;POPTR_0006s08300;POPTR_0009s10400;POPTR_0009s16610;POPTR_0014s02810
Potri.019G020400	TFmatrixID_0193	1468	+	AGACGttt	bZIP	POPTR_0002s12710;POPTR_0004s14790;POPTR_0006s08300;POPTR_0009s10400;POPTR_0009s16610;POPTR_0014s02810
Potri.019G020400	TFmatrixID_0193	1468	-	agaCGTTT	bZIP	POPTR_0002s12710;POPTR_0004s14790;POPTR_0006s08300;POPTR_0009s10400;POPTR_0009s16610;POPTR_0014s02810
Potri.019G020400	TFmatrixID_0193	1948	+	ACATGagt	bZIP	POPTR_0002s12710;POPTR_0004s14790;POPTR_0006s08300;POPTR_0009s10400;POPTR_0009s16610;POPTR_0014s02810
Potri.019G020400	TFmatrixID_0199	1151	+	gtgCGTCAga	bZIP	POPTR_0001s06700;POPTR_0002s09130;POPTR_0003s19410;POPTR_0004s21360;POPTR_0005s08370;POPTR_0005s16400;POPTR_0006s03720;POPTR_0006s05770;POPTR_0007s06180;POPTR_0008s11710;POPTR_0009s16590;POPTR_0010s13810;POPTR_0016s03590;POPTR_0016s04970
Potri.019G020400	TFmatrixID_0211	870	-	cAGTGTt	C2H2	POPTR_0001s30260;POPTR_0009s09250;POPTR_0014s01760
Potri.019G020400	TFmatrixID_0211	1019	+	aACACTg	C2H2	POPTR_0001s30260;POPTR_0009s09250;POPTR_0014s01760
Potri.019G020400	TFmatrixID_0211	1480	-	tAGTGTa	C2H2	POPTR_0001s30260;POPTR_0009s09250;POPTR_0014s01760
Potri.019G020400	TFmatrixID_0213	870	-	cAGTGTt	C2H2	POPTR_0001s30260;POPTR_0002s14460;POPTR_0009s09250;POPTR_0014s01760
Potri.019G020400	TFmatrixID_0213	1019	+	aACACTg	C2H2	POPTR_0001s30260;POPTR_0002s14460;POPTR_0009s09250;POPTR_0014s01760
Potri.019G020400	TFmatrixID_0213	1480	-	tAGTGTa	C2H2	POPTR_0001s30260;POPTR_0002s14460;POPTR_0009s09250;POPTR_0014s01760
Potri.019G020400	TFmatrixID_0216	201	-	gAGTGAa	C2H2	POPTR_0001s24250;POPTR_0006s12340;POPTR_0008s05110;POPTR_0009s03280;POPTR_0010s21650;POPTR_1833s00200
Potri.019G020400	TFmatrixID_0223	1818	+	agaAATTTggaga	TCR	POPTR_0010s09350
Potri.019G020400	TFmatrixID_0223	1983	-	aatccAAATTtaa	TCR	POPTR_0010s09350
Potri.019G020400	TFmatrixID_0223	1986	+	ccaAATTTaagga	TCR	POPTR_0010s09350
Potri.019G020400	TFmatrixID_0227	1332	+	caTTTGAaga	TCR	POPTR_0006s16340;POPTR_0018s08960
Potri.019G020400	TFmatrixID_0227	1694	+	aaTTTGAaag	TCR	POPTR_0006s16340;POPTR_0018s08960
Potri.019G020400	TFmatrixID_0254	11	-	taATGTAactt	EIN3	POPTR_0001s05360;POPTR_0001s05370;POPTR_0003s22090;POPTR_0004s20830;POPTR_0008s01200;POPTR_0009s16080;POPTR_0010s25370
Potri.019G020400	TFmatrixID_0256	375	+	tgATGCAttt	EIN3	POPTR_0001s05360;POPTR_0001s05370;POPTR_0003s22090;POPTR_0004s20830;POPTR_0008s01200;POPTR_0009s16080;POPTR_0010s25370
Potri.019G020400	TFmatrixID_0256	375	-	tgaTGCATtt	EIN3	POPTR_0001s05360;POPTR_0001s05370;POPTR_0003s22090;POPTR_0004s20830;POPTR_0008s01200;POPTR_0009s16080;POPTR_0010s25370
Potri.019G020400	TFmatrixID_0256	505	+	tgATGCAttg	EIN3	POPTR_0001s05360;POPTR_0001s05370;POPTR_0003s22090;POPTR_0004s20830;POPTR_0008s01200;POPTR_0009s16080;POPTR_0010s25370
Potri.019G020400	TFmatrixID_0256	505	-	tgaTGCATtg	EIN3	POPTR_0001s05360;POPTR_0001s05370;POPTR_0003s22090;POPTR_0004s20830;POPTR_0008s01200;POPTR_0009s16080;POPTR_0010s25370
Potri.019G020400	TFmatrixID_0257	11	-	taATGTAactt	EIN3	POPTR_0001s05360;POPTR_0001s05370;POPTR_0003s22090;POPTR_0004s20830;POPTR_0008s01200;POPTR_0009s16080;POPTR_0010s25370
Potri.019G020400	TFmatrixID_0257	1539	+	ttgcTACATgc	EIN3	POPTR_0001s05360;POPTR_0001s05370;POPTR_0003s22090;POPTR_0004s20830;POPTR_0008s01200;POPTR_0009s16080;POPTR_0010s25370
Potri.019G020400	TFmatrixID_0259	624	+	cgGATCTa	GATA	POPTR_0001s14130;POPTR_0001s18900;POPTR_0002s14380;POPTR_0003s17340;POPTR_0004s16860;POPTR_0004s22140;POPTR_0005s06720;POPTR_0005s11960;POPTR_0006s25410;POPTR_0007s13700;POPTR_0008s03880;POPTR_0009s12620;POPTR_0010s23010;POPTR_0013s05610;POPTR_0014s05760;POPTR_0018s08090;POPTR_0019s04860
Potri.019G020400	TFmatrixID_0259	1119	+	taGATCTa	GATA	POPTR_0001s14130;POPTR_0001s18900;POPTR_0002s14380;POPTR_0003s17340;POPTR_0004s16860;POPTR_0004s22140;POPTR_0005s06720;POPTR_0005s11960;POPTR_0006s25410;POPTR_0007s13700;POPTR_0008s03880;POPTR_0009s12620;POPTR_0010s23010;POPTR_0013s05610;POPTR_0014s05760;POPTR_0018s08090;POPTR_0019s04860
Potri.019G020400	TFmatrixID_0259	1119	-	tAGATCta	GATA	POPTR_0001s14130;POPTR_0001s18900;POPTR_0002s14380;POPTR_0003s17340;POPTR_0004s16860;POPTR_0004s22140;POPTR_0005s06720;POPTR_0005s11960;POPTR_0006s25410;POPTR_0007s13700;POPTR_0008s03880;POPTR_0009s12620;POPTR_0010s23010;POPTR_0013s05610;POPTR_0014s05760;POPTR_0018s08090;POPTR_0019s04860
Potri.019G020400	TFmatrixID_0259	1557	+	taGATCTt	GATA	POPTR_0001s14130;POPTR_0001s18900;POPTR_0002s14380;POPTR_0003s17340;POPTR_0004s16860;POPTR_0004s22140;POPTR_0005s06720;POPTR_0005s11960;POPTR_0006s25410;POPTR_0007s13700;POPTR_0008s03880;POPTR_0009s12620;POPTR_0010s23010;POPTR_0013s05610;POPTR_0014s05760;POPTR_0018s08090;POPTR_0019s04860
Potri.019G020400	TFmatrixID_0259	1557	-	tAGATCtt	GATA	POPTR_0001s14130;POPTR_0001s18900;POPTR_0002s14380;POPTR_0003s17340;POPTR_0004s16860;POPTR_0004s22140;POPTR_0005s06720;POPTR_0005s11960;POPTR_0006s25410;POPTR_0007s13700;POPTR_0008s03880;POPTR_0009s12620;POPTR_0010s23010;POPTR_0013s05610;POPTR_0014s05760;POPTR_0018s08090;POPTR_0019s04860
Potri.019G020400	TFmatrixID_0260	1119	+	tAGATCta	GATA	POPTR_0001s14130;POPTR_0001s18900;POPTR_0002s14380;POPTR_0003s17340;POPTR_0004s16860;POPTR_0004s22140;POPTR_0005s06720;POPTR_0005s11960;POPTR_0006s25410;POPTR_0007s13700;POPTR_0008s03880;POPTR_0009s12620;POPTR_0010s23010;POPTR_0013s05610;POPTR_0014s05760;POPTR_0018s08090;POPTR_0019s04860
Potri.019G020400	TFmatrixID_0260	1119	-	taGATCTa	GATA	POPTR_0001s14130;POPTR_0001s18900;POPTR_0002s14380;POPTR_0003s17340;POPTR_0004s16860;POPTR_0004s22140;POPTR_0005s06720;POPTR_0005s11960;POPTR_0006s25410;POPTR_0007s13700;POPTR_0008s03880;POPTR_0009s12620;POPTR_0010s23010;POPTR_0013s05610;POPTR_0014s05760;POPTR_0018s08090;POPTR_0019s04860
Potri.019G020400	TFmatrixID_0260	1557	+	tAGATCtt	GATA	POPTR_0001s14130;POPTR_0001s18900;POPTR_0002s14380;POPTR_0003s17340;POPTR_0004s16860;POPTR_0004s22140;POPTR_0005s06720;POPTR_0005s11960;POPTR_0006s25410;POPTR_0007s13700;POPTR_0008s03880;POPTR_0009s12620;POPTR_0010s23010;POPTR_0013s05610;POPTR_0014s05760;POPTR_0018s08090;POPTR_0019s04860
Potri.019G020400	TFmatrixID_0260	1557	-	taGATCTt	GATA	POPTR_0001s14130;POPTR_0001s18900;POPTR_0002s14380;POPTR_0003s17340;POPTR_0004s16860;POPTR_0004s22140;POPTR_0005s06720;POPTR_0005s11960;POPTR_0006s25410;POPTR_0007s13700;POPTR_0008s03880;POPTR_0009s12620;POPTR_0010s23010;POPTR_0013s05610;POPTR_0014s05760;POPTR_0018s08090;POPTR_0019s04860
Potri.019G020400	TFmatrixID_0261	1119	+	tAGATCt	GATA	POPTR_0002s11140;POPTR_0002s11150;POPTR_0005s19550;POPTR_0007s03120;POPTR_0010s25810;POPTR_0017s06970;POPTR_0017s06980
Potri.019G020400	TFmatrixID_0261	1120	-	aGATCTa	GATA	POPTR_0002s11140;POPTR_0002s11150;POPTR_0005s19550;POPTR_0007s03120;POPTR_0010s25810;POPTR_0017s06970;POPTR_0017s06980
Potri.019G020400	TFmatrixID_0261	1557	+	tAGATCt	GATA	POPTR_0002s11140;POPTR_0002s11150;POPTR_0005s19550;POPTR_0007s03120;POPTR_0010s25810;POPTR_0017s06970;POPTR_0017s06980
Potri.019G020400	TFmatrixID_0262	76	-	tcGATCAaa	GATA	POPTR_0005s02040;POPTR_0006s24560;POPTR_0008s22950;POPTR_0010s00360;POPTR_0014s11940;POPTR_0018s05160
Potri.019G020400	TFmatrixID_0262	449	+	acTGATCaa	GATA	POPTR_0005s02040;POPTR_0006s24560;POPTR_0008s22950;POPTR_0010s00360;POPTR_0014s11940;POPTR_0018s05160
Potri.019G020400	TFmatrixID_0262	450	-	ctGATCAag	GATA	POPTR_0005s02040;POPTR_0006s24560;POPTR_0008s22950;POPTR_0010s00360;POPTR_0014s11940;POPTR_0018s05160
Potri.019G020400	TFmatrixID_0262	656	+	taTGATCaa	GATA	POPTR_0005s02040;POPTR_0006s24560;POPTR_0008s22950;POPTR_0010s00360;POPTR_0014s11940;POPTR_0018s05160
Potri.019G020400	TFmatrixID_0262	657	-	atGATCAac	GATA	POPTR_0005s02040;POPTR_0006s24560;POPTR_0008s22950;POPTR_0010s00360;POPTR_0014s11940;POPTR_0018s05160
Potri.019G020400	TFmatrixID_0262	791	+	taTGATCaa	GATA	POPTR_0005s02040;POPTR_0006s24560;POPTR_0008s22950;POPTR_0010s00360;POPTR_0014s11940;POPTR_0018s05160
Potri.019G020400	TFmatrixID_0262	792	-	atGATCAac	GATA	POPTR_0005s02040;POPTR_0006s24560;POPTR_0008s22950;POPTR_0010s00360;POPTR_0014s11940;POPTR_0018s05160
Potri.019G020400	TFmatrixID_0264	457	+	agAGATCgag	GATA	POPTR_0001s14130;POPTR_0001s18900;POPTR_0002s14380;POPTR_0003s17340;POPTR_0004s16860;POPTR_0004s22140;POPTR_0005s06720;POPTR_0005s11960;POPTR_0006s25410;POPTR_0007s13700;POPTR_0008s03880;POPTR_0009s12620;POPTR_0010s23010;POPTR_0013s05610;POPTR_0014s05760;POPTR_0018s08090;POPTR_0019s04860
Potri.019G020400	TFmatrixID_0264	623	-	tcgGATCTat	GATA	POPTR_0001s14130;POPTR_0001s18900;POPTR_0002s14380;POPTR_0003s17340;POPTR_0004s16860;POPTR_0004s22140;POPTR_0005s06720;POPTR_0005s11960;POPTR_0006s25410;POPTR_0007s13700;POPTR_0008s03880;POPTR_0009s12620;POPTR_0010s23010;POPTR_0013s05610;POPTR_0014s05760;POPTR_0018s08090;POPTR_0019s04860
Potri.019G020400	TFmatrixID_0264	1029	-	aagGATCTat	GATA	POPTR_0001s14130;POPTR_0001s18900;POPTR_0002s14380;POPTR_0003s17340;POPTR_0004s16860;POPTR_0004s22140;POPTR_0005s06720;POPTR_0005s11960;POPTR_0006s25410;POPTR_0007s13700;POPTR_0008s03880;POPTR_0009s12620;POPTR_0010s23010;POPTR_0013s05610;POPTR_0014s05760;POPTR_0018s08090;POPTR_0019s04860
Potri.019G020400	TFmatrixID_0264	1118	+	atAGATCtag	GATA	POPTR_0001s14130;POPTR_0001s18900;POPTR_0002s14380;POPTR_0003s17340;POPTR_0004s16860;POPTR_0004s22140;POPTR_0005s06720;POPTR_0005s11960;POPTR_0006s25410;POPTR_0007s13700;POPTR_0008s03880;POPTR_0009s12620;POPTR_0010s23010;POPTR_0013s05610;POPTR_0014s05760;POPTR_0018s08090;POPTR_0019s04860
Potri.019G020400	TFmatrixID_0264	1118	-	ataGATCTag	GATA	POPTR_0001s14130;POPTR_0001s18900;POPTR_0002s14380;POPTR_0003s17340;POPTR_0004s16860;POPTR_0004s22140;POPTR_0005s06720;POPTR_0005s11960;POPTR_0006s25410;POPTR_0007s13700;POPTR_0008s03880;POPTR_0009s12620;POPTR_0010s23010;POPTR_0013s05610;POPTR_0014s05760;POPTR_0018s08090;POPTR_0019s04860
Potri.019G020400	TFmatrixID_0264	1289	+	ggAGATCcaa	GATA	POPTR_0001s14130;POPTR_0001s18900;POPTR_0002s14380;POPTR_0003s17340;POPTR_0004s16860;POPTR_0004s22140;POPTR_0005s06720;POPTR_0005s11960;POPTR_0006s25410;POPTR_0007s13700;POPTR_0008s03880;POPTR_0009s12620;POPTR_0010s23010;POPTR_0013s05610;POPTR_0014s05760;POPTR_0018s08090;POPTR_0019s04860
Potri.019G020400	TFmatrixID_0264	1556	+	ttAGATCttt	GATA	POPTR_0001s14130;POPTR_0001s18900;POPTR_0002s14380;POPTR_0003s17340;POPTR_0004s16860;POPTR_0004s22140;POPTR_0005s06720;POPTR_0005s11960;POPTR_0006s25410;POPTR_0007s13700;POPTR_0008s03880;POPTR_0009s12620;POPTR_0010s23010;POPTR_0013s05610;POPTR_0014s05760;POPTR_0018s08090;POPTR_0019s04860
Potri.019G020400	TFmatrixID_0264	1556	-	ttaGATCTtt	GATA	POPTR_0001s14130;POPTR_0001s18900;POPTR_0002s14380;POPTR_0003s17340;POPTR_0004s16860;POPTR_0004s22140;POPTR_0005s06720;POPTR_0005s11960;POPTR_0006s25410;POPTR_0007s13700;POPTR_0008s03880;POPTR_0009s12620;POPTR_0010s23010;POPTR_0013s05610;POPTR_0014s05760;POPTR_0018s08090;POPTR_0019s04860
Potri.019G020400	TFmatrixID_0265	458	+	gAGATCgagt	GATA	POPTR_0001s14130;POPTR_0001s18900;POPTR_0002s14380;POPTR_0003s17340;POPTR_0004s16860;POPTR_0004s22140;POPTR_0005s06720;POPTR_0005s11960;POPTR_0006s25410;POPTR_0007s13700;POPTR_0008s03880;POPTR_0009s12620;POPTR_0010s23010;POPTR_0013s05610;POPTR_0014s05760;POPTR_0018s08090;POPTR_0019s04860
Potri.019G020400	TFmatrixID_0265	622	-	atcgGATCTa	GATA	POPTR_0001s14130;POPTR_0001s18900;POPTR_0002s14380;POPTR_0003s17340;POPTR_0004s16860;POPTR_0004s22140;POPTR_0005s06720;POPTR_0005s11960;POPTR_0006s25410;POPTR_0007s13700;POPTR_0008s03880;POPTR_0009s12620;POPTR_0010s23010;POPTR_0013s05610;POPTR_0014s05760;POPTR_0018s08090;POPTR_0019s04860
Potri.019G020400	TFmatrixID_0265	1117	-	aataGATCTa	GATA	POPTR_0001s14130;POPTR_0001s18900;POPTR_0002s14380;POPTR_0003s17340;POPTR_0004s16860;POPTR_0004s22140;POPTR_0005s06720;POPTR_0005s11960;POPTR_0006s25410;POPTR_0007s13700;POPTR_0008s03880;POPTR_0009s12620;POPTR_0010s23010;POPTR_0013s05610;POPTR_0014s05760;POPTR_0018s08090;POPTR_0019s04860
Potri.019G020400	TFmatrixID_0265	1119	+	tAGATCtagt	GATA	POPTR_0001s14130;POPTR_0001s18900;POPTR_0002s14380;POPTR_0003s17340;POPTR_0004s16860;POPTR_0004s22140;POPTR_0005s06720;POPTR_0005s11960;POPTR_0006s25410;POPTR_0007s13700;POPTR_0008s03880;POPTR_0009s12620;POPTR_0010s23010;POPTR_0013s05610;POPTR_0014s05760;POPTR_0018s08090;POPTR_0019s04860
Potri.019G020400	TFmatrixID_0265	1290	+	gAGATCcaat	GATA	POPTR_0001s14130;POPTR_0001s18900;POPTR_0002s14380;POPTR_0003s17340;POPTR_0004s16860;POPTR_0004s22140;POPTR_0005s06720;POPTR_0005s11960;POPTR_0006s25410;POPTR_0007s13700;POPTR_0008s03880;POPTR_0009s12620;POPTR_0010s23010;POPTR_0013s05610;POPTR_0014s05760;POPTR_0018s08090;POPTR_0019s04860
Potri.019G020400	TFmatrixID_0265	1555	-	tttaGATCTt	GATA	POPTR_0001s14130;POPTR_0001s18900;POPTR_0002s14380;POPTR_0003s17340;POPTR_0004s16860;POPTR_0004s22140;POPTR_0005s06720;POPTR_0005s11960;POPTR_0006s25410;POPTR_0007s13700;POPTR_0008s03880;POPTR_0009s12620;POPTR_0010s23010;POPTR_0013s05610;POPTR_0014s05760;POPTR_0018s08090;POPTR_0019s04860
Potri.019G020400	TFmatrixID_0265	1557	+	tAGATCtttc	GATA	POPTR_0001s14130;POPTR_0001s18900;POPTR_0002s14380;POPTR_0003s17340;POPTR_0004s16860;POPTR_0004s22140;POPTR_0005s06720;POPTR_0005s11960;POPTR_0006s25410;POPTR_0007s13700;POPTR_0008s03880;POPTR_0009s12620;POPTR_0010s23010;POPTR_0013s05610;POPTR_0014s05760;POPTR_0018s08090;POPTR_0019s04860
Potri.019G020400	TFmatrixID_0266	624	+	cgGATCTat	GATA	POPTR_0001s14130;POPTR_0001s18900;POPTR_0002s14380;POPTR_0003s17340;POPTR_0004s16860;POPTR_0004s22140;POPTR_0005s06720;POPTR_0005s11960;POPTR_0006s25410;POPTR_0007s13700;POPTR_0008s03880;POPTR_0009s12620;POPTR_0010s23010;POPTR_0013s05610;POPTR_0014s05760;POPTR_0018s08090;POPTR_0019s04860
Potri.019G020400	TFmatrixID_0266	1030	+	agGATCTat	GATA	POPTR_0001s14130;POPTR_0001s18900;POPTR_0002s14380;POPTR_0003s17340;POPTR_0004s16860;POPTR_0004s22140;POPTR_0005s06720;POPTR_0005s11960;POPTR_0006s25410;POPTR_0007s13700;POPTR_0008s03880;POPTR_0009s12620;POPTR_0010s23010;POPTR_0013s05610;POPTR_0014s05760;POPTR_0018s08090;POPTR_0019s04860
Potri.019G020400	TFmatrixID_0266	1118	-	atAGATCta	GATA	POPTR_0001s14130;POPTR_0001s18900;POPTR_0002s14380;POPTR_0003s17340;POPTR_0004s16860;POPTR_0004s22140;POPTR_0005s06720;POPTR_0005s11960;POPTR_0006s25410;POPTR_0007s13700;POPTR_0008s03880;POPTR_0009s12620;POPTR_0010s23010;POPTR_0013s05610;POPTR_0014s05760;POPTR_0018s08090;POPTR_0019s04860
Potri.019G020400	TFmatrixID_0266	1119	+	taGATCTag	GATA	POPTR_0001s14130;POPTR_0001s18900;POPTR_0002s14380;POPTR_0003s17340;POPTR_0004s16860;POPTR_0004s22140;POPTR_0005s06720;POPTR_0005s11960;POPTR_0006s25410;POPTR_0007s13700;POPTR_0008s03880;POPTR_0009s12620;POPTR_0010s23010;POPTR_0013s05610;POPTR_0014s05760;POPTR_0018s08090;POPTR_0019s04860
Potri.019G020400	TFmatrixID_0266	1556	-	ttAGATCtt	GATA	POPTR_0001s14130;POPTR_0001s18900;POPTR_0002s14380;POPTR_0003s17340;POPTR_0004s16860;POPTR_0004s22140;POPTR_0005s06720;POPTR_0005s11960;POPTR_0006s25410;POPTR_0007s13700;POPTR_0008s03880;POPTR_0009s12620;POPTR_0010s23010;POPTR_0013s05610;POPTR_0014s05760;POPTR_0018s08090;POPTR_0019s04860
Potri.019G020400	TFmatrixID_0266	1557	+	taGATCTtt	GATA	POPTR_0001s14130;POPTR_0001s18900;POPTR_0002s14380;POPTR_0003s17340;POPTR_0004s16860;POPTR_0004s22140;POPTR_0005s06720;POPTR_0005s11960;POPTR_0006s25410;POPTR_0007s13700;POPTR_0008s03880;POPTR_0009s12620;POPTR_0010s23010;POPTR_0013s05610;POPTR_0014s05760;POPTR_0018s08090;POPTR_0019s04860
Potri.019G020400	TFmatrixID_0267	623	-	tcgGATCTat	GATA	POPTR_0001s14130;POPTR_0001s18900;POPTR_0002s14380;POPTR_0003s17340;POPTR_0004s16860;POPTR_0004s22140;POPTR_0005s06720;POPTR_0005s11960;POPTR_0006s25410;POPTR_0007s13700;POPTR_0008s03880;POPTR_0009s12620;POPTR_0010s23010;POPTR_0013s05610;POPTR_0014s05760;POPTR_0018s08090;POPTR_0019s04860
Potri.019G020400	TFmatrixID_0267	1029	-	aagGATCTat	GATA	POPTR_0001s14130;POPTR_0001s18900;POPTR_0002s14380;POPTR_0003s17340;POPTR_0004s16860;POPTR_0004s22140;POPTR_0005s06720;POPTR_0005s11960;POPTR_0006s25410;POPTR_0007s13700;POPTR_0008s03880;POPTR_0009s12620;POPTR_0010s23010;POPTR_0013s05610;POPTR_0014s05760;POPTR_0018s08090;POPTR_0019s04860
Potri.019G020400	TFmatrixID_0267	1118	+	atAGATCtag	GATA	POPTR_0001s14130;POPTR_0001s18900;POPTR_0002s14380;POPTR_0003s17340;POPTR_0004s16860;POPTR_0004s22140;POPTR_0005s06720;POPTR_0005s11960;POPTR_0006s25410;POPTR_0007s13700;POPTR_0008s03880;POPTR_0009s12620;POPTR_0010s23010;POPTR_0013s05610;POPTR_0014s05760;POPTR_0018s08090;POPTR_0019s04860
Potri.019G020400	TFmatrixID_0267	1118	-	ataGATCTag	GATA	POPTR_0001s14130;POPTR_0001s18900;POPTR_0002s14380;POPTR_0003s17340;POPTR_0004s16860;POPTR_0004s22140;POPTR_0005s06720;POPTR_0005s11960;POPTR_0006s25410;POPTR_0007s13700;POPTR_0008s03880;POPTR_0009s12620;POPTR_0010s23010;POPTR_0013s05610;POPTR_0014s05760;POPTR_0018s08090;POPTR_0019s04860
Potri.019G020400	TFmatrixID_0267	1289	+	ggAGATCcaa	GATA	POPTR_0001s14130;POPTR_0001s18900;POPTR_0002s14380;POPTR_0003s17340;POPTR_0004s16860;POPTR_0004s22140;POPTR_0005s06720;POPTR_0005s11960;POPTR_0006s25410;POPTR_0007s13700;POPTR_0008s03880;POPTR_0009s12620;POPTR_0010s23010;POPTR_0013s05610;POPTR_0014s05760;POPTR_0018s08090;POPTR_0019s04860
Potri.019G020400	TFmatrixID_0267	1556	+	ttAGATCttt	GATA	POPTR_0001s14130;POPTR_0001s18900;POPTR_0002s14380;POPTR_0003s17340;POPTR_0004s16860;POPTR_0004s22140;POPTR_0005s06720;POPTR_0005s11960;POPTR_0006s25410;POPTR_0007s13700;POPTR_0008s03880;POPTR_0009s12620;POPTR_0010s23010;POPTR_0013s05610;POPTR_0014s05760;POPTR_0018s08090;POPTR_0019s04860
Potri.019G020400	TFmatrixID_0267	1556	-	ttaGATCTtt	GATA	POPTR_0001s14130;POPTR_0001s18900;POPTR_0002s14380;POPTR_0003s17340;POPTR_0004s16860;POPTR_0004s22140;POPTR_0005s06720;POPTR_0005s11960;POPTR_0006s25410;POPTR_0007s13700;POPTR_0008s03880;POPTR_0009s12620;POPTR_0010s23010;POPTR_0013s05610;POPTR_0014s05760;POPTR_0018s08090;POPTR_0019s04860
Potri.019G020400	TFmatrixID_0268	76	+	tCGATCaaac	GATA	POPTR_0001s15170;POPTR_0003s08080
Potri.019G020400	TFmatrixID_0268	456	-	aagaGATCGa	GATA	POPTR_0001s15170;POPTR_0003s08080
Potri.019G020400	TFmatrixID_0269	1117	-	aatAGATCtag	GATA	POPTR_0001s14130;POPTR_0001s18900;POPTR_0002s14380;POPTR_0003s17340;POPTR_0004s16860;POPTR_0004s22140;POPTR_0005s06720;POPTR_0005s11960;POPTR_0006s25410;POPTR_0007s13700;POPTR_0008s03880;POPTR_0009s12620;POPTR_0010s23010;POPTR_0013s05610;POPTR_0014s05760;POPTR_0018s08090;POPTR_0019s04860
Potri.019G020400	TFmatrixID_0269	1118	+	ataGATCTagt	GATA	POPTR_0001s14130;POPTR_0001s18900;POPTR_0002s14380;POPTR_0003s17340;POPTR_0004s16860;POPTR_0004s22140;POPTR_0005s06720;POPTR_0005s11960;POPTR_0006s25410;POPTR_0007s13700;POPTR_0008s03880;POPTR_0009s12620;POPTR_0010s23010;POPTR_0013s05610;POPTR_0014s05760;POPTR_0018s08090;POPTR_0019s04860
Potri.019G020400	TFmatrixID_0269	1555	-	tttAGATCttt	GATA	POPTR_0001s14130;POPTR_0001s18900;POPTR_0002s14380;POPTR_0003s17340;POPTR_0004s16860;POPTR_0004s22140;POPTR_0005s06720;POPTR_0005s11960;POPTR_0006s25410;POPTR_0007s13700;POPTR_0008s03880;POPTR_0009s12620;POPTR_0010s23010;POPTR_0013s05610;POPTR_0014s05760;POPTR_0018s08090;POPTR_0019s04860
Potri.019G020400	TFmatrixID_0269	1556	+	ttaGATCTttc	GATA	POPTR_0001s14130;POPTR_0001s18900;POPTR_0002s14380;POPTR_0003s17340;POPTR_0004s16860;POPTR_0004s22140;POPTR_0005s06720;POPTR_0005s11960;POPTR_0006s25410;POPTR_0007s13700;POPTR_0008s03880;POPTR_0009s12620;POPTR_0010s23010;POPTR_0013s05610;POPTR_0014s05760;POPTR_0018s08090;POPTR_0019s04860
Potri.019G020400	TFmatrixID_0270	622	-	atcgGATCTa	GATA	POPTR_0001s14130;POPTR_0001s18900;POPTR_0002s14380;POPTR_0003s17340;POPTR_0004s16860;POPTR_0004s22140;POPTR_0005s11960;POPTR_0006s25410;POPTR_0007s13700;POPTR_0008s03880;POPTR_0009s12620;POPTR_0010s23010;POPTR_0013s05610;POPTR_0014s05760;POPTR_0018s08090;POPTR_0019s04860
Potri.019G020400	TFmatrixID_0270	1028	-	gaagGATCTa	GATA	POPTR_0001s14130;POPTR_0001s18900;POPTR_0002s14380;POPTR_0003s17340;POPTR_0004s16860;POPTR_0004s22140;POPTR_0005s11960;POPTR_0006s25410;POPTR_0007s13700;POPTR_0008s03880;POPTR_0009s12620;POPTR_0010s23010;POPTR_0013s05610;POPTR_0014s05760;POPTR_0018s08090;POPTR_0019s04860
Potri.019G020400	TFmatrixID_0270	1117	-	aataGATCTa	GATA	POPTR_0001s14130;POPTR_0001s18900;POPTR_0002s14380;POPTR_0003s17340;POPTR_0004s16860;POPTR_0004s22140;POPTR_0005s11960;POPTR_0006s25410;POPTR_0007s13700;POPTR_0008s03880;POPTR_0009s12620;POPTR_0010s23010;POPTR_0013s05610;POPTR_0014s05760;POPTR_0018s08090;POPTR_0019s04860
Potri.019G020400	TFmatrixID_0270	1119	+	tAGATCtagt	GATA	POPTR_0001s14130;POPTR_0001s18900;POPTR_0002s14380;POPTR_0003s17340;POPTR_0004s16860;POPTR_0004s22140;POPTR_0005s11960;POPTR_0006s25410;POPTR_0007s13700;POPTR_0008s03880;POPTR_0009s12620;POPTR_0010s23010;POPTR_0013s05610;POPTR_0014s05760;POPTR_0018s08090;POPTR_0019s04860
Potri.019G020400	TFmatrixID_0270	1557	+	tAGATCtttc	GATA	POPTR_0001s14130;POPTR_0001s18900;POPTR_0002s14380;POPTR_0003s17340;POPTR_0004s16860;POPTR_0004s22140;POPTR_0005s11960;POPTR_0006s25410;POPTR_0007s13700;POPTR_0008s03880;POPTR_0009s12620;POPTR_0010s23010;POPTR_0013s05610;POPTR_0014s05760;POPTR_0018s08090;POPTR_0019s04860
Potri.019G020400	TFmatrixID_0271	623	+	tcgGATCTat	GATA	POPTR_0001s14130;POPTR_0001s18900;POPTR_0002s14380;POPTR_0003s17340;POPTR_0004s16860;POPTR_0004s22140;POPTR_0005s06720;POPTR_0005s11960;POPTR_0006s25410;POPTR_0007s13700;POPTR_0008s03880;POPTR_0009s12620;POPTR_0010s23010;POPTR_0013s05610;POPTR_0014s05760;POPTR_0018s08090;POPTR_0019s04860
Potri.019G020400	TFmatrixID_0271	1029	+	aagGATCTat	GATA	POPTR_0001s14130;POPTR_0001s18900;POPTR_0002s14380;POPTR_0003s17340;POPTR_0004s16860;POPTR_0004s22140;POPTR_0005s06720;POPTR_0005s11960;POPTR_0006s25410;POPTR_0007s13700;POPTR_0008s03880;POPTR_0009s12620;POPTR_0010s23010;POPTR_0013s05610;POPTR_0014s05760;POPTR_0018s08090;POPTR_0019s04860
Potri.019G020400	TFmatrixID_0271	1118	+	ataGATCTag	GATA	POPTR_0001s14130;POPTR_0001s18900;POPTR_0002s14380;POPTR_0003s17340;POPTR_0004s16860;POPTR_0004s22140;POPTR_0005s06720;POPTR_0005s11960;POPTR_0006s25410;POPTR_0007s13700;POPTR_0008s03880;POPTR_0009s12620;POPTR_0010s23010;POPTR_0013s05610;POPTR_0014s05760;POPTR_0018s08090;POPTR_0019s04860
Potri.019G020400	TFmatrixID_0271	1118	-	atAGATCtag	GATA	POPTR_0001s14130;POPTR_0001s18900;POPTR_0002s14380;POPTR_0003s17340;POPTR_0004s16860;POPTR_0004s22140;POPTR_0005s06720;POPTR_0005s11960;POPTR_0006s25410;POPTR_0007s13700;POPTR_0008s03880;POPTR_0009s12620;POPTR_0010s23010;POPTR_0013s05610;POPTR_0014s05760;POPTR_0018s08090;POPTR_0019s04860
Potri.019G020400	TFmatrixID_0271	1556	+	ttaGATCTtt	GATA	POPTR_0001s14130;POPTR_0001s18900;POPTR_0002s14380;POPTR_0003s17340;POPTR_0004s16860;POPTR_0004s22140;POPTR_0005s06720;POPTR_0005s11960;POPTR_0006s25410;POPTR_0007s13700;POPTR_0008s03880;POPTR_0009s12620;POPTR_0010s23010;POPTR_0013s05610;POPTR_0014s05760;POPTR_0018s08090;POPTR_0019s04860
Potri.019G020400	TFmatrixID_0271	1556	-	ttAGATCttt	GATA	POPTR_0001s14130;POPTR_0001s18900;POPTR_0002s14380;POPTR_0003s17340;POPTR_0004s16860;POPTR_0004s22140;POPTR_0005s06720;POPTR_0005s11960;POPTR_0006s25410;POPTR_0007s13700;POPTR_0008s03880;POPTR_0009s12620;POPTR_0010s23010;POPTR_0013s05610;POPTR_0014s05760;POPTR_0018s08090;POPTR_0019s04860
Potri.019G020400	TFmatrixID_0272	76	+	tCGATCaaa	GATA	POPTR_0001s15170;POPTR_0003s08080
Potri.019G020400	TFmatrixID_0272	457	-	agaGATCGa	GATA	POPTR_0001s15170;POPTR_0003s08080
Potri.019G020400	TFmatrixID_0278	1591	-	agcTGTCAaa	Homeodomain	POPTR_0002s11400;POPTR_0004s00650;POPTR_0008s19290;POPTR_0010s05340;POPTR_0011s01590;POPTR_0012s08900;POPTR_0015s09040
Potri.019G020400	TFmatrixID_0278	1599	-	aacTGTCAaa	Homeodomain	POPTR_0002s11400;POPTR_0004s00650;POPTR_0008s19290;POPTR_0010s05340;POPTR_0011s01590;POPTR_0012s08900;POPTR_0015s09040
Potri.019G020400	TFmatrixID_0278	1687	-	tccTGTCAat	Homeodomain	POPTR_0002s11400;POPTR_0004s00650;POPTR_0008s19290;POPTR_0010s05340;POPTR_0011s01590;POPTR_0012s08900;POPTR_0015s09040
Potri.019G020400	TFmatrixID_0279	1809	-	tgTTCATg	Homeodomain	POPTR_0004s04840;POPTR_0007s01330;POPTR_0011s05660;POPTR_0017s04760
Potri.019G020400	TFmatrixID_0280	7	+	caaTTAATgt	Homeodomain	POPTR_0001s02030;POPTR_0001s18470;POPTR_0002s15610;POPTR_0002s23080;POPTR_0003s05100;POPTR_0003s09470;POPTR_0004s01980;POPTR_0004s07310;POPTR_0011s00520;POPTR_0012s13390;POPTR_0014s07130;POPTR_0014s15010;POPTR_0015s05050;POPTR_0015s13340;POPTR_0017s01400
Potri.019G020400	TFmatrixID_0280	22	-	ccATTAAttt	Homeodomain	POPTR_0001s02030;POPTR_0001s18470;POPTR_0002s15610;POPTR_0002s23080;POPTR_0003s05100;POPTR_0003s09470;POPTR_0004s01980;POPTR_0004s07310;POPTR_0011s00520;POPTR_0012s13390;POPTR_0014s07130;POPTR_0014s15010;POPTR_0015s05050;POPTR_0015s13340;POPTR_0017s01400
Potri.019G020400	TFmatrixID_0280	1515	-	gcATTAAtag	Homeodomain	POPTR_0001s02030;POPTR_0001s18470;POPTR_0002s15610;POPTR_0002s23080;POPTR_0003s05100;POPTR_0003s09470;POPTR_0004s01980;POPTR_0004s07310;POPTR_0011s00520;POPTR_0012s13390;POPTR_0014s07130;POPTR_0014s15010;POPTR_0015s05050;POPTR_0015s13340;POPTR_0017s01400
Potri.019G020400	TFmatrixID_0281	318	-	gcAATAAtg	Homeodomain	POPTR_0002s10080;POPTR_0005s07290;POPTR_0005s17390;POPTR_0007s05010;POPTR_0008s14770;POPTR_0008s19900;POPTR_0010s10340;POPTR_0012s07270;POPTR_0015s07640;POPTR_0017s11800
Potri.019G020400	TFmatrixID_0281	1906	+	aaTTATTac	Homeodomain	POPTR_0002s10080;POPTR_0005s07290;POPTR_0005s17390;POPTR_0007s05010;POPTR_0008s14770;POPTR_0008s19900;POPTR_0010s10340;POPTR_0012s07270;POPTR_0015s07640;POPTR_0017s11800
Potri.019G020400	TFmatrixID_0283	1385	-	tcAATCAttg	Homeodomain	POPTR_0001s15490;POPTR_0001s23680;POPTR_0002s11410;POPTR_0002s13720;POPTR_0003s07760;POPTR_0005s19080;POPTR_0006s07100;POPTR_0006s20820;POPTR_0007s14590;POPTR_0008s12840;POPTR_0009s02850;POPTR_0010s12300;POPTR_0014s04460;POPTR_0016s05890;POPTR_0018s13300;POPTR_0149s00220
Potri.019G020400	TFmatrixID_0284	1385	-	tcAATCAttg	Homeodomain	POPTR_0001s11380;POPTR_0002s17680;POPTR_0012s03080;POPTR_0014s09860
Potri.019G020400	TFmatrixID_0286	1132	-	tcAATCAg	Homeodomain	POPTR_0001s15490;POPTR_0001s23680;POPTR_0002s11410;POPTR_0002s13720;POPTR_0003s07760;POPTR_0005s19080;POPTR_0006s07100;POPTR_0006s20820;POPTR_0007s14590;POPTR_0008s12840;POPTR_0009s02850;POPTR_0010s12300;POPTR_0014s04460;POPTR_0016s05890;POPTR_0018s13300;POPTR_0149s00220
Potri.019G020400	TFmatrixID_0286	1385	-	tcAATCAt	Homeodomain	POPTR_0001s15490;POPTR_0001s23680;POPTR_0002s11410;POPTR_0002s13720;POPTR_0003s07760;POPTR_0005s19080;POPTR_0006s07100;POPTR_0006s20820;POPTR_0007s14590;POPTR_0008s12840;POPTR_0009s02850;POPTR_0010s12300;POPTR_0014s04460;POPTR_0016s05890;POPTR_0018s13300;POPTR_0149s00220
Potri.019G020400	TFmatrixID_0287	1515	+	gcaTTAATag	Homeodomain	POPTR_0002s17680;POPTR_0012s03080;POPTR_0014s09860
Potri.019G020400	TFmatrixID_0287	1515	-	gcATTAAtag	Homeodomain	POPTR_0002s17680;POPTR_0012s03080;POPTR_0014s09860
Potri.019G020400	TFmatrixID_0288	6	-	ccaATTAAtgt	Homeodomain	POPTR_0001s02030;POPTR_0001s18470;POPTR_0002s15610;POPTR_0002s23080;POPTR_0003s05100;POPTR_0003s09470;POPTR_0004s01980;POPTR_0011s00520;POPTR_0012s13390;POPTR_0014s07130;POPTR_0014s15010;POPTR_0015s05050;POPTR_0015s13340;POPTR_0017s01400
Potri.019G020400	TFmatrixID_0288	22	+	ccaTTAATttt	Homeodomain	POPTR_0001s02030;POPTR_0001s18470;POPTR_0002s15610;POPTR_0002s23080;POPTR_0003s05100;POPTR_0003s09470;POPTR_0004s01980;POPTR_0011s00520;POPTR_0012s13390;POPTR_0014s07130;POPTR_0014s15010;POPTR_0015s05050;POPTR_0015s13340;POPTR_0017s01400
Potri.019G020400	TFmatrixID_0288	578	-	tcaATTAAtca	Homeodomain	POPTR_0001s02030;POPTR_0001s18470;POPTR_0002s15610;POPTR_0002s23080;POPTR_0003s05100;POPTR_0003s09470;POPTR_0004s01980;POPTR_0011s00520;POPTR_0012s13390;POPTR_0014s07130;POPTR_0014s15010;POPTR_0015s05050;POPTR_0015s13340;POPTR_0017s01400
Potri.019G020400	TFmatrixID_0288	713	-	tcaATTAAtca	Homeodomain	POPTR_0001s02030;POPTR_0001s18470;POPTR_0002s15610;POPTR_0002s23080;POPTR_0003s05100;POPTR_0003s09470;POPTR_0004s01980;POPTR_0011s00520;POPTR_0012s13390;POPTR_0014s07130;POPTR_0014s15010;POPTR_0015s05050;POPTR_0015s13340;POPTR_0017s01400
Potri.019G020400	TFmatrixID_0288	1515	+	gcaTTAATaga	Homeodomain	POPTR_0001s02030;POPTR_0001s18470;POPTR_0002s15610;POPTR_0002s23080;POPTR_0003s05100;POPTR_0003s09470;POPTR_0004s01980;POPTR_0011s00520;POPTR_0012s13390;POPTR_0014s07130;POPTR_0014s15010;POPTR_0015s05050;POPTR_0015s13340;POPTR_0017s01400
Potri.019G020400	TFmatrixID_0289	1385	-	tcAATCAttg	Homeodomain	POPTR_0001s15490;POPTR_0001s23680;POPTR_0002s11410;POPTR_0002s13720;POPTR_0003s07760;POPTR_0005s19080;POPTR_0006s07100;POPTR_0006s20820;POPTR_0007s14590;POPTR_0008s12840;POPTR_0009s02850;POPTR_0014s04460;POPTR_0016s05890;POPTR_0149s00220
Potri.019G020400	TFmatrixID_0290	8	+	aaTTAATgta	Homeodomain	POPTR_0001s02030;POPTR_0002s15610;POPTR_0002s23080;POPTR_0003s09470;POPTR_0004s01980;POPTR_0004s07310;POPTR_0011s00520;POPTR_0012s13390;POPTR_0014s07130;POPTR_0014s15010;POPTR_0015s05050;POPTR_0015s13340;POPTR_0017s01400
Potri.019G020400	TFmatrixID_0290	21	-	tccATTAAtt	Homeodomain	POPTR_0001s02030;POPTR_0002s15610;POPTR_0002s23080;POPTR_0003s09470;POPTR_0004s01980;POPTR_0004s07310;POPTR_0011s00520;POPTR_0012s13390;POPTR_0014s07130;POPTR_0014s15010;POPTR_0015s05050;POPTR_0015s13340;POPTR_0017s01400
Potri.019G020400	TFmatrixID_0290	1514	-	agcATTAAta	Homeodomain	POPTR_0001s02030;POPTR_0002s15610;POPTR_0002s23080;POPTR_0003s09470;POPTR_0004s01980;POPTR_0004s07310;POPTR_0011s00520;POPTR_0012s13390;POPTR_0014s07130;POPTR_0014s15010;POPTR_0015s05050;POPTR_0015s13340;POPTR_0017s01400
Potri.019G020400	TFmatrixID_0291	1132	-	tcAATCAg	Homeodomain	POPTR_0002s00980;POPTR_0005s10480;POPTR_0005s27410
Potri.019G020400	TFmatrixID_0291	1385	-	tcAATCAt	Homeodomain	POPTR_0002s00980;POPTR_0005s10480;POPTR_0005s27410
Potri.019G020400	TFmatrixID_0292	1906	+	aATTATta	Homeodomain	POPTR_0002s10080;POPTR_0005s07290;POPTR_0005s17390;POPTR_0007s05010;POPTR_0008s14770;POPTR_0008s19900;POPTR_0010s10340;POPTR_0012s07270;POPTR_0015s07640;POPTR_0017s11800
Potri.019G020400	TFmatrixID_0293	1046	+	gtTGACAgaa	Homeodomain	POPTR_0001s08550;POPTR_0006s20440;POPTR_0006s27560;POPTR_0018s02210;POPTR_0018s12200
Potri.019G020400	TFmatrixID_0293	1591	-	agcTGTCAaa	Homeodomain	POPTR_0001s08550;POPTR_0006s20440;POPTR_0006s27560;POPTR_0018s02210;POPTR_0018s12200
Potri.019G020400	TFmatrixID_0293	1599	-	aacTGTCAaa	Homeodomain	POPTR_0001s08550;POPTR_0006s20440;POPTR_0006s27560;POPTR_0018s02210;POPTR_0018s12200
Potri.019G020400	TFmatrixID_0293	1687	-	tccTGTCAat	Homeodomain	POPTR_0001s08550;POPTR_0006s20440;POPTR_0006s27560;POPTR_0018s02210;POPTR_0018s12200
Potri.019G020400	TFmatrixID_0295	1130	-	aatcAATCAg	Homeodomain	POPTR_0002s17680;POPTR_0012s03080;POPTR_0014s09860
Potri.019G020400	TFmatrixID_0295	1383	-	cctcAATCAt	Homeodomain	POPTR_0002s17680;POPTR_0012s03080;POPTR_0014s09860
Potri.019G020400	TFmatrixID_0298	1386	-	cAATCAttgc	Homeodomain	POPTR_0002s10080;POPTR_0005s07290;POPTR_0005s17390;POPTR_0007s05010;POPTR_0008s14770;POPTR_0008s19900;POPTR_0010s10340;POPTR_0012s03080;POPTR_0012s07270;POPTR_0015s07640;POPTR_0017s11800
Potri.019G020400	TFmatrixID_0299	1132	-	tcAATCAg	Homeodomain	POPTR_0002s00980;POPTR_0005s10480;POPTR_0005s27410
Potri.019G020400	TFmatrixID_0299	1385	-	tcAATCAt	Homeodomain	POPTR_0002s00980;POPTR_0005s10480;POPTR_0005s27410
Potri.019G020400	TFmatrixID_0301	821	-	gaTGTCAt	Homeodomain	POPTR_0002s11400;POPTR_0004s00650;POPTR_0008s19290;POPTR_0010s05340;POPTR_0011s01590;POPTR_0012s08900;POPTR_0015s09040
Potri.019G020400	TFmatrixID_0301	1592	-	gcTGTCAa	Homeodomain	POPTR_0002s11400;POPTR_0004s00650;POPTR_0008s19290;POPTR_0010s05340;POPTR_0011s01590;POPTR_0012s08900;POPTR_0015s09040
Potri.019G020400	TFmatrixID_0301	1688	-	ccTGTCAa	Homeodomain	POPTR_0002s11400;POPTR_0004s00650;POPTR_0008s19290;POPTR_0010s05340;POPTR_0011s01590;POPTR_0012s08900;POPTR_0015s09040
Potri.019G020400	TFmatrixID_0310	216	-	gtGTAAAaat	MADF	POPTR_0006s23800;POPTR_0018s05520;POPTR_0018s05540
Potri.019G020400	TFmatrixID_0310	1417	-	cgGTAAAacg	MADF	POPTR_0006s23800;POPTR_0018s05520;POPTR_0018s05540
Potri.019G020400	TFmatrixID_0324	1530	+	aGAATCtt	Myb/SANT	POPTR_0006s00290;POPTR_0016s00310
Potri.019G020400	TFmatrixID_0324	1795	+	gGAATCtt	Myb/SANT	POPTR_0006s00290;POPTR_0016s00310
Potri.019G020400	TFmatrixID_0326	1438	+	acaTATCCat	Myb/SANT	POPTR_0008s19610;POPTR_0010s04860;POPTR_0012s07560;POPTR_0015s08020
Potri.019G020400	TFmatrixID_0327	606	-	gaGATTCatc	Myb/SANT	POPTR_0008s11630;POPTR_0009s10980;POPTR_0010s13900
Potri.019G020400	TFmatrixID_0327	741	-	gaGATTCatc	Myb/SANT	POPTR_0008s11630;POPTR_0009s10980;POPTR_0010s13900
Potri.019G020400	TFmatrixID_0327	1528	+	gcaGAATCtt	Myb/SANT	POPTR_0008s11630;POPTR_0009s10980;POPTR_0010s13900
Potri.019G020400	TFmatrixID_0327	1793	+	aggGAATCtt	Myb/SANT	POPTR_0008s11630;POPTR_0009s10980;POPTR_0010s13900
Potri.019G020400	TFmatrixID_0337	606	-	gaGATTCatc	Myb/SANT	POPTR_0008s11630;POPTR_0009s10980;POPTR_0010s13900
Potri.019G020400	TFmatrixID_0337	741	-	gaGATTCatc	Myb/SANT	POPTR_0008s11630;POPTR_0009s10980;POPTR_0010s13900
Potri.019G020400	TFmatrixID_0337	1528	+	gcaGAATCtt	Myb/SANT	POPTR_0008s11630;POPTR_0009s10980;POPTR_0010s13900
Potri.019G020400	TFmatrixID_0337	1793	+	aggGAATCtt	Myb/SANT	POPTR_0008s11630;POPTR_0009s10980;POPTR_0010s13900
Potri.019G020400	TFmatrixID_0338	606	-	gaGATTCatc	Myb/SANT	POPTR_0007s11470;POPTR_0008s11630;POPTR_0009s10980;POPTR_0010s13900
Potri.019G020400	TFmatrixID_0338	741	-	gaGATTCatc	Myb/SANT	POPTR_0007s11470;POPTR_0008s11630;POPTR_0009s10980;POPTR_0010s13900
Potri.019G020400	TFmatrixID_0338	1528	+	gcaGAATCtt	Myb/SANT	POPTR_0007s11470;POPTR_0008s11630;POPTR_0009s10980;POPTR_0010s13900
Potri.019G020400	TFmatrixID_0338	1793	+	aggGAATCtt	Myb/SANT	POPTR_0007s11470;POPTR_0008s11630;POPTR_0009s10980;POPTR_0010s13900
Potri.019G020400	TFmatrixID_0339	436	+	gatGGATAgca	Myb/SANT	POPTR_0008s19610;POPTR_0010s04860
Potri.019G020400	TFmatrixID_0339	1438	-	acaTATCCata	Myb/SANT	POPTR_0008s19610;POPTR_0010s04860
Potri.019G020400	TFmatrixID_0340	1528	+	gcaGAATCtt	Myb/SANT	POPTR_0006s00290;POPTR_0016s00310
Potri.019G020400	TFmatrixID_0340	1793	+	aggGAATCtt	Myb/SANT	POPTR_0006s00290;POPTR_0016s00310
Potri.019G020400	TFmatrixID_0341	606	-	gAGATTcatc	Myb/SANT	POPTR_0008s13490;POPTR_0008s22990;POPTR_0010s11600
Potri.019G020400	TFmatrixID_0341	741	-	gAGATTcatc	Myb/SANT	POPTR_0008s13490;POPTR_0008s22990;POPTR_0010s11600
Potri.019G020400	TFmatrixID_0341	1528	+	gcagAATCTt	Myb/SANT	POPTR_0008s13490;POPTR_0008s22990;POPTR_0010s11600
Potri.019G020400	TFmatrixID_0341	1793	+	agggAATCTt	Myb/SANT	POPTR_0008s13490;POPTR_0008s22990;POPTR_0010s11600
Potri.019G020400	TFmatrixID_0342	1793	+	aggGAATCt	Myb/SANT	POPTR_0013s05670;POPTR_0019s04820
Potri.019G020400	TFmatrixID_0344	606	-	gaGATTCatc	Myb/SANT	POPTR_0008s13490;POPTR_0008s22990;POPTR_0010s00320;POPTR_0010s11600
Potri.019G020400	TFmatrixID_0344	741	-	gaGATTCatc	Myb/SANT	POPTR_0008s13490;POPTR_0008s22990;POPTR_0010s00320;POPTR_0010s11600
Potri.019G020400	TFmatrixID_0344	1528	+	gcaGAATCtt	Myb/SANT	POPTR_0008s13490;POPTR_0008s22990;POPTR_0010s00320;POPTR_0010s11600
Potri.019G020400	TFmatrixID_0344	1793	+	aggGAATCtt	Myb/SANT	POPTR_0008s13490;POPTR_0008s22990;POPTR_0010s00320;POPTR_0010s11600
Potri.019G020400	TFmatrixID_0345	1528	+	gcaGAATCtt	Myb/SANT	POPTR_0008s08130;POPTR_0010s18130;POPTR_0011s00680
Potri.019G020400	TFmatrixID_0345	1793	+	aggGAATCtt	Myb/SANT	POPTR_0008s08130;POPTR_0010s18130;POPTR_0011s00680
Potri.019G020400	TFmatrixID_0348	251	-	cAAGATgctg	Myb/SANT	POPTR_0008s13490;POPTR_0008s22990;POPTR_0010s00320;POPTR_0010s11600
Potri.019G020400	TFmatrixID_0348	1529	+	cagaATCTTg	Myb/SANT	POPTR_0008s13490;POPTR_0008s22990;POPTR_0010s00320;POPTR_0010s11600
Potri.019G020400	TFmatrixID_0348	1794	+	gggaATCTTg	Myb/SANT	POPTR_0008s13490;POPTR_0008s22990;POPTR_0010s00320;POPTR_0010s11600
Potri.019G020400	TFmatrixID_0349	1164	+	atgcAATCTc	Myb/SANT	POPTR_0001s02910;POPTR_0003s08600
Potri.019G020400	TFmatrixID_0349	1506	-	gAGATTtcag	Myb/SANT	POPTR_0001s02910;POPTR_0003s08600
Potri.019G020400	TFmatrixID_0349	1522	-	tAGATTgcag	Myb/SANT	POPTR_0001s02910;POPTR_0003s08600
Potri.019G020400	TFmatrixID_0349	1793	+	agggAATCTt	Myb/SANT	POPTR_0001s02910;POPTR_0003s08600
Potri.019G020400	TFmatrixID_0351	1528	+	gcaGAATCtt	Myb/SANT	POPTR_0002s25960;POPTR_0013s04530;POPTR_0019s03750
Potri.019G020400	TFmatrixID_0351	1793	+	aggGAATCtt	Myb/SANT	POPTR_0002s25960;POPTR_0013s04530;POPTR_0019s03750
Potri.019G020400	TFmatrixID_0354	1528	+	gcaGAATCttg	Myb/SANT	POPTR_0001s25040;POPTR_0006s03340;POPTR_0009s03990;POPTR_0016s03240
Potri.019G020400	TFmatrixID_0355	1213	-	tAACGGaagg	Myb/SANT	POPTR_0001s07330;POPTR_0003s18900
Potri.019G020400	TFmatrixID_0358	1792	+	gaggGAATCt	Myb/SANT	POPTR_0013s05670;POPTR_0019s04820
Potri.019G020400	TFmatrixID_0359	1528	+	gcaGAATCtt	Myb/SANT	POPTR_0013s04530;POPTR_0019s03750
Potri.019G020400	TFmatrixID_0359	1793	+	aggGAATCtt	Myb/SANT	POPTR_0013s04530;POPTR_0019s03750
Potri.019G020400	TFmatrixID_0362	105	-	ttgaAGATAtgaa	Myb/SANT	POPTR_0018s11960
Potri.019G020400	TFmatrixID_0367	1528	+	gcaGAATCtt	Myb/SANT	POPTR_0008s11630;POPTR_0009s10980;POPTR_0010s13900
Potri.019G020400	TFmatrixID_0367	1793	+	aggGAATCtt	Myb/SANT	POPTR_0008s11630;POPTR_0009s10980;POPTR_0010s13900
Potri.019G020400	TFmatrixID_0368	1528	+	gcaGAATCtt	Myb/SANT	POPTR_0002s25960;POPTR_0007s15110
Potri.019G020400	TFmatrixID_0368	1793	+	aggGAATCtt	Myb/SANT	POPTR_0002s25960;POPTR_0007s15110
Potri.019G020400	TFmatrixID_0369	108	-	aaGATATga	Myb/SANT	POPTR_0002s18170;POPTR_0004s07270;POPTR_0014s10240
Potri.019G020400	TFmatrixID_0371	606	-	gaGATTCatc	Myb/SANT	POPTR_0008s13490;POPTR_0008s22990;POPTR_0010s00320;POPTR_0010s11600
Potri.019G020400	TFmatrixID_0371	741	-	gaGATTCatc	Myb/SANT	POPTR_0008s13490;POPTR_0008s22990;POPTR_0010s00320;POPTR_0010s11600
Potri.019G020400	TFmatrixID_0371	1528	+	gcaGAATCtt	Myb/SANT	POPTR_0008s13490;POPTR_0008s22990;POPTR_0010s00320;POPTR_0010s11600
Potri.019G020400	TFmatrixID_0371	1793	+	aggGAATCtt	Myb/SANT	POPTR_0008s13490;POPTR_0008s22990;POPTR_0010s00320;POPTR_0010s11600
Potri.019G020400	TFmatrixID_0421	862	+	gacaGCACCa	TCP	POPTR_0001s38480;POPTR_0004s06440;POPTR_0004s11510;POPTR_0008s11470;POPTR_0010s14030;POPTR_0011s02350;POPTR_0011s09890;POPTR_0012s05660;POPTR_0015s03140;POPTR_0015s06980;POPTR_0017s13050;POPTR_0017s13980
Potri.019G020400	TFmatrixID_0442	1044	-	atgTTGACag	WRKY	POPTR_0001s00350;POPTR_0001s03620;POPTR_0001s03970;POPTR_0001s09900;POPTR_0001s10490;POPTR_0001s21580;POPTR_0001s33560;POPTR_0001s34520;POPTR_0001s46490;POPTR_0002s04440;POPTR_0002s06000;POPTR_0002s12480;POPTR_0002s13980;POPTR_0002s16590;POPTR_0002s16640;POPTR_0002s17010;POPTR_0002s18770;POPTR_0002s19390;POPTR_0002s19630;POPTR_0002s21330;POPTR_0003s11120;POPTR_0003s13250;POPTR_0003s13840;POPTR_00…
Potri.019G020400	TFmatrixID_0450	1045	-	tgTTGACaga	WRKY	POPTR_0001s00350;POPTR_0001s03620;POPTR_0001s03970;POPTR_0001s09900;POPTR_0001s10490;POPTR_0001s21580;POPTR_0001s33560;POPTR_0001s34520;POPTR_0001s46490;POPTR_0002s04440;POPTR_0002s06000;POPTR_0002s12480;POPTR_0002s13980;POPTR_0002s16590;POPTR_0002s16640;POPTR_0002s17010;POPTR_0002s18770;POPTR_0002s19390;POPTR_0002s19630;POPTR_0002s21330;POPTR_0003s11120;POPTR_0003s13250;POPTR_0003s13840;POPTR_00…
Potri.019G020400	TFmatrixID_0453	1045	-	tgTTGACa	WRKY	POPTR_0001s00350;POPTR_0001s03620;POPTR_0001s03970;POPTR_0001s09900;POPTR_0001s10490;POPTR_0001s21580;POPTR_0001s33560;POPTR_0001s34520;POPTR_0001s46490;POPTR_0002s04440;POPTR_0002s06000;POPTR_0002s12480;POPTR_0002s13980;POPTR_0002s16590;POPTR_0002s16640;POPTR_0002s17010;POPTR_0002s18770;POPTR_0002s19390;POPTR_0002s19630;POPTR_0002s21330;POPTR_0003s11120;POPTR_0003s13250;POPTR_0003s13840;POPTR_00…
Potri.019G020400	TFmatrixID_0455	1044	-	atgTTGACaga	WRKY	POPTR_0001s00350;POPTR_0001s03620;POPTR_0001s09900;POPTR_0001s10490;POPTR_0001s21580;POPTR_0001s33560;POPTR_0001s34520;POPTR_0001s46490;POPTR_0002s04440;POPTR_0002s06000;POPTR_0002s12480;POPTR_0002s13980;POPTR_0002s16590;POPTR_0002s16640;POPTR_0002s17010;POPTR_0002s18770;POPTR_0002s19390;POPTR_0002s19630;POPTR_0002s21330;POPTR_0003s11120;POPTR_0003s13250;POPTR_0003s13840;POPTR_0003s16750;POPTR_00…
Potri.019G020400	TFmatrixID_0457	1044	-	atgTTGACag	WRKY	POPTR_0001s00350;POPTR_0001s03620;POPTR_0001s03970;POPTR_0001s09900;POPTR_0001s10490;POPTR_0001s21580;POPTR_0001s33560;POPTR_0001s34520;POPTR_0001s46490;POPTR_0002s04440;POPTR_0002s06000;POPTR_0002s12480;POPTR_0002s13980;POPTR_0002s16590;POPTR_0002s16640;POPTR_0002s17010;POPTR_0002s18770;POPTR_0002s19390;POPTR_0002s19630;POPTR_0002s21330;POPTR_0003s11120;POPTR_0003s13250;POPTR_0003s13840;POPTR_00…
Potri.019G020400	TFmatrixID_0461	1043	-	catgTTGACa	WRKY	POPTR_0001s00350;POPTR_0001s03970;POPTR_0001s09900;POPTR_0001s10490;POPTR_0001s21580;POPTR_0001s33560;POPTR_0001s46490;POPTR_0002s04440;POPTR_0002s06000;POPTR_0002s12480;POPTR_0002s13980;POPTR_0002s16590;POPTR_0002s16640;POPTR_0002s17010;POPTR_0002s18770;POPTR_0002s19630;POPTR_0002s21330;POPTR_0003s11120;POPTR_0003s13250;POPTR_0003s13840;POPTR_0003s16750;POPTR_0004s00890;POPTR_0004s05920;POPTR_00…
Potri.019G020400	TFmatrixID_0467	1042	-	gcatgTTGACaga	WRKY	POPTR_0002s17010;POPTR_0012s01380;POPTR_0014s09190
Potri.019G020400	TFmatrixID_0469	1391	-	attgccattTATGGaatg	MADS box	POPTR_0001s08510;POPTR_0001s13660;POPTR_0002s09290;POPTR_0002s15310;POPTR_0003s16800;POPTR_0003s16820;POPTR_0003s16840;POPTR_0003s16850;POPTR_0003s16870;POPTR_0004s06310;POPTR_0004s11430;POPTR_0004s11450;POPTR_0006s04730;POPTR_0008s09780;POPTR_0010s16390;POPTR_0011s03150;POPTR_0012s05950;POPTR_0012s10190;POPTR_0012s14770;POPTR_0013s09960;POPTR_0013s10190;POPTR_0014s07020;POPTR_0015s11030;POPTR_00…
Potri.019G020400	TFmatrixID_0471	1905	-	gaATTATt	Homeodomain	POPTR_0002s10080;POPTR_0005s07290;POPTR_0005s17390;POPTR_0007s05010;POPTR_0008s14770;POPTR_0008s19900;POPTR_0010s10340;POPTR_0012s07270;POPTR_0015s07640;POPTR_0017s11800
Potri.019G020400	TFmatrixID_0481	1391	-	attgCCATTtatgg	MADS box	POPTR_0001s08510;POPTR_0001s13660;POPTR_0002s10570;POPTR_0002s15310;POPTR_0003s16800;POPTR_0003s16840;POPTR_0003s16870;POPTR_0004s06310;POPTR_0004s11430;POPTR_0004s11450;POPTR_0006s04730;POPTR_0007s03270;POPTR_0007s03290;POPTR_0007s03310;POPTR_0007s07620;POPTR_0007s14300;POPTR_0008s09780;POPTR_0009s06060;POPTR_0010s16390;POPTR_0011s03150;POPTR_0012s05950;POPTR_0012s10190;POPTR_0012s14770;POPTR_00…
Potri.019G020400	TFmatrixID_0484	319	+	cAATAAtgaggtc	Homeodomain	POPTR_0002s10080;POPTR_0005s07290;POPTR_0005s17390;POPTR_0007s05010;POPTR_0008s14770;POPTR_0008s19900;POPTR_0010s10340;POPTR_0012s07270;POPTR_0015s07640;POPTR_0017s11800
Potri.019G020400	TFmatrixID_0491	1664	+	tttgagctaTATATagtggga	TBP	POPTR_0013s05580;POPTR_0019s04890
Potri.019G020400	TFmatrixID_0491	1665	-	ttgagctATATAtagtgggaa	TBP	POPTR_0013s05580;POPTR_0019s04890
Potri.019G020400	TFmatrixID_0503	280	+	ccctccagaaaaaAGAAAtaa	MADS box	POPTR_0001s08510;POPTR_0001s13660;POPTR_0002s15310;POPTR_0003s16820;POPTR_0003s16840;POPTR_0003s16850;POPTR_0003s16870;POPTR_0004s11450;POPTR_0006s04730;POPTR_0008s09780;POPTR_0014s07020
Potri.019G020400	TFmatrixID_0517	318	+	gcAATAAtgagg	Homeodomain	POPTR_0002s10080;POPTR_0005s07290;POPTR_0005s17390;POPTR_0007s05010;POPTR_0008s14770;POPTR_0008s19900;POPTR_0010s10340;POPTR_0012s07270;POPTR_0015s07640;POPTR_0017s11800
Potri.019G020400	TFmatrixID_0517	1903	-	aggaaTTATTac	Homeodomain	POPTR_0002s10080;POPTR_0005s07290;POPTR_0005s17390;POPTR_0007s05010;POPTR_0008s14770;POPTR_0008s19900;POPTR_0010s10340;POPTR_0012s07270;POPTR_0015s07640;POPTR_0017s11800
Potri.019G020400	TFmatrixID_0518	680	+	gtaaacaATGATggcatga	bZIP; Homeodomain; HD-ZIP	POPTR_0001s18930;POPTR_0001s38120;POPTR_0003s04860;POPTR_0004s22090;POPTR_0006s25390;POPTR_0009s01990;POPTR_0011s10070;POPTR_0018s08110
Potri.019G020400	TFmatrixID_0518	812	+	gtaagcaATGATgtcatga	bZIP; Homeodomain; HD-ZIP	POPTR_0001s18930;POPTR_0001s38120;POPTR_0003s04860;POPTR_0004s22090;POPTR_0006s25390;POPTR_0009s01990;POPTR_0011s10070;POPTR_0018s08110
Potri.019G020400	TFmatrixID_0518	1381	-	atcctcaATCATtgccatt	bZIP; Homeodomain; HD-ZIP	POPTR_0001s18930;POPTR_0001s38120;POPTR_0003s04860;POPTR_0004s22090;POPTR_0006s25390;POPTR_0009s01990;POPTR_0011s10070;POPTR_0018s08110
Potri.019G020400	TFmatrixID_0523	896	+	aatgcaGTACAtcact	SBP	POPTR_0001s13630;POPTR_0001s13890;POPTR_0001s40870;POPTR_0002s14320;POPTR_0002s14330;POPTR_0002s18970;POPTR_0003s16780;POPTR_0003s17120;POPTR_0004s04630;POPTR_0005s28010;POPTR_0007s01030;POPTR_0008s09750;POPTR_0008s09810;POPTR_0010s16370;POPTR_0010s16400;POPTR_0011s11770;POPTR_0012s10260;POPTR_0014s05680;POPTR_0014s05690;POPTR_0014s10960;POPTR_0015s07140;POPTR_0015s11100;POPTR_0018s14680
Potri.019G020400	TFmatrixID_0527	753	-	aacCAACAgatg	AP2; B3	POPTR_0008s11600;POPTR_0010s13930
Potri.019G020400	TFmatrixID_0527	1104	-	aagCAACAcaaa	AP2; B3	POPTR_0008s11600;POPTR_0010s13930
Potri.019G020400	TFmatrixID_0527	1267	-	atgCAACAcaag	AP2; B3	POPTR_0008s11600;POPTR_0010s13930
Potri.019G020400	TFmatrixID_0527	1757	-	agcCAACAcaaa	AP2; B3	POPTR_0008s11600;POPTR_0010s13930
Potri.019G020400	TFmatrixID_0529	1391	-	attgccattTATGGaatg	MADS box	POPTR_0001s08510;POPTR_0001s13660;POPTR_0001s33600;POPTR_0002s09290;POPTR_0002s10570;POPTR_0002s15310;POPTR_0003s16800;POPTR_0003s16820;POPTR_0003s16840;POPTR_0003s16850;POPTR_0003s16870;POPTR_0004s06310;POPTR_0004s11430;POPTR_0004s11450;POPTR_0006s04730;POPTR_0007s14300;POPTR_0008s09780;POPTR_0009s06060;POPTR_0010s16390;POPTR_0011s03150;POPTR_0012s05950;POPTR_0012s10190;POPTR_0012s14770;POPTR_00…
Potri.019G020400	TFmatrixID_0530	1391	+	aTTGCCatttatggaatg	MADS box	POPTR_0001s08510;POPTR_0002s09290;POPTR_0002s15310;POPTR_0003s16800;POPTR_0004s06310;POPTR_0004s11430;POPTR_0004s11450;POPTR_0006s04730;POPTR_0008s09780;POPTR_0010s16390;POPTR_0011s03150;POPTR_0012s05950;POPTR_0012s10190;POPTR_0013s09960;POPTR_0013s10190;POPTR_0014s07020;POPTR_0015s14010;POPTR_0019s10540
Potri.019G020400	TFmatrixID_0537	1391	-	attgccattTATGGaatg	MADS box	POPTR_0001s08510;POPTR_0001s13660;POPTR_0002s09290;POPTR_0002s15310;POPTR_0003s16800;POPTR_0003s16820;POPTR_0003s16840;POPTR_0003s16850;POPTR_0003s16870;POPTR_0004s06310;POPTR_0004s11430;POPTR_0004s11450;POPTR_0006s04730;POPTR_0008s09780;POPTR_0010s16390;POPTR_0011s03150;POPTR_0012s05950;POPTR_0012s10190;POPTR_0012s14770;POPTR_0013s09960;POPTR_0013s10190;POPTR_0014s07020;POPTR_0015s11030;POPTR_00…
Potri.019G020400	TFmatrixID_0538	1391	-	attgccattTATGGaatg	MADS box	POPTR_0001s08510;POPTR_0001s13660;POPTR_0002s09290;POPTR_0002s15310;POPTR_0003s16800;POPTR_0003s16820;POPTR_0003s16840;POPTR_0003s16850;POPTR_0003s16870;POPTR_0004s06310;POPTR_0004s11430;POPTR_0004s11450;POPTR_0006s04730;POPTR_0008s09780;POPTR_0010s16390;POPTR_0011s03150;POPTR_0012s05950;POPTR_0012s10190;POPTR_0012s14770;POPTR_0013s09960;POPTR_0013s10190;POPTR_0014s07020;POPTR_0015s11030;POPTR_00…
Potri.019G020400	TFmatrixID_0540	1902	-	taggaaTTATTaca	Homeodomain	POPTR_0002s10080;POPTR_0005s07290;POPTR_0005s17390;POPTR_0007s05010;POPTR_0008s14770;POPTR_0008s19900;POPTR_0010s10340;POPTR_0012s07270;POPTR_0015s07640;POPTR_0017s11800
Potri.019G020400	TFmatrixID_0541	319	+	cAATAAtga	Homeodomain	POPTR_0002s10080;POPTR_0005s07290;POPTR_0005s17390;POPTR_0007s05010;POPTR_0008s14770;POPTR_0008s19900;POPTR_0010s10340;POPTR_0012s07270;POPTR_0015s07640;POPTR_0017s11800
Potri.019G020400	TFmatrixID_0542	680	+	gtaaacaATGATggcatga	bZIP; Homeodomain; HD-ZIP	POPTR_0001s18930;POPTR_0001s38120;POPTR_0003s04860;POPTR_0004s22090;POPTR_0006s25390;POPTR_0009s01990;POPTR_0011s10070;POPTR_0018s08110
Potri.019G020400	TFmatrixID_0542	812	+	gtaagcaATGATgtcatga	bZIP; Homeodomain; HD-ZIP	POPTR_0001s18930;POPTR_0001s38120;POPTR_0003s04860;POPTR_0004s22090;POPTR_0006s25390;POPTR_0009s01990;POPTR_0011s10070;POPTR_0018s08110
Potri.019G020400	TFmatrixID_0542	1381	-	atcctcaATCATtgccatt	bZIP; Homeodomain; HD-ZIP	POPTR_0001s18930;POPTR_0001s38120;POPTR_0003s04860;POPTR_0004s22090;POPTR_0006s25390;POPTR_0009s01990;POPTR_0011s10070;POPTR_0018s08110
Potri.019G020400	TFmatrixID_0560	753	-	aacCAACAgatg	AP2; B3	POPTR_0008s11600;POPTR_0010s13930
Potri.019G020400	TFmatrixID_0560	1104	-	aagCAACAcaaa	AP2; B3	POPTR_0008s11600;POPTR_0010s13930
Potri.019G020400	TFmatrixID_0560	1267	-	atgCAACAcaag	AP2; B3	POPTR_0008s11600;POPTR_0010s13930
Potri.019G020400	TFmatrixID_0560	1757	-	agcCAACAcaaa	AP2; B3	POPTR_0008s11600;POPTR_0010s13930
Potri.019G020400	TFmatrixID_0572	1664	+	tttgagctaTATATagtggga	TBP	POPTR_0013s05580;POPTR_0019s04890
Potri.019G020400	TFmatrixID_0572	1665	-	ttgagctATATAtagtgggaa	TBP	POPTR_0013s05580;POPTR_0019s04890
Potri.019G020400	TFmatrixID_0575	1525	+	ATTGCagaat	AT-Hook	POPTR_0002s10560;POPTR_0005s17920
Potri.019G130500	TFmatrixID_0064	112	+	aaCCGACcg	AP2	POPTR_0005s15830;POPTR_0006s08000;POPTR_0006s14090;POPTR_0006s14100;POPTR_0006s23480;POPTR_0018s00700;POPTR_0018s08320
Potri.019G130500	TFmatrixID_0067	112	+	aaCCGACcgg	AP2	POPTR_0001s10300;POPTR_0001s10540;POPTR_0001s32250;POPTR_0002s09480;POPTR_0003s13610;POPTR_0003s13910;POPTR_0004s14840;POPTR_0005s07900;POPTR_0005s16690;POPTR_0006s05320;POPTR_0007s05690;POPTR_0008s07120;POPTR_0009s10470;POPTR_0010s19370;POPTR_0012s01260;POPTR_0013s13920;POPTR_0013s15440;POPTR_0015s06070;POPTR_0016s05360;POPTR_0017s08250;POPTR_0019s13330;POPTR_0270s00200
Potri.019G130500	TFmatrixID_0080	111	+	gaaCCGACcg	AP2	POPTR_0001s15550;POPTR_0001s18800;POPTR_0002s14210;POPTR_0002s17320;POPTR_0002s17330;POPTR_0003s04920;POPTR_0003s07700;POPTR_0004s19820;POPTR_0006s02180;POPTR_0006s17670;POPTR_0006s25500;POPTR_0012s13870;POPTR_0013s10340;POPTR_0014s05500;POPTR_0014s09540;POPTR_0015s13830;POPTR_0015s13840;POPTR_0016s02010;POPTR_0018s00270;POPTR_0018s09270;POPTR_0019s10420;POPTR_0855s00200
Potri.019G130500	TFmatrixID_0088	112	+	aaCCGACc	AP2	POPTR_0001s15550;POPTR_0001s18800;POPTR_0002s14210;POPTR_0002s17320;POPTR_0002s17330;POPTR_0003s04920;POPTR_0003s07700;POPTR_0006s17670;POPTR_0006s25500;POPTR_0012s13870;POPTR_0014s05500;POPTR_0014s09540;POPTR_0015s13830;POPTR_0018s00270;POPTR_0018s09270;POPTR_0855s00200
Potri.019G130500	TFmatrixID_0088	1180	+	ctCCGACa	AP2	POPTR_0001s15550;POPTR_0001s18800;POPTR_0002s14210;POPTR_0002s17320;POPTR_0002s17330;POPTR_0003s04920;POPTR_0003s07700;POPTR_0006s17670;POPTR_0006s25500;POPTR_0012s13870;POPTR_0014s05500;POPTR_0014s09540;POPTR_0015s13830;POPTR_0018s00270;POPTR_0018s09270;POPTR_0855s00200
Potri.019G130500	TFmatrixID_0118	112	+	aaCCGACc	AP2	POPTR_0001s18180;POPTR_0002s17320;POPTR_0002s17330;POPTR_0006s23480;POPTR_0012s13870;POPTR_0013s10340;POPTR_0014s09540;POPTR_0018s00700;POPTR_0019s10420;POPTR_0855s00200
Potri.019G130500	TFmatrixID_0118	1180	+	ctCCGACa	AP2	POPTR_0001s18180;POPTR_0002s17320;POPTR_0002s17330;POPTR_0006s23480;POPTR_0012s13870;POPTR_0013s10340;POPTR_0014s09540;POPTR_0018s00700;POPTR_0019s10420;POPTR_0855s00200
Potri.019G130500	TFmatrixID_0119	111	+	gaaCCGACcg	AP2	POPTR_0002s17320;POPTR_0002s17330;POPTR_0006s25500;POPTR_0012s13870;POPTR_0013s10340;POPTR_0014s09540;POPTR_0015s13830;POPTR_0018s00700;POPTR_0855s00200
Potri.019G130500	TFmatrixID_0119	1179	+	actCCGACac	AP2	POPTR_0002s17320;POPTR_0002s17330;POPTR_0006s25500;POPTR_0012s13870;POPTR_0013s10340;POPTR_0014s09540;POPTR_0015s13830;POPTR_0018s00700;POPTR_0855s00200
Potri.019G130500	TFmatrixID_0121	112	+	aaCCGACc	AP2; ERF	POPTR_0001s15550;POPTR_0002s12550;POPTR_0002s14210;POPTR_0002s17320;POPTR_0002s17330;POPTR_0003s04920;POPTR_0003s07700;POPTR_0006s23480;POPTR_0006s25500;POPTR_0012s13870;POPTR_0013s10340;POPTR_0014s02530;POPTR_0014s05500;POPTR_0014s09540;POPTR_0015s13830;POPTR_0018s00700;POPTR_0018s08320;POPTR_0855s00200;POPTR_0005s18430;POPTR_0007s10750
Potri.019G130500	TFmatrixID_0121	1180	+	ctCCGACa	AP2; ERF	POPTR_0001s15550;POPTR_0002s12550;POPTR_0002s14210;POPTR_0002s17320;POPTR_0002s17330;POPTR_0003s04920;POPTR_0003s07700;POPTR_0006s23480;POPTR_0006s25500;POPTR_0012s13870;POPTR_0013s10340;POPTR_0014s02530;POPTR_0014s05500;POPTR_0014s09540;POPTR_0015s13830;POPTR_0018s00700;POPTR_0018s08320;POPTR_0855s00200;POPTR_0005s18430;POPTR_0007s10750
Potri.019G130500	TFmatrixID_0127	44	+	aCAACAaa	AP2; B3	POPTR_0008s11600;POPTR_0010s13930
Potri.019G130500	TFmatrixID_0127	692	-	taTGTTGc	AP2; B3	POPTR_0008s11600;POPTR_0010s13930
Potri.019G130500	TFmatrixID_0127	1153	+	gCAACAga	AP2; B3	POPTR_0008s11600;POPTR_0010s13930
Potri.019G130500	TFmatrixID_0129	1428	+	agaaAAATT	AT-Hook	POPTR_0004s08590;POPTR_0017s02940
Potri.019G130500	TFmatrixID_0131	964	-	TTTATactg	AT-Hook	POPTR_0004s20060
Potri.019G130500	TFmatrixID_0131	1140	-	TTTATgcga	AT-Hook	POPTR_0004s20060
Potri.019G130500	TFmatrixID_0131	1221	+	aaagATAAA	AT-Hook	POPTR_0004s20060
Potri.019G130500	TFmatrixID_0131	1443	-	TTTATactt	AT-Hook	POPTR_0004s20060
Potri.019G130500	TFmatrixID_0131	1989	-	TTTATttgg	AT-Hook	POPTR_0004s20060
Potri.019G130500	TFmatrixID_0134	529	-	TTTTTggttc	AT-Hook	POPTR_0002s10560;POPTR_0005s17920
Potri.019G130500	TFmatrixID_0134	1576	-	TTTTTttctc	AT-Hook	POPTR_0002s10560;POPTR_0005s17920
Potri.019G130500	TFmatrixID_0134	1606	+	gaagaAAAAA	AT-Hook	POPTR_0002s10560;POPTR_0005s17920
Potri.019G130500	TFmatrixID_0144	954	+	atgcTATTAatt	AT-Hook	POPTR_0002s10560;POPTR_0005s17920
Potri.019G130500	TFmatrixID_0144	1700	+	agaaTATTAatg	AT-Hook	POPTR_0002s10560;POPTR_0005s17920
Potri.019G130500	TFmatrixID_0146	344	-	ATTATgttt	AT-Hook	POPTR_0002s10560;POPTR_0005s17920
Potri.019G130500	TFmatrixID_0148	1404	-	aATTTTat	AT-Hook	POPTR_0004s20060
Potri.019G130500	TFmatrixID_0148	1610	+	aaAAAATc	AT-Hook	POPTR_0004s20060
Potri.019G130500	TFmatrixID_0152	1430	+	aaAAATT	AT-Hook	POPTR_0004s20060
Potri.019G130500	TFmatrixID_0156	1181	+	tcCGACAcc	B3	POPTR_0001s36900;POPTR_0002s02630;POPTR_0002s05590;POPTR_0005s22930;POPTR_0005s25800;POPTR_0006s07740;POPTR_0006s14070;POPTR_0011s09450;POPTR_0017s01870;POPTR_0018s07420;POPTR_0018s14300
Potri.019G130500	TFmatrixID_0174	121	+	GCATGtgc	bHLH	POPTR_0002s10030;POPTR_0002s11540;POPTR_0002s23650;POPTR_0002s24990;POPTR_0003s16300;POPTR_0004s09850;POPTR_0004s16330;POPTR_0005s12370;POPTR_0005s15590;POPTR_0005s19020;POPTR_0006s05600;POPTR_0006s13790;POPTR_0007s13020;POPTR_0008s11240;POPTR_0008s19510;POPTR_0009s12000;POPTR_0010s04920;POPTR_0010s14600;POPTR_0012s05210;POPTR_0012s07470;POPTR_0012s10670;POPTR_0014s14650;POPTR_0015s03760;POPTR_00…
Potri.019G130500	TFmatrixID_0174	121	-	gcaTGTGC	bHLH	POPTR_0002s10030;POPTR_0002s11540;POPTR_0002s23650;POPTR_0002s24990;POPTR_0003s16300;POPTR_0004s09850;POPTR_0004s16330;POPTR_0005s12370;POPTR_0005s15590;POPTR_0005s19020;POPTR_0006s05600;POPTR_0006s13790;POPTR_0007s13020;POPTR_0008s11240;POPTR_0008s19510;POPTR_0009s12000;POPTR_0010s04920;POPTR_0010s14600;POPTR_0012s05210;POPTR_0012s07470;POPTR_0012s10670;POPTR_0014s14650;POPTR_0015s03760;POPTR_00…
Potri.019G130500	TFmatrixID_0174	602	-	gaaGGTGC	bHLH	POPTR_0002s10030;POPTR_0002s11540;POPTR_0002s23650;POPTR_0002s24990;POPTR_0003s16300;POPTR_0004s09850;POPTR_0004s16330;POPTR_0005s12370;POPTR_0005s15590;POPTR_0005s19020;POPTR_0006s05600;POPTR_0006s13790;POPTR_0007s13020;POPTR_0008s11240;POPTR_0008s19510;POPTR_0009s12000;POPTR_0010s04920;POPTR_0010s14600;POPTR_0012s05210;POPTR_0012s07470;POPTR_0012s10670;POPTR_0014s14650;POPTR_0015s03760;POPTR_00…
Potri.019G130500	TFmatrixID_0174	922	+	GCACAtgt	bHLH	POPTR_0002s10030;POPTR_0002s11540;POPTR_0002s23650;POPTR_0002s24990;POPTR_0003s16300;POPTR_0004s09850;POPTR_0004s16330;POPTR_0005s12370;POPTR_0005s15590;POPTR_0005s19020;POPTR_0006s05600;POPTR_0006s13790;POPTR_0007s13020;POPTR_0008s11240;POPTR_0008s19510;POPTR_0009s12000;POPTR_0010s04920;POPTR_0010s14600;POPTR_0012s05210;POPTR_0012s07470;POPTR_0012s10670;POPTR_0014s14650;POPTR_0015s03760;POPTR_00…
Potri.019G130500	TFmatrixID_0174	1185	-	acaCCTGC	bHLH	POPTR_0002s10030;POPTR_0002s11540;POPTR_0002s23650;POPTR_0002s24990;POPTR_0003s16300;POPTR_0004s09850;POPTR_0004s16330;POPTR_0005s12370;POPTR_0005s15590;POPTR_0005s19020;POPTR_0006s05600;POPTR_0006s13790;POPTR_0007s13020;POPTR_0008s11240;POPTR_0008s19510;POPTR_0009s12000;POPTR_0010s04920;POPTR_0010s14600;POPTR_0012s05210;POPTR_0012s07470;POPTR_0012s10670;POPTR_0014s14650;POPTR_0015s03760;POPTR_00…
Potri.019G130500	TFmatrixID_0176	360	-	cCAAGTagc	bHLH	POPTR_0001s27680;POPTR_0002s04620;POPTR_0003s22290;POPTR_0005s23930;POPTR_0006s05640;POPTR_0009s06910;POPTR_0013s11200;POPTR_0016s05100;POPTR_0018s11800;POPTR_0019s10900
Potri.019G130500	TFmatrixID_0176	843	+	gcaACTTGg	bHLH	POPTR_0001s27680;POPTR_0002s04620;POPTR_0003s22290;POPTR_0005s23930;POPTR_0006s05640;POPTR_0009s06910;POPTR_0013s11200;POPTR_0016s05100;POPTR_0018s11800;POPTR_0019s10900
Potri.019G130500	TFmatrixID_0182	1665	+	gctACGTGttact	bZIP	POPTR_0002s12710;POPTR_0004s14790;POPTR_0006s08300;POPTR_0009s10400;POPTR_0009s16610;POPTR_0014s02810;POPTR_0008s01130
Potri.019G130500	TFmatrixID_0183	1665	-	gctACGTGtta	bZIP	POPTR_0002s12710;POPTR_0006s08300;POPTR_0009s10400;POPTR_0014s02810
Potri.019G130500	TFmatrixID_0193	129	-	tctCGTGT	bZIP	POPTR_0002s12710;POPTR_0004s14790;POPTR_0006s08300;POPTR_0009s10400;POPTR_0009s16610;POPTR_0014s02810
Potri.019G130500	TFmatrixID_0193	922	-	gcaCATGT	bZIP	POPTR_0002s12710;POPTR_0004s14790;POPTR_0006s08300;POPTR_0009s10400;POPTR_0009s16610;POPTR_0014s02810
Potri.019G130500	TFmatrixID_0193	924	+	ACATGtct	bZIP	POPTR_0002s12710;POPTR_0004s14790;POPTR_0006s08300;POPTR_0009s10400;POPTR_0009s16610;POPTR_0014s02810
Potri.019G130500	TFmatrixID_0193	1185	+	ACACCtgc	bZIP	POPTR_0002s12710;POPTR_0004s14790;POPTR_0006s08300;POPTR_0009s10400;POPTR_0009s16610;POPTR_0014s02810
Potri.019G130500	TFmatrixID_0193	1208	-	agaGGTGT	bZIP	POPTR_0002s12710;POPTR_0004s14790;POPTR_0006s08300;POPTR_0009s10400;POPTR_0009s16610;POPTR_0014s02810
Potri.019G130500	TFmatrixID_0193	1365	+	ACACTtgt	bZIP	POPTR_0002s12710;POPTR_0004s14790;POPTR_0006s08300;POPTR_0009s10400;POPTR_0009s16610;POPTR_0014s02810
Potri.019G130500	TFmatrixID_0193	1365	-	acaCTTGT	bZIP	POPTR_0002s12710;POPTR_0004s14790;POPTR_0006s08300;POPTR_0009s10400;POPTR_0009s16610;POPTR_0014s02810
Potri.019G130500	TFmatrixID_0193	1446	-	ataCTTGT	bZIP	POPTR_0002s12710;POPTR_0004s14790;POPTR_0006s08300;POPTR_0009s10400;POPTR_0009s16610;POPTR_0014s02810
Potri.019G130500	TFmatrixID_0193	1666	-	ctaCGTGT	bZIP	POPTR_0002s12710;POPTR_0004s14790;POPTR_0006s08300;POPTR_0009s10400;POPTR_0009s16610;POPTR_0014s02810
Potri.019G130500	TFmatrixID_0193	1827	+	ACACAtgt	bZIP	POPTR_0002s12710;POPTR_0004s14790;POPTR_0006s08300;POPTR_0009s10400;POPTR_0009s16610;POPTR_0014s02810
Potri.019G130500	TFmatrixID_0193	1827	-	acaCATGT	bZIP	POPTR_0002s12710;POPTR_0004s14790;POPTR_0006s08300;POPTR_0009s10400;POPTR_0009s16610;POPTR_0014s02810
Potri.019G130500	TFmatrixID_0194	1666	-	ctACGTGtta	bZIP	POPTR_0001s01840;POPTR_0003s09630;POPTR_0005s12750;POPTR_0007s12460;POPTR_0014s08990
Potri.019G130500	TFmatrixID_0202	1666	-	ctACGTGt	bZIP	POPTR_0002s06800;POPTR_0005s21500
Potri.019G130500	TFmatrixID_0210	1763	+	tttGAACT	C2H2	POPTR_0008s12210
Potri.019G130500	TFmatrixID_0211	503	-	aAGTGTa	C2H2	POPTR_0001s30260;POPTR_0009s09250;POPTR_0014s01760
Potri.019G130500	TFmatrixID_0211	1364	+	tACACTt	C2H2	POPTR_0001s30260;POPTR_0009s09250;POPTR_0014s01760
Potri.019G130500	TFmatrixID_0211	1498	+	cACACTt	C2H2	POPTR_0001s30260;POPTR_0009s09250;POPTR_0014s01760
Potri.019G130500	TFmatrixID_0211	1884	+	tACACTg	C2H2	POPTR_0001s30260;POPTR_0009s09250;POPTR_0014s01760
Potri.019G130500	TFmatrixID_0213	503	-	aAGTGTa	C2H2	POPTR_0001s30260;POPTR_0002s14460;POPTR_0009s09250;POPTR_0014s01760
Potri.019G130500	TFmatrixID_0213	1364	+	tACACTt	C2H2	POPTR_0001s30260;POPTR_0002s14460;POPTR_0009s09250;POPTR_0014s01760
Potri.019G130500	TFmatrixID_0213	1498	+	cACACTt	C2H2	POPTR_0001s30260;POPTR_0002s14460;POPTR_0009s09250;POPTR_0014s01760
Potri.019G130500	TFmatrixID_0213	1884	+	tACACTg	C2H2	POPTR_0001s30260;POPTR_0002s14460;POPTR_0009s09250;POPTR_0014s01760
Potri.019G130500	TFmatrixID_0214	1495	+	aaacACACTtcca	C2H2	POPTR_0001s24250;POPTR_0006s12340;POPTR_0008s05110;POPTR_0009s03280;POPTR_0010s21650;POPTR_1833s00200
Potri.019G130500	TFmatrixID_0214	1881	+	gattACACTgtca	C2H2	POPTR_0001s24250;POPTR_0006s12340;POPTR_0008s05110;POPTR_0009s03280;POPTR_0010s21650;POPTR_1833s00200
Potri.019G130500	TFmatrixID_0223	1401	+	gtaAATTTtatat	TCR	POPTR_0010s09350
Potri.019G130500	TFmatrixID_0227	1761	+	caTTTGAact	TCR	POPTR_0006s16340;POPTR_0018s08960
Potri.019G130500	TFmatrixID_0255	238	-	gagATACAa	EIN3	POPTR_0001s05360;POPTR_0001s05370;POPTR_0003s22090;POPTR_0004s20830;POPTR_0008s01200;POPTR_0009s16080;POPTR_0010s25370
Potri.019G130500	TFmatrixID_0255	1709	+	aTGTATttg	EIN3	POPTR_0001s05360;POPTR_0001s05370;POPTR_0003s22090;POPTR_0004s20830;POPTR_0008s01200;POPTR_0009s16080;POPTR_0010s25370
Potri.019G130500	TFmatrixID_0256	1555	+	gaATGCAtat	EIN3	POPTR_0001s05360;POPTR_0001s05370;POPTR_0003s22090;POPTR_0004s20830;POPTR_0008s01200;POPTR_0009s16080;POPTR_0010s25370
Potri.019G130500	TFmatrixID_0256	1555	-	gaaTGCATat	EIN3	POPTR_0001s05360;POPTR_0001s05370;POPTR_0003s22090;POPTR_0004s20830;POPTR_0008s01200;POPTR_0009s16080;POPTR_0010s25370
Potri.019G130500	TFmatrixID_0257	1829	-	acATGTAacta	EIN3	POPTR_0001s05360;POPTR_0001s05370;POPTR_0003s22090;POPTR_0004s20830;POPTR_0008s01200;POPTR_0009s16080;POPTR_0010s25370
Potri.019G130500	TFmatrixID_0262	174	-	taGATCAtg	GATA	POPTR_0005s02040;POPTR_0006s24560;POPTR_0008s22950;POPTR_0010s00360;POPTR_0014s11940;POPTR_0018s05160
Potri.019G130500	TFmatrixID_0262	1293	-	taGATCAtg	GATA	POPTR_0005s02040;POPTR_0006s24560;POPTR_0008s22950;POPTR_0010s00360;POPTR_0014s11940;POPTR_0018s05160
Potri.019G130500	TFmatrixID_0262	1865	+	acTGATCat	GATA	POPTR_0005s02040;POPTR_0006s24560;POPTR_0008s22950;POPTR_0010s00360;POPTR_0014s11940;POPTR_0018s05160
Potri.019G130500	TFmatrixID_0262	1866	-	ctGATCAtc	GATA	POPTR_0005s02040;POPTR_0006s24560;POPTR_0008s22950;POPTR_0010s00360;POPTR_0014s11940;POPTR_0018s05160
Potri.019G130500	TFmatrixID_0262	1978	-	aaGATCAtc	GATA	POPTR_0005s02040;POPTR_0006s24560;POPTR_0008s22950;POPTR_0010s00360;POPTR_0014s11940;POPTR_0018s05160
Potri.019G130500	TFmatrixID_0264	1957	+	agAGATCggt	GATA	POPTR_0001s14130;POPTR_0001s18900;POPTR_0002s14380;POPTR_0003s17340;POPTR_0004s16860;POPTR_0004s22140;POPTR_0005s06720;POPTR_0005s11960;POPTR_0006s25410;POPTR_0007s13700;POPTR_0008s03880;POPTR_0009s12620;POPTR_0010s23010;POPTR_0013s05610;POPTR_0014s05760;POPTR_0018s08090;POPTR_0019s04860
Potri.019G130500	TFmatrixID_0265	1958	+	gAGATCggtt	GATA	POPTR_0001s14130;POPTR_0001s18900;POPTR_0002s14380;POPTR_0003s17340;POPTR_0004s16860;POPTR_0004s22140;POPTR_0005s06720;POPTR_0005s11960;POPTR_0006s25410;POPTR_0007s13700;POPTR_0008s03880;POPTR_0009s12620;POPTR_0010s23010;POPTR_0013s05610;POPTR_0014s05760;POPTR_0018s08090;POPTR_0019s04860
Potri.019G130500	TFmatrixID_0268	1956	-	gagaGATCGg	GATA	POPTR_0001s15170;POPTR_0003s08080
Potri.019G130500	TFmatrixID_0270	174	+	tAGATCatga	GATA	POPTR_0001s14130;POPTR_0001s18900;POPTR_0002s14380;POPTR_0003s17340;POPTR_0004s16860;POPTR_0004s22140;POPTR_0005s11960;POPTR_0006s25410;POPTR_0007s13700;POPTR_0008s03880;POPTR_0009s12620;POPTR_0010s23010;POPTR_0013s05610;POPTR_0014s05760;POPTR_0018s08090;POPTR_0019s04860
Potri.019G130500	TFmatrixID_0270	1293	+	tAGATCatga	GATA	POPTR_0001s14130;POPTR_0001s18900;POPTR_0002s14380;POPTR_0003s17340;POPTR_0004s16860;POPTR_0004s22140;POPTR_0005s11960;POPTR_0006s25410;POPTR_0007s13700;POPTR_0008s03880;POPTR_0009s12620;POPTR_0010s23010;POPTR_0013s05610;POPTR_0014s05760;POPTR_0018s08090;POPTR_0019s04860
Potri.019G130500	TFmatrixID_0271	1957	-	agAGATCggt	GATA	POPTR_0001s14130;POPTR_0001s18900;POPTR_0002s14380;POPTR_0003s17340;POPTR_0004s16860;POPTR_0004s22140;POPTR_0005s06720;POPTR_0005s11960;POPTR_0006s25410;POPTR_0007s13700;POPTR_0008s03880;POPTR_0009s12620;POPTR_0010s23010;POPTR_0013s05610;POPTR_0014s05760;POPTR_0018s08090;POPTR_0019s04860
Potri.019G130500	TFmatrixID_0272	1957	-	agaGATCGg	GATA	POPTR_0001s15170;POPTR_0003s08080
Potri.019G130500	TFmatrixID_0280	3	+	taaTTAATgt	Homeodomain	POPTR_0001s02030;POPTR_0001s18470;POPTR_0002s15610;POPTR_0002s23080;POPTR_0003s05100;POPTR_0003s09470;POPTR_0004s01980;POPTR_0004s07310;POPTR_0011s00520;POPTR_0012s13390;POPTR_0014s07130;POPTR_0014s15010;POPTR_0015s05050;POPTR_0015s13340;POPTR_0017s01400
Potri.019G130500	TFmatrixID_0280	702	+	gcaTTAATgc	Homeodomain	POPTR_0001s02030;POPTR_0001s18470;POPTR_0002s15610;POPTR_0002s23080;POPTR_0003s05100;POPTR_0003s09470;POPTR_0004s01980;POPTR_0004s07310;POPTR_0011s00520;POPTR_0012s13390;POPTR_0014s07130;POPTR_0014s15010;POPTR_0015s05050;POPTR_0015s13340;POPTR_0017s01400
Potri.019G130500	TFmatrixID_0280	702	-	gcATTAAtgc	Homeodomain	POPTR_0001s02030;POPTR_0001s18470;POPTR_0002s15610;POPTR_0002s23080;POPTR_0003s05100;POPTR_0003s09470;POPTR_0004s01980;POPTR_0004s07310;POPTR_0011s00520;POPTR_0012s13390;POPTR_0014s07130;POPTR_0014s15010;POPTR_0015s05050;POPTR_0015s13340;POPTR_0017s01400
Potri.019G130500	TFmatrixID_0280	946	-	acATTAAaat	Homeodomain	POPTR_0001s02030;POPTR_0001s18470;POPTR_0002s15610;POPTR_0002s23080;POPTR_0003s05100;POPTR_0003s09470;POPTR_0004s01980;POPTR_0004s07310;POPTR_0011s00520;POPTR_0012s13390;POPTR_0014s07130;POPTR_0014s15010;POPTR_0015s05050;POPTR_0015s13340;POPTR_0017s01400
Potri.019G130500	TFmatrixID_0280	1286	-	gcATTAAtag	Homeodomain	POPTR_0001s02030;POPTR_0001s18470;POPTR_0002s15610;POPTR_0002s23080;POPTR_0003s05100;POPTR_0003s09470;POPTR_0004s01980;POPTR_0004s07310;POPTR_0011s00520;POPTR_0012s13390;POPTR_0014s07130;POPTR_0014s15010;POPTR_0015s05050;POPTR_0015s13340;POPTR_0017s01400
Potri.019G130500	TFmatrixID_0280	1703	+	ataTTAATgt	Homeodomain	POPTR_0001s02030;POPTR_0001s18470;POPTR_0002s15610;POPTR_0002s23080;POPTR_0003s05100;POPTR_0003s09470;POPTR_0004s01980;POPTR_0004s07310;POPTR_0011s00520;POPTR_0012s13390;POPTR_0014s07130;POPTR_0014s15010;POPTR_0015s05050;POPTR_0015s13340;POPTR_0017s01400
Potri.019G130500	TFmatrixID_0283	1891	-	tcAATCAgca	Homeodomain	POPTR_0001s15490;POPTR_0001s23680;POPTR_0002s11410;POPTR_0002s13720;POPTR_0003s07760;POPTR_0005s19080;POPTR_0006s07100;POPTR_0006s20820;POPTR_0007s14590;POPTR_0008s12840;POPTR_0009s02850;POPTR_0010s12300;POPTR_0014s04460;POPTR_0016s05890;POPTR_0018s13300;POPTR_0149s00220
Potri.019G130500	TFmatrixID_0286	1879	+	tTGATTac	Homeodomain	POPTR_0001s15490;POPTR_0001s23680;POPTR_0002s11410;POPTR_0002s13720;POPTR_0003s07760;POPTR_0005s19080;POPTR_0006s07100;POPTR_0006s20820;POPTR_0007s14590;POPTR_0008s12840;POPTR_0009s02850;POPTR_0010s12300;POPTR_0014s04460;POPTR_0016s05890;POPTR_0018s13300;POPTR_0149s00220
Potri.019G130500	TFmatrixID_0286	1891	-	tcAATCAg	Homeodomain	POPTR_0001s15490;POPTR_0001s23680;POPTR_0002s11410;POPTR_0002s13720;POPTR_0003s07760;POPTR_0005s19080;POPTR_0006s07100;POPTR_0006s20820;POPTR_0007s14590;POPTR_0008s12840;POPTR_0009s02850;POPTR_0010s12300;POPTR_0014s04460;POPTR_0016s05890;POPTR_0018s13300;POPTR_0149s00220
Potri.019G130500	TFmatrixID_0287	702	+	gcaTTAATgc	Homeodomain	POPTR_0002s17680;POPTR_0012s03080;POPTR_0014s09860
Potri.019G130500	TFmatrixID_0287	702	-	gcATTAAtgc	Homeodomain	POPTR_0002s17680;POPTR_0012s03080;POPTR_0014s09860
Potri.019G130500	TFmatrixID_0287	718	+	gaaTTAATtt	Homeodomain	POPTR_0002s17680;POPTR_0012s03080;POPTR_0014s09860
Potri.019G130500	TFmatrixID_0287	718	-	gaATTAAttt	Homeodomain	POPTR_0002s17680;POPTR_0012s03080;POPTR_0014s09860
Potri.019G130500	TFmatrixID_0287	854	+	taaTTAATta	Homeodomain	POPTR_0002s17680;POPTR_0012s03080;POPTR_0014s09860
Potri.019G130500	TFmatrixID_0287	854	-	taATTAAtta	Homeodomain	POPTR_0002s17680;POPTR_0012s03080;POPTR_0014s09860
Potri.019G130500	TFmatrixID_0287	1286	+	gcaTTAATag	Homeodomain	POPTR_0002s17680;POPTR_0012s03080;POPTR_0014s09860
Potri.019G130500	TFmatrixID_0287	1286	-	gcATTAAtag	Homeodomain	POPTR_0002s17680;POPTR_0012s03080;POPTR_0014s09860
Potri.019G130500	TFmatrixID_0288	2	-	ttaATTAAtgt	Homeodomain	POPTR_0001s02030;POPTR_0001s18470;POPTR_0002s15610;POPTR_0002s23080;POPTR_0003s05100;POPTR_0003s09470;POPTR_0004s01980;POPTR_0011s00520;POPTR_0012s13390;POPTR_0014s07130;POPTR_0014s15010;POPTR_0015s05050;POPTR_0015s13340;POPTR_0017s01400
Potri.019G130500	TFmatrixID_0288	515	-	tcaATTAAtct	Homeodomain	POPTR_0001s02030;POPTR_0001s18470;POPTR_0002s15610;POPTR_0002s23080;POPTR_0003s05100;POPTR_0003s09470;POPTR_0004s01980;POPTR_0011s00520;POPTR_0012s13390;POPTR_0014s07130;POPTR_0014s15010;POPTR_0015s05050;POPTR_0015s13340;POPTR_0017s01400
Potri.019G130500	TFmatrixID_0288	701	-	agcATTAAtgc	Homeodomain	POPTR_0001s02030;POPTR_0001s18470;POPTR_0002s15610;POPTR_0002s23080;POPTR_0003s05100;POPTR_0003s09470;POPTR_0004s01980;POPTR_0011s00520;POPTR_0012s13390;POPTR_0014s07130;POPTR_0014s15010;POPTR_0015s05050;POPTR_0015s13340;POPTR_0017s01400
Potri.019G130500	TFmatrixID_0288	702	+	gcaTTAATgct	Homeodomain	POPTR_0001s02030;POPTR_0001s18470;POPTR_0002s15610;POPTR_0002s23080;POPTR_0003s05100;POPTR_0003s09470;POPTR_0004s01980;POPTR_0011s00520;POPTR_0012s13390;POPTR_0014s07130;POPTR_0014s15010;POPTR_0015s05050;POPTR_0015s13340;POPTR_0017s01400
Potri.019G130500	TFmatrixID_0288	717	-	agaATTAAttt	Homeodomain	POPTR_0001s02030;POPTR_0001s18470;POPTR_0002s15610;POPTR_0002s23080;POPTR_0003s05100;POPTR_0003s09470;POPTR_0004s01980;POPTR_0011s00520;POPTR_0012s13390;POPTR_0014s07130;POPTR_0014s15010;POPTR_0015s05050;POPTR_0015s13340;POPTR_0017s01400
Potri.019G130500	TFmatrixID_0288	718	+	gaaTTAATttc	Homeodomain	POPTR_0001s02030;POPTR_0001s18470;POPTR_0002s15610;POPTR_0002s23080;POPTR_0003s05100;POPTR_0003s09470;POPTR_0004s01980;POPTR_0011s00520;POPTR_0012s13390;POPTR_0014s07130;POPTR_0014s15010;POPTR_0015s05050;POPTR_0015s13340;POPTR_0017s01400
Potri.019G130500	TFmatrixID_0288	853	-	gtaATTAAtta	Homeodomain	POPTR_0001s02030;POPTR_0001s18470;POPTR_0002s15610;POPTR_0002s23080;POPTR_0003s05100;POPTR_0003s09470;POPTR_0004s01980;POPTR_0011s00520;POPTR_0012s13390;POPTR_0014s07130;POPTR_0014s15010;POPTR_0015s05050;POPTR_0015s13340;POPTR_0017s01400
Potri.019G130500	TFmatrixID_0288	854	+	taaTTAATtag	Homeodomain	POPTR_0001s02030;POPTR_0001s18470;POPTR_0002s15610;POPTR_0002s23080;POPTR_0003s05100;POPTR_0003s09470;POPTR_0004s01980;POPTR_0011s00520;POPTR_0012s13390;POPTR_0014s07130;POPTR_0014s15010;POPTR_0015s05050;POPTR_0015s13340;POPTR_0017s01400
Potri.019G130500	TFmatrixID_0288	957	+	ctaTTAATtta	Homeodomain	POPTR_0001s02030;POPTR_0001s18470;POPTR_0002s15610;POPTR_0002s23080;POPTR_0003s05100;POPTR_0003s09470;POPTR_0004s01980;POPTR_0011s00520;POPTR_0012s13390;POPTR_0014s07130;POPTR_0014s15010;POPTR_0015s05050;POPTR_0015s13340;POPTR_0017s01400
Potri.019G130500	TFmatrixID_0288	1286	+	gcaTTAATaga	Homeodomain	POPTR_0001s02030;POPTR_0001s18470;POPTR_0002s15610;POPTR_0002s23080;POPTR_0003s05100;POPTR_0003s09470;POPTR_0004s01980;POPTR_0011s00520;POPTR_0012s13390;POPTR_0014s07130;POPTR_0014s15010;POPTR_0015s05050;POPTR_0015s13340;POPTR_0017s01400
Potri.019G130500	TFmatrixID_0288	1702	-	aatATTAAtgt	Homeodomain	POPTR_0001s02030;POPTR_0001s18470;POPTR_0002s15610;POPTR_0002s23080;POPTR_0003s05100;POPTR_0003s09470;POPTR_0004s01980;POPTR_0011s00520;POPTR_0012s13390;POPTR_0014s07130;POPTR_0014s15010;POPTR_0015s05050;POPTR_0015s13340;POPTR_0017s01400
Potri.019G130500	TFmatrixID_0289	404	+	tgaTGATTtg	Homeodomain	POPTR_0001s15490;POPTR_0001s23680;POPTR_0002s11410;POPTR_0002s13720;POPTR_0003s07760;POPTR_0005s19080;POPTR_0006s07100;POPTR_0006s20820;POPTR_0007s14590;POPTR_0008s12840;POPTR_0009s02850;POPTR_0014s04460;POPTR_0016s05890;POPTR_0149s00220
Potri.019G130500	TFmatrixID_0289	1612	-	aaAATCAttc	Homeodomain	POPTR_0001s15490;POPTR_0001s23680;POPTR_0002s11410;POPTR_0002s13720;POPTR_0003s07760;POPTR_0005s19080;POPTR_0006s07100;POPTR_0006s20820;POPTR_0007s14590;POPTR_0008s12840;POPTR_0009s02850;POPTR_0014s04460;POPTR_0016s05890;POPTR_0149s00220
Potri.019G130500	TFmatrixID_0290	4	+	aaTTAATgtg	Homeodomain	POPTR_0001s02030;POPTR_0002s15610;POPTR_0002s23080;POPTR_0003s09470;POPTR_0004s01980;POPTR_0004s07310;POPTR_0011s00520;POPTR_0012s13390;POPTR_0014s07130;POPTR_0014s15010;POPTR_0015s05050;POPTR_0015s13340;POPTR_0017s01400
Potri.019G130500	TFmatrixID_0290	701	-	agcATTAAtg	Homeodomain	POPTR_0001s02030;POPTR_0002s15610;POPTR_0002s23080;POPTR_0003s09470;POPTR_0004s01980;POPTR_0004s07310;POPTR_0011s00520;POPTR_0012s13390;POPTR_0014s07130;POPTR_0014s15010;POPTR_0015s05050;POPTR_0015s13340;POPTR_0017s01400
Potri.019G130500	TFmatrixID_0290	703	+	caTTAATgct	Homeodomain	POPTR_0001s02030;POPTR_0002s15610;POPTR_0002s23080;POPTR_0003s09470;POPTR_0004s01980;POPTR_0004s07310;POPTR_0011s00520;POPTR_0012s13390;POPTR_0014s07130;POPTR_0014s15010;POPTR_0015s05050;POPTR_0015s13340;POPTR_0017s01400
Potri.019G130500	TFmatrixID_0290	945	-	gacATTAAaa	Homeodomain	POPTR_0001s02030;POPTR_0002s15610;POPTR_0002s23080;POPTR_0003s09470;POPTR_0004s01980;POPTR_0004s07310;POPTR_0011s00520;POPTR_0012s13390;POPTR_0014s07130;POPTR_0014s15010;POPTR_0015s05050;POPTR_0015s13340;POPTR_0017s01400
Potri.019G130500	TFmatrixID_0290	1285	-	tgcATTAAta	Homeodomain	POPTR_0001s02030;POPTR_0002s15610;POPTR_0002s23080;POPTR_0003s09470;POPTR_0004s01980;POPTR_0004s07310;POPTR_0011s00520;POPTR_0012s13390;POPTR_0014s07130;POPTR_0014s15010;POPTR_0015s05050;POPTR_0015s13340;POPTR_0017s01400
Potri.019G130500	TFmatrixID_0290	1704	+	taTTAATgta	Homeodomain	POPTR_0001s02030;POPTR_0002s15610;POPTR_0002s23080;POPTR_0003s09470;POPTR_0004s01980;POPTR_0004s07310;POPTR_0011s00520;POPTR_0012s13390;POPTR_0014s07130;POPTR_0014s15010;POPTR_0015s05050;POPTR_0015s13340;POPTR_0017s01400
Potri.019G130500	TFmatrixID_0291	1891	-	tcAATCAg	Homeodomain	POPTR_0002s00980;POPTR_0005s10480;POPTR_0005s27410
Potri.019G130500	TFmatrixID_0293	1886	-	cacTGTCAat	Homeodomain	POPTR_0001s08550;POPTR_0006s20440;POPTR_0006s27560;POPTR_0018s02210;POPTR_0018s12200
Potri.019G130500	TFmatrixID_0295	1889	-	tgtcAATCAg	Homeodomain	POPTR_0002s17680;POPTR_0012s03080;POPTR_0014s09860
Potri.019G130500	TFmatrixID_0299	1891	-	tcAATCAg	Homeodomain	POPTR_0002s00980;POPTR_0005s10480;POPTR_0005s27410
Potri.019G130500	TFmatrixID_0301	256	+	tTGACAtc	Homeodomain	POPTR_0002s11400;POPTR_0004s00650;POPTR_0008s19290;POPTR_0010s05340;POPTR_0011s01590;POPTR_0012s08900;POPTR_0015s09040
Potri.019G130500	TFmatrixID_0301	582	+	aTGACAtc	Homeodomain	POPTR_0002s11400;POPTR_0004s00650;POPTR_0008s19290;POPTR_0010s05340;POPTR_0011s01590;POPTR_0012s08900;POPTR_0015s09040
Potri.019G130500	TFmatrixID_0301	1850	+	aTGACAtc	Homeodomain	POPTR_0002s11400;POPTR_0004s00650;POPTR_0008s19290;POPTR_0010s05340;POPTR_0011s01590;POPTR_0012s08900;POPTR_0015s09040
Potri.019G130500	TFmatrixID_0305	1727	+	aGGTTAaa	MADF	POPTR_0008s17980;POPTR_0010s06510
Potri.019G130500	TFmatrixID_0317	1724	+	ataaGGTTAa	MADF	POPTR_0008s17980;POPTR_0010s06510
Potri.019G130500	TFmatrixID_0318	1724	+	ataaGGTTAa	MADF	POPTR_0008s17980;POPTR_0010s06510
Potri.019G130500	TFmatrixID_0319	873	+	gatGGATAag	Myb/SANT	POPTR_0001s15510;POPTR_0001s19070;POPTR_0003s07720
Potri.019G130500	TFmatrixID_0319	1638	-	ctTATCCtgg	Myb/SANT	POPTR_0001s15510;POPTR_0001s19070;POPTR_0003s07720
Potri.019G130500	TFmatrixID_0319	1719	+	agaGGATAag	Myb/SANT	POPTR_0001s15510;POPTR_0001s19070;POPTR_0003s07720
Potri.019G130500	TFmatrixID_0324	1684	+	gGAATCta	Myb/SANT	POPTR_0006s00290;POPTR_0016s00310
Potri.019G130500	TFmatrixID_0326	874	-	atGGATAagg	Myb/SANT	POPTR_0008s19610;POPTR_0010s04860;POPTR_0012s07560;POPTR_0015s08020
Potri.019G130500	TFmatrixID_0326	1637	+	actTATCCtg	Myb/SANT	POPTR_0008s19610;POPTR_0010s04860;POPTR_0012s07560;POPTR_0015s08020
Potri.019G130500	TFmatrixID_0326	1720	-	gaGGATAagg	Myb/SANT	POPTR_0008s19610;POPTR_0010s04860;POPTR_0012s07560;POPTR_0015s08020
Potri.019G130500	TFmatrixID_0327	972	+	gctGAATCtg	Myb/SANT	POPTR_0008s11630;POPTR_0009s10980;POPTR_0010s13900
Potri.019G130500	TFmatrixID_0327	1682	+	atgGAATCta	Myb/SANT	POPTR_0008s11630;POPTR_0009s10980;POPTR_0010s13900
Potri.019G130500	TFmatrixID_0328	875	+	tGGATAag	Myb/SANT	POPTR_0001s19070;POPTR_0003s07720;POPTR_0008s19610;POPTR_0010s04860;POPTR_0015s08020
Potri.019G130500	TFmatrixID_0328	1638	-	ctTATCCt	Myb/SANT	POPTR_0001s19070;POPTR_0003s07720;POPTR_0008s19610;POPTR_0010s04860;POPTR_0015s08020
Potri.019G130500	TFmatrixID_0328	1721	+	aGGATAag	Myb/SANT	POPTR_0001s19070;POPTR_0003s07720;POPTR_0008s19610;POPTR_0010s04860;POPTR_0015s08020
Potri.019G130500	TFmatrixID_0331	874	-	atGGATAagg	Myb/SANT	POPTR_0001s15510;POPTR_0001s19070;POPTR_0001s22660;POPTR_0003s07720
Potri.019G130500	TFmatrixID_0331	1637	+	actTATCCtg	Myb/SANT	POPTR_0001s15510;POPTR_0001s19070;POPTR_0001s22660;POPTR_0003s07720
Potri.019G130500	TFmatrixID_0331	1720	-	gaGGATAagg	Myb/SANT	POPTR_0001s15510;POPTR_0001s19070;POPTR_0001s22660;POPTR_0003s07720
Potri.019G130500	TFmatrixID_0335	873	+	gatGGATAag	Myb/SANT	POPTR_0008s19610;POPTR_0010s04860
Potri.019G130500	TFmatrixID_0335	1719	+	agaGGATAag	Myb/SANT	POPTR_0008s19610;POPTR_0010s04860
Potri.019G130500	TFmatrixID_0337	972	+	gctGAATCtg	Myb/SANT	POPTR_0008s11630;POPTR_0009s10980;POPTR_0010s13900
Potri.019G130500	TFmatrixID_0337	1682	+	atgGAATCta	Myb/SANT	POPTR_0008s11630;POPTR_0009s10980;POPTR_0010s13900
Potri.019G130500	TFmatrixID_0338	972	+	gctGAATCtg	Myb/SANT	POPTR_0007s11470;POPTR_0008s11630;POPTR_0009s10980;POPTR_0010s13900
Potri.019G130500	TFmatrixID_0338	1682	+	atgGAATCta	Myb/SANT	POPTR_0007s11470;POPTR_0008s11630;POPTR_0009s10980;POPTR_0010s13900
Potri.019G130500	TFmatrixID_0339	412	+	tggGGATAgct	Myb/SANT	POPTR_0008s19610;POPTR_0010s04860
Potri.019G130500	TFmatrixID_0340	1682	+	atgGAATCta	Myb/SANT	POPTR_0006s00290;POPTR_0016s00310
Potri.019G130500	TFmatrixID_0341	972	+	gctgAATCTg	Myb/SANT	POPTR_0008s13490;POPTR_0008s22990;POPTR_0010s11600
Potri.019G130500	TFmatrixID_0341	1682	+	atggAATCTa	Myb/SANT	POPTR_0008s13490;POPTR_0008s22990;POPTR_0010s11600
Potri.019G130500	TFmatrixID_0342	1310	-	tGATTCctc	Myb/SANT	POPTR_0013s05670;POPTR_0019s04820
Potri.019G130500	TFmatrixID_0342	1682	+	atgGAATCt	Myb/SANT	POPTR_0013s05670;POPTR_0019s04820
Potri.019G130500	TFmatrixID_0344	972	+	gctGAATCtg	Myb/SANT	POPTR_0008s13490;POPTR_0008s22990;POPTR_0010s00320;POPTR_0010s11600
Potri.019G130500	TFmatrixID_0344	1682	+	atgGAATCta	Myb/SANT	POPTR_0008s13490;POPTR_0008s22990;POPTR_0010s00320;POPTR_0010s11600
Potri.019G130500	TFmatrixID_0345	1309	-	ctGATTCctc	Myb/SANT	POPTR_0008s08130;POPTR_0010s18130;POPTR_0011s00680
Potri.019G130500	TFmatrixID_0345	1682	+	atgGAATCta	Myb/SANT	POPTR_0008s08130;POPTR_0010s18130;POPTR_0011s00680
Potri.019G130500	TFmatrixID_0349	1682	+	atggAATCTa	Myb/SANT	POPTR_0001s02910;POPTR_0003s08600
Potri.019G130500	TFmatrixID_0351	1682	+	atgGAATCta	Myb/SANT	POPTR_0002s25960;POPTR_0013s04530;POPTR_0019s03750
Potri.019G130500	TFmatrixID_0357	1700	+	agAATATtaa	Myb/SANT	POPTR_0001s02010;POPTR_0002s13170;POPTR_0003s09490;POPTR_0004s08070;POPTR_0012s03900;POPTR_0014s03650;POPTR_0015s05340;POPTR_0017s02220
Potri.019G130500	TFmatrixID_0357	1700	-	agaATATTaa	Myb/SANT	POPTR_0001s02010;POPTR_0002s13170;POPTR_0003s09490;POPTR_0004s08070;POPTR_0012s03900;POPTR_0014s03650;POPTR_0015s05340;POPTR_0017s02220
Potri.019G130500	TFmatrixID_0358	1310	-	tGATTCctct	Myb/SANT	POPTR_0013s05670;POPTR_0019s04820
Potri.019G130500	TFmatrixID_0358	1681	+	gatgGAATCt	Myb/SANT	POPTR_0013s05670;POPTR_0019s04820
Potri.019G130500	TFmatrixID_0359	1682	+	atgGAATCta	Myb/SANT	POPTR_0013s04530;POPTR_0019s03750
Potri.019G130500	TFmatrixID_0361	874	-	atgGATAAgg	Myb/SANT	POPTR_0001s15510;POPTR_0003s07720;POPTR_0006s15480;POPTR_0008s19610;POPTR_0010s04860
Potri.019G130500	TFmatrixID_0361	1637	+	acTTATCctg	Myb/SANT	POPTR_0001s15510;POPTR_0003s07720;POPTR_0006s15480;POPTR_0008s19610;POPTR_0010s04860
Potri.019G130500	TFmatrixID_0361	1720	-	gagGATAAgg	Myb/SANT	POPTR_0001s15510;POPTR_0003s07720;POPTR_0006s15480;POPTR_0008s19610;POPTR_0010s04860
Potri.019G130500	TFmatrixID_0362	235	-	gaagAGATAcaat	Myb/SANT	POPTR_0018s11960
Potri.019G130500	TFmatrixID_0362	468	+	ttccTATCTtcaa	Myb/SANT	POPTR_0018s11960
Potri.019G130500	TFmatrixID_0367	1682	+	atgGAATCta	Myb/SANT	POPTR_0008s11630;POPTR_0009s10980;POPTR_0010s13900
Potri.019G130500	TFmatrixID_0368	1682	+	atgGAATCta	Myb/SANT	POPTR_0002s25960;POPTR_0007s15110
Potri.019G130500	TFmatrixID_0371	972	+	gctGAATCtg	Myb/SANT	POPTR_0008s13490;POPTR_0008s22990;POPTR_0010s00320;POPTR_0010s11600
Potri.019G130500	TFmatrixID_0371	1682	+	atgGAATCta	Myb/SANT	POPTR_0008s13490;POPTR_0008s22990;POPTR_0010s00320;POPTR_0010s11600
Potri.019G130500	TFmatrixID_0372	875	-	tGGATAagg	Myb/SANT	POPTR_0001s15510;POPTR_0001s19070;POPTR_0003s07720;POPTR_0006s15480;POPTR_0008s19610;POPTR_0010s04860;POPTR_0015s08020
Potri.019G130500	TFmatrixID_0372	1637	+	actTATCCt	Myb/SANT	POPTR_0001s15510;POPTR_0001s19070;POPTR_0003s07720;POPTR_0006s15480;POPTR_0008s19610;POPTR_0010s04860;POPTR_0015s08020
Potri.019G130500	TFmatrixID_0372	1721	-	aGGATAagg	Myb/SANT	POPTR_0001s15510;POPTR_0001s19070;POPTR_0003s07720;POPTR_0006s15480;POPTR_0008s19610;POPTR_0010s04860;POPTR_0015s08020
Potri.019G130500	TFmatrixID_0374	872	+	agatGGATAaggc	Myb/SANT	POPTR_0006s15480;POPTR_0008s19610;POPTR_0010s04860
Potri.019G130500	TFmatrixID_0374	1636	-	gactTATCCtggt	Myb/SANT	POPTR_0006s15480;POPTR_0008s19610;POPTR_0010s04860
Potri.019G130500	TFmatrixID_0374	1718	+	gagaGGATAaggt	Myb/SANT	POPTR_0006s15480;POPTR_0008s19610;POPTR_0010s04860
Potri.019G130500	TFmatrixID_0381	1396	+	atTACGTa	NAC; NAM	POPTR_0001s41460;POPTR_0001s41490;POPTR_0002s08150;POPTR_0004s03820;POPTR_0004s04920;POPTR_0005s07060;POPTR_0005s20240;POPTR_0006s13140;POPTR_0007s04780;POPTR_0008s08850;POPTR_0010s17350;POPTR_0011s04650;POPTR_0011s05760;POPTR_0011s12400;POPTR_0011s12420;POPTR_0013s05080;POPTR_0019s04690;POPTR_1659s00200
Potri.019G130500	TFmatrixID_0381	1398	-	tACGTAaa	NAC; NAM	POPTR_0001s41460;POPTR_0001s41490;POPTR_0002s08150;POPTR_0004s03820;POPTR_0004s04920;POPTR_0005s07060;POPTR_0005s20240;POPTR_0006s13140;POPTR_0007s04780;POPTR_0008s08850;POPTR_0010s17350;POPTR_0011s04650;POPTR_0011s05760;POPTR_0011s12400;POPTR_0011s12420;POPTR_0013s05080;POPTR_0019s04690;POPTR_1659s00200
Potri.019G130500	TFmatrixID_0382	778	-	agTTGACca	NAC; NAM	POPTR_0001s41460;POPTR_0001s41490;POPTR_0002s08150;POPTR_0004s03820;POPTR_0004s04920;POPTR_0005s20240;POPTR_0006s13140;POPTR_0008s08850;POPTR_0010s17350;POPTR_0011s04650;POPTR_0011s05760;POPTR_0011s12400;POPTR_0011s12420;POPTR_0013s05080;POPTR_0019s04690;POPTR_1659s00200
Potri.019G130500	TFmatrixID_0382	1645	+	tgGTCAAag	NAC; NAM	POPTR_0001s41460;POPTR_0001s41490;POPTR_0002s08150;POPTR_0004s03820;POPTR_0004s04920;POPTR_0005s20240;POPTR_0006s13140;POPTR_0008s08850;POPTR_0010s17350;POPTR_0011s04650;POPTR_0011s05760;POPTR_0011s12400;POPTR_0011s12420;POPTR_0013s05080;POPTR_0019s04690;POPTR_1659s00200
Potri.019G130500	TFmatrixID_0382	1749	-	tcTTGACta	NAC; NAM	POPTR_0001s41460;POPTR_0001s41490;POPTR_0002s08150;POPTR_0004s03820;POPTR_0004s04920;POPTR_0005s20240;POPTR_0006s13140;POPTR_0008s08850;POPTR_0010s17350;POPTR_0011s04650;POPTR_0011s05760;POPTR_0011s12400;POPTR_0011s12420;POPTR_0013s05080;POPTR_0019s04690;POPTR_1659s00200
Potri.019G130500	TFmatrixID_0383	1396	+	attACGTAaa	NAC; NAM	POPTR_0001s00220;POPTR_0001s45250;POPTR_0002s17950;POPTR_0003s11250;POPTR_0005s11870;POPTR_0007s13910;POPTR_0008s07950;POPTR_0010s18420;POPTR_0011s15640;POPTR_0012s14660;POPTR_0013s09280;POPTR_0013s11740;POPTR_0014s10060;POPTR_0015s14770;POPTR_0019s09400;POPTR_0019s11330
Potri.019G130500	TFmatrixID_0383	1396	-	atTACGTaaa	NAC; NAM	POPTR_0001s00220;POPTR_0001s45250;POPTR_0002s17950;POPTR_0003s11250;POPTR_0005s11870;POPTR_0007s13910;POPTR_0008s07950;POPTR_0010s18420;POPTR_0011s15640;POPTR_0012s14660;POPTR_0013s09280;POPTR_0013s11740;POPTR_0014s10060;POPTR_0015s14770;POPTR_0019s09400;POPTR_0019s11330
Potri.019G130500	TFmatrixID_0384	1010	-	ccaAGTAAt	NAC; NAM	POPTR_0001s45700;POPTR_0011s15230;POPTR_0012s00760;POPTR_0015s00640
Potri.019G130500	TFmatrixID_0384	1412	+	aTTACTcaa	NAC; NAM	POPTR_0001s45700;POPTR_0011s15230;POPTR_0012s00760;POPTR_0015s00640
Potri.019G130500	TFmatrixID_0384	1672	+	gTTACTtca	NAC; NAM	POPTR_0001s45700;POPTR_0011s15230;POPTR_0012s00760;POPTR_0015s00640
Potri.019G130500	TFmatrixID_0418	1407	-	ttTATAT	TBP	POPTR_0013s05580;POPTR_0019s04890
Potri.019G130500	TFmatrixID_0422	13	-	ggtGGTCCcc	TCP	POPTR_0013s12370;POPTR_0019s12110
Potri.019G130500	TFmatrixID_0422	35	+	cgGGACCaca	TCP	POPTR_0013s12370;POPTR_0019s12110
Potri.019G130500	TFmatrixID_0423	14	-	gtGGTCCc	TCP	POPTR_0001s38480;POPTR_0011s09890;POPTR_0013s12370;POPTR_0019s12110
Potri.019G130500	TFmatrixID_0423	36	+	gGGACCac	TCP	POPTR_0001s38480;POPTR_0011s09890;POPTR_0013s12370;POPTR_0019s12110
Potri.019G130500	TFmatrixID_0427	14	-	gtGGTCCc	TCP	POPTR_0004s11510;POPTR_0015s06980;POPTR_0017s13050
Potri.019G130500	TFmatrixID_0427	36	+	gGGACCac	TCP	POPTR_0004s11510;POPTR_0015s06980;POPTR_0017s13050
Potri.019G130500	TFmatrixID_0432	14	-	gtGGTCCc	TCP	POPTR_0004s11510;POPTR_0015s06980;POPTR_0017s13050
Potri.019G130500	TFmatrixID_0432	36	+	gGGACCac	TCP	POPTR_0004s11510;POPTR_0015s06980;POPTR_0017s13050
Potri.019G130500	TFmatrixID_0436	14	-	gtGGTCCccc	TCP	POPTR_0001s38480;POPTR_0011s09890;POPTR_0013s12370;POPTR_0019s12110
Potri.019G130500	TFmatrixID_0436	34	+	gcgGGACCac	TCP	POPTR_0001s38480;POPTR_0011s09890;POPTR_0013s12370;POPTR_0019s12110
Potri.019G130500	TFmatrixID_0440	14	-	gtGGTCCc	TCP	POPTR_0001s38480;POPTR_0004s06440;POPTR_0004s11510;POPTR_0010s14030;POPTR_0011s02350;POPTR_0011s09890;POPTR_0015s03140;POPTR_0015s06980;POPTR_0017s13050;POPTR_0017s13980
Potri.019G130500	TFmatrixID_0440	36	+	gGGACCac	TCP	POPTR_0001s38480;POPTR_0004s06440;POPTR_0004s11510;POPTR_0010s14030;POPTR_0011s02350;POPTR_0011s09890;POPTR_0015s03140;POPTR_0015s06980;POPTR_0017s13050;POPTR_0017s13980
Potri.019G130500	TFmatrixID_0442	253	-	atgTTGACat	WRKY	POPTR_0001s00350;POPTR_0001s03620;POPTR_0001s03970;POPTR_0001s09900;POPTR_0001s10490;POPTR_0001s21580;POPTR_0001s33560;POPTR_0001s34520;POPTR_0001s46490;POPTR_0002s04440;POPTR_0002s06000;POPTR_0002s12480;POPTR_0002s13980;POPTR_0002s16590;POPTR_0002s16640;POPTR_0002s17010;POPTR_0002s18770;POPTR_0002s19390;POPTR_0002s19630;POPTR_0002s21330;POPTR_0003s11120;POPTR_0003s13250;POPTR_0003s13840;POPTR_00…
Potri.019G130500	TFmatrixID_0442	777	-	cagTTGACca	WRKY	POPTR_0001s00350;POPTR_0001s03620;POPTR_0001s03970;POPTR_0001s09900;POPTR_0001s10490;POPTR_0001s21580;POPTR_0001s33560;POPTR_0001s34520;POPTR_0001s46490;POPTR_0002s04440;POPTR_0002s06000;POPTR_0002s12480;POPTR_0002s13980;POPTR_0002s16590;POPTR_0002s16640;POPTR_0002s17010;POPTR_0002s18770;POPTR_0002s19390;POPTR_0002s19630;POPTR_0002s21330;POPTR_0003s11120;POPTR_0003s13250;POPTR_0003s13840;POPTR_00…
Potri.019G130500	TFmatrixID_0442	1645	+	tgGTCAAaga	WRKY	POPTR_0001s00350;POPTR_0001s03620;POPTR_0001s03970;POPTR_0001s09900;POPTR_0001s10490;POPTR_0001s21580;POPTR_0001s33560;POPTR_0001s34520;POPTR_0001s46490;POPTR_0002s04440;POPTR_0002s06000;POPTR_0002s12480;POPTR_0002s13980;POPTR_0002s16590;POPTR_0002s16640;POPTR_0002s17010;POPTR_0002s18770;POPTR_0002s19390;POPTR_0002s19630;POPTR_0002s21330;POPTR_0003s11120;POPTR_0003s13250;POPTR_0003s13840;POPTR_00…
Potri.019G130500	TFmatrixID_0443	779	-	gTTGACca	WRKY	POPTR_0001s03970;POPTR_0001s10490;POPTR_0001s33560;POPTR_0001s34520;POPTR_0002s06000;POPTR_0002s13980;POPTR_0002s16590;POPTR_0002s16640;POPTR_0002s17010;POPTR_0002s19390;POPTR_0003s13840;POPTR_0003s16750;POPTR_0004s07050;POPTR_0005s08720;POPTR_0005s22480;POPTR_0006s08730;POPTR_0006s10950;POPTR_0006s24050;POPTR_0007s06930;POPTR_0008s09360;POPTR_0008s10280;POPTR_0010s15750;POPTR_0010s16760;POPTR_00…
Potri.019G130500	TFmatrixID_0443	1645	+	tgGTCAAa	WRKY	POPTR_0001s03970;POPTR_0001s10490;POPTR_0001s33560;POPTR_0001s34520;POPTR_0002s06000;POPTR_0002s13980;POPTR_0002s16590;POPTR_0002s16640;POPTR_0002s17010;POPTR_0002s19390;POPTR_0003s13840;POPTR_0003s16750;POPTR_0004s07050;POPTR_0005s08720;POPTR_0005s22480;POPTR_0006s08730;POPTR_0006s10950;POPTR_0006s24050;POPTR_0007s06930;POPTR_0008s09360;POPTR_0008s10280;POPTR_0010s15750;POPTR_0010s16760;POPTR_00…
Potri.019G130500	TFmatrixID_0444	778	-	agTTGACcat	WRKY	POPTR_0001s00350;POPTR_0001s03620;POPTR_0001s03970;POPTR_0001s09900;POPTR_0001s10490;POPTR_0001s21580;POPTR_0001s33560;POPTR_0001s34520;POPTR_0001s46490;POPTR_0002s04440;POPTR_0002s06000;POPTR_0002s12480;POPTR_0002s13980;POPTR_0002s16590;POPTR_0002s16640;POPTR_0002s17010;POPTR_0002s18770;POPTR_0002s19390;POPTR_0002s19630;POPTR_0002s21330;POPTR_0003s11120;POPTR_0003s13250;POPTR_0003s13840;POPTR_00…
Potri.019G130500	TFmatrixID_0445	779	-	gTTGACca	WRKY	POPTR_0001s00350;POPTR_0001s03620;POPTR_0001s09900;POPTR_0001s21580;POPTR_0001s33560;POPTR_0001s34520;POPTR_0001s46490;POPTR_0002s04440;POPTR_0002s06000;POPTR_0002s12480;POPTR_0002s13980;POPTR_0002s16590;POPTR_0002s16640;POPTR_0002s18770;POPTR_0002s19390;POPTR_0002s19630;POPTR_0002s21330;POPTR_0003s11120;POPTR_0003s13250;POPTR_0003s16750;POPTR_0003s18060;POPTR_0004s00890;POPTR_0004s05920;POPTR_00…
Potri.019G130500	TFmatrixID_0445	1645	+	tgGTCAAa	WRKY	POPTR_0001s00350;POPTR_0001s03620;POPTR_0001s09900;POPTR_0001s21580;POPTR_0001s33560;POPTR_0001s34520;POPTR_0001s46490;POPTR_0002s04440;POPTR_0002s06000;POPTR_0002s12480;POPTR_0002s13980;POPTR_0002s16590;POPTR_0002s16640;POPTR_0002s18770;POPTR_0002s19390;POPTR_0002s19630;POPTR_0002s21330;POPTR_0003s11120;POPTR_0003s13250;POPTR_0003s16750;POPTR_0003s18060;POPTR_0004s00890;POPTR_0004s05920;POPTR_00…
Potri.019G130500	TFmatrixID_0445	1750	-	cTTGACta	WRKY	POPTR_0001s00350;POPTR_0001s03620;POPTR_0001s09900;POPTR_0001s21580;POPTR_0001s33560;POPTR_0001s34520;POPTR_0001s46490;POPTR_0002s04440;POPTR_0002s06000;POPTR_0002s12480;POPTR_0002s13980;POPTR_0002s16590;POPTR_0002s16640;POPTR_0002s18770;POPTR_0002s19390;POPTR_0002s19630;POPTR_0002s21330;POPTR_0003s11120;POPTR_0003s13250;POPTR_0003s16750;POPTR_0003s18060;POPTR_0004s00890;POPTR_0004s05920;POPTR_00…
Potri.019G130500	TFmatrixID_0446	777	-	cagTTGACca	WRKY	POPTR_0001s00350;POPTR_0001s03620;POPTR_0001s03970;POPTR_0001s09900;POPTR_0001s10490;POPTR_0001s21580;POPTR_0001s33560;POPTR_0001s34520;POPTR_0001s46490;POPTR_0002s04440;POPTR_0002s06000;POPTR_0002s12480;POPTR_0002s13980;POPTR_0002s16590;POPTR_0002s16640;POPTR_0002s17010;POPTR_0002s18770;POPTR_0002s19390;POPTR_0002s19630;POPTR_0002s21330;POPTR_0003s11120;POPTR_0003s13250;POPTR_0003s13840;POPTR_00…
Potri.019G130500	TFmatrixID_0446	1645	+	tgGTCAAaga	WRKY	POPTR_0001s00350;POPTR_0001s03620;POPTR_0001s03970;POPTR_0001s09900;POPTR_0001s10490;POPTR_0001s21580;POPTR_0001s33560;POPTR_0001s34520;POPTR_0001s46490;POPTR_0002s04440;POPTR_0002s06000;POPTR_0002s12480;POPTR_0002s13980;POPTR_0002s16590;POPTR_0002s16640;POPTR_0002s17010;POPTR_0002s18770;POPTR_0002s19390;POPTR_0002s19630;POPTR_0002s21330;POPTR_0003s11120;POPTR_0003s13250;POPTR_0003s13840;POPTR_00…
Potri.019G130500	TFmatrixID_0447	254	-	tgTTGACatc	WRKY	POPTR_0001s00350;POPTR_0001s03620;POPTR_0001s03970;POPTR_0001s09900;POPTR_0001s10490;POPTR_0001s21580;POPTR_0001s33560;POPTR_0001s34520;POPTR_0001s46490;POPTR_0002s04440;POPTR_0002s06000;POPTR_0002s12480;POPTR_0002s13980;POPTR_0002s16590;POPTR_0002s16640;POPTR_0002s17010;POPTR_0002s18770;POPTR_0002s19390;POPTR_0002s19630;POPTR_0002s21330;POPTR_0003s11120;POPTR_0003s13250;POPTR_0003s13840;POPTR_00…
Potri.019G130500	TFmatrixID_0447	778	-	agTTGACcat	WRKY	POPTR_0001s00350;POPTR_0001s03620;POPTR_0001s03970;POPTR_0001s09900;POPTR_0001s10490;POPTR_0001s21580;POPTR_0001s33560;POPTR_0001s34520;POPTR_0001s46490;POPTR_0002s04440;POPTR_0002s06000;POPTR_0002s12480;POPTR_0002s13980;POPTR_0002s16590;POPTR_0002s16640;POPTR_0002s17010;POPTR_0002s18770;POPTR_0002s19390;POPTR_0002s19630;POPTR_0002s21330;POPTR_0003s11120;POPTR_0003s13250;POPTR_0003s13840;POPTR_00…
Potri.019G130500	TFmatrixID_0448	777	-	cagTTGACcat	WRKY	POPTR_0001s00350;POPTR_0001s03620;POPTR_0001s09900;POPTR_0001s10490;POPTR_0001s21580;POPTR_0001s33560;POPTR_0001s34520;POPTR_0001s46490;POPTR_0002s04440;POPTR_0002s06000;POPTR_0002s12480;POPTR_0002s13980;POPTR_0002s16590;POPTR_0002s16640;POPTR_0002s17010;POPTR_0002s18770;POPTR_0002s19390;POPTR_0002s19630;POPTR_0002s21330;POPTR_0003s11120;POPTR_0003s13250;POPTR_0003s13840;POPTR_0003s16750;POPTR_00…
Potri.019G130500	TFmatrixID_0448	1644	+	ctgGTCAAaga	WRKY	POPTR_0001s00350;POPTR_0001s03620;POPTR_0001s09900;POPTR_0001s10490;POPTR_0001s21580;POPTR_0001s33560;POPTR_0001s34520;POPTR_0001s46490;POPTR_0002s04440;POPTR_0002s06000;POPTR_0002s12480;POPTR_0002s13980;POPTR_0002s16590;POPTR_0002s16640;POPTR_0002s17010;POPTR_0002s18770;POPTR_0002s19390;POPTR_0002s19630;POPTR_0002s21330;POPTR_0003s11120;POPTR_0003s13250;POPTR_0003s13840;POPTR_0003s16750;POPTR_00…
Potri.019G130500	TFmatrixID_0449	779	-	gTTGACca	WRKY	POPTR_0001s37260;POPTR_0001s47670;POPTR_0002s22180;POPTR_0004s12000;POPTR_0006s10600;POPTR_0006s13550;POPTR_0006s19850;POPTR_0006s27990;POPTR_0008s09140;POPTR_0010s17040;POPTR_0011s09030;POPTR_0011s17230;POPTR_0013s08380;POPTR_0013s14960;POPTR_0014s16220;POPTR_0016s08440;POPTR_0016s13600;POPTR_0017s12430;POPTR_0018s11630;POPTR_0019s08110;POPTR_0019s14460
Potri.019G130500	TFmatrixID_0449	1645	+	tgGTCAAa	WRKY	POPTR_0001s37260;POPTR_0001s47670;POPTR_0002s22180;POPTR_0004s12000;POPTR_0006s10600;POPTR_0006s13550;POPTR_0006s19850;POPTR_0006s27990;POPTR_0008s09140;POPTR_0010s17040;POPTR_0011s09030;POPTR_0011s17230;POPTR_0013s08380;POPTR_0013s14960;POPTR_0014s16220;POPTR_0016s08440;POPTR_0016s13600;POPTR_0017s12430;POPTR_0018s11630;POPTR_0019s08110;POPTR_0019s14460
Potri.019G130500	TFmatrixID_0450	254	-	tgTTGACatc	WRKY	POPTR_0001s00350;POPTR_0001s03620;POPTR_0001s03970;POPTR_0001s09900;POPTR_0001s10490;POPTR_0001s21580;POPTR_0001s33560;POPTR_0001s34520;POPTR_0001s46490;POPTR_0002s04440;POPTR_0002s06000;POPTR_0002s12480;POPTR_0002s13980;POPTR_0002s16590;POPTR_0002s16640;POPTR_0002s17010;POPTR_0002s18770;POPTR_0002s19390;POPTR_0002s19630;POPTR_0002s21330;POPTR_0003s11120;POPTR_0003s13250;POPTR_0003s13840;POPTR_00…
Potri.019G130500	TFmatrixID_0450	778	-	agTTGACcat	WRKY	POPTR_0001s00350;POPTR_0001s03620;POPTR_0001s03970;POPTR_0001s09900;POPTR_0001s10490;POPTR_0001s21580;POPTR_0001s33560;POPTR_0001s34520;POPTR_0001s46490;POPTR_0002s04440;POPTR_0002s06000;POPTR_0002s12480;POPTR_0002s13980;POPTR_0002s16590;POPTR_0002s16640;POPTR_0002s17010;POPTR_0002s18770;POPTR_0002s19390;POPTR_0002s19630;POPTR_0002s21330;POPTR_0003s11120;POPTR_0003s13250;POPTR_0003s13840;POPTR_00…
Potri.019G130500	TFmatrixID_0451	778	-	agTTGACcat	WRKY	POPTR_0001s37260;POPTR_0001s47670;POPTR_0002s22180;POPTR_0004s12000;POPTR_0006s10600;POPTR_0006s13550;POPTR_0006s19850;POPTR_0006s27990;POPTR_0008s09140;POPTR_0010s17040;POPTR_0011s09030;POPTR_0011s17230;POPTR_0013s08380;POPTR_0013s14960;POPTR_0014s16220;POPTR_0016s08440;POPTR_0016s13600;POPTR_0017s12430;POPTR_0018s11630;POPTR_0019s08110;POPTR_0019s14460
Potri.019G130500	TFmatrixID_0451	1644	+	ctgGTCAAag	WRKY	POPTR_0001s37260;POPTR_0001s47670;POPTR_0002s22180;POPTR_0004s12000;POPTR_0006s10600;POPTR_0006s13550;POPTR_0006s19850;POPTR_0006s27990;POPTR_0008s09140;POPTR_0010s17040;POPTR_0011s09030;POPTR_0011s17230;POPTR_0013s08380;POPTR_0013s14960;POPTR_0014s16220;POPTR_0016s08440;POPTR_0016s13600;POPTR_0017s12430;POPTR_0018s11630;POPTR_0019s08110;POPTR_0019s14460
Potri.019G130500	TFmatrixID_0453	254	-	tgTTGACa	WRKY	POPTR_0001s00350;POPTR_0001s03620;POPTR_0001s03970;POPTR_0001s09900;POPTR_0001s10490;POPTR_0001s21580;POPTR_0001s33560;POPTR_0001s34520;POPTR_0001s46490;POPTR_0002s04440;POPTR_0002s06000;POPTR_0002s12480;POPTR_0002s13980;POPTR_0002s16590;POPTR_0002s16640;POPTR_0002s17010;POPTR_0002s18770;POPTR_0002s19390;POPTR_0002s19630;POPTR_0002s21330;POPTR_0003s11120;POPTR_0003s13250;POPTR_0003s13840;POPTR_00…
Potri.019G130500	TFmatrixID_0453	778	-	agTTGACc	WRKY	POPTR_0001s00350;POPTR_0001s03620;POPTR_0001s03970;POPTR_0001s09900;POPTR_0001s10490;POPTR_0001s21580;POPTR_0001s33560;POPTR_0001s34520;POPTR_0001s46490;POPTR_0002s04440;POPTR_0002s06000;POPTR_0002s12480;POPTR_0002s13980;POPTR_0002s16590;POPTR_0002s16640;POPTR_0002s17010;POPTR_0002s18770;POPTR_0002s19390;POPTR_0002s19630;POPTR_0002s21330;POPTR_0003s11120;POPTR_0003s13250;POPTR_0003s13840;POPTR_00…
Potri.019G130500	TFmatrixID_0453	1646	+	gGTCAAag	WRKY	POPTR_0001s00350;POPTR_0001s03620;POPTR_0001s03970;POPTR_0001s09900;POPTR_0001s10490;POPTR_0001s21580;POPTR_0001s33560;POPTR_0001s34520;POPTR_0001s46490;POPTR_0002s04440;POPTR_0002s06000;POPTR_0002s12480;POPTR_0002s13980;POPTR_0002s16590;POPTR_0002s16640;POPTR_0002s17010;POPTR_0002s18770;POPTR_0002s19390;POPTR_0002s19630;POPTR_0002s21330;POPTR_0003s11120;POPTR_0003s13250;POPTR_0003s13840;POPTR_00…
Potri.019G130500	TFmatrixID_0454	778	-	agTTGACcat	WRKY	POPTR_0001s00350;POPTR_0001s03620;POPTR_0001s09900;POPTR_0001s10490;POPTR_0001s21580;POPTR_0001s33560;POPTR_0001s34520;POPTR_0001s46490;POPTR_0002s04440;POPTR_0002s06000;POPTR_0002s12480;POPTR_0002s13980;POPTR_0002s16590;POPTR_0002s16640;POPTR_0002s17010;POPTR_0002s18770;POPTR_0002s19390;POPTR_0002s19630;POPTR_0002s21330;POPTR_0003s11120;POPTR_0003s13250;POPTR_0003s13840;POPTR_0003s16750;POPTR_00…
Potri.019G130500	TFmatrixID_0454	1644	+	ctgGTCAAag	WRKY	POPTR_0001s00350;POPTR_0001s03620;POPTR_0001s09900;POPTR_0001s10490;POPTR_0001s21580;POPTR_0001s33560;POPTR_0001s34520;POPTR_0001s46490;POPTR_0002s04440;POPTR_0002s06000;POPTR_0002s12480;POPTR_0002s13980;POPTR_0002s16590;POPTR_0002s16640;POPTR_0002s17010;POPTR_0002s18770;POPTR_0002s19390;POPTR_0002s19630;POPTR_0002s21330;POPTR_0003s11120;POPTR_0003s13250;POPTR_0003s13840;POPTR_0003s16750;POPTR_00…
Potri.019G130500	TFmatrixID_0455	253	-	atgTTGACatc	WRKY	POPTR_0001s00350;POPTR_0001s03620;POPTR_0001s09900;POPTR_0001s10490;POPTR_0001s21580;POPTR_0001s33560;POPTR_0001s34520;POPTR_0001s46490;POPTR_0002s04440;POPTR_0002s06000;POPTR_0002s12480;POPTR_0002s13980;POPTR_0002s16590;POPTR_0002s16640;POPTR_0002s17010;POPTR_0002s18770;POPTR_0002s19390;POPTR_0002s19630;POPTR_0002s21330;POPTR_0003s11120;POPTR_0003s13250;POPTR_0003s13840;POPTR_0003s16750;POPTR_00…
Potri.019G130500	TFmatrixID_0455	777	-	cagTTGACcat	WRKY	POPTR_0001s00350;POPTR_0001s03620;POPTR_0001s09900;POPTR_0001s10490;POPTR_0001s21580;POPTR_0001s33560;POPTR_0001s34520;POPTR_0001s46490;POPTR_0002s04440;POPTR_0002s06000;POPTR_0002s12480;POPTR_0002s13980;POPTR_0002s16590;POPTR_0002s16640;POPTR_0002s17010;POPTR_0002s18770;POPTR_0002s19390;POPTR_0002s19630;POPTR_0002s21330;POPTR_0003s11120;POPTR_0003s13250;POPTR_0003s13840;POPTR_0003s16750;POPTR_00…
Potri.019G130500	TFmatrixID_0455	1644	+	ctgGTCAAaga	WRKY	POPTR_0001s00350;POPTR_0001s03620;POPTR_0001s09900;POPTR_0001s10490;POPTR_0001s21580;POPTR_0001s33560;POPTR_0001s34520;POPTR_0001s46490;POPTR_0002s04440;POPTR_0002s06000;POPTR_0002s12480;POPTR_0002s13980;POPTR_0002s16590;POPTR_0002s16640;POPTR_0002s17010;POPTR_0002s18770;POPTR_0002s19390;POPTR_0002s19630;POPTR_0002s21330;POPTR_0003s11120;POPTR_0003s13250;POPTR_0003s13840;POPTR_0003s16750;POPTR_00…
Potri.019G130500	TFmatrixID_0456	778	-	agTTGACcat	WRKY	POPTR_0001s00350;POPTR_0001s03620;POPTR_0001s09900;POPTR_0001s10490;POPTR_0001s21580;POPTR_0001s33560;POPTR_0001s34520;POPTR_0001s46490;POPTR_0002s04440;POPTR_0002s06000;POPTR_0002s12480;POPTR_0002s13980;POPTR_0002s16590;POPTR_0002s16640;POPTR_0002s17010;POPTR_0002s18770;POPTR_0002s19390;POPTR_0002s19630;POPTR_0002s21330;POPTR_0003s11120;POPTR_0003s13250;POPTR_0003s13840;POPTR_0003s16750;POPTR_00…
Potri.019G130500	TFmatrixID_0457	253	-	atgTTGACat	WRKY	POPTR_0001s00350;POPTR_0001s03620;POPTR_0001s03970;POPTR_0001s09900;POPTR_0001s10490;POPTR_0001s21580;POPTR_0001s33560;POPTR_0001s34520;POPTR_0001s46490;POPTR_0002s04440;POPTR_0002s06000;POPTR_0002s12480;POPTR_0002s13980;POPTR_0002s16590;POPTR_0002s16640;POPTR_0002s17010;POPTR_0002s18770;POPTR_0002s19390;POPTR_0002s19630;POPTR_0002s21330;POPTR_0003s11120;POPTR_0003s13250;POPTR_0003s13840;POPTR_00…
Potri.019G130500	TFmatrixID_0457	777	-	cagTTGACca	WRKY	POPTR_0001s00350;POPTR_0001s03620;POPTR_0001s03970;POPTR_0001s09900;POPTR_0001s10490;POPTR_0001s21580;POPTR_0001s33560;POPTR_0001s34520;POPTR_0001s46490;POPTR_0002s04440;POPTR_0002s06000;POPTR_0002s12480;POPTR_0002s13980;POPTR_0002s16590;POPTR_0002s16640;POPTR_0002s17010;POPTR_0002s18770;POPTR_0002s19390;POPTR_0002s19630;POPTR_0002s21330;POPTR_0003s11120;POPTR_0003s13250;POPTR_0003s13840;POPTR_00…
Potri.019G130500	TFmatrixID_0457	1645	+	tgGTCAAaga	WRKY	POPTR_0001s00350;POPTR_0001s03620;POPTR_0001s03970;POPTR_0001s09900;POPTR_0001s10490;POPTR_0001s21580;POPTR_0001s33560;POPTR_0001s34520;POPTR_0001s46490;POPTR_0002s04440;POPTR_0002s06000;POPTR_0002s12480;POPTR_0002s13980;POPTR_0002s16590;POPTR_0002s16640;POPTR_0002s17010;POPTR_0002s18770;POPTR_0002s19390;POPTR_0002s19630;POPTR_0002s21330;POPTR_0003s11120;POPTR_0003s13250;POPTR_0003s13840;POPTR_00…
Potri.019G130500	TFmatrixID_0458	778	-	agTTGACcat	WRKY	POPTR_0001s00350;POPTR_0001s03620;POPTR_0001s09900;POPTR_0001s10490;POPTR_0001s21580;POPTR_0001s33560;POPTR_0001s34520;POPTR_0001s46490;POPTR_0002s04440;POPTR_0002s06000;POPTR_0002s12480;POPTR_0002s13980;POPTR_0002s16590;POPTR_0002s16640;POPTR_0002s17010;POPTR_0002s18770;POPTR_0002s19390;POPTR_0002s19630;POPTR_0002s21330;POPTR_0003s11120;POPTR_0003s13250;POPTR_0003s13840;POPTR_0003s16750;POPTR_00…
Potri.019G130500	TFmatrixID_0458	1644	+	ctgGTCAAag	WRKY	POPTR_0001s00350;POPTR_0001s03620;POPTR_0001s09900;POPTR_0001s10490;POPTR_0001s21580;POPTR_0001s33560;POPTR_0001s34520;POPTR_0001s46490;POPTR_0002s04440;POPTR_0002s06000;POPTR_0002s12480;POPTR_0002s13980;POPTR_0002s16590;POPTR_0002s16640;POPTR_0002s17010;POPTR_0002s18770;POPTR_0002s19390;POPTR_0002s19630;POPTR_0002s21330;POPTR_0003s11120;POPTR_0003s13250;POPTR_0003s13840;POPTR_0003s16750;POPTR_00…
Potri.019G130500	TFmatrixID_0459	779	-	gTTGACca	WRKY	POPTR_0001s00350;POPTR_0001s09900;POPTR_0001s10490;POPTR_0001s33560;POPTR_0001s34520;POPTR_0002s06000;POPTR_0002s13980;POPTR_0002s16640;POPTR_0002s17010;POPTR_0002s18770;POPTR_0002s19390;POPTR_0003s13840;POPTR_0003s16750;POPTR_0003s20860;POPTR_0005s08720;POPTR_0005s22480;POPTR_0006s08730;POPTR_0006s10950;POPTR_0006s24050;POPTR_0007s06930;POPTR_0008s09360;POPTR_0008s10280;POPTR_0010s15750;POPTR_00…
Potri.019G130500	TFmatrixID_0459	1645	+	tgGTCAAa	WRKY	POPTR_0001s00350;POPTR_0001s09900;POPTR_0001s10490;POPTR_0001s33560;POPTR_0001s34520;POPTR_0002s06000;POPTR_0002s13980;POPTR_0002s16640;POPTR_0002s17010;POPTR_0002s18770;POPTR_0002s19390;POPTR_0003s13840;POPTR_0003s16750;POPTR_0003s20860;POPTR_0005s08720;POPTR_0005s22480;POPTR_0006s08730;POPTR_0006s10950;POPTR_0006s24050;POPTR_0007s06930;POPTR_0008s09360;POPTR_0008s10280;POPTR_0010s15750;POPTR_00…
Potri.019G130500	TFmatrixID_0460	779	-	gTTGACca	WRKY	POPTR_0001s00350;POPTR_0001s03620;POPTR_0001s09900;POPTR_0001s10490;POPTR_0001s13600;POPTR_0001s13610;POPTR_0001s21580;POPTR_0001s33560;POPTR_0001s34520;POPTR_0001s46490;POPTR_0002s04440;POPTR_0002s06000;POPTR_0002s12480;POPTR_0002s13980;POPTR_0002s16590;POPTR_0002s16640;POPTR_0002s17010;POPTR_0002s18770;POPTR_0002s19390;POPTR_0002s19630;POPTR_0002s21330;POPTR_0003s11120;POPTR_0003s13250;POPTR_00…
Potri.019G130500	TFmatrixID_0461	252	-	aatgTTGACa	WRKY	POPTR_0001s00350;POPTR_0001s03970;POPTR_0001s09900;POPTR_0001s10490;POPTR_0001s21580;POPTR_0001s33560;POPTR_0001s46490;POPTR_0002s04440;POPTR_0002s06000;POPTR_0002s12480;POPTR_0002s13980;POPTR_0002s16590;POPTR_0002s16640;POPTR_0002s17010;POPTR_0002s18770;POPTR_0002s19630;POPTR_0002s21330;POPTR_0003s11120;POPTR_0003s13250;POPTR_0003s13840;POPTR_0003s16750;POPTR_0004s00890;POPTR_0004s05920;POPTR_00…
Potri.019G130500	TFmatrixID_0461	776	-	tcagTTGACc	WRKY	POPTR_0001s00350;POPTR_0001s03970;POPTR_0001s09900;POPTR_0001s10490;POPTR_0001s21580;POPTR_0001s33560;POPTR_0001s46490;POPTR_0002s04440;POPTR_0002s06000;POPTR_0002s12480;POPTR_0002s13980;POPTR_0002s16590;POPTR_0002s16640;POPTR_0002s17010;POPTR_0002s18770;POPTR_0002s19630;POPTR_0002s21330;POPTR_0003s11120;POPTR_0003s13250;POPTR_0003s13840;POPTR_0003s16750;POPTR_0004s00890;POPTR_0004s05920;POPTR_00…
Potri.019G130500	TFmatrixID_0462	778	-	agTTGACca	WRKY	POPTR_0001s00350;POPTR_0001s03620;POPTR_0001s03970;POPTR_0001s09900;POPTR_0001s10490;POPTR_0001s21580;POPTR_0001s33560;POPTR_0001s34520;POPTR_0001s46490;POPTR_0002s04440;POPTR_0002s06000;POPTR_0002s12480;POPTR_0002s13980;POPTR_0002s16590;POPTR_0002s16640;POPTR_0002s18770;POPTR_0002s19390;POPTR_0002s19630;POPTR_0002s21330;POPTR_0003s11120;POPTR_0003s13250;POPTR_0003s13840;POPTR_0003s16750;POPTR_00…
Potri.019G130500	TFmatrixID_0462	1645	+	tgGTCAAag	WRKY	POPTR_0001s00350;POPTR_0001s03620;POPTR_0001s03970;POPTR_0001s09900;POPTR_0001s10490;POPTR_0001s21580;POPTR_0001s33560;POPTR_0001s34520;POPTR_0001s46490;POPTR_0002s04440;POPTR_0002s06000;POPTR_0002s12480;POPTR_0002s13980;POPTR_0002s16590;POPTR_0002s16640;POPTR_0002s18770;POPTR_0002s19390;POPTR_0002s19630;POPTR_0002s21330;POPTR_0003s11120;POPTR_0003s13250;POPTR_0003s13840;POPTR_0003s16750;POPTR_00…
Potri.019G130500	TFmatrixID_0463	778	-	agTTGACcat	WRKY	POPTR_0001s00350;POPTR_0001s03620;POPTR_0001s03970;POPTR_0001s09900;POPTR_0001s10490;POPTR_0001s21580;POPTR_0001s33560;POPTR_0001s34520;POPTR_0001s46490;POPTR_0002s04440;POPTR_0002s06000;POPTR_0002s12480;POPTR_0002s13980;POPTR_0002s16590;POPTR_0002s16640;POPTR_0002s17010;POPTR_0002s18770;POPTR_0002s19390;POPTR_0002s19630;POPTR_0002s21330;POPTR_0003s11120;POPTR_0003s13250;POPTR_0003s13840;POPTR_00…
Potri.019G130500	TFmatrixID_0463	1644	+	ctgGTCAAag	WRKY	POPTR_0001s00350;POPTR_0001s03620;POPTR_0001s03970;POPTR_0001s09900;POPTR_0001s10490;POPTR_0001s21580;POPTR_0001s33560;POPTR_0001s34520;POPTR_0001s46490;POPTR_0002s04440;POPTR_0002s06000;POPTR_0002s12480;POPTR_0002s13980;POPTR_0002s16590;POPTR_0002s16640;POPTR_0002s17010;POPTR_0002s18770;POPTR_0002s19390;POPTR_0002s19630;POPTR_0002s21330;POPTR_0003s11120;POPTR_0003s13250;POPTR_0003s13840;POPTR_00…
Potri.019G130500	TFmatrixID_0464	778	-	agTTGACca	WRKY	POPTR_0001s00350;POPTR_0001s03620;POPTR_0001s09900;POPTR_0001s10490;POPTR_0001s21580;POPTR_0001s33560;POPTR_0001s34520;POPTR_0001s46490;POPTR_0002s04440;POPTR_0002s06000;POPTR_0002s12480;POPTR_0002s13980;POPTR_0002s16590;POPTR_0002s16640;POPTR_0002s17010;POPTR_0002s18770;POPTR_0002s19390;POPTR_0002s19630;POPTR_0002s21330;POPTR_0003s11120;POPTR_0003s13250;POPTR_0003s13840;POPTR_0003s16750;POPTR_00…
Potri.019G130500	TFmatrixID_0464	1645	+	tgGTCAAag	WRKY	POPTR_0001s00350;POPTR_0001s03620;POPTR_0001s09900;POPTR_0001s10490;POPTR_0001s21580;POPTR_0001s33560;POPTR_0001s34520;POPTR_0001s46490;POPTR_0002s04440;POPTR_0002s06000;POPTR_0002s12480;POPTR_0002s13980;POPTR_0002s16590;POPTR_0002s16640;POPTR_0002s17010;POPTR_0002s18770;POPTR_0002s19390;POPTR_0002s19630;POPTR_0002s21330;POPTR_0003s11120;POPTR_0003s13250;POPTR_0003s13840;POPTR_0003s16750;POPTR_00…
Potri.019G130500	TFmatrixID_0465	779	-	gTTGACca	WRKY	POPTR_0001s37260;POPTR_0001s47670;POPTR_0002s22180;POPTR_0004s12000;POPTR_0006s10600;POPTR_0006s13550;POPTR_0006s19850;POPTR_0006s27990;POPTR_0008s09140;POPTR_0010s17040;POPTR_0011s09030;POPTR_0011s17230;POPTR_0013s08380;POPTR_0013s14960;POPTR_0014s16220;POPTR_0016s08440;POPTR_0016s13600;POPTR_0017s12430;POPTR_0018s11630;POPTR_0019s08110;POPTR_0019s14460
Potri.019G130500	TFmatrixID_0465	1645	+	tgGTCAAa	WRKY	POPTR_0001s37260;POPTR_0001s47670;POPTR_0002s22180;POPTR_0004s12000;POPTR_0006s10600;POPTR_0006s13550;POPTR_0006s19850;POPTR_0006s27990;POPTR_0008s09140;POPTR_0010s17040;POPTR_0011s09030;POPTR_0011s17230;POPTR_0013s08380;POPTR_0013s14960;POPTR_0014s16220;POPTR_0016s08440;POPTR_0016s13600;POPTR_0017s12430;POPTR_0018s11630;POPTR_0019s08110;POPTR_0019s14460
Potri.019G130500	TFmatrixID_0466	778	-	agTTGACcat	WRKY	POPTR_0001s00350;POPTR_0001s03620;POPTR_0001s03970;POPTR_0001s09900;POPTR_0001s21580;POPTR_0001s33560;POPTR_0001s34520;POPTR_0001s46490;POPTR_0002s04440;POPTR_0002s06000;POPTR_0002s12480;POPTR_0002s13980;POPTR_0002s16590;POPTR_0002s16640;POPTR_0002s18770;POPTR_0002s19390;POPTR_0002s19630;POPTR_0002s21330;POPTR_0003s11120;POPTR_0003s13250;POPTR_0003s16750;POPTR_0003s18060;POPTR_0003s20860;POPTR_00…
Potri.019G130500	TFmatrixID_0466	1644	+	ctgGTCAAag	WRKY	POPTR_0001s00350;POPTR_0001s03620;POPTR_0001s03970;POPTR_0001s09900;POPTR_0001s21580;POPTR_0001s33560;POPTR_0001s34520;POPTR_0001s46490;POPTR_0002s04440;POPTR_0002s06000;POPTR_0002s12480;POPTR_0002s13980;POPTR_0002s16590;POPTR_0002s16640;POPTR_0002s18770;POPTR_0002s19390;POPTR_0002s19630;POPTR_0002s21330;POPTR_0003s11120;POPTR_0003s13250;POPTR_0003s16750;POPTR_0003s18060;POPTR_0003s20860;POPTR_00…
Potri.019G130500	TFmatrixID_0467	775	-	ttcagTTGACcat	WRKY	POPTR_0002s17010;POPTR_0012s01380;POPTR_0014s09190
Potri.019G130500	TFmatrixID_0467	1644	+	ctgGTCAAagatg	WRKY	POPTR_0002s17010;POPTR_0012s01380;POPTR_0014s09190
Potri.019G130500	TFmatrixID_0468	778	-	agTTGACca	WRKY	POPTR_0001s00350;POPTR_0001s03970;POPTR_0001s09900;POPTR_0001s10490;POPTR_0001s33560;POPTR_0001s34520;POPTR_0001s46490;POPTR_0002s04440;POPTR_0002s06000;POPTR_0002s12480;POPTR_0002s13980;POPTR_0002s16590;POPTR_0002s16640;POPTR_0002s17010;POPTR_0002s18770;POPTR_0002s19390;POPTR_0002s19630;POPTR_0003s11120;POPTR_0003s13250;POPTR_0003s13840;POPTR_0003s16750;POPTR_0003s20860;POPTR_0004s00890;POPTR_00…
Potri.019G130500	TFmatrixID_0468	1645	+	tgGTCAAag	WRKY	POPTR_0001s00350;POPTR_0001s03970;POPTR_0001s09900;POPTR_0001s10490;POPTR_0001s33560;POPTR_0001s34520;POPTR_0001s46490;POPTR_0002s04440;POPTR_0002s06000;POPTR_0002s12480;POPTR_0002s13980;POPTR_0002s16590;POPTR_0002s16640;POPTR_0002s17010;POPTR_0002s18770;POPTR_0002s19390;POPTR_0002s19630;POPTR_0003s11120;POPTR_0003s13250;POPTR_0003s13840;POPTR_0003s16750;POPTR_0003s20860;POPTR_0004s00890;POPTR_00…
Potri.019G130500	TFmatrixID_0471	1813	+	aATAATta	Homeodomain	POPTR_0002s10080;POPTR_0005s07290;POPTR_0005s17390;POPTR_0007s05010;POPTR_0008s14770;POPTR_0008s19900;POPTR_0010s10340;POPTR_0012s07270;POPTR_0015s07640;POPTR_0017s11800
Potri.019G130500	TFmatrixID_0474	109	-	tagAACCGac	Myb/SANT	POPTR_0001s07330;POPTR_0003s18900;POPTR_0009s02380
Potri.019G130500	TFmatrixID_0497	1660	+	ggcatgctACGTGt	bZIP; bHLH;bHLH	POPTR_0005s22870;POPTR_0002s05630;POPTR_0002s14430;POPTR_0002s25410;POPTR_0005s00360;POPTR_0005s18280;POPTR_0006s13790;POPTR_0013s00310;POPTR_0014s02590;POPTR_0014s06190;POPTR_0014s10700;POPTR_0018s11800
Potri.019G130500	TFmatrixID_0503	1595	+	taaaacccaaagaAGAAAaaa	MADS box	POPTR_0001s08510;POPTR_0001s13660;POPTR_0002s15310;POPTR_0003s16820;POPTR_0003s16840;POPTR_0003s16850;POPTR_0003s16870;POPTR_0004s11450;POPTR_0006s04730;POPTR_0008s09780;POPTR_0014s07020
Potri.019G130500	TFmatrixID_0509	1659	-	ggGCATGct	B3	POPTR_0002s25330
Potri.019G130500	TFmatrixID_0509	1660	+	ggCATGCta	B3	POPTR_0002s25330
Potri.019G130500	TFmatrixID_0510	1659	-	gggCATGCt	B3	POPTR_0001s32990;POPTR_0017s08820
Potri.019G130500	TFmatrixID_0510	1660	+	gGCATGcta	B3	POPTR_0001s32990;POPTR_0017s08820
Potri.019G130500	TFmatrixID_0517	1811	+	tgAATAAttagc	Homeodomain	POPTR_0002s10080;POPTR_0005s07290;POPTR_0005s17390;POPTR_0007s05010;POPTR_0008s14770;POPTR_0008s19900;POPTR_0010s10340;POPTR_0012s07270;POPTR_0015s07640;POPTR_0017s11800
Potri.019G130500	TFmatrixID_0522	1857	+	catatgGTACTgatca	SBP	POPTR_0001s13630;POPTR_0001s40870;POPTR_0002s14320;POPTR_0002s14330;POPTR_0002s18970;POPTR_0004s04630;POPTR_0007s01030;POPTR_0008s09750;POPTR_0008s09810;POPTR_0010s16370;POPTR_0010s16400;POPTR_0011s11770;POPTR_0014s05680;POPTR_0014s05690;POPTR_0014s10960
Potri.019G130500	TFmatrixID_0523	501	+	taaagtGTACAttttc	SBP	POPTR_0001s13630;POPTR_0001s13890;POPTR_0001s40870;POPTR_0002s14320;POPTR_0002s14330;POPTR_0002s18970;POPTR_0003s16780;POPTR_0003s17120;POPTR_0004s04630;POPTR_0005s28010;POPTR_0007s01030;POPTR_0008s09750;POPTR_0008s09810;POPTR_0010s16370;POPTR_0010s16400;POPTR_0011s11770;POPTR_0012s10260;POPTR_0014s05680;POPTR_0014s05690;POPTR_0014s10960;POPTR_0015s07140;POPTR_0015s11100;POPTR_0018s14680
Potri.019G130500	TFmatrixID_0523	501	-	taaagTGTACattttc	SBP	POPTR_0001s13630;POPTR_0001s13890;POPTR_0001s40870;POPTR_0002s14320;POPTR_0002s14330;POPTR_0002s18970;POPTR_0003s16780;POPTR_0003s17120;POPTR_0004s04630;POPTR_0005s28010;POPTR_0007s01030;POPTR_0008s09750;POPTR_0008s09810;POPTR_0010s16370;POPTR_0010s16400;POPTR_0011s11770;POPTR_0012s10260;POPTR_0014s05680;POPTR_0014s05690;POPTR_0014s10960;POPTR_0015s07140;POPTR_0015s11100;POPTR_0018s14680
Potri.019G130500	TFmatrixID_0527	690	+	tttaTGTTGcca	AP2; B3	POPTR_0008s11600;POPTR_0010s13930
Potri.019G130500	TFmatrixID_0527	1151	-	aggCAACAgaat	AP2; B3	POPTR_0008s11600;POPTR_0010s13930
Potri.019G130500	TFmatrixID_0528	1184	+	gacACCTGccaa	AP2; B3	POPTR_0008s11600;POPTR_0010s13930
Potri.019G130500	TFmatrixID_0534	780	-	TTGACcatgaa	WRKY	POPTR_0001s37260;POPTR_0001s47670;POPTR_0002s22180;POPTR_0004s12000;POPTR_0006s10600;POPTR_0006s13550;POPTR_0006s19850;POPTR_0006s27990;POPTR_0008s09140;POPTR_0010s17040;POPTR_0011s09030;POPTR_0011s17230;POPTR_0013s08380;POPTR_0013s14960;POPTR_0014s16220;POPTR_0016s08440;POPTR_0016s13600;POPTR_0017s12430;POPTR_0018s11630;POPTR_0019s08110;POPTR_0019s14460
Potri.019G130500	TFmatrixID_0534	1641	+	atcctgGTCAA	WRKY	POPTR_0001s37260;POPTR_0001s47670;POPTR_0002s22180;POPTR_0004s12000;POPTR_0006s10600;POPTR_0006s13550;POPTR_0006s19850;POPTR_0006s27990;POPTR_0008s09140;POPTR_0010s17040;POPTR_0011s09030;POPTR_0011s17230;POPTR_0013s08380;POPTR_0013s14960;POPTR_0014s16220;POPTR_0016s08440;POPTR_0016s13600;POPTR_0017s12430;POPTR_0018s11630;POPTR_0019s08110;POPTR_0019s14460
Potri.019G130500	TFmatrixID_0534	1884	+	tacactGTCAA	WRKY	POPTR_0001s37260;POPTR_0001s47670;POPTR_0002s22180;POPTR_0004s12000;POPTR_0006s10600;POPTR_0006s13550;POPTR_0006s19850;POPTR_0006s27990;POPTR_0008s09140;POPTR_0010s17040;POPTR_0011s09030;POPTR_0011s17230;POPTR_0013s08380;POPTR_0013s14960;POPTR_0014s16220;POPTR_0016s08440;POPTR_0016s13600;POPTR_0017s12430;POPTR_0018s11630;POPTR_0019s08110;POPTR_0019s14460
Potri.019G130500	TFmatrixID_0540	1810	+	atgAATAAttagca	Homeodomain	POPTR_0002s10080;POPTR_0005s07290;POPTR_0005s17390;POPTR_0007s05010;POPTR_0008s14770;POPTR_0008s19900;POPTR_0010s10340;POPTR_0012s07270;POPTR_0015s07640;POPTR_0017s11800
Potri.019G130500	TFmatrixID_0560	690	+	tttaTGTTGcca	AP2; B3	POPTR_0008s11600;POPTR_0010s13930
Potri.019G130500	TFmatrixID_0560	1151	-	aggCAACAgaat	AP2; B3	POPTR_0008s11600;POPTR_0010s13930
Potri.019G130500	TFmatrixID_0561	1184	+	gacACCTGccaa	AP2; B3	POPTR_0008s11600;POPTR_0010s13930
Potri.019G130500	TFmatrixID_0569	956	-	gctattaaTTTATac	TBP	POPTR_0013s05580;POPTR_0019s04890
Potri.019G130500	TFmatrixID_0569	1399	-	acgtaaatTTTATat	TBP	POPTR_0013s05580;POPTR_0019s04890
Potri.019G130500	TFmatrixID_0569	1435	-	ttctcttcTTTATac	TBP	POPTR_0013s05580;POPTR_0019s04890
Potri.019G130500	TFmatrixID_0569	1902	+	ctATAAAtaggtgct	TBP	POPTR_0013s05580;POPTR_0019s04890
Potri.019G130500	TFmatrixID_0571	962	-	aaTTTATa	TBP	POPTR_0013s05580;POPTR_0019s04890
[truncated: 50,166 more rows]
